# Supplementary material for: Automated detection of ncRNAs in the draft genome sequence of a colonial tunicate: the carpet sea squirt Didemnum vexillum
Source: BMC Genomics. 2016 Aug 30;17(1):691. doi: 10.1186/s12864-016-2934-5 (PMC5006418; doi:10.1186/s12864-016-2934-5)
Supplement: Additional file 2 — Fasta file of Final ncRNA candidates on D. vexillum. (PDF 51 kb) [file 12864_2016_2934_MOESM2_ESM.all]

>5S_rRNA.dvex108056.-.96.214.[DRE].[Default].RF00001.rRNA
GTCTACGACCATACCAGGTTGAATGCACCCGATCTCGTCCGATCTCGGAA
GTTAAGCAACGTCGGGCTTGGTTAGTACTTGGATGGGTGACCGCTTGGGA
ATACCAATTGTCGTAGTCA
>5S_rRNA.dvex113209.+.1186.1300.[CEL,XTR,SCE].[Default].RF00001.rRNA
TGGTGACAATAGAGAAGGTGAAACACCTGTTCCCATACCGAACACAGCAG
TTAAGCCCTTCATCGCCGATGGTACTACTACTTAAGTAGTGGGAGAGTAG
GTCATTGCCAGCGAT
>5S_rRNA.dvex11981.+.59.175.[DRE].[Default].RF00001.rRNA
TTGGTGGTTAGAGCTGTGGGGGTACACCCGGACCCATCTCGAACCCGGCA
GTTAAGCCCACAAGCGCCGATGGTACTGCGTTGGAGACGACGTGGGAGAG
TAGGCCACTGCCAACCT
>5S_rRNA.dvex141287.+.425.540.[XTR].[Default].RF00001.rRNA
TGGTGGCAATAGCGGGCGGGAACCACCTGATTCCATCTCGAACTCAGAAG
TGAAAACGCTTTGCGCCGATGATAGTGTGGGGTCTCCCCATGTGAAAGTA
GGTCACTGCCAGGCAT
>5S_rRNA.dvex144086.+.2572.2679.[AC,CEL,CIN,CSA,DRE,LCH,PM,XTR].[Default].RF00001.rRNA
CTACGACCATACCACGTTGAACACACCCCATCTCGTCCGATCTGGGAAGT
TAAGCAACGTCGGGCCCGGTCAGTACTTGGATGGGTGACCGCCTGGGAAT
ACCGGG
>5S_rRNA.dvex149558.-.3287.3401.[XTR].[Default].RF00001.rRNA
CCTGGTGATTATTGCGAGGAGTCCAAACCCGATCCCATCCCGAACTCGGC
CGTTAAACTCCTCAGCGCCGATGGTACTTTGTCTTAAGGCACGGGAGAGT
AGGTCGTTGCCAGGT
>5S_rRNA.dvex180870.+.279.393.[XTR].[Default].RF00001.rRNA
CAGGTGGTTATGGCGCAGATGCCCCACCCGATCCCATTCCGAACTCGGCC
GTGAAACTCTGTAGCGCCGATGGTACTTTGTCTTAAGGCACGGGAGAGTA
GGACGCTGCCTGGTC
>5S_rRNA.dvex186339.+.986.1103.[AC,CIN,CSA,DRE,LCH,PM,XTR].[Default].RF00001.rRNA
TCATAAAAACCTATCTGAAAACACCCCATCTCATTTGATCTGGGAAGTGA
AACAACGTCAGGCCTGGTCAGTACTTGGATGGGTTTCCGCTTGGGAATAC
AAAGAGGTTGTGTAAAGT
>5S_rRNA.dvex231334.+.323.444.[LCH,AC].[Default].RF00001.rRNA
CGTCGGCCATACTGCGTTGAACACACTGGATCCCATCTGAACTCCAAAGT
TAAGCCACGCAAGGCCCAGTCAGTACTGAGTCGGGCGACTGCTCGGGAAC
ACTTTCGGGTGCCGACGGCCGC
>5S_rRNA.dvex243881.-.73.191.[DRE,PM,AC,LCH].[Default].RF00001.rRNA
GTCTACGACCATACCACGTTGAAAACACCCCATCTCGTCTGATCTGGGAA
GTGAAACAAAGTCGGGCCTGGTCAGTACTTGGATGGGTGACTGCTTGGGA
ATACCAGGTGTTGTAGACT
>5S_rRNA.dvex355072.+.19.143.[AC,CEL,CIN,CSA,DRE,LCH,PM,XTR].[Default].RF00001.rRNA
TCTACGACCATACCACGTTGAAAACACCCCATCTCGTCTGATCTGGGAAG
TGAAACAACGTCGGGCCTGGTCAGTACTTGGATGGGGAAGGGTGACTGCT
TGGGAATACCAGGTGTTGTAGACTT
>5S_rRNA.dvex449249.-.304.422.[DRE,PM,LCH,AC,CSA].[Default].RF00001.rRNA
GCCTACGACCATACCACGTTGAACACACCCCATCTCGTCCGATCTGGGAA
GTTAAGCAACGTCGGGCCCGGTCAGTACTTGGATGGGTGACCGCCTGGGA
ATACCGGGTGTTGTAGGCT
>5S_rRNA.dvex459121.-.3.121.[DRE,PM,LCH,AC,CSA].[Default].RF00001.rRNA
GCATACGACCATACCACGTTGAACACACCCCATCTCGTCCGATCTGGGAA
GTTAAGCAACGTCGGGCCCGGTCAGTACTTGGATGGGTGACCGCCTGGGA
ATACCGGGTGTTGTAGGCT
>5S_rRNA.dvex470726.+.421.539.[AC,CEL,CIN,CSA,DRE,LCH,PM,XTR].[Default].RF00001.rRNA
CTACGACCATACCACGTTGAACACACCCCATCTCGTCCGATCTGGGAAGT
TAAGCAACGTCGGGCCCGGTCAGTACTTGGATGGGTGACCGCCTGGGAAT
ACCGGGTGTTGTAGGCTTT
>5S_rRNA.dvex490175.-.10.128.[DRE,PM,LCH,AC,CSA].[Default].RF00001.rRNA
GCCTACGACCATACCACGTTGAACACACCCCATCTCGTCCGATCTGGGAA
GTTAAGCAACGTCGGGCCCGGTCAGTACTTGGATGGGTGACCGCCTGGGA
ATACCGGGTGTTGTAGGCT
>5S_rRNA.dvex552020.-.80.187.[XTR].[Default].RF00001.rRNA
TAAGGTGATTATAGCGATGGGGCTCACCTCTTACCATTCCGAACAGAGCA
GTTAAGCCCATTAGCGCCGATGGTACTACAATCGTGGGAGAGTAGGTCGT
CGCCTTTT
>5S_rRNA.dvex567944.+.1.114.[AC,CIN,CSA,CEL,DRE,LCH,PM,XTR].[Default].RF00001.rRNA
GACCATACCACGTTGAACACACCCCATCTCGTCCGATCTGGGAAGTTAAG
CAACGTCGGGCCTGGTCAGTACTTGGATGGGTGACCGCCTGGGAATACCG
GGTGTTGTAGGCTT
>5S_rRNA.dvex600495.-.736.850.[DRE,PM].[Default].RF00001.rRNA
TAACATGACCATACCACGTTGAAAACACCCCATCTCGTCTGATCTGCGAA
GTGAAACAACGTCGGGCCTGGTCAGTACTTGGATGGGTGACCGCTTGGGA
GCACCAGGTGTTGAA
>5S_rRNA.dvex619713.-.37.155.[XTR,CIN,CSA,PM,AC,LCH].[Default].RF00001.rRNA
TTCTACTGCCATACTACATTGACAACACCCCATCTCGTATGATCTGAGAA
GTGAAACAACATCAGGCGTGGTAAGTATTGGGATGGATGATCGCATTAGA
ACAACAGATGTGGAAGGTA
>5S_rRNA.dvex667132.-.0.107.[DRE,AC,LCH,XTR].[Default].RF00001.rRNA
GCCTACGACCATACCACGTTGAACACACCCCATCTCGTCCGATCTGGGAA
GTTAAGCAACGTCGGGCCCGGTCAGTACTTGGATGGGTGACCGCCTGGGA
ATACCGGG
>5S_rRNA.dvex696559.+.189.302.[XTR,LCH].[Default].RF00001.rRNA
CTGGCGGCCATAGCGAGTGGGAACCACCCGATCCCATCTCGAACTCGGAA
GTGAAACTGCTTAGCGCCGATGATAGTGTGGGAGTTCCCATGTGAAAGTA
GGTCACTGCCAGG
>5S_rRNA.dvex758265.-.24.142.[AC,DRE,LCH,PM,CIN].[Default].RF00001.rRNA
CTCTGCTACCATACCATATTGATAACACCCCATCTCGTATGATCTGAGAA
GTGAAACAACATCAGGCCTGGTAAGTATTTGGATGGGTGATCGCATTAGA
ACAACAGCTGTGGAAGGTA
>5S_rRNA.dvex777870.+.94.200.[AC,CEL,CIN,CSA,DRE,LCH,PM,XTR].[Default].RF00001.rRNA
CCTACGACCATACCACGTTGAACACACCCCATCTCGTCCGATCTGGGAAG
TTAAGCAACGTCGGGCCCGGTCAGTACTTGGATGGGTGACCGCCTGGGAA
TACCGG
>5S_rRNA.dvex870037.+.154.257.[LCH,XTR].[Default].RF00001.rRNA
CTGACGATGATAGCAGTCTGGAACCACCTGATCCCATTCCGAACTCAGAA
GTGAAACGGGCTTACGCCGATGATAGTCTGGCATTGCCCAGGTGAAAGTA
GGT
>5_8S_rRNA.dvex117873.-.948.1092.[CEL,SCE].[Metazoa].RF00002.rRNA
GACGGTAATAGGTGGATTGCTAGGCTTGAGGAGAGATGAAGGACGTGGCA
AGCTGCGATAAGCTCGGGGTAGGCGCACGCATCCTATGATCCCGAGATGT
CCGAATGAGAATCTTACACATTTGTGTATTCCAGTACATTGGTAT
>5_8S_rRNA.dvex133342.-.645.799.[CEL,SCE].[Metazoa].RF00002.rRNA
GACTGTAGGCGGTGGATGGTTCGATGCCTCCAGTCATGAAGGACGCAGGG
AATTGCGCAATGCGGCACCGCATGCAGATCTTCCAGAAATGCTTCTATCT
TGAACGTACACGGCGCCTCTCGGCTTGTGTCGGAGGCAAGTACACTTCAA
AGTGC
>5_8S_rRNA.dvex44090.+.6.149.[NA].[Default].RF00002.rRNA
ACGTGCGTCGATCGACCGCCCGGCACCCGAGTCGACGAAGAACGCGGCTA
GACGCGTTAGGTTGCGCCCAGTGCACACCGACCGTTGACTTTTCGAACGC
ACATGGCAGCAGGCCTTACTCCCCTGCTGCGGTGAGGACGTCGC
>5_8S_rRNA.dvex479917.+.242.398.[CSA,DRE,PM,XTR,LCH,NA].[Metazoa,Default].RF00002.rRNA
AATTCAGGTAGCAGACAACAGCTCTTGGGTCGATGAAGGACGCAGCAAGC
TGCGAGAAGTGGTGTGATTTGCAAAGTACATTGATCGTCGACAATCTGAA
CGTGCATTACGGCTCCGCCTTACGAAAATCACGGGGCCTCGTCCGCCTCA
GGGTCTC
>7SK.dvex453331.+.94.408.[NA].[Default].RF00100.snRNA
GACATGTGCGTTGGTTCGTCTTCCCCCCGTCATCTGTTGGGTATTTGATC
GCTGATACGCTGTAGGCAGATCTGCTTTCGATAGGTGATGTTCTTCGGTA
GAATTCGTCTGTGCTCTCCCGATGCTTCGCGCTCGGTCGAGGGCCGAAAC
CTTCTGATAGCTCGAAACGATGCGAAGGGATAGTGCGCATGATAGGAACC
TACGGGATCTTAAGTGTTCGCGTCTCATCTGATAAGTGGGAGATTCTCAG
CATCGATCGAGAACCCAGCGCACATGGCCACGTAGGCACTGCACGTGGCA
GTATGCCAGAATTTT
>K10_TLS.dvex205734.+.235.276.[AC].[Metazoa].RF00207.misc_RNA
TTGCTGATGTTTTTAAAAATCCCTAAAAATGATCAGGTAAAC
>LSU_rRNA_eukarya.dvex110257.-.4309.7119.[NA].[Default].RF02543.rRNA
TCTAATAGCAATATTAGAAGCGAACTCAGTGAACTGAAACATCTAAGTAA
CTGAAGGAAAAGAAATCAAACGAGATTTCCTAAGTAGCGGCGAGCGAACG
GGAAAGAGCCCAAATCCGCTTTAGGCGGAGGTTGTAGGACTTCGACATAG
AAATAAAAACGATAGTAGAAGGCTTTTGGAAAAGGCCACCAAAGAGAGTA
ATAGTCTCGTACACGAAATCATTTTTATTTCTTAGGAGTATCCTGAGTAG
TACCATACACGTGGAATTTGGTATGAATCTGGGGAGACCACTCTCCAAGG
CTAAATACAAGTTGGTGACCGATAGTGAACTAGTACCGTGAGGGAAAGGT
GAAAAGTAACCCGTGAGGGTAGTGAAATAGAACCTGAAATCTTATACTTA
CAAGTAGTAGGAGCCGAGCTTGCTCGGTGACTGCGTACCTTTTGCAGAAT
GGGCCTACGAGTTAATAAAGGTTGCAAGATTAAGTCCCCTTTGGGACGGA
GTCGTAGTGAAAGCGAGGGTTAATAGCCCGATTTAGTAACCTATATTAGA
CCCGAAACCAAGTGATCTATTTATGGGCAGGTTGAAGTTTGGGTAACACT
AAATGGAGGACCGAACCAGTAACCGTTGAAAAGGTTTTGGATGACCTGTG
AATAGGAGTGAAAGGCTAATCAAACTTGGAGATAGCTGGTACTCTTCGAA
ATATATTTAGGTATAGCCCCCAGAGTTTAGTTATGAGGGTAGAGCACTGA
ATGGGTGAGGGCCTTTAACCGGGTACTAAACTCAATCAAACTCCGAATAG
CATAACTCAAGATCTGGGGAGTCAGACTGTAGGGGATGAGCTCTATAGTC
GAGAGGGAAACAGCCCAGACCGTCAATTAAGGTCCCTAATTATATGCTAA
GTGGGAAAGGAAGTTTAAACACATAAACAGCCAGGAGGTTGGCTTAGAAG
CAGCCATTCCTTTAAAAAGTGCGTAATAGCTTACTGGTCGAGTGTTTGAG
CGCCGAAAATTTAACGGGGCTAGAGCATATAACCGAAATTACGGGCATAG
CAATATGCGGTAGAAGAGCGTTCCATAGGTCGTTGAAGGCATAAGCGTGA
GCTTGGCTGGAGATATTGGAAGTGAGAATGTAGGCATGAGTAACGAAAAA
GTGGGTGAGAAACCCGCTCGCCGAAAACCTAAGGTTTCCAGGGGAAGGAT
ATTCCGCTCTGGGTTAGTCGGCCCCTAAGGTAAAGTCGAAAGGCGTAGCC
GATGGGAAAGAGATTAATATTTCTCTACTTGATAGATAGCGTGATGGGTT
GACTTAGGAGGTGAAACTCTGCCGGGTAACGATTTCTCGGTCTAAAGTGT
AAGGTATGGGCTTTTTAATAGATAGCCATTAGCTGAGCACTGAATGCCAA
GCGAGTTAAGGCGAGCTGAAGAGGGCGTAATCACACTAACAAGAAATAGA
CCCTAAATTTATATCTATCAAACCGTACCATAAACCGACACAGGTAGGTG
GGATGAGTATTCTAAGGCGTACGAGACAACTACAACTAAGGAACTCGGCA
AATTAACTCCGTAACTTCGGGATAAGGAGTTCCAAAGAATGGGAGATAGG
CAACTATTTTCTGTTATTTGGACGCAGTGAAACGATCCAGGCGACTGTTT
ATCAAAAACATAGGACTCTGCAAACCCATAAGGGGAAGTATAGGGTCTGA
CACCTGCCCGGTGCTGGAAGGTTAAGAGGAGAGGTTATCCACCTTCGGGT
GGAGAAGCTTTGAATTGAAGCCCTAGTAAACGGCGGCTGTAACTATAACG
GTCCTAAGGTAGCGAAATTCCTTGTCGGGTAAGTTCCGACCTGCACGAAT
GGTGTAACGATCTGGGTGCTGTCTCAGTTGTAGACTCGGTGAAATTAAAC
AACCAGTGAAAATGCTGGTTACCCGCAGTAGGACGGAAAGACCCCGGAAC
CTTTACTGTAGCTTAACATTGATTTTTGATAATTTATGTGTAGAATAGGT
GGGAGACTTTGATCCATGGACGCTAGTCTGTGAGGAGTCATAATGTGAAA
TACCACTCTTAGGTTATTAAGGATCTAATTTAGGAAACTAAAGACAGTGT
TTGGTGGGCAGTTTAACTGGGGCGGTTGCCTCCTAAAAAGTAACGGAGGC
GTACAAAGGTTAGTTCAGCATGTATGGAAAGCATGTATAGAGTATAATGG
CACAAACTAGCTTAACTGCGAGACCTACAAGTCGAGCAGATGCGAAAGCA
GGTCATAGTGATCCGGTGGTTCTGAGTGGAAGGGCCATCGCTCAACGGAT
AAAAGGTACTCCGGGGATAACAGGCTGATCTCCCCCAAGAGTTCATATCG
ACGGGGAGGTTTGGCACCTCGATGTCGGCTCATCACATCCTGGGGCTGGA
GCAGGTCCCAAGGGTTTGGCTGTTCGCCAATTAAAGTGGTACGCGAGCTG
GGTTCAGAACGTCGTGAGACAGTTCGGTCCCTATCCACTGTGGGCGTTGG
ATGTTTGAGAAGATTTACTCCTAGTACGAGAGGACCGGAGTGAACCAACC
GCTGGTGTACCAGTTATTTCTTCAGAAGTAAGCTGGGTAGCTAAGTTGGG
AATGGATAACCGCTGAAAGCATCTAAGTGGGAAGCCAACTTCAAGATTAA
ACATCCCTTCTGGAGCTTGCTCCAGACTAAAGTCTCCTCCAAGACCAGGA
GGTTGATAGGCTACAGGTGTAAGCATGGTAACATGTTCAGCCGAGTAGTA
CTAATCGGACGTGAGACTTTTCTATAATATTTCATCATTCGCCGTGATGA
GTATTTTTTAT
>LSU_rRNA_eukarya.dvex114581.+.3968.5990.[NA].[Default].RF02543.rRNA
GCACTTGACTTGTACTAGAATTTACCCGCTGAACTTAAGCATATCATTAG
GCGGAGGAAAAGAAACAAACATGGATTCCCCCAGTAACGGCGAGCGAAGA
GGGAAGAGTTCAAATTGAAAATCAATGGCTTGCCATTGAGTTGTAGTGTT
CGTACATAGCGCCAGCGGTCGTCAATGCGGAAAACCGTTTGGAAAAAGGT
ACGTAAGTGGGTGAGAGTCCCGTGTCCGCAGTCGCGCTGCAGATGGTTCT
GTGTATTAGAGTCTCGCTCTTTGAAAGTAGAGTGACAACCGGTGGTAGTT
TCCATCGAAAACTAAACATTTCTGAGGTATTCGATAGCAAAGAAGTACCG
CGAGGGAACATTGCAAAGTACTCTGAAAAGAGAGTTAAACAGAACTGAAA
TCGCCTGAAGGTAAGTGGGTGGACGAAACATCTGGTGGATGGGATCCGTC
TCATCTCCGTCGCGCGGTGGCATTTCAGCAGCGGCAGTGCCGTATCATTG
ATTGCGGTAAACGGCGCTGACTGGATGGCAGACCCTCTGTGGGGGGTTGC
GCGGGGTTTAGTTCACCTGTCCCGTCTTGAAACACGGACCAAGGAGTTTA
GTATGCATGCGAGCGAGAGGGAGTTAACCCGACGCGAATCTAAAGAGACT
GCTGGGCAGCCTTGAGGCTTCACCAGCTGCCGAGTGGCATTTGCCGCCCG
CGTATGAGCGTGCATAATAAGACCCGAAAGGCACTGAACTATACCTGTTT
TGGGTGAAGCTGGGAGAAATCCTTGTGGAGGCTCAGGTCGATACTGACGT
GCAAATCGTTCGTATGAGACGGGTATAGGGGCGAAAGACTAATCGAAGTG
CCTAGTAGCTGGTTCCCTTCTAAGTTTCCCTCAGGATAGCTGACGTTCGT
TAAGTTGTTCTATGTAAAGTTAACGATCGGGAGGGAGGGAGACTTAGAGT
CTTCCACTCACTTTCAAACTTTTAAATGGAACATCTCTTGTGGATGTGTG
AATCACTCGCAAGTGCTTAATTACAACGTTTAGTGGGCCATGCTTTGGTA
AGCAGAGCTGGCGATAGGGATTACTCCCTTAACTCAGTTAAGGTGCCCAA
ATACTCGCTCAATGACACTGAAAGGTTATCAATTCATTTTGACAGCAGGA
CGGTGGTCATGGAAGTCGACATCCGCTAAGGAGTGTGTAACAACTCACCT
GCCGAATGAATTGGTCCTGAAAATGGATGGCGCATCAGCGAGTTACTGAC
ACTGAGTAGTTGTACCAAAGTTGTGCGGCTCGTAGGGGGGCGTGGGTATC
TCTTTGAAGCGCGGGTGTGAGCCCGTGTGGAGGGGTACTCAGTGCAGATC
TTGGTTGTAGTAGCAATTATTCAATGTCAAATCATTGAAGACTGATGTGG
GGAAGGTTTCCATGTCAACATCTTCTGGACATGGGTCAGTCGGTCCTAAA
GAGAGGCTGGTGGTTGTTACGCTGTAATTCTCTCAGTCTCTGAAAGGGGA
TCAGGTTAATATTCCTGAATGGGCAACGGTGTAGAGATGGCAACATCGGG
GCTGTGGTCTTTCGAATAATGGGGTCGAACTGCGTTTTCTATGCAATTTA
ACAGCGTGAATCCCTCGAATCAGTTACACTGGAGACAGGGACCATTCGCT
GGCAAAGGGCCTCACTTTACGAGGTTTTCGGCTCTCCGTTATCCGGTCAT
AAAGAACTGCAGGCGGATGCACCGTGAAAGCCGTACCTATATCCGCATCT
GGTCTCCAAGGTTTGCAGCCTCTTGATTATGGAAAATTGTAGGTGAAGGA
AGTCGGCACATTTGATCTGTAACTTCGGGAGAAGGATTGGCTCTGAGGGT
GGGAAATATGCGCCGCTGTTGAGGTTAGGGCGCGGGCTGACATACCTGAG
TTCGCTTAAGGTGTTGCGGCCCTGTGTCTTCTCTTTGGCAGTGGACTCAG
CATATTTTTCCTAAACTAGCTCAGAACTGAAGCGATCAAGAGGAATCCGA
CTGTTTAATTAAAACAGATCGG
>Metazoa_SRP.dvex462239.-.290.586.[CIN,DRE,XTR].[Metazoa].RF00017.snRNA
GCTGGGCGTTGTGGCGAGCGCCTGTAATCCAGCTGCTTGGAGGCTTGAAT
TGGTGGACTGCTTGAGGTCGGGAGTTCTGCGGCATTTCGTTCTATGTCGA
TCGGGCGTCCGCGCTAAGTCCAGCGTCAATATGGTGGCCTCTTGGTAGCT
CGAGGAAACCAGGTTGTCTAAGGAGGAACGTACCGGGCCAGGCCCGCAAG
GGAGCAGCCAAAAGTTCCCACGTTGTTCAGTAGTGGGATAGCGCCTGTGA
ATAGGCGGGGTGTCGCAGCCTGGTCAAAACAGCAGGACCCAATTCTT
>RMST_9.dvex821640.-.18.198.[NO].[Default].RF01970.lncRNA
TCTGAAACAAGAGATCCGCTGAGAGTTCAGCCTCACCTGAAGAAGTGCTT
CGAAGGAATTGCTCGACTCGTTTTCACTGAAGACAAGAAGATCACTGCGA
TGCAATCAGCTGAAGATGAAAAAGTTGATCTCACAAAGATAATTGTTCCT
TCTGAAGCAAGAGGCCTGGTCGAGATTTGGT
>RNaseP_nuc.dvex141510.-.778.1063.[DRE,PM,XTR,CIN,LCH,CSA].[Metazoa].RF00009.snRNA
GAAGGTGGTGAGCTTGCTTACGGGCTAGCACTGGCGGCGTTAGCTGCTCG
CTAACCCGGGGAAGGTCTGAGACAGTAACCGATGTGCTTCGTGATGTGAT
CGCGGTAAAAGCGTGCGACGGGAAACAGAAATCGAATCTGTTCGAGGGAT
AACGGCGGAAGATGCTCGTTAGAGTGGACGCTTCTCCCCAGAACAGAGTT
GGAAGAACCGTAGGTTGGCTTCTTGAGTACGATTAGCAAGACGAGTGTGA
ACTCGAAAACCCAATTCAGACTACTCCACCACCTTC
>RNase_MRP.dvex156131.+.1089.1270.[NA].[Default].RF00030.snRNA
GTCACTTGCAGAACCTGAGTGCCGAGCGAAGAACGATGATTCTTTGTCTT
GCGGGAAAGTCCCCGGACGCTGCGCAGAAATTGCTGGCTTAATTAATAAG
TTAATAAATGTCTGAGCGAGAGGCCGATTCAGGTGGCGTGCAGTAGTACG
CTGACTCAATGGGGATTACTATTCAAGTGATT
>RNase_MRP.dvex503536.-.175.440.[NA].[Default].RF00030.snRNA
TTGTTCACTCGGCATTTCCGAAGTGCAAGCAACGTGTCCCCAACACGCGC
TCGCACGAAAGTCCCCTGATTGCAGGTAAAAATACCACTCGTTTATCAGT
TACACATTTTAAAAGTGGGTAAGCTTCGTTTATGTCGACAAAATGCGAAG
ATGCTTCGGCGAAGCTACTTGTCGACAACGACCGGACTGGGCTTAATTCC
AGAAAGAGTAATTCGGAATGTGCATTGTAGATGCGCTCACAGATTGGGGC
TTATTGTGCGAGTGAA
>SNORD14.dvex139039.-.932.1047.[CSA].[Metazoa].RF00016.snoRNA
TTGCAATGATGATATTTCCGGCAACTAAACTTTCGCAGTACATGCTGACA
GAAATAGGTTAAACGCCTATTTCAATGTGATGGTTTATTATATGCCTTCC
TTGGAAGTCTGAGCAA
>SNORD14.dvex162567.+.1233.1333.[NA].[Default].RF00016.snoRNA
GCAATGATGATATTTCTGGCCAAAACTTTCGCAGTGTCACAGATCCGGAA
AAATTCTGGTATGATGTGTAAAATATGCCTTCCTTGGAAGTCTGAGCAAC
G
>SNORD14.dvex171063.+.2205.2310.[AC,XTR,LCH,NA].[Metazoa,Default].RF00016.snoRNA
GCAATGATGACATTTTTGGCCAAAACTTTCGCAGTGACCCAGAATGGAGA
TTATAATTCTCTGTAATGATGTTTTAAATATGCCTTCCTTGGAAGTCTGA
GCAACA
>SNORD18.dvex152227.+.1372.1432.[LCH].[Metazoa].RF00093.snoRNA
GATCTGATGATTTAGCCGAGTTTCTGATGTCTGATGTTTTGAGAGAAATA
TCTGATGTAAA
>SNORD21.dvex835170.-.377.466.[CEL].[Metazoa].RF00068.snoRNA
CGAAAGAAATGACAAATTACTAACTGGTCAGTAGTTAGATACACCATGTT
GATCAAGTGATTCTTCTTTCAATAAAGGAGTGATACAAGC
>SNORD29.dvex248031.-.59.122.[PM,XTR].[Metazoa].RF00070.snoRNA
CATTGATGATGAATACCTAGCTCACTCTGAACTGACAGTGATAGAGTTAA
AAATTCTGAAATGC
>SNORD33.dvex110227.+.1871.1949.[CSA,NA].[Metazoa,Default].RF00133.snoRNA
AGTCAGTGATGAATACCATAAACAATTTGATTTCATTTTTGGAATATGTA
AAATCATGCACTACCATCTGAGACCAGTA
>SNORD36.dvex155417.+.1210.1276.[DRE,LCH].[Metazoa].RF00049.snoRNA
GCAATGATGTACTATAACTTCTTCAACTGAAATCATTTCTTGTAGACAAG
TTGACACTGAGCAGCCT
>SNORD42.dvex389105.-.132.197.[CSA].[Metazoa].RF00150.snoRNA
TGGCTAAAGATGTAAAAATTAATTATTTGCAACACATGACGTCATCAATG
ACGTCACACGAAGTAA
>SNORD43.dvex434117.+.1331.1395.[CIN,CSA].[Metazoa].RF00221.snoRNA
TAAATGATGAAATGTAACGGGCGGACTGAGTATCATCTGCTGATTGGTTT
AATTTCTGATATATT
>SNORD52.dvex171030.+.600.663.[CEL].[Metazoa].RF00276.snoRNA
AAATGATGATTTTGGGAATCTCGCTGAAGATGTTGATTGATGCCAACTTT
TTGTTCTGATCAAA
>SNORD63.dvex476280.+.275.338.[DRE,NA].[Metazoa,Default].RF00154.snoRNA
AGTAGTGATGAATTTTTCGTCAACACGTCAATCTGAAGGAAGTTGGCTAA
ACTAATGTGCTCAA
>SSU_rRNA_eukarya.dvex114581.+.1497.3234.[CEL,NA].[Metazoa,Default].RF01960.rRNA
CCTGGTTGATCCTGCCAGTAGTCATATGCTTGTCTCGCAGATTAAGCCAT
GCATGTCTAAGTGTAAATATTTTACAGTGAAACTGCGGATGGCTCATTAC
AACAGTTATTGTTTGCTTGGGGCATCTACTGCGGATATCCGTGGAAATCC
TACAGTTAATACGTGTCACTCTCTCGGGGGTGTTGCATATTACTGTGAAC
TTTCGGCGAATTCTATTCGTCATCCATGAACACTTCTATGCGCGGATCGC
AAATGGTTGCGAGAGTCCATCAAAGTTTCTGACCCATCAGGTTCCGACGG
TAAGGTATTGGCTTACCGTGCCTATAACGGGTAACGGGGGATTAGGGTTC
GATCCCGGAGAGGGAGCTCGAGAAATAGCTACCACATCTAAGGAAGGCAG
CAGGCGCGCAAATTACCAATCCCTGGATCAGGGAGGTAGTAAACAGAAAT
AATGACGCATGATTCATATCGTGCGATCGGAATGAATGGTTTCTAAACAA
CACCGTGAAATCAATTGGAGGAAAAGTCTGGTGCCAGCACCCGCGGTAAT
ACCAGCTCCAATAGCGTATATTATTGATGTTGCAGTTGAAACGTTCGTAG
TCGAACTTTGTCTGCTCAAGCATTACGCCACCGAAGGTGGTGCAGTGCTC
TCAGCGGAGACTGTGCGGAGGGTATGTGTGTTGCATGTATCTAACGCATC
TTACTTTGAGTGAATCGGCGTGTTCCACGCAGGCATGTGCCTTGAACGAT
TTACCATAGCATATTCAGAGTATGGGGGTGATTCCTTGTTAGTTCGGAAC
CACTTTTGATACTGAAAAGAACGGTTGAGGGCATTCGTATTCAACTGCTA
GAGGTGAAATTCTTTGATTAGTTGAGGACGAACCATTGCGAAAGCATCTG
CCAAGGACGTTTCTCTTGATCAAGAACGAAAGTTAGGTGATCGAAGATGA
TTAGATACCGTTGTAGTCCTAACTATAAACTTTACTATCCAAGAATTGGA
TTGGTGACTTTTACGCCTTTCCGGTGCTTTCTGAGAAATCACAAGTCTTT
GAGTTCCGGGGGAAGTATGGTTGCAAAGCTGAAACTTGAAGGAATTGACG
GAAGGGCACCACCAGGAGTGGAGCCTGCGGCTTAATTTGACTCAACGCGG
AAAACCTTACGAGGATAAGACAAGCGAAGGATTGACAGATTGAAAGCTCT
TTCTCGATTTAGCGGATGGTGGTGCATGGCCGTTCTTAGTTCGTGGAACG
ATTCGTCTGGTTGATTCCGATAACGAACGAGACCTTAACTTGCTAATTGG
GTTTGGCTATTGTATAGCTCAACCTGTTAGAAGGACCGTGTGTGTCTAAC
ACAAGGAAGCGTGAGGCAATAACAGGTCTGTGATGCCCTTAGATATCCTC
GGCAGCACGCGTGTTACAATGATAGATATAGTGTGTTACGCTCTTCGAAA
GAATGGTGCAATCATGAATATCTATCGACCCAGGGATTGCTTGTTGGAAC
GTCAAGCATCAACGAGGAATTCCTAGTAAGCGCGTATCATTAGTTCGCGT
TGATTACGTCCCTGCCCTTTGTACACACCGCCTGTCGCATCTATTGATTA
GGTTGTATCATGAGTTAGGCGGAGGTTGTGGTCGAAGAAATTCTTCCATT
CTCCCAAAGCTTTGCAAATGGTGCTACCCAGAAACAGATAAAGTCATAAC
ACGGCAGCTGTAGGTGAACCTGCAGCTGGATCATTCAA
>U1.dvex419646.-.130.271.[DRE,AC,PM,CSA,CIN,LCH,XTR].[Metazoa].RF00003.snRNA
TCACCGTGATCACGAAGGCGGTGGGCCCAGGGCGAGGCCCGGCCATTGCA
CTGCGGCCGGGTTGACCCCTGCGATTATCCCAAATGTGGATAACTCGGTC
GTATAATTTCTGTTAGTGGGGACTGCGTTCGCGCTATCCCTT
>U1.dvex438331.+.1.159.[AC,LCH,CIN,CSA,DRE,PM,XTR,NA].[Metazoa,Default].RF00003.snRNA
ACCTGACGAGGGTCTTCACCGTGATCACGAAGGCGGTGGGCCCAGGGCGA
GGCCCGGCCATTGCACTGCGGCCGGGTTGACCCCTGCGATTATCCCAAAT
GTGGATAACTCGGTCGTATAATTTCTGTTAGTGGTGACTGCGTTTGCACT
ATCCCTTAA
>U1.dvex470695.+.352.515.[AC,CIN,CSA,DRE,LCH,PM,XTR].[Metazoa].RF00003.snRNA
ACTTACTTGGCGACGGTTTTCACTGTGATCACGCAGGCGGTGGACCCAGA
GCGAGGCTTAGTCATTGCACTTCGACTTGGTTGACCTCTGCGATTACTCC
AAATGTGGGTAACTCGGTCGTATAATTTCTGTTAGTGGGGACTGCGTTCG
CGCTTTCCCCTAAT
>U1.dvex470695.+.754.917.[AC,CIN,CSA,DRE,LCH,PM,XTR,NA].[Metazoa,Default].RF00003.snRNA
ACTTACTTGGCGAGGGTTCTCACCGTGATCACGCAGGCGGTGGACCCAGA
GCGAGGCCAGATCATTGCACTTCGATTTGGTTGACCTCTGCGATTACTCC
AAATGTGGGTAAGTCGGTCGTGTTATTTCTGGTAGTGGGGACTGCGTTCG
CGCTATCCCCTTCA
>U1.dvex678139.-.198.362.[DRE,AC,CSA,PM,CIN,XTR,LCH].[Metazoa].RF00003.snRNA
ATACTTACTTGGCGGCGGTTTCGCACCGTGATCACGCAGGCGGTGGACCC
AGAGCGAGGCTTAGTCATTGCACTTCGACTTTGTTGACCTCTGCGATTGC
TCCAAATGTGGGTAATTCGGTCGCGTAATTTCTGATAGTGGGGACTGCGT
TCGCGCTTTCCCTGT
>U1.dvex787467.+.49.206.[AC,CIN,CSA,DRE,LCH,PM,XTR,CEL,NA].[Metazoa,Default].RF00003.snRNA
AAAAAAAAAAAAAAAAAACCGTGATCACGTAGGCGGTGGGCCCAAGGCGA
GGCCTAGCCATTGCACTTCGGCCTAGCTGACCCTTGCGATTACCCCAAAT
GTGGGTAACTCGGCCGTACAATTTCTGTTAGTGGGGTCTGCGTTCGCGCT
AACCCTTG
>U11.dvex176488.+.448.581.[CIN,NA].[Metazoa,Default].RF00548.snRNA
AAAGGGCTTTCGTCGTTCATGACGCATTGCGTTGACTTTGGTTGGCGCAG
TGTGGAATCGCTATCAAGAGATTCCGAAAGCGTAATGTTTGTAGATTTGT
GGCTGTTAGTTGTCGTTTGCACTGACGCCCTGTT
>U11.dvex396825.+.52.185.[CIN,CSA,NA].[Metazoa,Default].RF00548.snRNA
AAATCTGCTTGGCATTTGACCTATAAACTTTGCTTACTTTGGTTGGCGCA
GTGTGGAATCGCTATCAAGAGATTCCGAAAGCGTGATGTTTGTAGGTTTG
TGGCTGTTAGTTGTCGTTTGCACTGACGCCCTGA
>U12.dvex487730.+.1687.1836.[CSA,NA].[Metazoa,Default].RF00007.snRNA
GCCGTAAACTAATGAGTAAGGAAAATAACGGTCCTCGGTAACGCTTGGAC
TAACAAGGTATACCCTTGTTACAAATGTTTGCGGGGCTAAAGGATTTCCG
TCTGCAACGGCTTACTTCGCTGTTTGCGGTTAGTGCAGTTCCTTGCCCCT
>U2.dvex161376.-.341.534.[DRE,PM,CSA].[Metazoa].RF00004.snRNA
ATCGCTTTTCCGCTCTCAAGAGCTAAGATCAAGTGTAGTATCTGTTCTTC
TCAGTTTAATACCTGGGACGCCCAGCATCGCTGGGCTCTTGTATTAATCG
TATGTTTGAACAGAGGGCGACGATTCAAAGCTCGCTTTGTCGCGCCCGCG
GGTTGTCCCGATATTGCAGTACCTCCGGGTTCGGTCCACAACTT
>U2.dvex2159.+.1.161.[NA].[Default].RF00004.snRNA
TAGTAACTGTTCTTTTCTCTGTGACAGGAGAAACGGTCCCCTAGGGGACC
TTTCAATGTCATAGCATTTATCACACGAGCTGGGGGAATGTTGAGCTTGC
TCACTTCCCTCCGCGGCATCCTACCAGCCAGGCACGTTAGCTGGATTGGG
TGCACCGGGGC
>U2.dvex306225.-.133.276.[CSA].[Metazoa].RF00004.snRNA
TTTAATACCTGGGACGCAAGCGATTCGCTTGCATGTCTTTGTATTAACCT
GATTTTTGGACAGGGGGTATGGTGCCGAGGCTTGCCTCGCCCTGCCCACG
GGTTGTCCTGGTATTGCACTACCTCCAGGCACGGCCCACATTCC
>U3.dvex115481.+.738.946.[CSA,CIN,XTR,NA].[Metazoa,Default].RF00012.snoRNA
GATCATACTTTTAGGGATCATTTCTATAGTATGTATCTCTTGGTACTTAG
CTAACAGTGCCACGAACCAAACTACGATGATGAGTCGTAGGGTTCTCCCT
TGAGCATGAAGCTTGGCTGGGGTAGACTTCGGTCATCTCCAGTCCTTGAG
GAGTGTTCTTCGAAGCCCTTGTGGCCTCGGAGAGGGGGAGAGCCCATTCT
GAGTAGTTT
>U3.dvex218852.-.1091.1298.[XTR].[Metazoa].RF00012.snoRNA
AAGATCATACTTTTAGGGATCATTTCTATAGTATGAAACTTCTCGGTGCT
ACTCAATTAGTGCCACGAGCCACACTACGATGACGAGTCGTAGGGTTCTT
CTCTGAGCATGAAGCTTGACTGGAGATGTGCAATGCGTCTCTTGTTTTGA
GGAGTGTTCTCAGGTGTCTTCAAGGCTTCTGAGAGGAGGAGAGCCCATTC
TGAGTAGG
>U4.dvex521760.-.456.583.[CIN,PM].[Metazoa].RF00015.snRNA
AGCTTTGTGCAGAGGCGATGTCGTGGTCAATGAGGTTCATCCAAGATGCG
ATTATTGCTAGTTGAAACTATTGCTTTCCCCCTCTCCAGCTACGGAAGAA
TTTAGCATTTTTTGACCTGGCAAATCGG
>U4atac.dvex622135.-.311.415.[NA].[Default].RF00618.snRNA
TCATTCAATGAACGCACAGTGAGGATGGCGCTGCTGACAACCATTGTAAC
TAAGTTACATTGTATCACTTCACCATGAGTGAATGTTGATGCAATTTCTG
CAAG
>U5.dvex172585.+.163.274.[XTR,AC,CSA,CEL,CIN,DRE,LCH,PM,NA].[Metazoa,Default].RF00020.snRNA
CACTCTGGCTTCTCTTCACAGCATAAATCTTTCGCCTTTTACTAAAGATT
TCCGTGTGGAGGAGCACTACAATGAGTCTTGAAGTATTTTTCTGCTTCGC
ATGAGCGAAGTT
>U5.dvex180284.+.433.544.[XTR,AC,CSA,CEL,CIN,DRE,LCH,PM,NA].[Metazoa,Default].RF00020.snRNA
ACTCTGGCTTCTCTACACAGCATAAATCTTTCGCCTTTTACTAAAGATTT
CCGTGTGGAGGAGCACTACAATGAGTCTTGAAGTATTTTTCTGCTTCGCA
CAAGCGAGGTTT
>U5.dvex221612.+.413.527.[XTR,AC,NA,CSA,DRE,LCH,PM,CEL,CIN].[Metazoa,Default].RF00020.snRNA
TCGCGGCGACCATTGCAGTCCAGACGCACCAATCTTTCGCCTTTTACTAA
AGGTTGCCGTGTGGAGGTCGCACCAAGCGCGAATACGTACAATTTATCCA
GGCGCTCGTCGCCGA
>U5.dvex235714.+.797.893.[NA,AC,CEL,CIN,CSA,DRE,LCH,PM,XTR].[Default,Metazoa].RF00020.snRNA
ACTCTGGCTTCTCTACACAGCATAAATCTTTCGCCTTTTACTAAAGATTT
CCGTGTGGAGGAGCAATACAATGAGTCTTCAACGATTTTTCTCCC
>U5.dvex282614.-.199.307.[DRE,AC,CEL,CIN,CSA,LCH,PM,XTR].[Metazoa].RF00020.snRNA
CTCTGGCTTCTCTACACAGCATAAATCTTTCGCCTTTTACTAAAGATTTC
CGTGTGGAGGAGCAATACAATGAGTCTTCAACGATTTTTCTCCCTCGCTT
AGGCGGGGT
>U5.dvex462905.+.213.326.[CSA,XTR,AC,NA,CEL,CIN,DRE,LCH,PM].[Metazoa,Default].RF00020.snRNA
AACTCTGGCTTCTCTACACAGCATAAATCTTTCGCCTTTTACTAAAGATT
TTCGTGTGGAGGAGCAATACAATGAGTCTAAAAGAAAGAAGAAAATAAAG
ATCTAGCTCTTTTT
>U5.dvex533962.-.1.117.[AC,CEL,CIN,CSA,DRE,LCH,PM,XTR].[Metazoa].RF00020.snRNA
ACACTCTGGCTTCTCTACACCGCAATAATCTTTCGCCTTTTACTAAAGAT
TTCCGTGTGGAGGATCATTACAATGAGTCTATTTGCATTTTTTCTACCCC
TAGATGGTGTAACGGAT
>U5.dvex533962.-.1.117.[DRE,XTR].[Metazoa].RF00020.snRNA
ACACTCTGGCTTCTCTACACCGCAATAATCTTTCGCCTTTTACTAAAGAT
TTCCGTGTGGAGGATCATTACAATGAGTCTATTTGCATTTTTTCTACCCC
TAGATGGTGTAACGGAT
>U5.dvex538923.+.1.86.[AC,CEL,CIN,CSA,DRE,LCH,PM,XTR,NA].[Metazoa,Default].RF00020.snRNA
ATCTTTCGCCTTTTACTAAAGATTTCCGTGTGGAGGAGCAATACAATGAG
TCTTCAACGATTTTTCTCCCTCGCTTAGGCGGGGTT
>U5.dvex609180.-.241.352.[AC,CEL,CIN,CSA,DRE,LCH,PM,XTR].[Metazoa].RF00020.snRNA
TTACTCTGGCTTCTCTACACAGCATAAATCTTTCGCCTTTTACTAAAGAT
TTCCGTGTGGAGGAGCAATACAATGTGTCTTCAATGCTTTTTCTCCCTCG
CTTAGGCGGGTT
>U5.dvex802839.+.255.366.[XTR,AC,CSA,NA,CEL,CIN,DRE,LCH,PM].[Metazoa,Default].RF00020.snRNA
TACTCTGGCTTCTCTACACCGCATAAATCTTTCGCCTTTTACTAAAGATT
TCCGTGTGGAGGAGCAATACAATGAGTCTATTTGCATTTTTCTACCTCGT
GTATGCGAGGTT
>U5.dvex811399.-.128.241.[CEL,CSA,CIN,DRE,LCH,PM,XTR,AC].[Metazoa].RF00020.snRNA
TTACTCTGGCTTCTTTATCTATGCAGCATAAATCTTTCGCCCTTTACTAA
AGTTTTCCGTGTTAAGGAGCATTACAAGGAGTCTTTAACGATTTTTCTCC
CTCGCTTAAGCGGG
>U6.dvex110042.-.632.730.[AC,CSA,DRE,LCH,CEL,PM].[Metazoa].RF00026.snRNA
TTTTTAATTGCAACAAAGGCTCAACTAATTGAAACGACACGAGAGAAGAT
TAGCTGGGCCCTTGTGGACACGCAAAATTGTCAAGTCAATTTCATTTGT
>U6.dvex111188.+.170.267.[LCH,PM,AC,CEL,DRE,XTR,CSA].[Metazoa].RF00026.snRNA
TTTATATTTCGACAAAGGTCCAGCTAATTGGAATGATACAGAAAAGATTA
GCTCGGCCCTTGTGGACGCGCAAAATTGCCAAGACAATGTCAATTGTC
>U6.dvex118756.+.2661.2767.[DRE,PM,LCH,AC,CEL,CIN,CSA,XTR,SCE,NA].[Metazoa,Default].RF00026.snRNA
ACTCGCTTCGGCGGTACATATACTAAAATTGGAACGATACAGAGAAGATT
AGCATGGCCCCTGCGCAAGGATGACACGCAAAATCGTGAAGCGTTCCATA
TTTTGTT
>U6.dvex119004.+.1304.1409.[PM,LCH,AC,NA,CEL,CIN,CSA,DRE,XTR].[Metazoa,Default].RF00026.snRNA
CGCAGCTGTGCATACTCCTGCTAAATTGGAGGCGGTACAGAGAAGATCAG
CATGGCCCGTGGAGCAAGGATGACCCGCAAAATCACAAAGTGCTTCAAAT
TAGAAA
>U6.dvex132861.+.78.176.[DRE,AC,LCH,PM,CEL,CIN,CSA,XTR,NA].[Metazoa,Default].RF00026.snRNA
TTTTAATTGCGATAAAGGCCCATGGTAATTGGAACGATACAGAGAAGATT
AGCTGGGCCTTTGCGGACATGCAAAGTTGTCAAGCAAATGTCAATGGTC
>U6.dvex134697.+.19.112.[AC,LCH,PM,CEL,CIN,CSA,DRE,XTR].[Metazoa].RF00026.snRNA
CTAATTGTATTGGAACATGGTAATTGGAACGATACAGAGAAGATTAGCTG
GGCCTTTGCGGACATGCAAAGTTGTCAAGCAAATGTCAATAGTC
>U6.dvex141285.+.28.127.[DRE,AC,LCH,PM,CEL,CIN,CSA,XTR].[Metazoa].RF00026.snRNA
TTTTCTACTTGCAATAAGGGCCCAGCTAATTGGAACGATACAGAGAAGAT
TAGCTCGGCCCTTGTGGACGCGCAAAATTGTCAATTGTCAAAAAACGCTT
>U6.dvex142379.+.2148.2246.[DRE,AC,LCH,PM,CEL,CIN,CSA,XTR].[Metazoa].RF00026.snRNA
TTTTAATTGCGACAAGGGCCCAGCTGATTGGAACAATACAGAGAAGATTA
GCTTGGCCCTTGTGGGCACGCAAAATTGTCAATCGTCAAGAAATGCTGC
>U6.dvex148324.+.1167.1261.[AC,CEL,CSA,DRE,LCH,PM,XTR,CIN].[Metazoa].RF00026.snRNA
GCGTCAAGGTCCAAGTACAGTAATTGGAACAATACAGAGAAGATTAGCTT
GGCGTTTGAGGACATGCAAAATTGACAAGACTTGACTTAACTTCA
>U6.dvex149311.-.1092.1193.[AC,CEL,CSA,DRE,LCH,PM,XTR,CIN,SCE].[Metazoa].RF00026.snRNA
ATTCTTTTGCTATAATAGTAAGCTTTGGAACGATACAAAGAAGATCAGCA
TGGCCCCTGTTGCAAAGATGACACGCAAAATCGTGAAGCGTTTCAACTTA
AA
>U6.dvex152032.+.83.175.[DRE,AC,LCH,PM,CEL,CIN,CSA,XTR].[Metazoa].RF00026.snRNA
TTTTTAATTGCGACAAGGACCTAGCTAATTGGAACGATGCAGAGAAGATT
TGCTTGGCCCTTGTGGACACGCAAAATTGTCAAGACAATTGTC
>U6.dvex157373.+.851.952.[DRE,AC,LCH,PM,CEL,CIN,CSA,XTR].[Metazoa].RF00026.snRNA
TTTTAATTGCGACAAGAACACAGCTAATTGGAACAATACAGAGAAGATTA
GTTGGGCCCTTGTGGACACGCAAAATTGTTAAGAAACGCTGCAATTATCT
AG
>U6.dvex163842.-.504.605.[AC,DRE,LCH,PM,CSA,CEL,XTR].[Metazoa].RF00026.snRNA
CTTTTTAATTGCGACAAGGACACAGCTAATTGGAACGATATAGAGAAGAT
TAGCCGGGCCCTTATGGACACGCAAAATTTTCAAGAAACGTTGCAATCTA
GA
>U6.dvex214162.-.287.396.[AC,DRE,LCH,PM,CEL,CIN,CSA,XTR].[Metazoa].RF00026.snRNA
GTACTTGCAATTGAGCAGTACATATACTAAAATTGGAACGATACAGAGAA
GATTAGCATGGCCCCTGTCGCAAGGATGACACGCAAAATCGTGAAGCGTT
TCAACTTTTG
>U6.dvex22264.+.3527.3633.[DRE,LCH,PM,AC,CEL,CIN,CSA,XTR,SCE,NA].[Metazoa,Default].RF00026.snRNA
GCTCACACTGCGGCACACATATTAAATTGGAGACGATACAGAGAAGATTA
GCATGGCCCCTGCAGCAAGGATGACACGCAAAATCGTGAAGCGCTCCATA
TTTTTAC
>U6.dvex227323.+.1428.1534.[DRE,PM,LCH,AC,CEL,CIN,CSA,XTR,SCE,NA].[Metazoa,Default].RF00026.snRNA
ACTCGCTTCGGCGGTACATATACTAAAATTGGAACGATACAGAGAAGATT
AGCATGGCCCCTGCGCAAGGATGACACGCAAAATCGTGAAGCGTTCCATA
TTTTGTT
>U6.dvex228297.+.2.100.[AC,LCH,PM,CEL,CIN,CSA,DRE,XTR].[Metazoa].RF00026.snRNA
TTTTAGTTGCGATAAGTGCCCATGGTAATTGGAACGATACAGAGAAGATT
AGCTGGGCCTTTGCGGACATGCAAAATTGTCAAGCAAATGTCAATGGTC
>U6.dvex237090.-.37.141.[DRE,AC,XTR,CIN,CSA,LCH,PM,CEL,SCE].[Metazoa].RF00026.snRNA
GCGACCAAAGCAGTGCACATACTAAATTGGAGACGATACAGAGAAGATTA
GCATGGCCCCTGCAGCAAGGATGACACGCAAAATCGTGAAGCGCTCCAAA
TTTTT
>U6.dvex241047.-.46.145.[AC,CEL,DRE,LCH,PM,CSA].[Metazoa].RF00026.snRNA
TTTTTAGTTGCGATAAAGGCACAGCTATGATTAGAACAATACAGAGACGA
TTAGCTGGGCCCTTGTGGGCACGCAAAATTGCCAAATCTATGTCAATTAT
>U6.dvex248280.+.115.212.[AC,CIN,CSA,DRE,LCH,PM,XTR,CEL].[Metazoa].RF00026.snRNA
TTTTAATTGCGACAAGGGCCCAGCTAATTGAAACGATACAGAAAAGATTA
GCTGGGCCCTTGTGGACACGCAAAATTGTCAAGTTAATGTCAATTGTC
>U6.dvex268348.-.72.169.[AC,LCH,PM,DRE,CIN,CSA,XTR,CEL].[Metazoa].RF00026.snRNA
TTTTTATTTGCGGCAAGAGCAGAGCTGATTGGAACGATACAGAGAAGATT
AGCTGGGTCCTTGTGGACACGCAAAATTGACAAGTCAATGTCAATTAT
>U6.dvex279178.-.31.137.[CSA,AC,DRE,PM,LCH,CIN,XTR,CEL].[Metazoa].RF00026.snRNA
TTGCTCACACAGCAGTACAAATAATAAATTGGAGACGAAACAGAAAAGAT
AAGCGTGGTCCCTGCAGCAACGATGACACGCAAAAACAAAATTGTGATAG
CACTGGC
>U6.dvex279470.-.38.136.[AC,LCH,CEL,CIN,CSA,DRE,PM,XTR].[Metazoa].RF00026.snRNA
TTTTTAATTGCGACAAGGGCACAGCTAATTGGAACGATACAGAGAAGATT
AGCTGGGCGCTTGTGGACACGCAAAATTGCCAAATCAATGTCAATTGTT
>U6.dvex285582.-.87.192.[DRE,AC,LCH,PM,XTR,CEL].[Metazoa].RF00026.snRNA
TTTTTAATTGCGATAAAGGCCCATGGTAATTGGAACGATACAGAGAAGAT
TAGCTGGGCCTTTGCGCTTGTGGACATGCAATATTTTCAAGCAGATGTCA
ATAGTC
>U6.dvex289247.-.55.157.[AC,DRE,LCH,XTR,CEL].[Metazoa].RF00026.snRNA
CTATTTGGAATTTGGAACTATTTGTATTCTATTTGGAACGATACAGAGAA
GATTAGCTCGGCCCTTGTGGACTGTCAATTGTCAAGAAACGCTTCAATCA
GCT
>U6.dvex290998.-.99.197.[AC,CEL,CIN,CSA,DRE,LCH,PM,XTR].[Metazoa].RF00026.snRNA
TTTTTAATTGCGATAAAGGCCCATGGTAATTGGAACGATACAGAGAAGAT
TAGCTGGGCCTTTGCGGACATGCAAAATTGTCAAGCAAATGTCAATGGT
>U6.dvex297819.+.144.253.[AC,LCH,CIN,CSA,PM,XTR,DRE].[Metazoa].RF00026.snRNA
TTTTTATCACGACAAGAGTCCAGCAAATTGGAACGATACAGAAAAGATTA
GCTGGGCCCTTGTTGCAATCAAAAAGGACATGCAAAATTGTCAAATCAAT
GTCAATTGTC
>U6.dvex301739.+.57.155.[LCH,PM,AC,CEL,CIN,CSA,DRE,XTR].[Metazoa].RF00026.snRNA
TTTTTACTTGCAATAAGGGCCCAGCTAATTGGAACGATACAGAGAAGATT
AGCTCGGCCCTTGTGGACGCGCAAAACTGTCAAGACAATGTCAATTTTC
>U6.dvex316384.-.26.124.[AC,CSA,DRE,LCH,CIN,PM,XTR,CEL].[Metazoa].RF00026.snRNA
TTTTTAAGTGCGATAAGGGCCCATTGTTATTGGAACGATACAGAGAAGAT
TAGCTGGGCCTTTGCGGACATGCAAAATTCTCAAGCAAATGACAATAGT
>U6.dvex317213.-.119.208.[AC,DRE,LCH,CEL,CSA,PM,CIN,XTR].[Metazoa].RF00026.snRNA
TTGCGCATGGGCGCAGCCAATTGGAACGATACAGAGAAGATTAGCCTGGC
CCTTGGGACACGCAAAATTCCCCAGTCATTGTCAATTGTC
>U6.dvex319144.+.145.232.[AC,CEL,CIN,CSA,DRE,LCH,PM,XTR].[Metazoa].RF00026.snRNA
TTTTTAATCGCGACAAGGACCCAGCTAATTGGAACGATGCAGAGAAGATT
AGCCGGGCCCTTGTGGAATGTGGACACGCAAAATTGT
>U6.dvex32054.+.953.1052.[AC,CSA,DRE,LCH,PM,CEL].[Metazoa].RF00026.snRNA
TCTTAATTGCGACAAGAGCCTAGTTAATTGAAGCGATTCAGAGAAGATTA
GCTCGGCCCTTGTGGACACGCTAAATTGTCAAGTCAATGTCAATTGTTAA
>U6.dvex321671.+.101.204.[PM,AC,LCH,CEL,CIN,CSA,DRE,XTR].[Metazoa].RF00026.snRNA
TCTTTGCGACAAAGGCACAGCTAATTGGAACGATACAGAGAAAATTAGCA
GAGCCCTTGTGGTCAGTGGACACACAAAATTGTCAAGTCGATGTCAAATC
GTTA
>U6.dvex322892.+.174.276.[AC,DRE,LCH,PM,CEL,CIN,CSA,XTR].[Metazoa].RF00026.snRNA
TTTTCTATTTGCAATAAGGGCCCAGCTAATTGGAACGATACGGAGAAGAT
TAGCTCGGCCCTTGTGGACGCGCAAAATTGTCAAGAAACGCTTCAAATCA
GCT
>U6.dvex327277.+.168.261.[DRE,AC,LCH,PM,CEL,CIN,CSA,XTR].[Metazoa].RF00026.snRNA
TTTTAATTGCGATAAAGGCCCATGGTAATTGGAACGATACAGAGAAGATT
AGCTAGGCCTTTGCGGACATGCAAAGTTGTCAAGCAAATGTCAA
>U6.dvex327865.-.51.150.[AC,CEL,CSA,DRE,LCH,PM,XTR].[Metazoa].RF00026.snRNA
TTTTTAATTGCGATAAGAGCCCATGGTAATTGGAACGATACAGAGAAGAT
TAGCTGGGCCCTTGGGGACGAGCATACTTGTCAAGTCAATGTCAATTGTT
>U6.dvex343191.-.82.179.[AC,CSA,LCH,PM,CEL].[Metazoa].RF00026.snRNA
TTTTTCATTGCGACAAGGCACAGCTAATTGGAACAATACTGAGAAGATTA
GCTGGGCCCTTGTGAACACGCCAAATTGTCAAGTCAATGCCAGTTTTT
>U6.dvex344311.-.107.205.[AC,CEL,CIN,CSA,DRE,LCH,PM,XTR].[Metazoa].RF00026.snRNA
TTTTTAATTGCGATAAGGGCCCATGGTAATTGGAACGATACAGAGAAGAT
TAGCTGGGCCTTTGCGGACATGCAAAATTGTCAAGCAAATAAATGTCAA
>U6.dvex366126.-.5.106.[DRE,LCH,AC,PM,CEL,CSA,XTR].[Metazoa].RF00026.snRNA
TCGTTTTAATTGCGACGAAGCCCAGCTAATTGGAACGATACAGAGAAGAT
TAGCTGGGCTCTTGTGAACACGAAAAATTGTCAAGAAACGCTGCAACCAG
TG
>U6.dvex367402.-.105.201.[AC,DRE,LCH,CEL,PM,CSA,CIN,XTR].[Metazoa].RF00026.snRNA
CTAGTTACGCCACTGGGCCCATGGTAATTGGAACGATACAGAGAAGATTA
GCTAGGCCTTTGCGGACATGCAAAGTTGTCAAGCAAATGTCAATGGT
>U6.dvex371652.+.54.154.[DRE,AC,LCH,PM,CEL,CIN,CSA,XTR].[Metazoa].RF00026.snRNA
TTGTACTTCCAACAAAGGCCCAGCTAATTGGAACGATACAAAGAAGATTA
GCTCGGCCCTTGTGGACGCGCAAAATTGTCAAGAAACGCTTCAATCAGCT
G
>U6.dvex373848.-.149.245.[AC,CEL,CIN,CSA,DRE,LCH,PM,XTR].[Metazoa].RF00026.snRNA
TTTAATTGCGATAAAGGCCCATGGTAATTGGAACGATACAGAGAAGATTA
GCTAGGCCTTTGCGGACATGCAAAGTTGTCAAGCAAATGTCAATGGT
>U6.dvex399655.-.161.253.[AC,DRE,LCH,PM,CEL].[Metazoa].RF00026.snRNA
CTTTTTAATTGCGACAAGCTCCTTGGAACGATACAGAGAAGATTAGCTGG
GCCCTTGTAGACACGCAAAATTGTTAAGCCATTGTCTATTAAT
>U6.dvex408109.-.129.227.[AC,CEL,CIN,CSA,DRE,LCH,PM,XTR].[Metazoa].RF00026.snRNA
TTTTTAATTGCGATAAAGGCCCATGGTAATTGGAACGATACAGAGAAGAT
TAGCTGGGCCTTTGCGGACATGCAAAATTGTCAAGCAAATGTCAATGGT
>U6.dvex409951.+.142.241.[AC,CEL,CIN,CSA,DRE,LCH,PM,XTR].[Metazoa].RF00026.snRNA
TTTTCTACTTGCAATAAGGGCCCAGCTAATTGGAACGATACAGAGAAAAT
TAGCTCGGCCCTTGTGGACGCACAAAATTGTCAAGTCAATGTCAATTGTC
>U6.dvex422065.-.171.252.[DRE,LCH,PM,XTR,CIN,CSA,SCE,AC,CEL].[Metazoa].RF00026.snRNA
TAAAATTGGAACGATACAGAGAAGTTTAGCATGGCCCCTGCGCAAGGATG
ACACGCAAAATCGTGAAGCGTTCCATATTTTT
>U6.dvex433683.+.2465.2558.[AC,DRE,LCH,PM,CIN,CSA,XTR,CEL].[Metazoa].RF00026.snRNA
TTTTGATTGCGACAAGGGTCCAGCTAATTGGAACGATATAGAGAAGATTA
GCTGGGCCCTTGTGGACACACAAAATTGTCAAGTCAATTGTTAA
>U6.dvex435452.+.1786.1884.[DRE,AC,LCH,PM,CEL,CIN,CSA,XTR,NA].[Metazoa,Default].RF00026.snRNA
TTTCTATTGCGAAAATGACCCAGCCGATTGGAACGATACAGAGAAGATTA
GCTTGGCCCTTGTGGACACGCAAAATTGTTAAGTCAATGTCAATTGTCA
>U6.dvex452532.+.1496.1602.[DRE,PM,LCH,AC,CEL,CIN,CSA,XTR,SCE,NA].[Metazoa,Default].RF00026.snRNA
ACTCGCTTCGGCGGTACATATACTAAAATTGGAACGATACAGAGAAGATT
AGCATGGCCCCTGCGCAAGGATGACACGCAAAATCGTGAAGCGTTCCATA
TTTTGTT
>U6.dvex462981.-.3427.3526.[AC,CEL,CSA,DRE,PM].[Metazoa].RF00026.snRNA
TTTTTAGTTACGACAAAGGCACAGCTGATTGGAACGATACAGAGAAGATT
AGCTGGGCCCTTGTGAACACGCTAAAAATTGCCAATAAATTGTCAATTAT
>U6.dvex464110.+.918.1020.[AC,CIN,CSA,DRE,PM,XTR,CEL,LCH].[Metazoa].RF00026.snRNA
AGTCTACCAGAGCCCTTAAAAATTTAGAACGATACAGAGAAGATTAATAT
GGCTTTTGTTCCAAAGATGGCACTCAAAATTGTGGAGCGCTTGAAATTAA
AAA
>U6.dvex474114.-.663.761.[AC,CSA,LCH,PM,XTR,CIN,DRE,CEL].[Metazoa].RF00026.snRNA
CTTTTTAATTGCGACAAGGACACAGCTAATTGGAACGATACAGAAAAGAT
TAGCTGGGCACTTGTGGACACGCAAAATTGTCAAGTGTATGAAATAGTT
>U6.dvex482053.-.479.579.[AC,CSA,DRE,LCH,PM,CEL].[Metazoa].RF00026.snRNA
CTTGGCAAATCGTGGTAAGAGCCAAGCTGATTGAAACGACACAGAGAAGA
TTAGCCACGCCCTTGAGGACACGCAAAATTGTCAAGTCAATATCAATTGT
T
>U6.dvex500805.+.1033.1130.[DRE,AC,LCH,PM,CIN,CSA,XTR,CEL].[Metazoa].RF00026.snRNA
TTTAATTGCGACAAGAGCACAGCTAATTGGAACGATACAGAGAAGATTAG
CTGGGTCCTTGTGGAAACGCAAAATTGTCAAGTCAATGTCAATTACAA
>U6.dvex509209.-.32.131.[AC,CEL,DRE,LCH,PM,CSA].[Metazoa].RF00026.snRNA
CTTTTCTACTTGCAATAAGGGCCCAGCTAATTGGAACGATACAGAAAAGA
TTAGCTCGGCCCTTGTGGACGCGCAGAATTGTCAAGACAATGTCAATTGT
>U6.dvex524224.+.149.247.[DRE,AC,LCH,PM,CEL,CIN,CSA,XTR].[Metazoa].RF00026.snRNA
TTTTAATTGCGATAAGGGCTCATGGTAATTGGAACGATACAGAGAAAATT
AGCTTGGCCTTTGCGGACATGCAAAATTGTCAAGCAGATGTCAATAGTC
>U6.dvex532987.-.564.662.[AC,CEL,CIN,CSA,DRE,LCH,PM,XTR].[Metazoa].RF00026.snRNA
TTTTTAATTGCGATAAAGGCCCATGGTAATTGGAACGATACAGAGAAGAT
TAGCTGGGCCTTTGCGGACATGCAAAATTGTCAAGCAAATGTCAATAGT
>U6.dvex572224.-.428.537.[AC,DRE,LCH,PM,CEL,CIN,CSA,XTR].[Metazoa].RF00026.snRNA
GTACTTGCAATTGAGCAGTACATATACTAAAATTGGAACGATACAGAGAA
GATTAGCATGGCCCCTGTCGCAAGGATGACACGCAAAATCGTGAGGCGTT
TCAACTTTTG
>U6.dvex575169.-.56.154.[AC,CSA,DRE,LCH,PM,CIN,XTR,CEL].[Metazoa].RF00026.snRNA
CTTTTTTATTGCAACAAGGACACAACTAATTGGTACGATACAGAGAAGAT
AAGCTAGACCCTTGTGGAGACGCAAAATTGTGAAGTTAATGTCGATTGT
>U6.dvex576400.-.114.220.[DRE,CSA,XTR,CIN,AC,CEL,LCH,PM].[Metazoa].RF00026.snRNA
GTACTCGCTTCGTTGGTACATATACTAAAATTAGAATGATACAGAGAAGA
TTAGCATGGCCCCTGCGCAAGGATGACACGCAAAATCGTGAAGTGTTCGA
TATTTTT
>U6.dvex585287.-.308.414.[DRE,CSA,XTR,CIN,AC,CEL,LCH,PM,SCE].[Metazoa].RF00026.snRNA
GTACTCGCTTCGGCGGTACATATACTAAAATTGGAACGATACAGAGAAGA
TTAGCATGGCCCCTGCGCAAGGATGACACGCAAAATCGTGAAGCGTTCCA
TATTTTG
>U6.dvex595726.-.285.383.[AC,DRE,LCH,PM,CEL,CIN,CSA,XTR].[Metazoa].RF00026.snRNA
CTTTTTAATTGCGACAAGGGCCCAGCTAATTGGAACAATACAGAGAAGAT
TAGCTGGGCCCTTGTAAACACGCAAAATTATCACGTCATCGTCAATTGT
>U6.dvex605801.+.107.200.[AC,CEL,CSA,DRE,LCH,XTR,PM].[Metazoa].RF00026.snRNA
TGGGCAATAAGGGCCCAGGTAATTGGAACGATACAGAGAAGATTAGCTCG
GCCCTTACGGACTGTCAATTGTCAAGAAACGCTTCAATCAGTTG
>U6.dvex608811.-.830.927.[AC,CEL,CIN,CSA,DRE,LCH,PM,XTR].[Metazoa].RF00026.snRNA
TTTTTAATCGCGAAAAAGGCCCAGCTAATTGGAACGATACAGAGAAGATT
AGCTGGGCCCTTGTGGACACGCAAAATTGTCAACTCGACGCCAATTGT
>U6.dvex610114.+.657.756.[AC,CIN,CSA,DRE,LCH,PM,XTR,CEL].[Metazoa].RF00026.snRNA
TTTTAATTGCGACAAGGGCTCAGCTAATTGGAACGATACACAGAAGATTA
GCTGGGCCCTTATGGACACGCAAAATTGTCGAGTCAATATCAATTTAATC
>U6.dvex619354.+.67.167.[DRE,AC,LCH,PM,CEL,CIN,CSA,XTR].[Metazoa].RF00026.snRNA
TTTTTGATTGCGACTAAAGCACAGCTATAATTGAAACGATCCAGAGAAGA
TTAGCAGGTCCCTTGTGGACATGCAAAATTGTCAAGTCAATGTCAATTGC
C
>U6.dvex619958.+.139.235.[LCH,PM,AC,CIN,CSA,DRE,XTR,CEL].[Metazoa].RF00026.snRNA
TTCAATTGCGATGAGGGCCTAGTTAATTGGAAAGATATAGAGAAGATTAG
CTTGGCTCATGTGGACACGCAAAATTGTCAAGTCAATGCCAATTGTC
>U6.dvex620057.+.187.286.[DRE,AC,LCH,PM,CEL,CIN,CSA,XTR].[Metazoa].RF00026.snRNA
TTTTTAATTGCGATAAGGGCCCATGGTAATTGGAACGATACAGAGAAGAT
TAGCTTGGCCTTTGTGGACAAGTAAAATTGTCAAGTCAATGTCAGTTGTC
>U6.dvex620574.-.297.403.[AC,CEL,CIN,CSA,DRE,LCH,PM,XTR].[Metazoa].RF00026.snRNA
TTGATTTAATTGCGACAAGGTTCAGCTGATAGGAACGATACAGAGAAGAT
CAGCTGGGCCCTTGTGGAATGTGAACACGCAAAATTAGCAAGTCAATGTC
ACTTAGT
>U6.dvex621903.+.447.550.[DRE,AC,PM,LCH,CIN,CSA,XTR,CEL].[Metazoa].RF00026.snRNA
CTTTGCGACAAAGGCACAACTAATTGGAACGATACAGAGAAAATTAGCAA
AGCCCTTGTGGACAGTGGACACATAGAATTGTCAAGTCAATGTCAAATTG
TTAA
>U6.dvex625885.-.745.848.[AC,CIN,CSA,DRE,LCH,PM,XTR,CEL].[Metazoa].RF00026.snRNA
TTGCTCACACTGCAGTACAAATACTAAATTGAAAACGATACACAAAAGAT
TAGCATGACCCTTGCAGTAACGATGACACGCAAAAAGAAAATTGTGATAG
CACT
>U6.dvex632558.-.640.739.[AC,CEL,CSA,DRE,LCH,PM,XTR].[Metazoa].RF00026.snRNA
TTTTTAATTGCGATAAAGGCTCATGGTAATTGGAACGATACAGAGAAGAC
TAGCTGGGCCTTTGCGGACACGCAATATGTCAATAGTCAAAAACACTGTA
>U6.dvex696722.+.259.350.[DRE,AC,LCH,PM,CEL,CIN,CSA,XTR].[Metazoa].RF00026.snRNA
TTTCAATCGCGCTAAGGCTCCAGCTAATTGGAACGATACAGAGAAGATCA
GCTTGGCCCTTGTGGACACGCAAAATCGTCAAGTCATTTGTC
>U6.dvex723805.-.44.142.[AC,CEL,CIN,CSA,DRE,LCH,PM,XTR].[Metazoa].RF00026.snRNA
TTTTTAATTGCGATAAGGGCCCATGGTAATTGGAACGATACAGAGAAGAT
TAGCTGGGCCTTTGCGGACATGCAAAATTGTCAAGCAAATGTCAATCAG
>U6.dvex756954.+.125.223.[DRE,AC,LCH,PM,CEL,CIN,CSA,XTR,NA].[Metazoa,Default].RF00026.snRNA
TTTTAATTGCGATAAAGGCCCATGGTAATTGGAACGATACAGAGAAGATT
AGCTGGGCCTTTGCGGACATGCAAAGTTGTCAAGCAAATGTCAATGGTC
>U6.dvex762323.+.47.159.[AC,CSA,DRE,LCH,PM,XTR,CEL,CIN].[Metazoa].RF00026.snRNA
TTTTTTAATCACGACAAGAGCCCAGCAAATTGGAACGATACAGAGAAGAT
TAGCTGGGTCCTTGTCGCAATCAAAAAAGACATGGAAAATTGTCGAATCA
ATGTCAATTTTCA
>U6.dvex790590.+.1899.1996.[AC,CIN,CSA,DRE,LCH,PM,CEL,XTR].[Metazoa].RF00026.snRNA
TTTAATTGCGAGAAGGGCCCAGCTAATTGGAACCATACAGAGAAGATTAG
CTAAGCCCTTGTGGACACGCAAAATTGTCTAGTCAATGTCAATTGTCA
>U6.dvex803481.-.1038.1137.[AC,CSA,DRE,LCH,PM,CEL].[Metazoa].RF00026.snRNA
CTTTTTAATTGCGACAAGGGTCCAGCTAATTGGAACGATACAGAAAAAAT
TAGCTGGGCCCTTGTGGACACGCCAATTTGTCAAGTCAATGTCAATATTT
>U6.dvex819947.-.395.494.[AC,CEL,CSA,DRE,LCH].[Metazoa].RF00026.snRNA
TTTTTAATTGCGATAAAAGGCCCAACTAAGGGGAACAATACAGAGAAGAT
TAGCTGGGCCCTTGTGAATACGCAAAATTGTTAAAACAATGTCAATTGTT
>U6.dvex856459.+.259.357.[LCH,PM,AC,CIN,CSA,DRE,XTR,CEL].[Metazoa].RF00026.snRNA
TTTTAATTGCGATAAGGGCCCATGGTAATTGGAACGATACAGAAAAGATT
AGCTGGGCCTTTGCGGACATGCAAAATTGTCAAGTCAATGTCAATTGTC
>U6.dvex857214.+.352.450.[DRE,AC,LCH,PM,CIN,CSA,XTR,CEL].[Metazoa].RF00026.snRNA
TTTAAATTGCGACAAGGGCACAACTAATTGGAACGATACAAAGAAGATTA
GCTGGGCCCTTGTGGACACACAAAATTGTCAAGTCAAGGTCAATTGTTA
>U6.dvex861011.+.22.128.[PM,LCH,AC,CIN,CSA,DRE,XTR,CEL,NA].[Metazoa,Default].RF00026.snRNA
TTTCTACTTGGCGACAAGGGCACAGCTAATTGGAACGATACAGAAAAGAT
TAGCTAGGCCCTTGTGGACACTGGACACGCACAATCGTTAAGTCAATGTC
AATTTTA
>U6.dvex861324.+.280.379.[AC,CIN,CSA,DRE,LCH,PM,XTR,CEL].[Metazoa].RF00026.snRNA
TTTTTTAACTGCAACGAGCGACTAGCTAATTGAAACGATACAAATAAGAT
TAGCTGGGCCCTTGCGGACACGCAAAATTGTTAAGTCAATGTCAATTGTC
>U6atac.dvex117018.+.2602.2713.[AC,CIN,CSA,DRE,PM,XTR,NA].[Metazoa,Default].RF00619.snRNA
GTTGAAAAAAAGGAGAGCTGGTTAGCACTCCCCTTGATAAGGACGGATCT
GACTGGCTGCAAAGCCTTTCAATACACATGCGGATAAGGCACATTTATCC
ACCACGTTTTTT
>ciona-mir-92.dvex462830.-.1215.1292.[XTR].[Metazoa].RF01117.miRNA
TAACATCTCTCCAAGATCAGGCTGAGTGCGATATTTAAGATGTCATATTG
CACTAGTCCCGGTCTCAGTGAGTTGTTA
>let-7.dvex111523.+.2068.2146.[CIN,CSA].[Metazoa].RF00027.miRNA
ACATTGAGGTAGTAGGTTTCGCAGTCACCTTTAATTTGGGGACTTGGAGA
TACTGTGAAGCCTGTTGCCTTTTGTGGCT
>let-7.dvex111523.+.2745.2825.[BFL,PM,DRE,AC,CIN,LCH,XTR,NA,CSA].[Metazoa,Default].RF00027.miRNA
AGACTGAGGTAGTAGATTATATAGTTCTGTTCACAGCATGTTATTGGGAG
ATAGCTGTGTAGTCTACTAGCTTGACTAAGC
>miR-430.dvex235493.+.161.244.[DRE].[Metazoa].RF01413.miRNA
TCATTAACGACAAAGTATTAGATTCACAAAACCACTTACTGGAATTTGAT
CCTTGGTAAGTGTTGTTTGTTTGTCCTCTTTGAT
>mir-1.dvex115712.-.1805.1867.[LCH].[Metazoa].RF00103.miRNA
GACAAAATCACATGCTTCCAAGCATTATTAGGTATTTAATGCTTGGAAGC
ATGTGGTTTTGTC
>mir-1.dvex27831.+.179.253.[AC,DRE,XTR,NA].[Metazoa,Default].RF00103.miRNA
CCCACTTCACGTACTTCTTTACATTCCACAGAAAAAAGCAACTATGTCAA
TGTTAAGAAGTAGGTAGATTGGAGC
>mir-1.dvex27831.-.178.252.[NA,CIN].[Default,Metazoa].RF00103.miRNA
CTCCAATCTACCTACTTCTTAACATTGACATAGTTGCTTTTTTCTGTGGA
ATGTAAAGAAGTACGTGAAGTGGGG
>mir-11.dvex408176.+.148.225.[CEL].[Metazoa].RF00813.miRNA
TACGTTTGCAGAACTAAAATTGTGTTGTGTATAACTTTCCTAGTATTCAC
AACACAATTTTAGTTCTGCAAACGCAAA
>mir-124.dvex156154.+.260.338.[AC,LCH,CIN,XTR,CSA].[Metazoa].RF00239.miRNA
TTGTCTCGACCATATTTATTGTGTGATCCTTTTTGTGATGAAACAATAAG
GCACGCGGTGAATATTGGCGGTGCAGGTC
>mir-124.dvex156154.+.731.804.[AC,LCH,DRE,XTR,CIN].[Metazoa].RF00239.miRNA
AACTCTAGCAGTGTTTGTCACGTGACTTGTTGGATGCAAATAAGGCACGC
GGTGAATGCTTTTAGAGTGACGTC
>mir-130.dvex9112.+.82.173.[XTR].[Metazoa].RF00258.miRNA
ACTGCTTGTTGCCTTTTTAACATCGAGCTTGCTATTTCTGGCATATGCAC
CAGAAATAGCAAGCTCGATGTTAAAAAGGCAACAAGCAGTAG
>mir-133.dvex30388.+.763.842.[NA,XTR].[Default,Metazoa].RF00446.miRNA
CGTTAGACTGTGGCTGGTGAATGGGGCTCACATCCGGGAGATTTGGTCCC
CTTCAACCAGCTATTGTTTGAACGCACGAA
>mir-137.dvex32958.+.283.376.[DRE,LCH,XTR,AC,CIN].[Metazoa].RF00694.miRNA
CACAAAAGGCGAGGTTCGTTACATGTATACATATACATACATACATATAT
GTATGATGTATGTATACATGTAACGAACCTCGCCAAGCCCAACT
>mir-137.dvex32958.-.281.374.[XTR,AC,CIN,CSA,DRE,LCH,PM].[Metazoa].RF00694.miRNA
TTGGGCTTGGCGAGGTTCGTTACATGTATACATACATCATACATATATGT
ATGTATGTATATGTATACATGTAACGAACCTCGCCTTTTGTGAC
>mir-139.dvex441892.-.1565.1632.[XTR].[Metazoa].RF00703.miRNA
ATATATTTCGCCTTTACGGTATCTTCAGTGTCTTATTCAAACTGAAGATG
CTGTAAAGGTGAAATATA
>mir-153.dvex124756.-.256.344.[PM,CIN,CSA,XTR].[Metazoa].RF00650.miRNA
GCTGCTATGCGTGTGTCATTTTTCTATTATGCAACTTCCTTTTTTCCATG
CTAGTTGCATAGTAATAAAAGTGATCGCCCGCGAGCATG
>mir-185.dvex705497.+.157.220.[XTR].[Metazoa].RF00771.miRNA
AGAGGTGCCCATTGAAGAGAGGGGCAGGGGCCCCCCTAGCCCTTCTTCGA
TGGGCGCCTCTTCC
>mir-186.dvex158666.+.817.886.[AC].[Metazoa].RF00697.miRNA
CCCGAAGCCTTTCAGCAAAGTTTGGGTTAAATCTGATTTAACCCAAACTT
TGCTGAAAAGCTTCGGGCAG
>mir-190.dvex214192.+.1.81.[AC,DRE,XTR,LCH,PM].[Metazoa].RF00672.miRNA
GTGTGTGTGTTTTGTGTGTATTATGTTGTTTTTTAATTATACGAAGAAAC
ACCATAATACACACAAAACACACACACACAC
>mir-190.dvex513026.+.8.89.[DRE].[Metazoa].RF00672.miRNA
TGAGGTTAAAGTGTACATTTGTTTGTTTGTTTTATGTTAACTAACATAAA
ACAAACAAACAAATGTACACTTTAACCTCAAA
>mir-190.dvex513026.-.7.88.[DRE].[Metazoa].RF00672.miRNA
TTGAGGTTAAAGTGTACATTTGTTTGTTTGTTTTATGTTAGTTAACATAA
AACAAACAAACAAATGTACACTTTAACCTCAA
>mir-194.dvex403364.+.74.154.[XTR].[Metazoa].RF00257.miRNA
GCATTTCGGACAAAAACAACAGCAAATCTTGTGCATAAATATTGTGCTCA
GGATTTGCTGTTGTTTTTGCCCGAAATGCTT
>mir-194.dvex518599.-.552.639.[LCH].[Metazoa].RF00257.miRNA
ATTGAGCGATACGGGTGACAGCTTCTGCATGTGTATATGTGCATCAATAA
AAATGCACATGCAGAAGCTGTCACCCGTATAGCTCAAT
>mir-194.dvex723184.+.182.257.[XTR,LCH,CIN].[Metazoa].RF00257.miRNA
ATATATCATCATATCGAACAGCACATTACCTGGGATATATCCCAGGTAAT
GTGCTGTTAGATATGATGTGATAAGT
>mir-194.dvex723184.-.181.256.[LCH,AC,CIN,DRE,XTR].[Metazoa].RF00257.miRNA
CTTATCACATCATATCTAACAGCACATTACCTGGGATATATCCCAGGTAA
TGTGCTGTTCGATATGATGATATATA
>mir-208.dvex146831.-.166.240.[CEL].[Metazoa].RF00749.miRNA
TTGTTTATCGATCAAGCTTTCGGCCTCTTTCGTTTTTTTTTGTAGAGAAA
AAAACAAAAGCTTGATCGATAAACA
>mir-208.dvex449436.-.26.97.[CIN].[Metazoa].RF00749.miRNA
TCTTCTTGTAGTTGATCAATCTTCGTGCTTCGGTTGTTTTTATAAGAACG
AAGATTGATCAACTACAAGAAG
>mir-208.dvex596800.-.95.171.[CSA].[Metazoa].RF00749.miRNA
ATTTCAAGCATATACACCTTTTGTATGCTTGAAATGATCAATTATTTCAA
GCATACAAAAGGTGTATTGCTTTGTTG
>mir-208.dvex850739.+.139.217.[CIN].[Metazoa].RF00749.miRNA
TATTCAGCTATAAGCCTTTGCCCGACAGATACACGTGTTTTTGATGTATG
CTGATGAACAAAGGCTTGTGGCTGGCGGA
>mir-210.dvex461501.-.467.560.[CIN].[Metazoa].RF00679.miRNA
CGAGAATTAACTTATCTCATTGTCAAAAGCACAAAGCTAAATCTTTTAGC
TTTGTGTTTTAACAATGAGAAAAGTTAATTGTCAAAGCGTGAGC
>mir-216.dvex110736.+.488.570.[BFL,NA,DRE,AC,CSA,LCH,PM].[Metazoa,Default].RF00654.miRNA
GTCAATTTTTTTGTAATCTCTGCAGGCAACTGTGATGCGTGTTGGTCACA
ATAACCTGAAGAGATAACAGAAAGTTGACCACT
>mir-216.dvex110736.+.612.696.[BFL,NA,DRE,AC,CSA,LCH,PM].[Metazoa,Default].RF00654.miRNA
ACTCATGACGTCATAATCTCAACTGGCAATCTGTGATTGGATGTGACGTC
ACAGTGCTTGTCGAGATTTGGACGTCTTGAGATAA
>mir-216.dvex113706.+.3271.3355.[CSA,DRE,XTR,LCH].[Metazoa].RF00654.miRNA
ACTACTAGCTCCTTAATCTCAGCTGGCAATCTGTGATTGGTTGATTTATC
GCGATTGTGGCTGAGATTCTGGCGCTTGTAGTACA
>mir-219.dvex454576.-.743.809.[DRE].[Metazoa].RF00251.miRNA
CTGTCAGATTGTCCAATCGCAATTTCTGTTCAGTATAAACTGAAGTTGTG
CGTGGACATCTTACTGC
>mir-231.dvex528996.+.71.150.[AC,CSA,DRE,LCH,XTR].[Metazoa].RF00852.miRNA
AAATTGCATCAGCTGATCTGTATGTCTATTATAATATTTATCTATTAAAA
TAGACATACAGATCAGCTGATGCAATTTGG
>mir-233.dvex440296.+.2056.2136.[CIN].[Metazoa].RF00857.miRNA
AAAGCAATTACGTTCATCTTCCACCTCAATGTTATAACAATTATATAACA
TTGAGGTGGAAGATGAACGTAATTGCTTTCT
>mir-239.dvex363659.+.91.175.[CIN].[Metazoa].RF00713.miRNA
TGTTTAGATATGCCGTATATGTACTGCTAGGTGTTTTCTGAAATACACCT
AGCAGTACATATACGGCATAAACATTTAATCTTCA
>mir-239.dvex709871.+.384.478.[AC,DRE].[Metazoa].RF00713.miRNA
GCCACAAAACCATATTTTATACTGAACAAACACACATAAAAACAGTTTAT
GTGTGTTTGTTTAGTATAAAATATGGACACATAAAAACAGTTTAT
>mir-276.dvex159218.+.706.786.[CEL].[Metazoa].RF00637.miRNA
GGGTGGTTCAAAAGTAGGTATACAGTTATTAAACTATTTATTTAATAACT
GTATACCTACTTTTGGGCCACCCTGTACTTA
>mir-276.dvex211406.+.169.252.[CIN].[Metazoa].RF00637.miRNA
ACTGTATATTATTTTACGAGCGGTATATTGTTTTTATAAGATCTTGTAAA
AACAATATACCGCTCGTAAAACTGGTTACTGAGG
>mir-276.dvex491576.+.513.593.[XTR,LCH,AC,DRE].[Metazoa].RF00637.miRNA
GGGTGGCCCAAAAGTAGGTATACACTTATTAAATAAATAGTTTAATAACT
GTATACCTACTTTTGGACCGCCATGTTATAT
>mir-276.dvex491576.-.507.587.[DRE,AC,XTR,LCH,PM].[Metazoa].RF00637.miRNA
CATGGCGGTCCAAAAGTAGGTATACAGTTATTAAACTATTTATTTAATAA
GTGTATACCTACTTTTGGGCCACCCTGTATA
>mir-276.dvex539679.+.666.746.[CEL].[Metazoa].RF00637.miRNA
GGGTGGTCCAAAAGTAGGTATACAGTTATTAAACTATTTATTTAATAACT
GTATACCTACTTTTGGGCCACCCTGTATATA
>mir-276.dvex721754.-.23.104.[XTR].[Metazoa].RF00637.miRNA
CAGGGTGGCCCAAAAGTAGGTATACAGTTAATAAATAAAAAAGTTTTATA
ACTGTATACGTACTTTTGGGCCACCCTGTATT
>mir-279.dvex62543.+.32.113.[AC].[Metazoa].RF00754.miRNA
TTTACGTGGACACTTGGCGCGTGCCAATTTTTGCACATTTATTTTTTGTG
GACACTTGGCGCGTGCCAAGTTTGCACATCTA
>mir-280.dvex172686.-.591.663.[XTR,CSA,AC,DRE,LCH].[Metazoa].RF00801.miRNA
AAGCAGCTATGATATCATGCGTATGTATATAATGTATATACATACGCATG
ATATCATAGCTGCATGCGTATGT
>mir-280.dvex381234.+.1.88.[DRE,LCH,AC,PM,XTR,CIN].[Metazoa].RF00801.miRNA
TGTATGTATGTGTGTGTGTGTACGTACGTACGTACATACGTATGTACGTA
TGTACGTATGCATGCATACATGCATGCATGCATGTAGG
>mir-280.dvex627913.-.326.417.[AC,DRE,LCH,XTR].[Metazoa].RF00801.miRNA
ACGTATGTACGTATGTACGTATGTACGTATGTACGTATGTACGTATGTAC
GTATGTACGTATGTACGTATGTACGTATGTACGTGTGTACGT
>mir-280.dvex691657.+.343.422.[PM,AC,LCH,XTR,CIN,DRE].[Metazoa].RF00801.miRNA
GCGCGTGCGCGTGTGCGTGCGTATATATATATATATATATATATATATAT
GTGTGTGTGTGCGCGCGCCTACACACACAC
>mir-281.dvex828743.+.480.560.[NA].[Default].RF00967.miRNA
CGCGTGTTTTTCGGGGAGTAACACCATGTCAATGCGGAAGAATATTGTCA
TGGAGTTGCTCTCTCACTAACATGTCGATTC
>mir-2985-2.dvex611320.+.263.341.[PM].[Metazoa].RF02095.miRNA
GAGCTGAATCTAAATTCGGGTGGGCTAATGTAATGTAAATCATATCTACA
TTACATTAGCCCACCTGAATTTATCTTCA
>mir-3.dvex632465.+.69.134.[CIN].[Metazoa].RF00716.miRNA
ATTGTAGGCTATATTTTGTGTAGCCTGGGGTGACCAGTTTTGCTTGGCAT
GGTGTGGCCTATAATG
>mir-305.dvex307993.-.55.132.[PM].[Metazoa].RF00732.miRNA
ACTGGCGCCAGTTCATGTCAAAACTGGCGCCAGTTCATGTCAAAACTGGC
GCCAGTTGAATACTCAACTGGCGCCAGT
>mir-306.dvex118245.-.2950.3019.[CEL].[Metazoa].RF00858.miRNA
CAACTTGGCAGCAAAAGTGATACTCTATAAATAGGTTTTATTGAGTATCA
CTTTCGCTGCTTAGTTGACA
>mir-306.dvex459574.+.1629.1713.[XTR].[Metazoa].RF00858.miRNA
AAAGCGAGTCTTCGTCATGGTGACATACACAAAATATCATGTTTGTTTGT
GTGTGTCACTCTGACAAAACCTTGCTTTGTAGCCG
>mir-308.dvex119155.-.2344.2400.[CIN].[Metazoa].RF00743.miRNA
CCTTTGTTATATTTTTCTGTTCTATCTATATTATAAAACAGAAAAATATA
ACAAAGG
>mir-308.dvex160251.-.828.883.[DRE].[Metazoa].RF00743.miRNA
GTCACAGTATAGATATTCTAAGATTTACAAGTTATTTAAGATATCTATAC
TGTGAT
>mir-308.dvex462450.-.545.593.[LCH].[Metazoa].RF00743.miRNA
CACGCATTATGTGGTTTGTTTCATATACAAACAAACCACATAATGCGTG
>mir-308.dvex590905.-.11.61.[CIN].[Metazoa].RF00743.miRNA
GCTACAGTAGATTCCTGGGTTCGATTCCCACTCTCAGGTATCTACTGTAG
C
>mir-308.dvex784581.+.2.64.[CIN].[Metazoa].RF00743.miRNA
TTACAGTGGTAATGATTTGGTTTGTTGTACTTAATAACAAACCAAATCAT
TACCACTGTAATG
>mir-315.dvex382663.+.14.88.[CEL].[Metazoa].RF00717.miRNA
TTCTCTTTTTGATATTTCTCAAGAGTCTAAAATTGATAATGACAAAGACT
TTTGAGAAATATCGAAAAGAGAACT
>mir-33.dvex140774.+.44.110.[AC,BFL,XTR,NA].[Metazoa,Default].RF00667.miRNA
GAACGTGCATTGTAGTTGCATTGCACATGGTGTGTTTAGTGCAGTGTCAT
CTGCGTTGCATTATCGT
>mir-33.dvex218622.+.546.612.[AC,BFL,XTR,NA].[Metazoa,Default].RF00667.miRNA
AACGTGCATTGTAGTTGCATTGCACATGGTGTGTTTAGTGCAGTGTCATC
TGCGTTGCATTATCGTG
>mir-33.dvex722059.-.207.273.[CSA,LCH,XTR].[Metazoa].RF00667.miRNA
CGAAGGTGCATTGTAGTTGCATTGCACATGGTGTTTTAAGTGCAGTGTCA
TCTGCGTTGCATTTTCG
>mir-340.dvex613417.+.398.500.[CEL].[Metazoa].RF00761.miRNA
AAAACAGCACAATTTTGTTTGAAAAAATGCAAATTGTTTTCACAAGCGGT
GAGGTTTGTGAAAACAATTTACATTTTTTCAAACAAAATTGTGCTGTTTT
TCA
>mir-374.dvex71429.-.9.81.[CIN].[Metazoa].RF00840.miRNA
GAACACTCATTAACTAATGATCCTGATAAATGCTTGCAACCATTTATCAG
GATCATTAGTTAATGAGTGTTCT
>mir-449.dvex141512.-.2374.2474.[CSA,CIN].[Metazoa].RF00711.miRNA
TTGCTAGCGATTCCGAGGCAGTGTAGTTAGCTAGTTGTTTTAAATCTCCG
GCATCGTGACGTCACAACTGCTTCATGCACTGCCACGGAAATCGTTTGAA
C
>mir-458.dvex167529.-.1472.1539.[CEL].[Metazoa].RF00750.miRNA
TTGCGCGCTCAACGAAAGAGCTAACAATAATATCATATAATTAGCTTTTT
CGTTGAAAGAGCACGCAA
>mir-458.dvex24168.+.667.739.[PM].[Metazoa].RF00750.miRNA
TTAGCTGCTGCCGCTGTTTTGGGAGCAATTGCTTTGCTGGTTGTAGTTGT
TCCTAAAACAGCAGAATCGGGTG
>mir-458.dvex285276.+.128.196.[XTR,DRE].[Metazoa].RF00750.miRNA
TCCACATAACACTAACTCAAAGTGCTCACCAAAATGGTTAGAGCACTTTG
AGTTAGTGTTATATGGATA
>mir-460.dvex457808.+.446.510.[LCH].[Metazoa].RF00712.miRNA
CTACAGTATGCACATTGTGCACAATGTAAAAGTACAGTGCTGCACAATGT
GCATACTGTAGACG
>mir-463.dvex528996.-.66.148.[DRE,LCH,AC,CSA,XTR].[Metazoa].RF00934.miRNA
AAATTGCATCAGCTGATCTGTATGTCTATTTTAATAGATAAATATTATAA
TAGACATACAGATCAGCTGATGCAATTTGTACT
>mir-549.dvex109895.-.2935.3026.[XTR].[Metazoa].RF00965.miRNA
AGCATCTAACCTGAAAAACACAATTGGTGTCTGTGGTTGCTGCTGGTGTC
TAAAATCAGCAGTCAACCACAGACACCAATTATGTTTTTCAT
>mir-567.dvex543830.-.410.488.[AC].[Metazoa].RF01036.miRNA
AACTCATTCTTGTAACAAAGGCTCTTCCAATTTTACGTAGCTGTATTGGA
AGAGCCTTTGTGACAAGAAGCTTGTAGCT
>mir-569.dvex549706.+.981.1076.[XTR].[Metazoa].RF01018.miRNA
AGCAGGGAATGAGCTTCACTAACCACATCAACAGCAGCACTTGGGGATCT
TCAGCTGCTGTTGATGTAGTTAGTGAAGCTCATTCCCTGCTTACAT
>mir-574.dvex425102.-.80.137.[DRE].[Metazoa].RF00929.miRNA
CGCGCAGGTGTGGTGTCTCTGCGGATCACTCCACGCAGAGACACCACACC
TGCGCGCT
>mir-574.dvex851197.+.232.291.[AC,CIN,DRE,LCH,PM,XTR,NA].[Metazoa,Default].RF00929.miRNA
GTGTGTGTGTGTGTGTGTGTGTGTGTGTGTGTGTGTGTGTGTGCACACAC
ACACACACA
>mir-592.dvex22993.-.451.516.[AC].[Metazoa].RF00877.miRNA
AATGACCCCTTGACATTGTGATGCAGTGCATTATAATGCACTGCATCACA
ATGTCAAGGTTTTAGA
>mir-6.dvex510117.+.623.700.[CEL].[Metazoa].RF00143.miRNA
AATAGAGAGAATCGAAGCTTAGTTTAAAAATAAATTACTGATAAATTATT
TTTAAACTAAGCTTCGATTCTCTCTATT
>mir-6.dvex705534.+.384.458.[XTR].[Metazoa].RF00143.miRNA
AATATATCGAACTGTTCGATATATTATATCAGACAAGTCCTATATAATAT
ATCGAACTGTTCGATATATTATATC
>mir-60.dvex623900.-.78.139.[XTR].[Metazoa].RF00849.miRNA
CATTTGAGTTGGAAAAAGTGCCATACCATAAAATGCGGCATTTTTCTCTT
CCAAAACAAAAC
>mir-651.dvex230542.-.172.265.[CIN].[Metazoa].RF00972.miRNA
AAGTTGCAAATGATCTTCCAAACAACTGATTTTTACTGAAAATAAATAAG
TAAAAATCAGTTTTTTGGAAGATCATTTGCAACTTTTAGTATCA
>mir-651.dvex518599.-.548.634.[LCH].[Metazoa].RF00972.miRNA
GCGATACGGGTGACAGCTTCTGCATGTGTATATGTGCATCAATAAAAATG
CACATGCAGAAGCTGTCACCCGTATAGCTCAATGGTA
>mir-672.dvex658945.+.1.93.[CIN].[Metazoa].RF00911.miRNA
AAAAAATCATCTGTTTTGATGTTCATTTATGCAGGGCAGTTATACATATG
TATAACTGCCCTGCATAAATGAACATCAAAACAGATGATTTTT
>mir-7.dvex859235.-.203.284.[PM].[Metazoa].RF00053.miRNA
CGTTTTTTTCCTGATGGAAGACTGGTGATTTTGTTGTTTTCGACGTGGCA
ACACTTCACGGCCTTCCAAAAGGAGCAAAGCA
>mir-8.dvex119671.-.2433.2503.[DRE,AC,CIN,CSA].[Metazoa].RF00241.miRNA
ATTTGCCTTATCTCTATCACACAGTGATGTGGATTGGATTTCTAACACTG
TCTGGTAAAGATGCGGTCGAT
>mir-8.dvex119671.-.3714.3785.[CSA,CIN].[Metazoa].RF00241.miRNA
TTCTACAACGTCATTCCTGGCGGTCTTGGAACGGTGCGGACTCTAATACT
GCCTGGTAATGATGATTTAGAT
>mir-8.dvex434162.+.567.640.[DRE,LCH,CIN].[Metazoa].RF00241.miRNA
TTGCCTACTCTTTATCCAACAGTGCATTGGACTGATGAACGTCTAACACT
GTCTGGTAAAGATGCGGCCGATGC
>mir-8.dvex462351.-.802.879.[DRE].[Metazoa].RF00241.miRNA
TTGTGACGTCATCTTCCAGGTGGTTTTGGAATGCGGTTGAAATAACATCT
AATACTGCCTGGTAATGATGATTTCACC
>mir-8.dvex665523.+.164.243.[AC].[Metazoa].RF00241.miRNA
ACAAATTGCACATATACTAAGCAGCATCAAAGCATTATGTTTTCTGTTTT
GATGCTGCTTGGTATATGTGCAATTTGGTA
>mir-876.dvex273936.-.25.106.[CEL].[Metazoa].RF00935.miRNA
GGATGCGTTAATTATTGCTGAGAATATATTAAAATCAAACAAATTTTAAT
TTGTGGTTTTCTCAGCAATAATTAACGCATCC
>mir-876.dvex82979.-.118.197.[CIN].[Metazoa].RF00935.miRNA
TGAAGTGGTCTTGAATAACGTCATTAAAGACCACTTCAATAATATTGAAG
TGGTCTTTAATGACGTTATTCTTGTCCTCA
>mir-883.dvex195157.-.77.150.[AC].[Metazoa].RF00909.miRNA
TGCAATGCAATGCAGTGCAAAGATTGATACTTTTTTACATATTGCATCAA
TCATTGCACTGCATTGCATTGCAT
>mir-9.dvex186059.-.1336.1388.[XTR].[Metazoa].RF00237.miRNA
AAATCTGGTTCTATTTTATGAGCACTTTTGTATCATAAAATAGAACCAGA
TTT
>mir-944.dvex176002.-.0.83.[AC].[Metazoa].RF01024.miRNA
TGATCACCCCAATTTTATCATACATTCATCATCATGATAAATTTTCAAAA
TTATCATGATGATGAATGTATGATAAAATTGGGG
>mir-996.dvex370340.+.86.177.[PM,CIN,XTR,LCH,AC,DRE].[Metazoa].RF00948.miRNA
TATGCATGCACGTGTATGCATGCATGCCTCATGTGTATGTATGTATGTGT
ATGTATGTATGTATGCATGCATGTGTGTGTATGTATGCATGT
>mir-996.dvex400253.+.43.121.[CEL].[Metazoa].RF00948.miRNA
TTTGATCAAGTTCGTGATTTGATCAAATTCGCGATTTGATCAAATTCGTG
ATTTGATCAAATTCGTAATTCGATCAAGT
>snoZ39.dvex481600.+.287.345.[AC].[Metazoa].RF00341.snoRNA
TGAAATCAACAAAGCAAATATAAGTAAAGTGATGATACGTAAAACGCTAT
CTCATTCTT
>snoZ39.dvex750663.+.46.109.[AC].[Metazoa].RF00341.snoRNA
AGCTAGTGATAAAGTTTGAAAGGAGAATAAAAATGGATGATTCTCCAAAC
GCTTTCAAATGTTA
>mir-4068.mir-208.dvex850739.+.139.217.[CIN].[Default,Metazoa].RF00749.miRNA
TATTCAGCTATAAGCCTTTGCCCGACAGATACACGTGTTTTTGATGTATG
CTGATGAACAAAGGCTTGTGGCTGGCGGA
>mir-34.mir-449.dvex141512.-.2374.2474.[CIN,CSA,BFL].[Default,Metazoa].RF00711.miRNA
TTGCTAGCGATTCCGAGGCAGTGTAGTTAGCTAGTTGTTTTAAATCTCCG
GCATCGTGACGTCACAACTGCTTCATGCACTGCCACGGAAATCGTTTGAA
C
>mir-141.mir-8.dvex119671.-.2433.2503.[DRE,CIN,CSA].[Default,Metazoa].RF00241.miRNA
ATTTGCCTTATCTCTATCACACAGTGATGTGGATTGGATTTCTAACACTG
TCTGGTAAAGATGCGGTCGAT
