# Supplementary material for: Automated detection of ncRNAs in the draft genome sequence of a colonial tunicate: the carpet sea squirt Didemnum vexillum
Source: BMC Genomics. 2016 Aug 30;17(1):691. doi: 10.1186/s12864-016-2934-5 (PMC5006418; doi:10.1186/s12864-016-2934-5)
Supplement: Additional file 3 — Parseable stockholm alignments files of ncRNA candidates on D. vexillum. (GZ 3403 kb) [file 12864_2016_2934_MOESM3_ESM.tar]

Archive with 433 entries (431 files):
- SupplementalFiles3
- SupplementalFiles3/RF02543.sto
- SupplementalFiles3/RF00732.sto
- SupplementalFiles3/RF00711.sto
- SupplementalFiles3/RF00743.sto
- SupplementalFiles3/RF00840.sto
- SupplementalFiles3/RF00713.sto
- SupplementalFiles3/RF00027.sto
- SupplementalFiles3/RF00934.sto
- SupplementalFiles3/RF00619.sto
- SupplementalFiles3/RF00241.sto
- SupplementalFiles3/RF00007.sto
- SupplementalFiles3/RF00548.sto
- SupplementalFiles3/RF00456.sto
- SupplementalFiles3/RF00239.sto
- SupplementalFiles3/RF00911.sto
- SupplementalFiles3/RF00749.sto
- SupplementalFiles3/RF00909.sto
- SupplementalFiles3/RF00237.sto
- SupplementalFiles3/RF00717.sto
- SupplementalFiles3/RF00858.sto
- SupplementalFiles3/RF00251.sto
- SupplementalFiles3/RF00015.sto
- SupplementalFiles3/RF00697.sto
- SupplementalFiles3/RF01018.sto
- SupplementalFiles3/RF00712.sto
- SupplementalFiles3/RF00030.sto
- SupplementalFiles3/RF00446.sto
- SupplementalFiles3/RF00935.sto
- SupplementalFiles3/RF00009.sto
- SupplementalFiles3/RF00703.sto
- SupplementalFiles3/RF00026.sto
- SupplementalFiles3/RF01117.sto
- SupplementalFiles3/RF00965.sto
- SupplementalFiles3/RF00948.sto
- SupplementalFiles3/RF00002.sto
- SupplementalFiles3/RF00801.sto
- SupplementalFiles3/RF01024.sto
- SupplementalFiles3/RF00258.sto
- SupplementalFiles3/RF00093.sto
- SupplementalFiles3/RF00070.sto
- SupplementalFiles3/RF00637.sto
- SupplementalFiles3/RF00967.sto
- SupplementalFiles3/RF00877.sto
- SupplementalFiles3/RF00103.sto
- SupplementalFiles3/RF00341.sto
- SupplementalFiles3/RF00012.sto
- SupplementalFiles3/RF00017.sto
- SupplementalFiles3/RF01413.sto
- SupplementalFiles3/RF00207.sto
- SupplementalFiles3/RF00852.sto
- SupplementalFiles3/RF00754.sto
- SupplementalFiles3/RF00276.sto
- SupplementalFiles3/RF00221.sto
- SupplementalFiles3/RF00771.sto
- SupplementalFiles3/RF01960.sto
- SupplementalFiles3/RF00068.sto
- SupplementalFiles3/RF00100.sto
- SupplementalFiles3/RF00053.sto
- SupplementalFiles3/RF00150.sto
- SupplementalFiles3/RF00257.sto
- SupplementalFiles3/RF00650.sto
- SupplementalFiles3/RF00761.sto
- SupplementalFiles3/RF00857.sto
- SupplementalFiles3/RF00667.sto
- SupplementalFiles3/RF00679.sto
- SupplementalFiles3/RF00672.sto
- SupplementalFiles3/RF00750.sto
- SupplementalFiles3/RF00003.sto
- SupplementalFiles3/RF00929.sto
- SupplementalFiles3/RF00654.sto
- SupplementalFiles3/RF00849.sto
- SupplementalFiles3/RF00813.sto
- SupplementalFiles3/RF00001.sto
- SupplementalFiles3/RF00154.sto
- SupplementalFiles3/RF00972.sto
- SupplementalFiles3/RF00716.sto
- SupplementalFiles3/RF00016.sto
- SupplementalFiles3/RF00618.sto
- SupplementalFiles3/RF02095.sto
- SupplementalFiles3/RF01036.sto
- SupplementalFiles3/RF00143.sto
- SupplementalFiles3/RF00694.sto
- SupplementalFiles3/RF00049.sto
- SupplementalFiles3/RF00004.sto
- SupplementalFiles3/Images
- SupplementalFiles3/Images/aln-RF00154.sto.ps
- SupplementalFiles3/Images/alirna-RF01024.sto.ps
- SupplementalFiles3/Images/aln-RF00712.sto.ps
- SupplementalFiles3/Images/RF00239.sto.out
- SupplementalFiles3/Images/RF00068.sto.out
- SupplementalFiles3/Images/alidot-RF00813.sto.ps
- SupplementalFiles3/Images/RF01970.sto.out
- SupplementalFiles3/Images/alirna-RF00972.sto.ps
- SupplementalFiles3/Images/RF01117.sto.out
- SupplementalFiles3/Images/alidot-RF00068.sto.ps
- SupplementalFiles3/Images/RF01960.sto.out
- SupplementalFiles3/Images/RF00972.sto.out
- SupplementalFiles3/Images/aln-RF00143.sto.ps
- SupplementalFiles3/Images/aln-RF00840.sto.ps
- SupplementalFiles3/Images/RF00713.sto.out
- SupplementalFiles3/Images/alirna-RF00257.sto.ps
- SupplementalFiles3/Images/RF00840.sto.out
- SupplementalFiles3/Images/RF00935.sto.out
- SupplementalFiles3/Images/RF00009.sto.out
- SupplementalFiles3/Images/RF00143.sto.out
- SupplementalFiles3/Images/RF00911.sto.out
- SupplementalFiles3/Images/aln-RF00703.sto.ps
- SupplementalFiles3/Images/alirna-RF00237.sto.ps
- SupplementalFiles3/Images/aln-RF00027.sto.ps
- SupplementalFiles3/Images/RF00030.sto.out
- SupplementalFiles3/Images/aln-RF00070.sto.ps
- SupplementalFiles3/Images/alidot-RF00012.sto.ps
- SupplementalFiles3/Images/alirna-RF00679.sto.ps
- SupplementalFiles3/Images/alirna-RF02095.sto.ps
- SupplementalFiles3/Images/alirna-RF00020.sto.ps
- SupplementalFiles3/Images/aln-RF00801.sto.ps
- SupplementalFiles3/Images/alirna-RF00017.sto.ps
- SupplementalFiles3/Images/alidot-RF00732.sto.ps
- SupplementalFiles3/Images/alirna-RF00929.sto.ps
- SupplementalFiles3/Images/aln-RF00929.sto.ps
- SupplementalFiles3/Images/aln-RF00694.sto.ps
- SupplementalFiles3/Images/alirna-RF00667.sto.ps
- SupplementalFiles3/Images/alirna-RF00221.sto.ps
- SupplementalFiles3/Images/alidot-RF00002.sto.ps
- SupplementalFiles3/Images/RF00694.sto.out
- SupplementalFiles3/Images/alidot-RF00934.sto.ps
- SupplementalFiles3/Images/alirna-RF00015.sto.ps
- SupplementalFiles3/Images/alirna-RF00697.sto.ps
- SupplementalFiles3/Images/alirna-RF00754.sto.ps
- SupplementalFiles3/Images/aln-RF00717.sto.ps
- SupplementalFiles3/Images/alidot-RF02543.sto.ps
- SupplementalFiles3/Images/alirna-RF00093.sto.ps
- SupplementalFiles3/Images/RF01018.sto.out
- SupplementalFiles3/Images/aln-RF00093.sto.ps
- SupplementalFiles3/Images/alidot-RF00618.sto.ps
- SupplementalFiles3/Images/RF00877.sto.out
- SupplementalFiles3/Images/alidot-RF00672.sto.ps
- SupplementalFiles3/Images/alidot-RF00257.sto.ps
- SupplementalFiles3/Images/RF00679.sto.out
- SupplementalFiles3/Images/alidot-RF01413.sto.ps
- SupplementalFiles3/Images/alidot-RF01970.sto.ps
- SupplementalFiles3/Images/RF00813.sto.out
- SupplementalFiles3/Images/alirna-RF00750.sto.ps
- SupplementalFiles3/Images/alirna-RF00154.sto.ps
- SupplementalFiles3/Images/aln-RF01036.sto.ps
- SupplementalFiles3/Images/RF00749.sto.out
- SupplementalFiles3/Images/alidot-RF00909.sto.ps
- SupplementalFiles3/Images/alirna-RF01018.sto.ps
- SupplementalFiles3/Images/aln-RF00948.sto.ps
- SupplementalFiles3/Images/alidot-RF01018.sto.ps
- SupplementalFiles3/Images/alirna-RF00446.sto.ps
- SupplementalFiles3/Images/alidot-RF01960.sto.ps
- SupplementalFiles3/Images/RF00929.sto.out
- SupplementalFiles3/Images/alirna-RF00717.sto.ps
- SupplementalFiles3/Images/alidot-RF00143.sto.ps
- SupplementalFiles3/Images/alidot-RF00965.sto.ps
- SupplementalFiles3/Images/alirna-RF00813.sto.ps
- SupplementalFiles3/Images/aln-RF00967.sto.ps
- SupplementalFiles3/Images/alirna-RF00070.sto.ps
- SupplementalFiles3/Images/RF00857.sto.out
- SupplementalFiles3/Images/RF00154.sto.out
- SupplementalFiles3/Images/alidot-RF00030.sto.ps
- SupplementalFiles3/Images/alidot-RF00801.sto.ps
- SupplementalFiles3/Images/RF00007.sto.out
- SupplementalFiles3/Images/RF00016.sto.out
- SupplementalFiles3/Images/alirna-RF00049.sto.ps
- SupplementalFiles3/Images/alirna-RF00852.sto.ps
- SupplementalFiles3/Images/alidot-RF00026.sto.ps
- SupplementalFiles3/Images/alirna-RF00840.sto.ps
- SupplementalFiles3/Images/alirna-RF00009.sto.ps
- SupplementalFiles3/Images/aln-RF00446.sto.ps
- SupplementalFiles3/Images/alirna-RF00934.sto.ps
- SupplementalFiles3/Images/aln-RF00911.sto.ps
- SupplementalFiles3/Images/alirna-RF00935.sto.ps
- SupplementalFiles3/Images/alirna-RF01413.sto.ps
- SupplementalFiles3/Images/RF00002.sto.out
- SupplementalFiles3/Images/alirna-RF00133.sto.ps
- SupplementalFiles3/Images/aln-RF00749.sto.ps
- SupplementalFiles3/Images/aln-RF00743.sto.ps
- SupplementalFiles3/Images/aln-RF00934.sto.ps
- SupplementalFiles3/Images/aln-RF00020.sto.ps
- SupplementalFiles3/Images/alirna-RF00002.sto.ps
- SupplementalFiles3/Images/aln-RF00053.sto.ps
- SupplementalFiles3/Images/RF00237.sto.out
- SupplementalFiles3/Images/alirna-RF00732.sto.ps
- SupplementalFiles3/Images/aln-RF00221.sto.ps
- SupplementalFiles3/Images/RF00750.sto.out
- SupplementalFiles3/Images/alirna-RF00103.sto.ps
- SupplementalFiles3/Images/aln-RF00004.sto.ps
- SupplementalFiles3/Images/aln-RF00713.sto.ps
- SupplementalFiles3/Images/alidot-RF00711.sto.ps
- SupplementalFiles3/Images/RF00852.sto.out
- SupplementalFiles3/Images/aln-RF01018.sto.ps
- SupplementalFiles3/Images/aln-RF00711.sto.ps
- SupplementalFiles3/Images/alidot-RF00004.sto.ps
- SupplementalFiles3/Images/RF00251.sto.out
- SupplementalFiles3/Images/alidot-RF00239.sto.ps
- SupplementalFiles3/Images/alidot-RF00713.sto.ps
- SupplementalFiles3/Images/alirna-RF00012.sto.ps
- SupplementalFiles3/Images/alirna-RF00801.sto.ps
- SupplementalFiles3/Images/alidot-RF00020.sto.ps
- SupplementalFiles3/Images/alidot-RF00697.sto.ps
- SupplementalFiles3/Images/aln-RF00858.sto.ps
- SupplementalFiles3/Images/alidot-RF00967.sto.ps
- SupplementalFiles3/Images/alirna-RF01970.sto.ps
- SupplementalFiles3/Images/aln-RF00672.sto.ps
- SupplementalFiles3/Images/aln-RF00732.sto.ps
- SupplementalFiles3/Images/aln-RF00049.sto.ps
- SupplementalFiles3/Images/aln-RF00619.sto.ps
- SupplementalFiles3/Images/alirna-RF00694.sto.ps
- SupplementalFiles3/Images/alidot-RF00027.sto.ps
- SupplementalFiles3/Images/alidot-RF00743.sto.ps
- SupplementalFiles3/Images/alidot-RF00093.sto.ps
- SupplementalFiles3/Images/alidot-RF00935.sto.ps
- SupplementalFiles3/Images/RF00716.sto.out
- SupplementalFiles3/Images/alirna-RF01117.sto.ps
- SupplementalFiles3/Images/alirna-RF00909.sto.ps
- SupplementalFiles3/Images/alidot-RF00858.sto.ps
- SupplementalFiles3/Images/RF00258.sto.out
- SupplementalFiles3/Images/RF00150.sto.out
- SupplementalFiles3/Images/RF00020.sto.out
- SupplementalFiles3/Images/aln-RF00761.sto.ps
- SupplementalFiles3/Images/aln-RF01413.sto.ps
- SupplementalFiles3/Images/alirna-RF00030.sto.ps
- SupplementalFiles3/Images/alidot-RF00911.sto.ps
- SupplementalFiles3/Images/RF00070.sto.out
- SupplementalFiles3/Images/alidot-RF00749.sto.ps
- SupplementalFiles3/Images/aln-RF00012.sto.ps
- SupplementalFiles3/Images/alirna-RF00001.sto.ps
- SupplementalFiles3/Images/RF01413.sto.out
- SupplementalFiles3/Images/alidot-RF00667.sto.ps
- SupplementalFiles3/Images/alirna-RF00143.sto.ps
- SupplementalFiles3/Images/aln-RF00637.sto.ps
- SupplementalFiles3/Images/aln-RF01024.sto.ps
- SupplementalFiles3/Images/aln-RF00972.sto.ps
- SupplementalFiles3/Images/alidot-RF00017.sto.ps
- SupplementalFiles3/Images/RF00654.sto.out
- SupplementalFiles3/Images/alirna-RF00849.sto.ps
- SupplementalFiles3/Images/alirna-RF00711.sto.ps
- SupplementalFiles3/Images/RF00761.sto.out
- SupplementalFiles3/Images/alidot-RF00654.sto.ps
- SupplementalFiles3/Images/alidot-RF00001.sto.ps
- SupplementalFiles3/Images/aln-RF00015.sto.ps
- SupplementalFiles3/Images/alidot-RF00857.sto.ps
- SupplementalFiles3/Images/alirna-RF00016.sto.ps
- SupplementalFiles3/Images/alirna-RF00027.sto.ps
- SupplementalFiles3/Images/RF00015.sto.out
- SupplementalFiles3/Images/alirna-RF00053.sto.ps
- SupplementalFiles3/Images/RF00241.sto.out
- SupplementalFiles3/Images/aln-RF00771.sto.ps
- SupplementalFiles3/Images/aln-RF00852.sto.ps
- SupplementalFiles3/Images/RF00257.sto.out
- SupplementalFiles3/Images/RF00948.sto.out
- SupplementalFiles3/Images/alidot-RF00003.sto.ps
- SupplementalFiles3/Images/alirna-RF00749.sto.ps
- SupplementalFiles3/Images/alirna-RF00743.sto.ps
- SupplementalFiles3/Images/alirna-RF00877.sto.ps
- SupplementalFiles3/Images/aln-RF00654.sto.ps
- SupplementalFiles3/Images/aln-RF00754.sto.ps
- SupplementalFiles3/Images/aln-RF00650.sto.ps
- SupplementalFiles3/Images/alidot-RF00009.sto.ps
- SupplementalFiles3/Images/alirna-RF00004.sto.ps
- SupplementalFiles3/Images/alirna-RF00771.sto.ps
- SupplementalFiles3/Images/alidot-RF00221.sto.ps
- SupplementalFiles3/Images/aln-RF00877.sto.ps
- SupplementalFiles3/Images/RF00849.sto.out
- SupplementalFiles3/Images/alidot-RF00619.sto.ps
- SupplementalFiles3/Images/alirna-RF00672.sto.ps
- SupplementalFiles3/Images/alidot-RF00241.sto.ps
- SupplementalFiles3/Images/alidot-RF00694.sto.ps
- SupplementalFiles3/Images/RF00446.sto.out
- SupplementalFiles3/Images/alidot-RF00007.sto.ps
- SupplementalFiles3/Images/alirna-RF00026.sto.ps
- SupplementalFiles3/Images/aln-RF00965.sto.ps
- SupplementalFiles3/Images/alidot-RF00852.sto.ps
- SupplementalFiles3/Images/alidot-RF00133.sto.ps
- SupplementalFiles3/Images/aln-RF00813.sto.ps
- SupplementalFiles3/Images/RF00003.sto.out
- SupplementalFiles3/Images/RF01036.sto.out
- SupplementalFiles3/Images/alirna-RF00716.sto.ps
- SupplementalFiles3/Images/alidot-RF00341.sto.ps
- SupplementalFiles3/Images/alirna-RF00003.sto.ps
- SupplementalFiles3/Images/alidot-RF00703.sto.ps
- SupplementalFiles3/Images/alidot-RF00251.sto.ps
- SupplementalFiles3/Images/alidot-RF00849.sto.ps
- SupplementalFiles3/Images/alidot-RF00712.sto.ps
- SupplementalFiles3/Images/RF00667.sto.out
- SupplementalFiles3/Images/aln-RF00251.sto.ps
- SupplementalFiles3/Images/RF00934.sto.out
- SupplementalFiles3/Images/aln-RF01117.sto.ps
- SupplementalFiles3/Images/RF00001.sto.out
- SupplementalFiles3/Images/RF02543.sto.out
- SupplementalFiles3/Images/alidot-RF00716.sto.ps
- SupplementalFiles3/Images/RF00858.sto.out
- SupplementalFiles3/Images/RF00967.sto.out
- SupplementalFiles3/Images/aln-RF00909.sto.ps
- SupplementalFiles3/Images/alirna-RF00068.sto.ps
- SupplementalFiles3/Images/RF00276.sto.out
- SupplementalFiles3/Images/aln-RF00133.sto.ps
[truncated: 133 more entries]
