# Supplementary material for: Automated detection of ncRNAs in the draft genome sequence of a colonial tunicate: the carpet sea squirt Didemnum vexillum
Source: BMC Genomics. 2016 Aug 30;17(1):691. doi: 10.1186/s12864-016-2934-5 (PMC5006418; doi:10.1186/s12864-016-2934-5)
Supplement: Additional file 3 — Parseable stockholm alignments files of ncRNA candidates on D. vexillum. (GZ 3403 kb) [file 12864_2016_2934_MOESM3_ESM.tar › SupplementalFiles3/RF02543.sto]

# STOCKHOLM 1.0
#=GF AU Infernal 1.1

ABBC01002983.1/694-4056                                                     UGACCUCG.GAUCAGGUAGGA..GUACCCGCUGAACUUAAGCAUAUCAAU.AAGCGGAGGAAAAGAAACCAACAGGGAUUGCCUCAGU.AACGGCGAGUGAAG....CGGC.A.AAAGCUC....A.AAUUUGAAAUCUGGCUCCaUGCGG.............................AGCCC...GA.GU...UGUA
#=GR ABBC01002983.1/694-4056                                             PP ********.************..***************************.*************************************.**************....****.*.*******....*.*****************9555666.............................*****...**.**...****
ABXC01009099.1/4348-964                                                     CGACCCCA.GGUCAGUCGGGA..CCACCCGCUGAGUUUAAGCAUAUAAAU.AAGCGGAGGAGAAGAAACUUACAAGGAUUCCCCUAGU.AACGGCGAGCGAAC....CGGG.A.CCAGCCC....A.GCUUGAGAAUCGGGUGGC.UUCGU.............................CACCU...GA.AU...UGUA
#=GR ABXC01009099.1/4348-964                                             PP ********.************..***************************.*************************************.**************....****.*.*******....*.******************.*****.............................*****...**.**...****
AATU01005899.1/2053-5743                                                    GGACCUGA.UAUCAGGCAAGA..UUACCCGCUGAACUUAAGCAUAUUAAU.AAGCGGAGGAAAAGAAACUAACAAGGAUUCCCCUAGU.AACGGCGAGUGAAG....CGGG.A.AGAGCUC....A.AGCUUAAAAUCUCCGUGC.AAGUUuu.........................gcGCGGC...GA.AU...UGUA
#=GR AATU01005899.1/2053-5743                                            PP ********.************..***************************.*************************************.**************....****.*.*******....*.****************99.7766678.........................88*****...**.**...****
ADAR01000068.1/27943-24692                                                  UAAUCUCA.AAUCAUGCAAGA..UUACCCGCUGAACUUAAGCAUAUCAAU.AAGCGGUGGAAAAGAAACUAACAAGGAUUCCCCUAGU.AACGGCGAGUGAAG....CGGG.A.AUAGCUC....A.AAUUUGAAAUCUCACAAU.-----.............................AGUGC...GA.AU...UGUA
#=GR ADAR01000068.1/27943-24692                                          PP ********.************..***************************.*************************************.**************....****.*.*******....*.*************99765...................................899**...**.**...****
EU143316.1/2547-5543                                                        UUUUCCUC.ACUGUCCCAAGA..CUACCCGCUGAACUUAAGCAUAUCAAU.AAGCGGAGGAAAAGAAACCAACAGGGAUUACCUCAGU.AACGGCGAGUGAAG....CGGU.A.AAAGCUC....A.AAUUUGAAAUCUU-----.-----.............................---CG...GA.AU...UGUA
#=GR EU143316.1/2547-5543                                                PP ********.************..***************************.*************************************.**************....****.*.*******....*.********99853...........................................35...89.**...****
AM039756.1/3-3632                                                           CAACCUGA.ACUCAGAUGUGA..UUACCCGCUGAACUUAAGCAUAUCAUU.CAGCGGAGGAAAAGAAACUAACUAGGAUUCCCAAAGU.AACGGCGAGUGAAC....UGGG.A.AAAGCCC....AgCGCUGAAUCUUU-CGAUA.GUAUG.............................UCGUA...AA.GAa.aUGUA
#=GR AM039756.1/3-3632                                                   PP ********.************..***************************.*************************************.**************....****.*.*******....*********88776.77777.77777.............................77766...55.555.7****
CABX01000024.1/22242-18910                                                  UCAUCUCC.AAUCAAGCAAGA..AGACCUGCUGAAUUGAAGCAUCUAACU.AAGCAGAGGAAAAGAAAAUAACGAUGAUUCCCUUAGU.AACGGCGAGUGAAG....UGGG.A.AAAGCCC....A.AUCCGAA--UUAACACUU.AAUU-.............................GUGUU...AA.GU...UGUG
#=GR CABX01000024.1/22242-18910                                          PP ********.************..***************************.*************************************.**************....****.*.*******....*.***9988..888888887.7655..............................88888...88.88...****
FQ311431.1/351837-348427                                                    CGGCCUCA.GAUU-GGUAGGA..CUACCCGCUGAACUUAAGCAUAUCAAU.AAGCGGAGGAAAAGAAACUAACAAGGAUUCCCCUAGU.AACGGCGAGUGAAG....AGGG.A.AGAGCCC....A.AGAUUGAAAGCUGGCGUC.UUCGA.............................CGUCC...GC.AU...UGUA
#=GR FQ311431.1/351837-348427                                            PP 99999999.9987.6899***..***************************.*************************************.**************....****.*.*******....*.777777888*********.*****.............................*****...**.**...****
AB158483.1/67259-70699                                                      UGACCUCA.AAUCAGGCAAGA..UGACCCGCUGAAUUUAAGCAUAUCACU.AAGCGGAGGAGAAGAAAAUAACCAUGAUUCCCCUAGU.AGCGGCGAGCGAAG....CGGG.A.GGAGCUC....A.CGCUGGGAACCGGGCGCC.UCGCG.............................CGUCC...GG.GU...UGUA
#=GR AB158483.1/67259-70699                                              PP ********.************..***************************.*************************************.**************....****.*.*******....*.******************.*****.............................*****...**.**...****
AECX01001482.1/4980-1567                                                    AGACUUCG.AAUCAGGUGGGA..CUACCCGCUGAACUUAAGCAUAUCAAU.AAGCAGAGGAAAAGAAAAUAACUAUGAUUCCCUUAGU.AACGGCGAGUGAAC....AGGG.A.AAAGCCC....A.AAUUUGUAAUCUGGCACU.UUUUAca.........................agUGUCC...GA.GU...UGUA
#=GR AECX01001482.1/4980-1567                                            PP ********.************..***************************.*************************************.**************....****.*.*******....*.999999999999999999.8888789.........................999999*...**.**...****
ACDU01008453.1/4063-605                                                     GGACCUCA.AAUCAAGCAAGG..UUACCCGCUGAACUUAAGCAUAUUAAU.AAGCGGAGGAAAAGAAACUAACAAGGAUUCCCCGAGU.AAUGGCGAAUGAAA....CGGG.A.AAAGCCC....A.AAUUUGAAAUCUCCUAGC.UUUUAuc.........................gcUAGGC...GA.GU...UGUA
#=GR ACDU01008453.1/4063-605                                             PP ********.************..***************************.*************************************.**************....****.*.*******....*.****************99.8888789.........................99*****...**.**...****
AF001946.1/7-3467                                                           AGGCCUGA.AAUCAGGCGAGG..UUACCCGCUGAACUUAAGCAUAUUAUU.AAGCGGAGGAGAAGAAAAUAACUAUGAUUCCCUUAGU.AACGGCGAGUGAAC....UGGG.A.UCAGCUC....A.AAGUGGAAAUCAACUGCU.CUUCAcu........................gagCUGUU...GA.CU...UGUA
#=GR AF001946.1/7-3467                                                   PP ********.************..***************************.*************************************.**************....****.*.*******....*.999999999999999988.7766679........................99899999...99.99...****
AY347308.2/2719-6113                                                        AAGCGUGA.AGUGAAGCACAU..AAACCUGCUGAAUUUAAGCAUAUAAGU.AAGUGGUGGAAAUUAAACCAACUGGGAUCUCUUCAGU.AAUUGCGCAUGAAC....CAGG.A.UAUGCUU....AgCUUGACAAAU-GGAGCUG.CU--G.............................GCUCU...GA.AU...UGUA
#=GR AY347308.2/2719-6113                                                PP ********.************..***************************.*************************************.**************....***9.9.9999***....*77777777776.5666654.43..4.............................66666...89.99...****
AFSE01000966.1/4163-7878                                                    UAACCUUA.AAUUAGGUAGGA..AUACCUACUAAACUUAAGUAUAUUAAU.AAGUAAAGGAAAAGAAACUAAUAGGGAUUACCCUAGU.AAUAGUAAGUAAAG....UAAU.A.AUAGCUU....A.AAUUUAAAAUCUAGCCCC.CUAG-.............................GGCCU...AA.GU...UAUA
#=GR AFSE01000966.1/4163-7878                                            PP ********.************..***************************.*************************************.**************....****.*.*******....*.****************99.8877..............................*****...**.**...****
BABT02000083.1/2416-5861                                                    AGACCUCA.GAUCAGGUAGGA..CUACCCGCUGAACUUAAGCAUAUCAAU.AAGCGGAGGAAAAGAAACUAAUCAGGAUUUCCCUAGU.AACGGCGAGUGAAG....AGGA.A.AGAGCUC....A.AAUUUGAAAUCUGCUUGC.CGUGUug.........................gcGAGUC...GA.AU...UGUA
#=GR BABT02000083.1/2416-5861                                            PP ********.************..***************************.*************************************.**************....****.*.*******....*.****************99.7777678.........................99*****...**.**...****
DQ158858.1/3702-7359                                                        GGUCCUAC.CCACGAGCAGGA..GAACCCGCUGAACUUAAGCAUAUCAUU.AAGCGGAGGAAAAGAAACUAACCAGGAUUCCCUUAGU.AACGGCGAGCGAAC....CGGG.A.GUAGCCC....AaCCACGAAGCGCAUUGAAC.CUGAGccaaggga............ggccagguuCUAGU...GC.AU...UGUA
#=GR DQ158858.1/3702-7359                                                PP ********.************..***************************.*************************************.**************....****.*.*******....*99999*******9999999.888889*******............********888999...99.99...***9
ADVD01001051.1/9688-6024                                                    UGUCCUCG.GCUCAGACAAGG..UUACCCGCUGGAUUUAAGCAUAUUAUU.AAGCGGAGGAAAAGAAACUAACAAGGAU-CCCUCAGU.AAUGGCGAAUGAAG....CGGGgC.AGAGUCC....A.AGCCUGGAACCGGUGGCA.-----.............................ACAGC...GG.AU...UGUG
#=GR ADVD01001051.1/9688-6024                                            PP ********.************..***************************.****************************.9*******.**************....999989.*******....*.************999765...................................8999*...**.**...****
FP929119.1/127369-124021                                                    UAACCUUA.GAUUAGGUAGGG..AUACCCGCUAAACUUAAGCAUAUUAAU.AAGCGGAGGAAAAGAAACUAAUAGGGAUUGCCCUAGU.AACAGCGAGUGAAG....CGGC.A.ACAGCUU....A.AAUUUAAAAUCUAGCUCU.UUUAG.............................GGUCU...AA.GU...UAUA
#=GR FP929119.1/127369-124021                                            PP ********.************..***************************.*************************************.**************....****.*.*******....*.******************.*****.............................*****...**.**...****
X99212.1/1257-5224                                                          CGACCUCA.ACUCAUGUGAGA..CUACCCCCUGAAUUUAAGCAUAUUAAU.UAGGGGAGGAAAAGAAACCAACAGGGAUUCCCUUAGU.AGUGGCGAACGAAA....CGGG.A.UCAGCCC....AuCACGUAGGAUCAUAGGCU.UAAUU............................gUCUAU..uGA.UCg.aUUCC
#=GR X99212.1/1257-5224                                                  PP ********.************..***************************.*************************************.**************....****.*.*******....**************999999.65554............................577777..7**.***.*****
AM910985.1/906046-910036                                                    AGUUCCUA.UGUUAGGAGGGC..GAAUCCGCCGAAUUUAAGCAUAUAAUU.AAGCGGAAGAAAAGAAAAUAACUAUGAUUCCUUUAGU.AACGGCGAGUGAAC....AAGG.A.GUAGCUC....A.AAAGGAAAAUCCCAGAGU.UUGUGcaag....................cuuacUUUGG...GA.AU...UGUC
#=GR AM910985.1/906046-910036                                            PP ********.************..***************************.*************************************.**************....****.*.*******....*.****************99.998889***....................**********...**.**...****
AEKE02010433.1/9661-13258                                                   CGACCCUA.GGUCAGACGGGA..UUACCCGCUGAGUUUAAGAAUAUCAAU.UAGAGAAGAAAAAGAAACUUACAAGGAUUUAUUUAGU.AACGGCGAGCGAUU....UGGG.A.AUAGCCU....A.GCCUUAGAAUCGGGCGGC.UCCAU.............................CGUCC...AA.AU...UGUA
#=GR AEKE02010433.1/9661-13258                                           PP ********.************..***************************.*************************************.**************....****.*.*******....*.******************.*****.............................*****...**.**...****
AACW02000152.1/5077-1635                                                    UGAUCUGA.AGUCAGGUGGGA..UUACCCGCUGAACUUAAGCAUAUCAAU.AAGCGGAGGAAAAGAAAAUAACAAUGAUUUCCCUAGU.AACGGCGAGUGAAG....AGGA.A.AGAGCUC....A.AAGUUGGAACCUGUUUGGcCUAGC............................uAAACC...GG.AU...UGUA
#=GR AACW02000152.1/5077-1635                                            PP ********.************..***************************.*************************************.**************....****.*.*******....*.666666666666666655144444............................466666...99.9*...****
X54004.1/2-3341                                                             UACACCUG.AUACAAGCAAGA..UUACCCGCUGAACUUAAGCAUAUCAGU.AAGCGGAGGAAAAGAAACUAACUAGGAUAGCCCCAGU.AAUGGCGAAUGAAC....AGGC.U.AAAGCUC....A.AAGUGAAAAUCUG-----.-GAAA.............................---CA...GA.AU...UGUA
#=GR X54004.1/2-3341                                                     PP 99999***.************..***************************.*************************************.**************....****.*.*******....*.************9.......5566................................9*...**.**...****
CP000883.1/4521-799                                                         UGAUCUCA.AAUCGGGUAGGA..ACACCCGCUGAACUUAAGCAUAUCAUU.AAGCGGAGGAAAAGAAACUAACUAGGAUUCCCGUAGU.AGCGGCGAGCGAAA....AGGG.A.GAAGCUC....A.AGAUAAA-AUCUGAAAGC.GUCGU.............................UUUCA...GA.UA..uUUAA
#=GR CP000883.1/4521-799                                                 PP ********.************..***************************.*************************************.**************....****.*.*******....*.9999888.7899999999.99999.............................99999...98.88..55666
AEWC01035556.1/3417-48                                                      CGACACCA.GGUCAGGCGAGA..UUACCCGCUUAGUUUAAGCAUAUCAAU.AAGCGGUGGAAAAGAAACUUACAAGGAUUCCCUUAGU.AACGGGGAGCUAAU....CGGG.A.ACAGCCC....A.UCCUUAGAAUCGAGCGGC.UCCAU.............................CGUCU...GA.AU...UGUC
#=GR AEWC01035556.1/3417-48                                              PP ********.************..***************************.*************************************.**************....****.*.*******....*.******************.*****.............................*****...**.**...****
AAEE01000005.1/203540-206997                                                AGACCUGA.UAUUAAGUAAGA..UUACCCACUGAACUUAAGCAUAUUAUU.AAGUGGAGGAAAAGAAACUAACUAGGAUUUCCUUAGU.AACUGCGAGUGAAC....AGGA.A.AAAGCUC....A.ACAUGAAAAUCAAUAAUA.AUUUUauu.......................uuaUUAUU...GA.CU...UGUA
#=GR AAEE01000005.1/203540-206997                                        PP ********.************..***************************.*************************************.**************....****.*.*******....*.****************99.88777899.......................********...**.**...****
AANH01015347.1/4485-499                                                     CAACCUCA.ACUCAUAUGGGA..CUACCCCCUGAAUUUAAGCAUAUUAAU.UAGGGGAGGAAAAGAAACUAACAAGGAUUUUCUUAGU.AGCGGCGAGCGAAA....AGAA.A.ACAGUUC....AgCACUAAGUCACUUUGUCU.AUAUG.............................GCAAA..uGU.GAg.aUGCA
#=GR AANH01015347.1/4485-499                                             PP ********.************..***************************.*************************************.**************....****.*.*******....********************.*****.............................***99..988.777.7****
CP000592.1/125599-122427                                                    UGACCUCA.GUUCAGACAAGG..CUACCCGCCGAAUUUAAGCAUAUUACU.AAGCGGAGGAAAAGAAACUAACAAGGAUUCCCCUAGU.AACGGCGAGCGAAC....CGGG.A.AGAGCCC....A.ACUUGAAAAUCUAAAGGU.UUUAC.............................CUUUC...GA.AU...UGUA
#=GR CP000592.1/125599-122427                                            PP ********.************..***************************.*************************************.**************....****.*.*******....*.******************.*****.............................*****...**.**...****
CP002174.1/4341-468                                                         UAAUCUCA.AUUUAGGUAAGA..UCACCCGCUGAACUUAAGCAUAUUAUU.AAGCGGAGGAAAAGAAACUAACUAGGAUUCCUUUAGU.AGCGGCGAGCGAAU....CAGG.A.AUAGCUC....AaGAUUUUAAACUAGCAAAUaGUUUU.............................UUGUU...GG.UG..aUGUA
#=GR CP002174.1/4341-468                                                 PP ********.************..***************************.*************************************.**************....****.*.*******....*********99999999999445555.............................99999...99.99..9****
AAWU01040617.1/30598-34662                                                  AGGCCUCA.AAUAAUGUGUGA..CUACCCCCUAAAUUUAAGCAUAUUAAU.AAGGGGAGGAAAAGAAACUAACAAGGAUUCCCCGAGU.AGCUGCGAGCGAAA....AGGG.A.AGAGCUC....AgCACGCAGGGGUGGCGCAC.UACCC.............................GCGUC..uAC.CCg.gUUCC
#=GR AAWU01040617.1/30598-34662                                          PP ********.************..***************************.*************************************.**************....****.*.*******....********************.*****.............................***99..999.99*.*****
AABX02000201.1/4587-1251                                                    UGACCUUG.GAUUAAGUAGGA..AUAUCUAUUAAAUUUAAAUAUAUUAAU.AAGUAGAGGAAAAGAAAUUAAUAGGAAUUACCUUAGU.AAUGGCGAAUAAAG....UAGU.A.AUAAUUU....A.AAUUUGAAAUUUAGCUUC.-----.............................GGCCU...AA.AU...UAUA
#=GR AABX02000201.1/4587-1251                                            PP ********.************..***************************.*************************************.**************....****.*.*******....*.999999999999999877...................................999**...**.**...****
AAGJ04131089.1/5040-1277                                                    CGACCUCA.GAUCGGACGAGA..CCACCCGCUGAAUUUAAGCAUAUCACU.AAGCGGAGGAAAAGAAACUAACCAGGAUUCCCUCAGU.AGCGGCGAGUGAAG....CGGG.A.AGAGCCC....AuCGCCGAAUCCCAGCGGCC.CUUAG.............................GCUCU...GG.GAc.cUGUG
#=GR AAGJ04131089.1/5040-1277                                            PP ********.************..***************************.*************************************.**************....****.*.*******....********************.*****.............................*****...**.***.*****
AANH01014867.1/5242-1306                                                    CGACCUCA.GAUCAGACGAGA..CAACCCGCUGAAUUUAAGCAUAUUACU.AAGCGGAGGAAAAGAAACUAACAAGGAUUCCCUCAGUaAGCGGCGAGCGAAG....AGGG.A.AGAGCCC....AgCGCCGAAUCCCCGCCCGG.CGGUC.............................GGGCG..cGG.GAaaaUGUG
#=GR AANH01014867.1/5242-1306                                            PP ********.************..***************************.*************************************77*************....****.*.*******....********************.*9999.............................99999..988.888******
ABAI02000368.1/21969-18003                                                  UGAUCUUG.GAUCAGAUAGAA..GUACCUGCUGAACUUAAGCAUAUUAAU.AAGUGGAGAAAAAGAAAUCAACAGGGAUUGUCUCAGU.AAUAACAAGUAAAG....UAAC.A.AAAGCUC....A.AAUUUAAAAUCUGGCUCCaUGCAG.............................AGUCU...GA.GU...UGUA
#=GR ABAI02000368.1/21969-18003                                          PP ********.************..***************************.*************************************.**************....****.*.*******....*.*****************9556666.............................*****...**.**...****
AABL01002234.1/7613-3727                                                    UAUUAUUA.UGAUGGGAGAGC..AAAUCCGCCGAAUUUAAGCAUAUAAUU.AAGCGGAAGAAAAGAAAAUAACCAUGAUUCCCUAAGU.AACGGCGAGUGAAC....AGGG.A.AAAGCUC....A.AAAAGGAAAAUCCUAUUC.AUGGCgcaagu.................cauguuAUGGA...AU.UG...UCUG
#=GR AABL01002234.1/7613-3727                                            PP ********.************..***************************.*************************************.**************....****.*.*******....*.666666666666667766.66555799***.................***97666666...66.66...6655
CABB01001346.1/9950-13589                                                   UGACCUGA.ACUCAGUCGAGA..GCACCCGCUGAACUUAAGCAUAUCAGU.AAGCGGAGGAAAAGAAACUAAACAGGAUUCCCCCAGU.AACGGCGAGUGAAC....UGGG.A.AAUGUCC....AuCGCUAAAUCAUUUUGCCU.C-A-G.............................GCAUU...AU.GAa.gUGUA
#=GR CABB01001346.1/9950-13589                                           PP ********.************..***************************.*************************************.**************....****.*.*******....*********77777777655.4.3.5.............................66677...77.767.*****
AJ251729.6/10-3932                                                          CGACCUCA.GAGUAGGCGAGA..CUACCCGCUUAAUUUAAGCAUAUUAAU.AAGCGGAGGAAAAGAAACUAACAAGGAUUCCCUUAGU.AACGGCGAGCGAAA....AGGG.A.AGAGCCC....AgCGCUGAAUC-UUACGUCC.CACGG.............................GCGUA...AU.GAc.aUGUA
#=GR AJ251729.6/10-3932                                                  PP ********.************..***************************.*************************************.**************....****.*.*******....*********87.55666666.66666.............................66666...65.657.7****
AJ616903.1/3-3189                                                           UUCACCUC.CUUCAUCCGAGA..UUACCCGCUGAACUUAAGCAUAUCAAU.AAGCGGAGGAAAAGAAACCAACAGGGAUUGCCUCAGU.AACGGCGAGUGAAG....CGGC.A.AAAGCUC....A.AAUUUGAAACCCU-----.-----.............................---CG...GG.AU...UGUA
#=GR AJ616903.1/3-3189                                                   PP 9999****.************..***************************.*************************************.**************....****.*.*******....*.**********985...........................................68...9*.**...****
AAXT01000001.1/163499-160332                                                UUUUCCUG.AGAUGUACGAGG..CUAUCCGCUGAAUUUAAGCAUAUAACU.AAGCGGCAGACAAGAAAAUAACCAUGAUUCCCCUAGU.AACGGCGAGUGAAG....CGGG.A.CUAGUCC....A.AAGUGCAAAGCCGGGCUC.U----.............................GCCCC...GC.CU...UGUG
#=GR AAXT01000001.1/163499-160332                                        PP ********.************..***************************.*************************************.**************....****.*.*******....*.****************98.5.................................*****...**.**...****
EU276014.1/2525-6128                                                        UGACCUCA.GAUCAGGCAAGA..CUACCCGCUGAAUUUAAGCAUAUUAAU.AAGCGGAGGAAAAGAAACUAACAAGGAUUCCCUCAGU.AACGGCGAGUGAAG....UGGG.A.AUGGCUC....A.AGCUUGAAAUCUCUGUUGcUUGCA.............................ACAGC...GA.AU...UGUA
#=GR EU276014.1/2525-6128                                                PP ********.************..***************************.*************************************.**************....****.*.*******....*.****************99455556.............................*****...**.**...****
X16108.1/3-3406                                                             AGACAUGA.AGUUAGGUCAGC..AAACCCGCUGAAUUUAAGCAUAUAAGU.AAGCGGAGGAUAAGAAACUAAAUAGGAUUCCCUCAGU.AAUGGCGAAUGAAC....AGGG.A.UCAGCUC....A.GCAUGGAAAUUGGGCCCU.C----.............................GGCCU..uGA.AU...UGUA
#=GR X16108.1/3-3406                                                     PP ********.************..***************************.*************************************.**************....****.*.*******....*.***********9998877.5.................................55555..5**.**...****
AASC02063144.1/2357-6096                                                    CGACCUCA.GAUCGGACGAGA..UUACCCGCUGAAUUUAAGCAUAUAACU.AAGCGGAGGAAAAGAAACUAACAAGGAUUUCCCCAGU.AACGGCGAGUGAAG....CGGG.A.AGAGCCC....AgCACCGAAUCCC-CCAGUG.UCACG.............................CUGGC...GG.GAa.cUGUG
#=GR AASC02063144.1/2357-6096                                            PP ********.************..***************************.*************************************.**************....****.*.*******....*********7766.666666.66666.............................66665...88.878.*****
AY190083.1/12816-9361                                                       UAUUUCUG.AGAAUUUCUUGA..UGACUCUCUUAACUUAAGCAUAUCAAU.AAGAGAAGGAAAAGGAAACAACAGUGAUUCCUGUAGU.AAUGGCGAAUGAAC....UAGG.A.GAACCACuaacA.CUGAUUAAGACUGCUUGU.CAAUGa..........................ggAGGAA...AA.CU...UUUU
#=GR AY190083.1/12816-9361                                               PP 77777778.888888999***..***************************.*************************************.**************....****.*.******887667.899999999999999888.666656..........................7788888...88.99...9999
AAQA01000230.1/2382-6287                                                    UGACCUCA.ACUCAGUCGUGA..UUACCCGCUGAAUUUAAGCAUAUAACU.AAGCGGAGGAAAAGAAACUAACGAGGAUUUCCCUAGU.AACGGCGAGUGAAA....AGGA.A.AAAGCCC....AaCGCUGAAUCCAAUAGACA.UUAUAu...........................gGCUAU..aUG.GAa.aUGUA
#=GR AAQA01000230.1/2382-6287                                            PP ********.************..***************************.*************************************.**************....****.*.*******....*********99998888877.666557...........................766666..677.777.9****
ABHY02000010.1/18411-14992                                                  UGACCUCA.AAUCAGGUAGGA..CUACGCGCUGAACUUAAGCAUAUCAAU.AAGCGCAGGAAAAGAAAAU-ACCAUGAUUCCCCCAGU.AACGGCGAGUGAAG....CGGG.A.AAAGCUC....AaAUUUGAAAUCUGGCAACA.UUCUUu...........................gUUGUC...CG.AG...UGUA
#=GR ABHY02000010.1/18411-14992                                          PP ********.************..***************************.*******************.688**************.**************....****.*.*******....*7778888888888888888.665556...........................688888...88.99...****
AGKD01469794.1/433-4364                                                     CGACCUCA.GAUCAGACGAGG..CAACCCGCUGAAUUUAAGCAUAUUACU.AAGCGGAGGAAAAGAAACUAACCAGGAUUCCCUCAGU.AGCGGCGAGCGAAG....AGGG.A.AGGGCCC....AgCGCCGAAUCCCUGUCCGA.CGGGC.............................GGGCA..uGG.GAa.aUGUG
#=GR AGKD01469794.1/433-4364                                             PP ********.************..***************************.*************************************.**************....****.*.*******....********************.*****.............................*****..988.889.*****
EU795185.1/5035-1542                                                        UCGUAUGA.AAUUAAACGUGA..UGACCCGCUGAAUUUAAGCAUAUAAGU.AAGCGGAGGAAAAGAAAAUGAAAAUGAUUCCCUUAGU.AAUGGCGAAUGAAC....CGGG.A.GUCGCUC....A.AUUUGUAAAUCCGGAACC.UUGG-.............................UUCCU...GA.AU...UGUA
#=GR EU795185.1/5035-1542                                                PP ********.************..***************************.*************************************.**************....****.*.*******....*.****************99.8866..............................*****...**.**...****
ABJE01001552.1/13155-9432                                                   UAACCUCG.GAUUAGGUAAGA..AUAUUUACUAAAUUUAAGUAUAUUAAU.AAAUAGAGGAAAAGAAAUUAAUAAGGAUUACUUUAAU.AAUAGCGAGUAAAG....UAGU.A.AUAGCUU....A.AAUUUAAAAUCUAGCUCC.UUCGG.............................GGUCC...GA.GU...UAUA
#=GR ABJE01001552.1/13155-9432                                           PP ********.************..***************************.*************************************.**************....****.*.*******....*.******************.*****.............................*****...**.**...****
AF463459.1/5172-9173                                                        UGGCCUCA.GAUCAGGGAGGA..UCACCCGCCGAAUUUAAGCAUAUUAGU.AAGCGGAGGAAAAGAAACUAACCAGGAUUUCCUCAGU.AGCGGCGAGCGAAC....AGGA.AuAUAGCCC....AgCACUGAAUCCCGCCGUUC.CUAUU.............................GCGGC...GG.GAg.aUGUG
#=GR AF463459.1/5172-9173                                                PP ********.************..***************************.*************************************.**************....****.*889*****....********************.*****.............................*****...**.999.9****
CACX01001817.1/28911-25376                                                  UUUGCCUC.AAUUAUGUAUGA..GUACCCGCUGAACUUAAGCAUAUCGUU.AAGCGGAGGAAAAGAAACUAAAUAGGAUUUCCGUAGU.AACUGCGAGUGAAC....UGGA.A.UUAGCCC....AuCACGAAAUCUAUAUUACA.UUCG-.............................UAAUA...UC.GAa.aUGUC
#=GR CACX01001817.1/28911-25376                                          PP ********.************..***************************.*************************************.**************....****.*.*******....*********98888888888.8776..............................78888...77.777.7****
ABFO01001550.1/11234-7872                                                   UGAUCUCA.GAUCAGAUAGAA..GUACUCACUGAACUUAAGCAUAUUAAU.AAACAGAGAAAAAGAAAUCAACAGAGAUUGCCUCAGU.AACAGUAAGUAAAG....CAGC.A.AAAACUC....A.AAUUUGAAAUCUGACUCCaUGCAG.............................AGCUC...AA.GU...UGUA
#=GR ABFO01001550.1/11234-7872                                           PP ********.************..***************************.*************************************.**************....****.*.*******....*.999999999999999998466666.............................999**...**.**...****
AAWZ02036944.1/13391-9461                                                   CGACCUCA.GAUCAGACGUGG..CGACCCGCUGAAUUUAAGCAUAUUAGU.CAGCGGAGGAAAAGAAACUAACCAGGAUUCCCUCAGU.AACGGCGAGUGAAC....AGGG.A.AGAGCCC....AgCGCCGAAUCCCCGUCCCG.CGGCG.............................GGGCG..cGG.GAa.aUGUG
#=GR AAWZ02036944.1/13391-9461                                           PP ********.************..***************************.*************************************.**************....****.*.*******....********************.99999.............................99999..988.888.9****
ABJQ01003429.1/1261-4980                                                    AGGCCUGA.GCUUGGACAAGG..CUACCCACUGAAUUUAAGCAUAUUACU.AAGUGGAGGAAAAGAAACUAACAAGGAUUCCCAUAGU.AACGGCGAGUGAAC....AGGG.A.AUAGCUC....A.AGUUGAAAAUCAGCGGUU.AU---.............................CCGUU...GA.AU...UGUA
#=GR ABJQ01003429.1/1261-4980                                            PP ********.************..***************************.*************************************.**************....****.*.*******....*.****************99.87................................*****...**.**...****
DQ340386.1/5845-9590                                                        UUGCCUCA.-UCUAAGUAAGA..CUACCCGCUGAACUUAAGCAUAUCAGU.AAGCGGAGGAAAAGAAACUAACAAGGAUUCCGUCAGU.AACGGCGAGUGAAG....ACGG.A.GUAGCCC....AaGGUUCAAUCCUGGAUCUC.UUCGA.............................GGUCA...GGaGA...UUUA
#=GR DQ340386.1/5845-9590                                                PP 66666655..55677899***..***************************.*************************************.**************....****.*.*******....*9******************.*****.............................***99...77466...****
AAEU02004758.1/4488-8478                                                    UUAUAUAU.CAUCAUAUGGGA..CUAACCCCUGAAUUUAAGCAUAUUAAU.UAGGGAAGGAAAAGAAACUAACAAGGAUUUUCUUAGU.AGCGGCGAGCGAAA....AGAA.A.ACAGUUC....A.------------------.----A.............................-----...--.--...----
#=GR AAEU02004758.1/4488-8478                                            PP ********.************..***************************.*************************************.**************....****.*.*******....*........................4.................................................
AAGK01000006.1/311714-308365                                                GUUCCUGA.GAUUGGGUGAGG..CUAUCCACUGAAUUUAAACAUAUAAUU.AAGUGGAAGAAGAGAAAAUAAAUAUGAUUCCCCUAGU.AACGGCGAGCGAAG....AGGG.A.GGAGCCC....A.AAGUGAAAAUCCGUUGAA.UUUGC.............................CAACG...GA.CU...UGUG
#=GR AAGK01000006.1/311714-308365                                        PP ********.************..***************************.*************************************.**************....****.*.*******....*.******************.*****.............................*****...**.**...****
AM850055.1/2180-5620                                                        UGACCUCA.AAUCAGGUAGGA..GGACCCGCUGAACUUAAGCAUAUCAAU.AAGCGGAGGAAAAGAAACCAACAGGGAUUGCCCCAGU.AAUGGCGAAUGAAG....CGGC.A.AGAGCCC....A.AAUUUGAAAUCGG-----.-GCAA.............................---CC...GA.GU...UGUA
#=GR AM850055.1/2180-5620                                                PP ********.************..***************************.*************************************.**************....****.*.*******....*.************9.......6666................................9*...**.**...****
ABQD01000052.1/42656-39384                                                  UGAUCUCA.GCUCAAGCAAGA..AGACCCGCUGAAUUUAAGCAUAUAAUU.AAGCGGAGGAAAAGAAACUAACCAGGAUUCCCUCAGU.AAGGGCGACUGAAG....CGGG.A.GUAGCUC....A.AGAUGUGAAUCUGCGCCG.UUCUGc...........................gGCGCC...GA.AU...UGUG
#=GR ABQD01000052.1/42656-39384                                          PP ********.************..***************************.*************************************.**************....****.*.*******....*.999999999999999999.887777...........................899999...**.**...****
AF083031.2/4931-937                                                         CGGUCUCA.GGUCGGGCGGGA..AUACCCGUCGAACUUAAGCAUAUCAAU.AGACGGAGGAAAAGAAACUAACCAGGAUUCCCUUAGU.AGCGGCGAGCGAAU....CGGG.A.UCAGCUC....AaGAUUUUAAUCGGCAGUGG.UUCCUaug......................auccACCGC...UG.AG..aUGUA
#=GR AF083031.2/4931-937                                                 PP ********.************..***************************.*************************************.**************....****.*.*******....*9999999988888888888.77766899......................***988888...88.88..9****
FJ214952.1/2476-6052                                                        CGACUUGA.GAGCAGGCAAGA..CUACCCGCCAAAUUUAAGCAUAUUAAU.AAGCGGAGGAAAAGAAAACAACCGUGAUACCCUUAGU.AACGGCGAGUGAAA....CGGG.U.AGAGCCC....AuCGCCGAAUCGCCGGCCAU.CU--C.............................GGUCG..cGU.GAa.aUGUG
#=GR FJ214952.1/2476-6052                                                PP ********.************..***************************.*************************************.**************....****.*.*******....*************9999987.65..5.............................88888..888.888.8****
ADND01333398.1/1565-4887                                                    AAUACCUG.AAAUAAGCAAGA..UUACCCGCUGAACUUAAGCAUAUCAGU.AAGCGGAGGAAAAGAAAAUAACAAUGAUUGCCUCAGU.AGCGGCGAGUGAAG....AGGC.A.AAAGCCC....A.AGAUGUUAAUCUAUGCAA.AA---.............................ACAUA...GA.AU...UGUA
#=GR ADND01333398.1/1565-4887                                            PP 9*******.************..***************************.*************************************.**************....****.*.*******....*.999999999*****9877.65................................9****...**.**...****
AY305326.1/4080-7607                                                        AAGGCCUG.AUGUGUGUGAGA..UUACCCGCUGAAUUUAAGCAUAUAAGU.AAGCGGAGGAAAAGAAACUAACUAGGAUUCCCUUAGU.AAUGGCGAAUGAAC....AGGG.A.UCAGCUC....AgUGCCUAAUCAGAAUCACU.UG---.............................UGGUU...CU.GAa.aUGUG
#=GR AY305326.1/4080-7607                                                PP 9999****.************..***************************.*************************************.**************....****.*.*******....*9999999965555555544.43................................55555...55.555.6*999
AY580056.1/8-3756                                                           UGACCUCA.GAUUAGACGAGA..AAACCCGCCGAAUUUAAGCAUAUAACU.AGGCGGAGGAAAAGAAAUUAACGAAGAUUUCCUUAGU.AACGGCGAGUGAAA....AGGA.A.AUAGUCC....AgCGCCGAA-UCCCUCGGCC.UACGG.............................UCGAG...GG.AA..cUGUG
#=GR AY580056.1/8-3756                                                   PP ********.************..***************************.*************************************.**************....****.*.*******....*********.6777777777.77777.............................77777...77.76..*****
HM245049.1/2716-6021                                                        AGACAUCA.AUUUAGACAAGG..UUACCCGCUGAAUUUAAGCAUAUAAUU.AAGCGGAGGAAAAGAAACUAACCAGGAUUCCCUUAGU.AACGGCGAGUGAAG....AGGG.A.CAAGCUC....A.AAGUGCUAAUCAGUGCAU.U----.............................GCACU...GA.AU...UGUG
#=GR HM245049.1/2716-6021                                                PP ********.************..***************************.*************************************.**************....****.*.*******....*.****************87.4.................................*****...**.**...****
AF198253.1/4-3331                                                           GGAUCUGA.ACUUAGACGGGA..CUACCCGCUGAACUUAAGCAUAUCAAU.AAGCGGAGGAAAAGAAAAUAACAAUGAUACCCUUAGU.AGCGGCGAGCGAAG....UGGG.U.AAAGCUC....AaGUUUAAAACCUGUUUGUC.AUAGA.............................CAAAC..cGG.AU...UGUA
#=GR AF198253.1/4-3331                                                   PP ********.************..***************************.*************************************.**************....****.*.*******....*8888888888888888888.88888.............................88888..799.99...****
ACFS01000464.1/72267-68513                                                  UGAUCUCA.AGUCAGACAAGA..GUACUCGGUGAAUUUAAGCAUAUUAAUcAACCGAAGGAAAAGAAACUAACUAGGAUUCCUUUAGU.AACGGCGAGUGAAA....CAGG.A.AAAGCUC....A.AAUUUAAAAUCUCCGCGG.CUCCC.............................GCGGC...GA.GU...UGUA
#=GR ACFS01000464.1/72267-68513                                          PP ********.************..*************************9989************************************.**************....****.*.*******....*.******************.*****.............................*****...**.**...****
AFIU01000031.1/1055-4343                                                    UAACCUCG.GAUCGGGUAGGG..AUACCUACUAAACUUAAGUAUAUUAAU.AAGCGGAGGAAAAGAAACUAAUAGGGAUUGCCCUAGU.AAUAGCGAGUAAAG....CGGC.A.AUAGCUU....A.AAUUUAAAAUCUAGCCCC.CC---.............................GGCCC...GA.GU...UAUA
#=GR AFIU01000031.1/1055-4343                                            PP ********.************..***************************.*************************************.**************....****.*.*******....*.****************99.87................................*****...**.**...****
Z92784.1/26583-30090                                                        CAACCUGA.ACUCAGUCGUGA..UUACCCGCUGAACUUAAGCAUAUCAUU.UAGCGGAGGAAAAGAAACUAAAAAGGAUUCCCUUAGU.AACGGCGAGUGAAA....CGGG.A.AGAGCCC....AgCGCCGAAUCG-AUCAGUC.UUUGG.............................CUGCU...UC.GAa.aUGUG
#=GR Z92784.1/26583-30090                                                PP ********.************..***************************.*************************************.**************....****.*.*******....*********655.6688888.88888.............................88888...55.555.9****
ACBU01000682.1/139180-135819                                                UGACCUCA.GAUCAGGUAGAA..AUACCUGCUGAACUUAAGCAUAUUAAU.AAGCAGAGAAAAAGAAAUCAACAGAGAUUAUCUCAGU.AACAGUGAGUGAAG....UAAU.A.AAAGCUC....A.AAUUUGAAAUCUGGCUUU.UUUGA.............................GACCU...GA.GU...UGUA
#=GR ACBU01000682.1/139180-135819                                        PP ********.************..***************************.*************************************.**************....****.*.*******....*.******************.*****.............................*****...**.**...****
L78065.1/4292-8312                                                          GGGCCUCA.AAUAAUGUGUGA..CUACCCCCUAAAUUUAAGCAUAUUAAU.AAGGGGAGGAAGAGAAACUAACAAGGAUUCCCUGAGU.AGCUGCGAGCGAAA....CGGG.A.AGAGCUC....AgCACGUAGGGAUGACGCGA.ACUGG............................cGCGUC..cAU.CCg.gUUCC
#=GR L78065.1/4292-8312                                                  PP ********.************..***************************.*************************************.**************....****.*.*******....******************99.55544............................5****9..9**.***.*****
AC215351.2/119902-117132                                                    CAUCCCCA.GGUCAGGCGACA..UUAGCCGCUGAGUUUAAGCAUAUUAAU.AAGCGAAGGAAAAGAAACUUACAAGGAUUACCCUAAU.AACGGCGAGCAAAC....CGGG.A.ACAACCC....A.GCCUUAUAAUCGGGCAUC.UCUGU.............................CAUCC...GA.AU...UGUU
#=GR AC215351.2/119902-117132                                            PP ********.************..***************************.*************************************.**************....****.*.*******....*.******************.*****.............................*****...**.**...****
AEKZ01014024.1/10162-6132                                                   CGACCUCA.GAGUAGGCGAGA..UUACCCGCUGAAUUUAAGCAUAUUAAU.AAGCGGAGGAAAAGAAACUAACAAGGAUUUCCUUAGU.AGCGGCGAGCGAAC....AGGA.A.UGAGCCC....AgCACUGAAUCCCGCGGUAC.CGCC-.............................GCUGG...GA.AA...UGUA
#=GR AEKZ01014024.1/10162-6132                                           PP ********.************..***************************.*************************************.**************....****.*.*******....*********87777777666.5333..............................44444...55.55...****
EU304548.1/2263-5714                                                        GCUCACGA.CCAGUCACGGGA..UUACCCGCUGAAUUUAAGCAUAUAAAU.AAGCGGAGGACAUCAAACUAACCAGGAUUCCCCUAGU.AAUGGCGAAUGAAC....AGGG.A.AGAGCUC....A.AAUCUAUAACCGUGUUCA.CG---.............................GAUAC...GG.AA...UGUG
#=GR EU304548.1/2263-5714                                                PP 44444444.4455557889**..***************************.*************************************.**************....****.*.*******....*.888888889888888877.65................................88888...88.88...9999
CABU01011010.1/4329-997                                                     GGACCUCC.GAUCAAGCAAGA..GGACCCGCUGAAUUUAAGCAUAUAACU.AAGCGGAGGAAAAGAAACUAACCAGGAUUCCCCCAGU.AACGGCGAGUGAAG....CGGG.A.AGAGCUC....A.CGUUGUAAAUCUGACUUC.-----.............................GGUCC...GA.AU...UGUA
#=GR CABU01011010.1/4329-997                                             PP ********.************..***************************.*************************************.**************....****.*.*******....*.***************987...................................9****...**.**...****
FJ545743.1/4016-7385                                                        GUAUCUGA.AAUCAAGCAGGA..UCACCCGCUGAACUUAAGCAUAUCACU.AAGCGGAGGAGAAGAAAUUAACUAAGAUUGCCUCAGU.AACGGCGAGUGAAG....CGGC.A.AAAGCCC....A.AACUGUAAAUCUUGUGCA.CUACGu...........................gUACAC...GA.AU...UGUA
#=GR FJ545743.1/4016-7385                                                PP ********.************..***************************.*************************************.**************....****.*.*******....*.***********9999988.666656...........................699999...**.**...****
X53538.1/2523-6086                                                          CGACCUGA.GUUCAGGCGAGA..GCACCCGCUGAAUUUAAGCAUAUUAUU.AAGUAGAGGAAAAGAAACCAACCGGGAUUACCG-AGU.AACGC--AGUGAAG....UGG-.A.AGAGUCC....AaCGUCGAAUCUGCGCGCUUgUGCGA.............................GCGCG...CG.AA..gUGUG
#=GR X53538.1/2523-6086                                                  PP ********.************..***************************.*****************************9998.9**.***85..9******....999..9.99*****....******************99666677.............................*****...99.99..9****
U35394.1/2899-6288                                                          GUUAUUCA.AAUCAAGCAAGG..CUACCCGCUGAAUUUAAGCAUAUUAAU.AAGCGGAGGAAAAGAAACUAACAAGGAUUCCCGUAGU.AAUGGCGAAUGAAC....UGGG.A.AAGGCUC....A.AAUUUAAAAUCAC-----.-UCAC.............................---GU...GA.AU...UGUA
#=GR U35394.1/2899-6288                                                  PP 99999***.************..***************************.*************************************.**************....****.*.*******....*.************9.......6667................................9*...**.**...****
AF248477.1/2821-6490                                                        UGACCUGA.ACUCAGUCGUGA..GCACCCGCUGAACUUAAGCAUAUCAGU.AAGCGGAGGAAAAGAAACUAACAAGGAUUCCCAUAGU.AACGGCGAGUGAAC....UGGG.A.GAUGUCC....AgCGCUAAAUCGUGCCAGGC.CUCUC.............................GGUUC...AU.GAa.gUGUA
#=GR AF248477.1/2821-6490                                                PP ********.************..***************************.*************************************.**************....****.*.*******....*********88877655555.66655.............................55556...77.778.9****
DQ248942.1/4699-8597                                                        CGGCCUCG.GAUCGAGCGAGA..UUACCCGCUGAACUUAAGCAUAUCACU.AAGCGGAGGAAAAGAAACCAACCGGGAUUCCCUCAGU.AGCGGCGAGCGAAG....CGGG.A.AAAGCCC....AuCGCCGAAUCCCCCGUCGG.ACCUC.............................GGCGGuuuGG.GAa.cUGUG
#=GR DQ248942.1/4699-8597                                                PP ********.************..***************************.*************************************.**************....****.*.*******....********************.99999.............................8888888888.888.*****
FJ948787.1/12675-16494                                                      CGACCUCA.GAUCAGACGAGA..UUACCCGCUGAAUUUAAGCAUAUAAGU.AAGCGGAGGAAAAGAAACCAACAGGGAUUCCCCUAGU.AACGGCGAGCGAAC....GGGG.A.AGAGUCC....AgCGCCGAAUCCCGCGUUCC.UCUG-.............................GACGU..aGG.GAa.aUGUG
#=GR FJ948787.1/12675-16494                                              PP ********.************..***************************.*************************************.**************....****.*.*******....*********99888777777.7665..............................77777..577.778.9****
AGAT01020583.1/4054-375                                                     CGACCUCU.GUUCAGGUGAGA..UUACCCCCUGAAUUUAAGCAUAUUAAU.GAGGGGAGGAAAAGAAACUAACAAGGAUUCCCUUAGU.AGCGGCGAGCGAAA....CGGG.A.AGAGCCC....AgCGCUGAAUCCUGCGUGAG.CAACCc...........................uCGCGU..uGG.GAa.aUGUA
#=GR AGAT01020583.1/4054-375                                             PP ********.************..***************************.*************************************.**************....****.*.*******....*********88877777766.554445...........................555555..456.658.9****
AB526843.1/3573-7179                                                        AGAUCUCA.AAUGAGGUAGGA..UUACCCGCUGAAUUUAAGCAUAUAAUU.AAGCGGAGGAAAAGAAACUAACAAGGAUUCCCUCAGU.AACGGCGAGUGAAG....CGGG.A.AGAGCUC....A.AACCGAAAAUCACUGCCG.CCCCG.............................GCAGC...GA.AU...UGUG
#=GR AB526843.1/3573-7179                                                PP ********.************..***************************.*************************************.**************....****.*.*******....*.******************.*****.............................*****...**.**...****
ABEP02020128.1/2049-5939                                                    CGACCUCA.GCUCAGGCGAGA..CGACCCGCCGAAUUUAAGCAUAUUACU.AAGCGGAGGAAAAGAAACUAACAAGGAUUCCCUCAGU.AACGGCGAGUGAAG....CGGG.A.AAAGCCC....AgCGCCGAAUCCCCGCUCCC.ACGGG.............................GCGCG...GG.AA..aUGUG
#=GR ABEP02020128.1/2049-5939                                            PP ********.************..***************************.*************************************.**************....****.*.*******....********************.**999.............................*****...99.99..9****
HQ009889.1/2642-6383                                                        CGUCCUGC.ACUAAAGCAAGA..AUACCCGCCGAACUUAAGCAUAUCAUU.AAGCGGAGGAAAAGAAACUAACCAGGAUUCCCCCAGU.AACAGCGAGCGAAC....AGGG.A.CGAGCCC....AuCCAUGAAGCACCGCGCGC.GCGACggac.....................gcuuGCUCG...GU.GCc.cUUUG
#=GR HQ009889.1/2642-6383                                                PP ********.************..***************************.*************************************.**************....****.*.*******....******************99.7766689**.....................*********...**.***.*****
AJ298079.1/5-4031                                                           GAAAUAUA.GAAUAGGAGAGC..GUAUCCGCCGAAUUUAAGCAUAUAAUU.AAGCGGAAGAAAAGAAAAUAACAAUGAUUCCUUUAGU.AACGGCGAGUGAAC....AAGG.A.AAAGCUC....A.AAAGGAAAAUCCGCAUUG.UGGUGaaaa....................uuacgAUGUG...GA.AU...UGUC
#=GR AJ298079.1/5-4031                                                   PP 999999**.************..***************************.*************************************.**************....****.*.*******....*.999999999999999999.88887899*....................**99999999...99.99...9999
Y11506.1/699-3910                                                           GGAUCUCA.AAUCAGACAAGA..UGACCCGCUGAAUUUAAGCAUAUAACU.AAGCGGAGGAAAAGAAACUAACAAGGAUUCCCCUAGU.AGCGGCGAGCGAAG....CGGG.A.ACAGCCC....A.AGAUGAAAAUCCC-----.-UUCG.............................---GG...GA.GU...UGUA
#=GR Y11506.1/699-3910                                                   PP ********.************..***************************.*************************************.**************....****.*.*******....*.***********98.......4555................................89...**.**...****
ADAS01005276.1/8554-11800                                                   ACCCCCCU.UUUCAACCAAAA..UUUUAAGCUACAGGUGGACAUAUCAAU.AAGCGGAGGAUAUGAGGC---CAAGGAU--------U.AACGGCGAGUGAAUgaagAGGA.A.AGCCCAA....A.AUUUG-------------.-----.............................-----...--.--...--UA
#=GR ADAS01005276.1/8554-11800                                           PP 99999999.************..***************************.******************...5689999........6.9**********99954444445.5.7777777....7.55544..................................................................45
ACBR01000224.1/7956-3957                                                    GAGGAUAA.AAAUAGGAGGGC..AAAUCCGCUGAACUUAAGCAUAUAAUU.AAGCGGAAGAAAAGAAAAUAACUAUGAUUCCUUUAGU.AACGGCGAGUGAAG....AAGG.A.AUAGCUC....AaUAAGUAGAAUCCUUCGAA.UCUUAaugauauauuuauacauagaauaaagaauUGAAG...GA.AU...UGUC
#=GR ACBR01000224.1/7956-3957                                            PP 999*****.************..***************************.*************************************.**************....****.*.*******....*6666666666666666666.554445555555555555555555555555555555555...55.55...5555
LSU_rRNA_eukarya.dvex110257.-.4309.7119.[NA].[Default].RF02543.rRNA         UCUAAUAGcAAUAUUAGAAGC..GAACUCAGUGAACUGAAACAUCUAAGU.AACUGAAGGAAAAGAAAUCAAACGAGAUUUCCUAAGU.AGCGGCGAGCGAAC....GGGA.A.AGAGCCC....A.AA----------UCCGCU.UUAGG.............................CGGAG...--.--...----
#=GR LSU_rRNA_eukarya.dvex110257.-.4309.7119.[NA].[Default].RF02543.rRNA PP 444444331334445667888..99*************************.*************************************.**************....****.*.*******....*.54..........344455.55555.............................44442...............
LSU_rRNA_eukarya.dvex114581.+.3968.5990.[NA].[Default].RF02543.rRNA         -GCACUUG.ACUUGUACUAGAauUUACCCGCUGAACUUAAGCAUAUCAUU.AGGCGGAGGAAAAGAAACAAACAUGGAUUCCCCCAGU.AACGGCGAGCGAAG....AGGG.A.AGAGUUC....A.AAUUGAAAAUCAAUGGCU.UG---.............................CCAUU...GA.GU...UGUA
#=GR LSU_rRNA_eukarya.dvex114581.+.3968.5990.[NA].[Default].RF02543.rRNA PP .9999999.9999888888772258*************************.*************************************.**************....****.*.*******....*.****************99.87................................*****...**.**...****
#=GC SS_cons                                                                ::::::::.::::::::::::..:::<<<<<<-----<<____>>-----.->>>>>->,,,,,,,,,<<____>>,,,<<<<<----.-<<_____>>----....>>>>.>.,,[[[[,....,.<<<<<<<<<<<<<<<<__._____.............................>>>>>...>>.>>...>>>>
#=GC RF                                                                     ugacCUua.aaUcAgguaaGA..uUAcCcgCuGAAuUUAAGCAUAUuAaU.AaGcgGAgGAAAAGAAAcuAACaagGAUUcccuuAGU.AgcGGCGAgcGAAg....aggg.A.AuAGCcC....A.cgcugcaacuccgcccuc.uuuuu.............................gggcg...ga.gu...ugca

ABBC01002983.1/694-4056                                                     AUUUGGAGA..GGAC..A.CUUC............................................GGGUGCGG.........CCACGGCA.UAAGU.UC.CUUGGAACAG.GAC...................GUCAUAGA.GGGUGAGAAU.......................................CCCGUCU
#=GR ABBC01002983.1/694-4056                                             PP *********..****..*.****............................................********.........********.*****.**.**********.***...................********.**********.......................................*******
ABXC01009099.1/4348-964                                                     GUCUGGAGA..GGCG..U.CCUC............................................AGCGACGG.........ACCGGGCC.CAAGU.UC.CCUGGAAAGG.GAC...................GCCUGGGA.GGGUGAGAGC.......................................CCCGUCC
#=GR ABXC01009099.1/4348-964                                             PP *********..****..*.****............................................********.........********.*****.**.**********.***...................********.**********.......................................*******
AATU01005899.1/2053-5743                                                    GUCUAUAGA..GGCG..U.GAUC...........................................aGUGUGGGC.........GCUUGGGG.CAAGU.UC.CUUGGAAGAG.GAC...................AGCAUGGA.GGGUGAUACU.......................................CCCGUUC
#=GR AATU01005899.1/2053-5743                                            PP *********..****..*.****...........................................989******.........********.*****.**.**********.***...................********.**********.......................................*******
ADAR01000068.1/27943-24692                                                  GUUUAGAGA..AACC..C.CAUU...........................................uUUUUACUA........gACAAUCAA.AAAGU.UU.UUUGGAAUAA.AAC...................AUCAUAGA.GGGUGACAAU.......................................CCCGUUU
#=GR ADAR01000068.1/27943-24692                                          PP *********..****..*.**99...........................................555555555........99*******.*****.**.**********.***...................********.**********.......................................*******
EU143316.1/2547-5543                                                        AUUUGAUGG..AUAA..A.----............................................--AUUGCC.........-ACGGACA.AAAGU.UC.ACUGGAAAGU.GAC...................GCCGUAGA.GGGUGAUAGC.......................................CCCGUUU
#=GR EU143316.1/2547-5543                                                PP *********..**99..3...................................................333333..........4444455.6****.**.**********.***...................********.**********.......................................*******
AM039756.1/3-3632                                                           GCGUAUAGG.cAUAA..U.UUUC............................................GGCUUGUUu.......gGCAUGUCC.AAAGU.UC.CUUUGAUAGG.GACca..............ucaUCCAGAGA.GGGUGCGAGG.......................................CCUGUGC
#=GR AM039756.1/3-3632                                                   PP *********.77777..7.8888............................................888888887.......66679****.*****.**.**********.*****..............***9*******.**********.......................................*******
CABX01000024.1/22242-18910                                                  GAGUGUAGA.aGUAU..-.UGUU............................................UAGUAACAg......uaUACUAUGA.GAAUU.GG.AUUGGAAAGU.CAA...................GUCAUAGA.AGGUGAAAAC.......................................CCUGUAU
#=GR CABX01000024.1/22242-18910                                          PP *********.66666....5666............................................555544444......7777778888.99***.**.**********.***...................********.**********.......................................*******
FQ311431.1/351837-348427                                                    AUCUCAAGA..AGCG..U.UUUC............................................CGCUUCGG.........ACCAUGCC.UAAGU.CC.CUUGGAAAAG.GGC...................AUCAUAGA.GGGUGAUAAU.......................................CCCGUAC
#=GR FQ311431.1/351837-348427                                            PP *********..****..*.****............................................********.........********.*****.**.**********.***...................********.**********.......................................*******
AB158483.1/67259-70699                                                      GCCUUGCGA..GACG..G.CGCC............................................AGUGCCGC.........GCCGGACC.CAAGU.CG.CUUGGAAGAG.CGC..................aUCCGGAGA.GGGUGAAAGU.......................................CCCGUCG
#=GR AB158483.1/67259-70699                                              PP *********..****..*.****............................................********.........********.*****.**.**********.***..................88999****.**********.......................................*******
AECX01001482.1/4980-1567                                                    AUUUGUAGA..ACUG..U.UAUC............................................CGCGCUGG.........ACCAUGUA.CAAGU.CU.GUUGAAAAGC.AGC...................AUCAUUGA.AGGUGAAAAU.......................................CCUGUAG
#=GR AECX01001482.1/4980-1567                                            PP *********..****..*.****............................................********.........********.*****.**.**********.***...................********.**********.......................................*******
ACDU01008453.1/4063-605                                                     AUUUGUAGA.aGGUC..U.UCAU............................................CUGAACUG.........UGUUUGCU.AAAGU.CC.AUUGGAAAAU.GGCgggccuuuaugguccucaaGUCGUAGA.GGGUGACAAC.......................................CCCGUUC
#=GR ACDU01008453.1/4063-605                                             PP *********.99999..9.****............................................********.........********.*****.**.**********.******************************.**********.......................................*******
AF001946.1/7-3467                                                           GCCUCGAGA..GGCG..U.UACC............................................AGUGGAAG.........CGCAGGGU.UA-AU.UU.CUUGGGAAAG.AAC...................AUCAUAGA.GGGUGAGAAU.......................................CCCGUCC
#=GR AF001946.1/7-3467                                                   PP *********..****..*.****............................................*9999999.........86666666.55.59.99.99********.**9...................********.**********.......................................*******
AY347308.2/2719-6113                                                        UUGUGGGAA..UGUA..U.UACC............................................AACAGAGG.........UGCAGGUG.UCAGC.CA.UUUGAAAGAA.AGC...................AUCAAUGA.GGGUGAGAGU.......................................CCUGUUU
#=GR AY347308.2/2719-6113                                                PP *********..****..*.****............................................********.........********.*****.**.**********.***...................********.**********.......................................*******
AFSE01000966.1/4163-7878                                                    AUUUAUAGA..GAAU..G.CUUU............................................UAGUAAGG.........CACCUUCU.-AAGU.UC.CCUAGAAUAA.GAU...................ACUAUAAA.GGGUAAGAGC.......................................CUUAUCU
#=GR AFSE01000966.1/4163-7878                                            PP *********..****..*.****............................................********.........********..9***.**.**********.***...................********.**********.......................................*******
BABT02000083.1/2416-5861                                                    AUCUCGAGA..GGCA..U.GCUC............................................UGUGCUGG.........ACCGUGUC.AGAGU.CU.GUUGGAACAC.AGC...................GUCAAAGA.GGGUGACAAC.......................................CCCGUUC
#=GR BABT02000083.1/2416-5861                                            PP *********..****..*.****............................................********.........********.*****.**.**********.***...................********.**********.......................................*******
DQ158858.1/3702-7359                                                        GGGUAAAA-..GGAA..A.ACGGaguggugaauccgauggguguauuccuagcuaaagggaaacccuAUACCCGC.........ACGUGUCU.GAAGA.GGaACUGGAAUGU.CCC...................ACCAGAGA.GAGUGAGAGUcucguaagucacgcgc......ggguuggguccaauaccCUUUACC
#=GR DQ158858.1/3702-7359                                                PP 99999988...6666..6.667779*****************************************988888888.........99999999.9****.9999*********.***...................********.**********9999999999999999......999999999999999866666666
ADVD01001051.1/9688-6024                                                    GCUUUGAGG..CUGG..C.GUUGcugag..................................cggcaCGUGACCA.........CCCCGGCA.CAAGU.UC.UUUGGAACAA.GAC...................AUCAGAGA.GGGUGAGAAU.......................................CCCGUGG
#=GR ADVD01001051.1/9688-6024                                            PP *********..****..6.444479***..................................9999877777777.........999999**.*****.**.**********.***...................********.**********.......................................*******
FP929119.1/127369-124021                                                    AUUUGCAGA..GGGC..G.CUUU............................................AGCGUUAG.........CAGUAGUC.UAAGU.UC.CUUAGAAUAG.GAC...................GUUACAGA.GGGUAAGAAU.......................................CCUAUAC
#=GR FP929119.1/127369-124021                                            PP *********..****..*.****............................................********.........********.*****.**.**********.***...................********.**********.......................................*******
X99212.1/1257-5224                                                          GUGUAAAGGagGGUC..C.AUU-aucu...................................ugcacAUAUAA--a.......cAUCAUAUU.UAAGU.CCaGCUUGAAUGC.GGCucaa...........uauaCCCACAGA.GGGUGCCAGG.......................................CCCGUAU
#=GR X99212.1/1257-5224                                                  PP *******99533333..3.333.5777...................................77655444444..4.......478888888.9****.*************.*******...........****9*******.**********.......................................*******
AM910985.1/906046-910036                                                    AUGUGGAGU..AUUA..U.UCCAaaua...................................aaugaUUUAGUUC.........UUUUUAAGcGAAGU.GA.GCAGGAAAGC.UCC...................CCCUAAGA.GGGUGAAAGG.......................................CCCGUAG
#=GR AM910985.1/906046-910036                                            PP ******999..9999..9.9999****...................................9999888888888.........8888888889****.**.**********.***...................********.**********.......................................*******
AEKE02010433.1/9661-13258                                                   UUCUAGGGA..AGCG..U.CCCC............................................AACAGUAG.........ACCGGGCC.UAAGU.CC.CAUGGAAGGA.GGC...................GCUAGAGC.GGGUGAGAGU.......................................CCCGUUG
#=GR AEKE02010433.1/9661-13258                                           PP *********..****..*.****............................................********.........********.*****.**.**********.***...................********.**********.......................................*******
AACW02000152.1/5077-1635                                                    GACUGUAGA..AGUG..U.UUUC............................................CAGGCAAG........cCGAGUAAA.UAAGU.CC.UUUGGAACAG.GGC...................AUCAUAGA.GGGUGAGAAU.......................................CCCGUCU
#=GR AACW02000152.1/5077-1635                                            PP *********..****..*.****............................................99999999........8999999**.*****.**.**********.***...................********.**********.......................................*******
X54004.1/2-3341                                                             AUCUAAAGA..GUUA..A.CCCA............................................A-AGCUAAg.......cUCCUCGCA.UAAGU.UC.CUUGGAACAG.GAC...................GUCAAAGA.GGGUGACAAC.......................................CCCGUAG
#=GR X54004.1/2-3341                                                     PP *********..**99..8.5555............................................3.3333333.......578889999.*****.**.**********.***...................********.**********.......................................*******
CP000883.1/4521-799                                                         UCUAUAAAG..GUGC..G.AUUG............................................AAUUUUU-.........CUUAAAUC.AAAGU.CU.CCUGGAAGGG.AGC...................ACCAGAGA.GGGUGAUAGU.......................................CCCGUUA
#=GR CP000883.1/4521-799                                                 PP 666666666..5555..5.4544............................................5444444..........55555555.59***.**.**********.***...................********.**********.......................................*****99
AEWC01035556.1/3417-48                                                      UUGUGGAGA..AGCG..U.CCUC............................................AGCGGAGG.........AUCAGUCC.CAUGU.CC.CCUGGAAGGG.GGU...................GCCAAAGA.GGGUGACAGC.......................................CCCGUUG
#=GR AEWC01035556.1/3417-48                                              PP *********..****..*.****............................................********.........********.*****.**.**********.***...................********.**********.......................................*******
AAEE01000005.1/203540-206997                                                GUAUCUAGA..AGUA..A.UGCC............................................AGUGAAUU.........AAUAAAAU.UAAGU.GU.UUUGGAAUAA.ACC...................ACCAUAGA.GGGUGAAAGU.......................................CCCGUCU
#=GR AAEE01000005.1/203540-206997                                        PP *********..****..*.****............................................99999999.........9*******.*****.**.**********.***...................********.**********.......................................*******
AANH01015347.1/4485-499                                                     GUGUAU-GG..AGCG..U.CAAUauucuag.............................uaugagaa--AUU---.........-AAUGAUU.UAAGU.CCuUCUUAAAUGA.GGCcau.............uuaCCCAUAGA.GGGUGCCAGG.......................................CCCGUAU
#=GR AANH01015347.1/4485-499                                             PP ****98.88..8888..6.6666899****.............................99876532..222.............2233355.799*9.8879999999***.**9999.............9999*******.**********.......................................*******
CP000592.1/125599-122427                                                    GUCUAGAGA..CGCG..U.UCUC............................................UGCGGCGG.........AUCGGCUC.CAAGU.UC.CCUGGAAAGG.GAC...................GUCAGAGA.GGGUGAGAAC.......................................CCCGUCG
#=GR CP000592.1/125599-122427                                            PP *********..****..*.****............................................********.........********.*****.**.**********.***...................********.**********.......................................*******
CP002174.1/4341-468                                                         GUCUGUAGA..AGCG..C.GAUGcggauauu...........................ucaaaucguUCUUUUUU.........UUUCGAAA.AAAGU.CU.UCUGGAAAGG.AGC...................GCCAAAGA.GGGUGAUAGC.......................................CCCGUUG
#=GR CP002174.1/4341-468                                                 PP *********..****..6.666689******...........................*9987666533333333.........67777778.99***.**.**********.***...................********.**********.......................................****999
AAWU01040617.1/30598-34662                                                  GUGUACUGG..AAAU..U.UUGUcaucu.................................gccaug-CCCGGCG.........-CAGUGUC.CAAGU.UCaACUAGAAUGU.GGCuuu............uacuCCCAUAGA.GGGUGAUAGG.......................................CCCGUAG
#=GR AAWU01040617.1/30598-34662                                          PP *********..***9..9.99889*999.................................999984.3333333..........78999**.*****.9989*********.******............****9*******.**********.......................................*******
AABX02000201.1/4587-1251                                                    AUUUAUAGA..GGAA..G.CUUU............................................UAAUAAAG.........CACCUUCU.-AAAU.CC.CUUAGAACGG.GGC...................GCUAUAAA.GGGUAAGAGC.......................................CUUAUAU
#=GR AABX02000201.1/4587-1251                                            PP *********..****..*.****............................................********.........********..788*.**.**********.***...................********.**********.......................................*******
AAGJ04131089.1/5040-1277                                                    GCGUGAGGC..GGCU..U.CGGGc.........................................gcGCGAGUCC.........ACGACGCC.GAGGU.CC.UCCUGAUCGG.GGCacc.............uuaCCCAGAGC.GGGUGUCAGG.......................................CCCGUUC
#=GR AAGJ04131089.1/5040-1277                                            PP *********..****..9.98889.........................................9988888888.........9*******.*****.**.**********.******.............***9*******.**********.......................................*******
AANH01014867.1/5242-1306                                                    GCGUACGGA..AGUC..U.GCUU............................................GCCCGGCGgcg...gcaGGGGGGCC.UGAGU.CC.UUCUGAUAGA.GGCuc...............ugCCCGUAGAcAGGUGUGAGG......................................aCCGGUCA
#=GR AANH01014867.1/5242-1306                                            PP *****9999..9999..8.8888............................................77777777788...8999*******.*****.**.**********.***99...............*99999999977*******98......................................89999999
ABAI02000368.1/21969-18003                                                  AUUUGAAGA..GAAU..A.CUUC............................................AGAUGUGG.........CCAUAGCA.UAAGU.UU.CUUGAAACAA.GAU...................GUUAUAGA.GAGUGAGAAUuc..................................uauCUUUAAC
#=GR ABAI02000368.1/21969-18003                                          PP *********..****..*.****............................................********.........********.*****.**.**********.***...................********.**********99..................................9999999999
AABL01002234.1/7613-3727                                                    GUU----GG..GGUU..U.AGUCcuc.....................................ucuaUGUUUUUG.........UCGGGAGC.GAAAU.GA.GUAGGAAUAC.UAU...................UUCUUAGA.GGGUGAAAGG.......................................CCCGUAG
#=GR AABL01002234.1/7613-3727                                            PP 555....99..9999..9.9999***.....................................**9877777777.........56666666.899**.**.**********.***...................********.**********.......................................****988
CABB01001346.1/9950-13589                                                   GCGUAUAAG..GCGU..A.AUCUu.........................................uuAUCUUUUA.........-UUUCAAA.CAAGU.UC.CCUUGACAGG.GGU...................UCCACAGA.AGGUGAAAGC.......................................CCUGUAC
#=GR CABB01001346.1/9950-13589                                           PP *********..****..9.99988.........................................7777777766..........9******.*****.**.**********.***...................********.**********.......................................*******
AJ251729.6/10-3932                                                          GCGUUUGGG..ACGA..G.ACAUugc......................................ucgUACUAAA-........uUGAUCAUC.UAAGU.CCuUCUUGAACGG.GGCca..............uagCCCAUGGA.GGGUGCUAGG.......................................CCCGUAU
#=GR AJ251729.6/10-3932                                                  PP *********..6666..4.4444789......................................9954444444.........59*******.*****.88799********.*****..............***9*******.**********.......................................*******
AJ616903.1/3-3189                                                           AUUUGAAGA..--UU..U.GGCA............................................UUGGAGAA.........AGCUAACC.CAAGU.UG.CUUGGAAUAG.UAC...................GUCAUAGA.GGGUGACAAC.......................................CCCGUCU
#=GR AJ616903.1/3-3189                                                   PP *******99....45..7.99**............................................********.........********.*****.**.**********.***...................********.**********.......................................*******
AAXT01000001.1/163499-160332                                                GCCUUUAGC..GGCG..G.CGCC............................................GGUGGCGA.........UUUACAAU.AAAGU.UU.CUUGGAACAG.GAC...................GCCUCUGA.GGGUGACAGC.......................................CCCGUUC
#=GR AAXT01000001.1/163499-160332                                        PP *********..****..*.****............................................********.........********.*****.**.**********.***...................********.**********.......................................******9
EU276014.1/2525-6128                                                        GUCUCGAGA..AGCG..U.UUUCc.........................................cgGCGGAUCU.........AUCCUGCC.UAAGU.UG.CUUGGAACAG.CAC...................AUCAGAGA.GGGUGACAAU.......................................CCCGUUU
#=GR EU276014.1/2525-6128                                                PP *********..****..*.****9.........................................8866666666.........8*******.*****.**.**********.***...................********.**********.......................................*******
X16108.1/3-3406                                                             GUCUCGAGA..UGCA..U.CGCC............................................AAUGGAGG.........CGCAGAUG.UAAGC.CU.CUUGGAAAAG.AGC...................AUCAACGA.GGGUGAGAGU.......................................CCCGUUU
#=GR X16108.1/3-3406                                                     PP *********..****..*.****............................................********.........********.*****.**.**********.***...................********.**********.......................................*******
AASC02063144.1/2357-6096                                                    GUGUGUGGG.aCGCC..A.CCAG............................................UCGCGCGU........gCGAGCACC.GAAGU.CC.UCCUGAUCGA.GGCuu...............caCCCAGAGC.GGGUGUAAGG.......................................CCUUUGC
#=GR AASC02063144.1/2357-6096                                            PP *********.77777..7.7777............................................77777765........789999999.9****.**.**********.*****...............*999******.**********.......................................*******
AY190083.1/12816-9361                                                       CAUUAAAGU..UUAA..A.UUUUcaagaguaggaagaaa...........aaguggcuauaaagagaAGAGUAAA.........AAGGGACC.UGAAA.GA.UUUUGAUUAA.UCU...................UUUAUAAA.GAGUGAAGAG.......................................CUUGUAG
#=GR AY190083.1/12816-9361                                               PP 999999999..9999..9.9999****************...........*****************99999999.........99999999.9****.**.**********.***...................********.**********.......................................*******
AAQA01000230.1/2382-6287                                                    GCGUAUAGG.uAUAA..C.UAUC............................................CGUAACAUau.....uuUUACACCC.AAAGU.CC.CCUUGAGCGG.GGCua..............cagUCCAUAGA.AGGUGCUAGA.......................................CCUGUAC
#=GR AAQA01000230.1/2382-6287                                            PP *********.88888..8.8888............................................7777777777.....77899*****.*****.**.**********.*****..............***9*******.**********.......................................*******
ABHY02000010.1/18411-14992                                                  AUUUCAAGA..AGCU..G.CUUU...........................................gAGUGUACA........cGGUUUACC.UAAGU.UC.CUUGGAACAG.GAC...................GUCAUAGA.GGGUGAGAAC.......................................CCGUCUU
#=GR ABHY02000010.1/18411-14992                                          PP *********..****..*.****...........................................945555544........589******.*****.**.**********.***...................********.********98.......................................8877666
AGKD01469794.1/433-4364                                                     GCGUAUAGA.aGACC..G.----cu.......................................uugCCCGGUGUcg.....auCGGGGGCC.UGAGU.CC.UUCUGAUCGA.GGCuc...............agCCCGUGGA.CGGUGUGAGG.......................................CCGGUAA
#=GR AGKD01469794.1/433-4364                                             PP *********.55554..4.....34.......................................4555666666688.....9899999999.*****.**.**********.*****...............**9*******.**********.......................................*******
EU795185.1/5035-1542                                                        GUCUUGAUA..AGCA..U.UGCU............................................AGUGUUCA.........GCCAGGCG.CAAGU.CCcUUUGGAAGAA.UGC...................GUUAGAGA.GGGUGAGAAU.......................................CCCGUAC
#=GR EU795185.1/5035-1542                                                PP *********..****..*.****............................................********.........********.*****.665**********.***...................********.**********.......................................*******
ABJE01001552.1/13155-9432                                                   AUUUAUAGA..GGAU..A.CUUC...........................................gAGUUAUAG.........UUCCUUCC.-GAGU.UC.CCUAGAAUAG.GAC...................GCUAUAGA.GGGUAAGAGC.......................................CCUAUCU
#=GR ABJE01001552.1/13155-9432                                           PP *********..****..*.****...........................................666777777.........77777777..99**.**.**********.***...................********.**********.......................................*******
AF463459.1/5172-9173                                                        GUGUUCGGG..AGGU..U.CCGCuu.......................................ucuCGCGGUCUc......guCUCCCGUC.CAAGU.UCgUCUUGAACGG.GGCcgu.............uuuCCCGUAGA.GGGUGCCAGG.......................................CCCGUAG
#=GR AF463459.1/5172-9173                                                PP ******999..7777..6.65558*.......................................**9788888888......9888899***.*****.999**********.**99**.............***9*******.**********.......................................*******
CACX01001817.1/28911-25376                                                  GUGUAUAGG..UUUU..A.UUAUua.......................................uugAUAUAAUA.........UUAUUAAA.UAAUU.GU.AUUUAAAUAU.ACA...................GCCACAGA.AGGUGCCAGC.......................................CCUGUUG
#=GR CACX01001817.1/28911-25376                                          PP *********..8777..7.666678.......................................76644444444.........8*******.*****.**.**********.***...................********.**********.......................................*******
ABFO01001550.1/11234-7872                                                   AUUUAGAGA..GAAU..A.CUUC............................................AGAUGCAG.........UUACAGUA.UAAGU.UU.CUUGAAACAG.AAU...................AUUAUAGA.GGGUGAGAAU.......................................CCUGUCU
#=GR ABFO01001550.1/11234-7872                                           PP *********..****..*.****............................................********.........********.*****.**.**********.***...................********.**********.......................................*******
AAWZ02036944.1/13391-9461                                                   GCGUACGGA..AGAC..C.CCCUcccc...................................ggcgc--------cgcucccucGGGGGGCC.CAAGU.CC.UUCUGAUCGA.GGCac...............agCCCGCGGA.CGGUGUGAGG.......................................CCGGUAG
#=GR AAWZ02036944.1/13391-9461                                           PP *******99..5555..4.44335666...................................64433........34446677779******.*****.**.**********.*****...............*999******.**********.......................................*******
ABJQ01003429.1/1261-4980                                                    GUCUCUUGA..UAAA..G.UGCC............................................AGUGGUUG.........CUUCGGAC.UAAGU.CU.CUUGGAAUAG.GGC...................ACCAAAGA.GGGUGAUAGU.......................................CCCGUGU
#=GR ABJQ01003429.1/1261-4980                                            PP *********..****..*.****............................................********.........********.*****.**.**********.***...................********.**********.......................................*******
DQ340386.1/5845-9590                                                        ACCUAAGGA..CUGG..-.GGGA............................................ACUCGGUGu......cgGCAUCUGU.UAAUUcCU.UUUGGAAUUU.AGA...................GCCAUUGA.AGGUGAAAGC.......................................CCUGUUC
#=GR DQ340386.1/5845-9590                                                PP *********..**99....6666............................................666666666......7789999999.99999889.**********.***...................********.**********.......................................*******
AAEU02004758.1/4488-8478                                                    ---UUAACG..AUUU..A.----............................................-AGUCCUU.........C-------.---UU.AA.AUGAGGCCAU.UUA...................CCCAUAGA.GGGUGCCAGG.......................................CCCGUAU
#=GR AAEU02004758.1/4488-8478                                            PP ...999999..9999..7..................................................*******.........*...........**.**.**********.***...................********.**********.......................................******9
AAGK01000006.1/311714-308365                                                GUCUUGAGC..GGCG..U.UGCC............................................AGUGGUAG.........CUUGGUGC.UAAGU.UU.CUUGGGACAG.GAC...................AUCAGAGA.GGGUGACAAU.......................................CCCGUAC
#=GR AAGK01000006.1/311714-308365                                        PP *********..****..*.****............................................********.........********.*****.**.**********.***...................********.**********.......................................*******
AM850055.1/2180-5620                                                        AUUUGGAGA..CGGG..A.CACU............................................AGAGAGGAg.......gAAGGCGAU.UAAGU.GC.CUUGGAACAG.GCU...................GCCGUAGA.GGGUGAGAGC.......................................CCCGUGA
#=GR AM850055.1/2180-5620                                                PP *********..****..*.****............................................655555555.......7999*****.*****.**.**********.***...................********.**********.......................................*******
ABQD01000052.1/42656-39384                                                  GUCUAUAGG..CGUG..UgCGUUa.........................................cc-------U.........GGCCGGGC.CAAGU.CC.CUUGGAACAG.GGC...................GGCUGAGA.GGGUGAGACC.......................................CCCGUUC
#=GR ABQD01000052.1/42656-39384                                          PP *********..9999..6466664.........................................43.......3.........4999999*.*****.**.**********.***...................********.**********.......................................*******
AF083031.2/4931-937                                                         GUCCUAAGU..GGCG..C.ACUC............................................GGGAGAAG.........UGGUAUAU.UAAGU.CU.UUUGGAACAA.AGC...................GCCAUAGA.GGGUGAUAGC.......................................CCCGUCU
#=GR AF083031.2/4931-937                                                 PP ******999..****..*.****............................................********.........********.*****.**.**********.***...................********.**********.......................................*******
FJ214952.1/2476-6052                                                        GCGUACGGG..AGAG..C.CUCAuc........................................gcAGCUAGCC.........GGUGCGUC.CAAGU.ACaCCUUGACUGG.GACca..............cggCCCGUAGA.GGGUGAUAGG.......................................CCCGUGU
#=GR FJ214952.1/2476-6052                                                PP *********..***9..9.888899........................................9988888888.........788889**.*****.**9**********.**99*..............***9*******.**********.......................................*******
ADND01333398.1/1565-4887                                                    AUCUAUGGA..AUAG..-.CUCAg.........................................aaAGCU---Ga.......aGUCUGCCA.UAAGU.CC.CUUGGAAUAG.GGU...................GCCAGAGA.GGGUGAAAGC.......................................CCCGUCU
#=GR ADND01333398.1/1565-4887                                            PP *********..9998....55555.........................................543332...23.......568889999.*****.**.**********.***...................********.**********.......................................*******
AY305326.1/4080-7607                                                        GCUUGAAGG..-CAG..-.WACC............................................AGUGGCAA.........CGCGGACG.AAAGU.CU.CUUGGAAAAG.AGC...................GUCAUAGA.GGGUGAGAAU.......................................CCCGUGA
#=GR AY305326.1/4080-7607                                                PP 998887666...444....5678............................................9*******.........********.*****.**.**********.***...................********.**********.......................................*******
AY580056.1/8-3756                                                           GCGUGAAGG.aGAGC..C.UAUC............................................CGGCGGGUuc.....guCGACUUCG.GAAGC.UC.CCUCGAACGG.GAU...................CCCGAAGC.GGGUGCGAGG.......................................CCCGUAC
#=GR AY580056.1/8-3756                                                   PP *******99.54455..6.6777............................................8888888899.....99********.*****.**.**********.***...................********.**********.......................................*******
HM245049.1/2716-6021                                                        GCCUCUAGA..AACG..A.CACC............................................AGUGGCAU.........UGCAGAGG.UAAAU.CU.CCUGGAAAGG.AGU...................AGCAGAGA.GGGUGAGACU.......................................CCCGUCU
#=GR HM245049.1/2716-6021                                                PP *********..****..*.****............................................********.........99999999.*****.**.**********.***...................********.**********.......................................*******
AF198253.1/4-3331                                                           AACUAUGGA..CAUG..U.UAUC............................................CAGGCUCU........uUGGACCUU.CAAGU.CC.UUUGGAAUAA.GGC...................UUCACAGA.GGGUGACAAU.......................................CCCGUUA
#=GR AF198253.1/4-3331                                                   PP *********..****..*.****............................................99999999........988899999.9****.**.**********.***...................********.**********.......................................*******
ACFS01000464.1/72267-68513                                                  AUCUCGAGA..GGCG..U.UUUC............................................UAGGCCAA.........CCCCGGUA.CAAGU.CC.GUUGGAAAAC.GGC...................AUCAGUGA.GGGUGAGAAU.......................................CCCGUUC
#=GR ACFS01000464.1/72267-68513                                          PP *********..****..*.****............................................********.........********.*****.**.**********.***...................********.**********.......................................*******
AFIU01000031.1/1055-4343                                                    AUUUAUAGA..GGAU..G.CUUC............................................UAGGUAGC.........GACCGGUC.UAAGU.UC.CUUAGAAUAG.GAC...................GUUAUAGA.GGGUAAGAAU.......................................CCUAUAU
#=GR AFIU01000031.1/1055-4343                                            PP *********..****..*.****............................................99999999.........89999999.9****.**.**********.***...................********.**********.......................................*******
Z92784.1/26583-30090                                                        GCGUAUAGG.uGUAAguU.UCCA............................................GCAGUGUC.........GUAUGUCC.GAAGU.CC.UUACGAUUGA.GGCca..............uaaACCAGAGA.GGGUGCGAGC.......................................CCCGUUC
#=GR Z92784.1/26583-30090                                                PP *********.88888333.4444............................................77777777.........88889999.9****.**.**********.*****..............***********.**********.......................................*******
ACBU01000682.1/139180-135819                                                AUUUGUGAG..AAAU..G.CUUC............................................AGACAUGG.........CCACAGUC.UAAGU.UC.UCUGAAACAG.AGC...................AUCACAGA.GGGUGAGAAU.......................................UCUGUCU
#=GR ACBU01000682.1/139180-135819                                        PP ***999555..6666..7.****............................................********.........99999999.9***9.88.888999****.***...................********.**********.......................................*******
L78065.1/4292-8312                                                          GUGUAUUGG.aGUGG..U.CGUUau.......................................cugUCGCCCGGu......gcAAACAGUU.CAAGU.UCaACUUGAAUGU.GGCcauu...........cgcuCCCAUAGA.GGGUGAUAGG.......................................CCCGUAG
#=GR L78065.1/4292-8312                                                  PP *********.*****..*.******.......................................***888888888......9999******.*****.9989*********.**99***...........****9*******.**********.......................................*******
AC215351.2/119902-117132                                                    GUUUGGAGA..AGUG..U.CCUC............................................AAUGGCGG.........AUCGGGCC.CAAGU.CC.CCUGGAAGGG.GGC...................GCCGAACA.GGGUGAGAUC.......................................CCUGUCA
#=GR AC215351.2/119902-117132                                            PP *********..****..*.****............................................********.........********.*****.**.**********.***...................********.**********.......................................*******
AEKZ01014024.1/10162-6132                                                   GUGUUC-GG..GAGG..A.UCCGuuuauccc...........................gugacgucgAACUGCGU.........CCAAGUCC.AUCUU.GA.AUGGGGCCAU.UUA...................CCCGUAGA.GGGUGCCAGG.......................................CCCGUAG
#=GR AEKZ01014024.1/10162-6132                                           PP ****98.77..7777..7.77778*******...........................*9999999888888888.........88888888.88888.88.8888888888.888...................********.**********.......................................*******
EU304548.1/2263-5714                                                        GCCUCGUGU.gCGUU..-.CACC............................................AGCUGCUC.........CUACGUCG.UUAGU.UG.UUUGGAACAA.CAC...................AUAAUCAC.GGGUGAAAAU.......................................CCCAUCU
#=GR EU304548.1/2263-5714                                                PP 999999998.45555....9999............................................77777777.........78999999.9****.**.**********.***...................********.**********.......................................*******
CABU01011010.1/4329-997                                                     GUCUGGAGA..GGCG..U.GACC............................................AGCUGGAG.........ACGGGGGC.GAAGU.CU.CUUGGAAAAG.AGC...................AUCAAGGA.GGGUGACAAU.......................................CCCGUUC
#=GR CABU01011010.1/4329-997                                             PP *********..****..*.****............................................********.........********.*****.**.**********.***...................********.**********.......................................*******
FJ545743.1/4016-7385                                                        AUCUAGAGA..GAGU..U.CACUca.......................................acgGGCGGGGG.........----CGCA.GAAGU.GA.CCACGAACGG.UCC...................GCCAGAGA.GGGUGAAAGC.......................................CCCGUAU
#=GR FJ545743.1/4016-7385                                                PP *********..****..*.****78.......................................77434444333.............3445.79***.**.**********.***...................********.**********.......................................******9
X53538.1/2523-6086                                                          ACGUACGGA..AGUC..C.CUGUg.........................................cgACCGUCGG.........CGAGCGCC.GGUGU.CC.UUCUGAUCGA.GGCcu..............cagCCCGUAGC.AGGUGUCAGG.......................................CCUAUAA
#=GR X53538.1/2523-6086                                                  PP *********..9999..8.88886.........................................6655555555.........78889999.9****.**.**********.***9*..............**999******.**********.......................................*******
U35394.1/2899-6288                                                          GUUUAUAAG..AUUA..A.AGUCu..........................................cACAGCAAC.........-CACUGUU.UAAGU.GC.UCUGGAAUGA.UCC...................GUCAUAGA.GGGUGAAAUC.......................................CCCGUAC
#=GR U35394.1/2899-6288                                                  PP *********..****..*.***99..........................................989999988..........8999999.9****.**.**********.***...................********.**********.......................................*******
AF248477.1/2821-6490                                                        GCGUAAAGG.cCGCA..A.GCUU............................................UGACCUAC........cGUCUCGUC.CAGGU.CC.CCUUGACUGG.GGC..................uACCAAAGA.AGGUGCAAGU.......................................CCUGUAU
#=GR AF248477.1/2821-6490                                                PP *********.55665..5.4444............................................55554444........59*******.*****.**.**********.***..................99*******.**********.......................................*******
DQ248942.1/4699-8597                                                        GCGUAAGGG..UCCGacU.CGUC............................................GGGCGUCUg......acCGUCCGAA.CAAGU.CC.CGCGGGACAG.G-Ugu..............gcuCCCAGAGU.GGGUGUGAGG.......................................CCUUUAG
#=GR DQ248942.1/4699-8597                                                PP *********..8888677.7777............................................777777778......889*******.*****.**.9888877544.4.344..............66899******.**********.......................................*******
FJ948787.1/12675-16494                                                      GCGUUAGGG.aGGUC..G.GUCUucc......................................gugAUGCAGAG.........-GAGGGUG.CAAGU.CC.CCCUGACCGG.GGCuc..............uggCCCAGAGC.GGGUGCAAGG.......................................CCCUUAG
#=GR FJ948787.1/12675-16494                                              PP *********.99999..9.9999***......................................*9888887777..........8999999.*****.**.**********.*****..............***9*******.**********.......................................*******
AGAT01020583.1/4054-375                                                     GCGUUAAGG..AGUG..U.CCGUuaac....................................acgg-CGUCUGA.........C-ACUGGA.UAAGU.CCaACUGGAAAGG.GGC...................CACAAAGA.GGGUGACAUG.......................................CCCGUUC
#=GR AGAT01020583.1/4054-375                                             PP *********..****..8.8888****....................................9995.4444444.........2.248999.9****.**99*********.***...................********.**********.......................................*******
AB526843.1/3573-7179                                                        GUCUAGGGA..GGCG..U.GUCU...........................................cAGUGUUCG........aCCCCGGCC.UAAGU.CC.GUUGGAAGGC.GGC...................AUCAGAGA.GGGUGACAAU.......................................CCCGUCU
#=GR AB526843.1/3573-7179                                                PP *********..****..9.7555...........................................544444433........478999999.*****.**.**********.***...................********.**********.......................................*******
ABEP02020128.1/2049-5939                                                    GCGUUCGGG.aGGUG..C.UCUC............................................CGUCCGUCg.......aCCGUUGCC.CAGGU.CC.UUCUGAUCGA.GGCcu...............cuCCCAGAGC.GGGUGUCAGG.......................................CCCAUGG
#=GR ABEP02020128.1/2049-5939                                            PP *********.99999..9.9999............................................999999999.......99*******.*****.**.**********.***9*...............999*******.**********.......................................******9
HQ009889.1/2642-6383                                                        GGGUUACUG..AGGC..C.ACGCuau.....................................ccugAUCAGCCG........cAUCACGGU.GAAGU.UA.CAUUGAAGGU.UAC..................aACCAGAGA.GGGUGCCAGUcccguaaccgugaugcgcugccgugugcccaacccccggUCG----
#=GR HQ009889.1/2642-6383                                                PP *********..8888..6.55559**.....................................**9988888888........9999*****.*****.**.**********.***..................999******.********************************************85555444....
AJ298079.1/5-4031                                                           UGGUGAGG-..--GU..U.CAUCauuu...................................ucuauUUUUUAUG.........AUGGGUUGuGAAAU.GA.GUAGGAAUAC.UAU...................CCCUUAGA.GGGUGAAAGG.......................................CCCGUAG
#=GR AJ298079.1/5-4031                                                   PP 88876544.....45..5.6666667*...................................9999655555555.........99999999678888.99.**********.***...................********.**********.......................................*******
Y11506.1/699-3910                                                           GUCU---GA..GUGU..C.CUUG............................................GGUGGGUC.........AGUGCGGG.CAAGU.CU.UCUGGAAUGA.AGC...................GCCAUGGA.GGGUGAGAGC.......................................CCCGUCC
#=GR Y11506.1/699-3910                                                   PP 9996...55..6666..7.8888............................................99999999.........********.*****.**.**********.***...................********.**********.......................................*******
ADAS01005276.1/8554-11800                                                   AAUCUCAGG..CUCU..U.UCAG............................................AGUCCGAG.........UUGAGAAC.U--GU.UU.UCAGUGCUGGcAGC...................AUCAUUGA.GGGUGAUAUGga..................................cuaCCAGUGC
#=GR ADAS01005276.1/8554-11800                                           PP 555655556..6666..6.6666............................................88888888.........88888777.4..88.88.77765555442668...................********.*********9**..................................*********9
ACBR01000224.1/7956-3957                                                    AAGUUGA--..----..-.----auuguacucuu......................guaggccucacAGGUGAAAu.......gAAUAUAUA.GAAGU.AAaGUAGGAAUAC.UUC...................CUCAUAGA.GGGUGAAAGG.......................................CCCGUAU
#=GR ACBR01000224.1/7956-3957                                            PP 5555555................55555555557......................*******9988555555556.......799******.*****.655**********.***...................********.**********.......................................*******
LSU_rRNA_eukarya.dvex110257.-.4309.7119.[NA].[Default].RF02543.rRNA         -GUUGUAGG..-ACU..U.C---gaca....................................uagaAAUAAAAA.........CGAUAGUA.GAAGG.CU.UUUGGAAAAG.GCC...................ACCAAAGA.GAGUAAUAGU.......................................CUCGUAC
#=GR LSU_rRNA_eukarya.dvex110257.-.4309.7119.[NA].[Default].RF02543.rRNA PP .23444444...333..3.3...3447....................................789544444555.........89998889.99**9.99.99*****999.999...................********.**********.......................................*******
LSU_rRNA_eukarya.dvex114581.+.3968.5990.[NA].[Default].RF02543.rRNA         GUGUUCGUA..CAUA..G.CGCC............................................AGCGGUCG........uCAAUGCGG.AAAAC.CG.UUUGGAAAAA.GGU...................ACGUAAGU.GGGUGAGAGU.......................................CCCGUGU
#=GR LSU_rRNA_eukarya.dvex114581.+.3968.5990.[NA].[Default].RF02543.rRNA PP *********..9999..9.9999............................................99999988........455666666.66666.66.**********.***...................********.**********.......................................*******
#=GC SS_cons                                                                >>>,,,,((..((((..-.((((............................................-(((((((.........-(((((((.,,,<-.<<.<<______>>.>>>...................,,<___>,.,<<_______.......................................>>,,,,,
#=GC RF                                                                     gcgUauagg..ggcc..u.ccuc............................................agccgcgg.........cccccgcc.uAAgU.cc.ccUgGAAugg.ggc...................accAuAgA.GGGUGAgAgu.......................................CCcGUau

ABBC01002983.1/694-4056                                                     u.....uGGCUGcUGGA..........CC.GCGCC.CAUGC......GAAG......UUCC.UUCGAC..GAGU.CGAGUUGUUUGG.GAAUGCAGCUCUAAG.U.GGGUG...GUAAAUUUCAUCUAAAGCUAAAUAUUGGCCG.G.AGACCGAUAGCGCACAAGUAGAGUGAUCGAAAGGUUAAA.AGCACCUUGAAA
#=GR ABBC01002983.1/694-4056                                             PP *.....96666655899..........**.*****.*****......****......****.******..****.************.***************.*.*****...*******************************.*.***************************************.************
ABXC01009099.1/4348-964                                                     .......GGCCC.GGAC..........CCuGCCGC.ACCAC......GAGG......CGCC.GUCAAC..GAGU.CGGGUUGUUUGG.GAAUGCAGCCCAAAU.C.GGGCG...GUAAACUCCGUCCAAGGCUAAAUACAGGCGA.G.AGACCGAUAGCGAACAAGUACCGCGAGGGAAAGAUGAAA.AGGACUUUGAAA
#=GR ABXC01009099.1/4348-964                                             PP .......*****.****..........777*****.*****......****......****.******..****.************.***************.*.*****...*******************************.*.***************************************.************
AATU01005899.1/2053-5743                                                    a.....uCCCUG.AGUU..........GC.UCGUG.CGUAC......GAUC......CGUU.UUCUUU..GAGU.CGCGUUGUUUGG.GAAUGCAGCGCAAAG.U.AGGUG...GUAAAUUCCAUCUAAAGCUAAAUAUUGGUGC.G.AGACCGAUAGCGAACAAGUACCGUGAGGGAAAGAUGAAA.AGAACUUUGAAA
#=GR AATU01005899.1/2053-5743                                            PP *.....******.****..........**.*****.*****......****......****.******..****.************.***************.*.*****...*******************************.*.***************************************.************
ADAR01000068.1/27943-24692                                                  .......UUGAU.UGCC..........AA.GUAAU.AAUGU......AUUG......GGAU.AUCCAA..GAGU.CGGUUUGUUUGG.GAAUGCAGACCAAAA.U.GGGUG...GUAAAUACCAUCUAAAGCUAAAUAUUGGCGA.G.AGACCGAUAGCGAACAAGUACCGUGAGGGAAAGAUGAAA.AGAACUUUGAAA
#=GR ADAR01000068.1/27943-24692                                          PP .......*****.**99..........66.66667.78899......****......****.******..****.************.***************.*.*****...*******************************.*.***************************************.************
EU143316.1/2547-5543                                                        ......aCGUCC.A-AC..........GG.CA---.-CUAU......AAUU......UUAU.UCCAAA..GAGU.CGGGUUGUUUGG.GAAUGCAGCUCAAAG.U.GGGUG...GUAAAUUCCAUCUAAAGCUAAAUAUUGACGA.G.AGACCGAUAGCGAACAAGUACAGUGAUGGAAAGAUGAAA.AGAACUUUGAAA
#=GR EU143316.1/2547-5543                                                PP ......555444.4.43..........33.33.....3333......4445......99**.******..****.************.***************.*.*****...*******************************.*.***************************************.************
AM039756.1/3-3632                                                           .......GGAUA.GCUG..........AA.CGUGC.CGUAU......GA--......UUAU.GCCUUG..GAGU.CGGGUUGCUUGA.AAGUGCAGCCUUAAG.U.GGGUG...AUAAACUUCAUCUAAGGCUAAAUACGGACGU.G.AAUUCGAUAGCAAACAAGUACUGUGAAGGAAAGUUGCAA.AGAACUUUGAAG
#=GR AM039756.1/3-3632                                                   PP .......*****.7777..........88.88888.88888......87........7777.7*****..****.************.***************.*.*****...*******************************.*.***************************************.************
CABX01000024.1/22242-18910                                                  u.....uGCAUA.GUGU.........aUU.GUACU.UGUGA......AGCA......GUAC.UUCGUG..GAGU.CGAGUUGUUUGG.GAUUGCAGCUCGAAG.U.UGGUG...GUAAACUCCAUCAAAGGCUAAAUAUGUUCAA.G.AGACCGAUAGCGAACAAGUACCGUGAGGGAAAGAUGAAA.AGCACUUUGAAA
#=GR CABX01000024.1/22242-18910                                          PP 9.....977777.7777.........355.55555.56666......6666......6777.7*****..****.************.***************.*.*****...*******************************.*.***************************************.************
FQ311431.1/351837-348427                                                    a.....uGGCAU.GGAGc.......gcCC.GAAGC.UUUGU......GAUA......CGUU.UUCUAA..GAGU.CGAGUUGUUUGG.GAAUGCAGCUCAAAA.U.GGGUG...GUAAAUGCCAUCUAAGGCUAAAUAUUGGGGA.G.AGACCGAUAGCGAACAAGUACAGUGAUGGAAAGAUGAAA.AGAACUUUGAAA
#=GR FQ311431.1/351837-348427                                            PP *.....******.*****.......*999.*****.*****......****......****.******..****.************.***************.*.*****...*******************************.*.***************************************.************
AB158483.1/67259-70699                                                      g.....uGGUCC.GGAG.........gGC.GGUGC.GCAGC......GGGC......CGCG.CUCUAC..GAGU.CGGGUUGUUUGG.GAAUGCAGCCCCAAG.U.GGGUG...GUAAACUUCACCUAAGGCUAAAUACCGGCGA.G.AGACCGAUAGCGAACAAGUACCGUGAGGGAAAGAUGAAA.AGCACUUUGAAA
#=GR AB158483.1/67259-70699                                              PP *.....******.**99.........89*.*****.*****......***9......****.******..****.************.***************.*.*****...*******************************.*.***************************************.************
AECX01001482.1/4980-1567                                                    a.....uGAUAU.GGACu........aCC.AGUGCaUUUGU......GAUA......CGGU.UUCUAA..GAGU.CGAGUUGUUUGG.GAAUGCAGCUCAAAG.U.GGGUG...GUAAAUUCCAUCUAGGGCUAAAUAUAAGUGA.G.AGACCGAUAGCAAACAAGUACCGUGAGGGAAAGAUGAAA.AGAACUUUGAAA
#=GR AECX01001482.1/4980-1567                                            PP *.....*9****.**989........9**.*****445678......****......****.******..****.************.***************.*.*****...*******************************.*.***************************************.************
ACDU01008453.1/4063-605                                                     u.....uGGCAU.UCUA.........cUA.GUUCU.UUUGU......AUGA......UUCC.UUCAAA..GAGU.CGGAUUGUUUGG.GAAUGCAAUCCAAAA.C.GGGUG...GUAAAUUCCAUCCAAGGCUAAAUAUUAGCAA.G.AGACCGAUAGCGAACAAGUACCGUGAGGGAAAGAUGAAA.AGAACUCUGAAG
#=GR ACDU01008453.1/4063-605                                             PP *.....******.**99.........566.*****.*****......****......****.******..****.************.***************.*.*****...*******************************.*.***************************************.************
AF001946.1/7-3467                                                           u.....uCCCCU.GCUUuu......uuGU.UCCAC.-GUAC......GGUA......CGCU.UUUAUA..GAGU.CGCGUUCAUCGG.GAUUUGAGCGCAAAA.U.GUGUG...GUAGGUUUCACAUAAAGCUAAGUACUGGCGC.G.AGACCGAUAGCAAACAAGUACCGUGAGGGAAAGAUGAAA.AGUUCUUUGGAA
#=GR AF001946.1/7-3467                                                   PP *.....966666.666657......7666.88888..7899......****......****.******..****.************.***************.*.*****...*******************************.*.***************************************.************
AY347308.2/2719-6113                                                        g.....uCAUGU.GCAG..........CCuUCUGU.-GCAC......GGUG......UAUA.UUUGCU..GAGU.CACACUCCUUGG.CAUUGGAAUGCAAAG.U.GGGUG...GUAAGUUUCAUGCAAAGGUAAAUAUGCAAUU.G.AGACUGAUAGCGCACAAGUACCAUGAGGGACAUAUGAAA.AGGACUUUGAAA
#=GR AY347308.2/2719-6113                                                PP *.....******.****..........88577777..8899......****......****.******..****.************.***************.*.*****...*******************************.*.***************************************.************
AFSE01000966.1/4163-7878                                                    .......AGUUA.GAUA..........CU.AAGCC.UUUAU......AAAG......CUUC.UUUAAU..AAGU.UAAGUAGUUUAG.GAAUACUACUCUAAA.U.AGGAG...GUAUAUAUCUUCUAAAGCUAAAUAUUAGCUA.G.AGACUAAUAGUAUAUAAGUAAAGUAAUUAAAAAAUAAAA.AGCACUUUAAAA
#=GR AFSE01000966.1/4163-7878                                            PP .......*****.****..........**.*****.*****......****......****.******..****.************.***************.*.*****...*******************************.*.***************************************.************
BABT02000083.1/2416-5861                                                    g.....uGACAC.GGAUc.......gaCC.AGUGC.UCUGU......GAGC......GGCC.CUCCAA..GAGU.CGAGUUGUUUGG.GAAUGCAGCUCAAAG.G.GGGUG...GUAAAUUCCAUCUAAAGCUAAAUAUGGGCGA.G.AGACCGAUAGCGAACAAGUACCGUGAGGGAAAGAUGAAA.AGCACUUUGGAA
#=GR BABT02000083.1/2416-5861                                            PP *.....******.***9*.......****.*****.*****......****......****.******..****.************.***************.*.*****...*******************************.*.***************************************.************
DQ158858.1/3702-7359                                                        .......AG---.-GGC..........CC.GGAUG.AUCCA......CCAA......UUCC.---UGA..GAGU.CGGGUUGCUUGA.GAGUGCAGCCUGAAG.C.GGGUG...GUAGACCCCAUCCAAGGCUAAAUACAACCGG.G.AGACCGAUAGCGAACAAGUACCGCGAGGGAAAGAUGAAAgAGCACCCCGGAA
#=GR DQ158858.1/3702-7359                                                PP .......77.....777..........78.88888.77777......7777......7766....999..****.************.***************.*.*****...*******************************.*.****************************************************
ADVD01001051.1/9688-6024                                                    a....ugGGCGG.GGAG..........GA.GUGGC.GAUCA......GGGG......CCAG.GCAAGC..GAGU.CGAGUUGUUUGG.GAGUACAGCUCAAAG.G.CGGUG...GUAAGGAGCAUCGAAGACUAA-UAUGAGCGA.G.AGACCGAUAGCGGACAAGUACUGUGAAGGAAAGAUGAAA.AGGACCCUGAA-
#=GR ADVD01001051.1/9688-6024                                            PP *....9666666.6666..........66.88888.88888......8899......99**.******..****.************.***************.*.*****...*******************85.*********.*.***************************************.********988.
FP929119.1/127369-124021                                                    g.....uAGUCG.CUAG..........CC.UUCGC.CGUGU......AAAG......CCCC.UUUAAU..AAGU.UAAGUUGUUUAG.GAAUAUAGCUCUAAA.U.AGGAG...GUAAAUUUCUUCUAAAGCUAAAUACUAGCUA.G.AGACUAAUAGCGCACAAGUAGAGUAAUUAAAAGAUAAAA.AGUACUUUAGAA
#=GR FP929119.1/127369-124021                                            PP 9.....989999.****..........**.*****.*****......****......****.******..****.************.***************.*.*****...*******************************.*.***************************************.************
X99212.1/1257-5224                                                          ......aUGUAU.GAUGc........u-U.GUGUA.AGUGG.....gCUAU......CAAC.UCCUAG..GAGU.CAUGUUGCUUGA.UAGUGCAGCAUUAAG.U.GGGAG...GUAAACUCCUUCUAAGGCUAAAUAUUACCAU.G.AGACCGAUAGCGAACAAGUACCGUGAGGGAAAGUUGAAA.AGCACUCUGAAU
#=GR X99212.1/1257-5224                                                  PP ......977777.77765........3.3.33333.33333.....33334......5566.6*****..****.************.***************.*.*****...*******************************.*.***************************************.************
AM910985.1/906046-910036                                                    .......UUUAA.UAAC..........UU.GCCAU.UUUCU......UGGA......AUUU.UACUUGaaGAGU.CGUGUUCUUUGA.GAUUGGAGCACAAAUgC.GUGUG...AUACAUUUCACAUAAAGCUAAAUAUGUGUAG.G.AGACCGAUAGCAAACAAGUACCGUGAGGGAAAGAUGAAAuAGUACUCAGGAA
#=GR AM910985.1/906046-910036                                            PP .......99999.9999..........99.99999.99999......9999......9999.999876559***.************.**************978.*****...*******************************.*.****************************************************
AEKE02010433.1/9661-13258                                                   .......UUCCC.GGAC.........cCU.GUCGC.ACCAU......GGGG......CGCU.GUCUAC..GAGU.UGGGUUGUUUGG.GAAUGCAGCCCAAAU.U.GGGCG...GUGAAUUUUGUCCAAGGCUAAAUACAGGCGA.G.AGACUGAUAGCGAACAAGUAGCGCGAGGGAAAGAUGAAA.AGGACUUUGAAA
#=GR AEKE02010433.1/9661-13258                                           PP .......*****.**99.........899.*****.*****......****......****.******..****.************.***************.*.*****...*******************************.*.***************************************.************
AACW02000152.1/5077-1635                                                    .......UUGGC.UUGAg.......caUU.UGCCU.UUUGU......GAUA......CGCU.UUCAAA..GAGU.CAGGUUGUUUGG.GAAUGCAGCCUAAAU.U.GGGUG...GUAAAUCUCACCUAAAGCUAAAUAUUGGCGA.G.AAACCGAUAGCGAACAAGUACCGUGAGGGAAAGAUGAAA.AGAACUUUGAAA
#=GR AACW02000152.1/5077-1635                                            PP .......**999.99998.......8888.99999.99999......****......****.******..****.************.***************.*.*****...*******************************.*.***************************************.************
X54004.1/2-3341                                                             u.....cGGUGA.GGAA..........U-.-GCUG.GUGAA......GGGA......AGGC.UUCAAA..GAGU.CGGGUUGUUUGG.GAUUGCAGCCCUAAG.U.GGGAG...AUAAACUUCUUCUAAAGCUAAAUAUACACGG.G.AGACCGAUAGCGAACAAGUACUGCGAAGGAAAGAUGAAA.AGAACUUUGAAA
#=GR X54004.1/2-3341                                                     PP 9.....988888.8888..........3...4444.55566......7777......999*.******..****.************.***************.*.*****...*******************************.*.***************************************.************
CP000883.1/4521-799                                                         a.....uGAUUU.-UUU..........GA.AAUUA.UUCAG......AGAC......GCACgCCUGAA..GAGU.CGAGUUGCUUGG.GAGUGCAGCUCAAAU.U.GGGUG...GUAUACUUCAUCCAAAGCUAAAUACGGGCGA.G.AGACCGAUAGCGAACAAGUACCGUGAGGGAAAGAUGAAA.AGAACUUUGAAA
#=GR CP000883.1/4521-799                                                 PP 8.....555555..555..........55.55555.55555......5555......55553799999..****.************.***************.*.*****...*******************************.*.***************************************.************
AEWC01035556.1/3417-48                                                      .......UCCCU.GGAC.........gCU.GCCAC.ACGAC......GAGG......CACC.GUCUAC..GAGU.AGGCCUGUUUGG.GAAUGCAACCCAAAU.C.GGGUG...GUGAAUUUCAUUCUAGGCUAAAUACAAGAGA.G.AGACCGAUAAUGAACAAGUACCACGAGGGAAAGAUUAAA.AGGACUUUGAAA
#=GR AEWC01035556.1/3417-48                                              PP .......88888.8777.........599.*****.*****......****......****.******..****.************.***************.*.*****...*******************************.*.***************************************.************
AAEE01000005.1/203540-206997                                                a.....uAUUUU.AUUU.........uAA.UUCAC.-AUAC......GGUU......UACU.AUCAAA..GAGU.CAUAUUCCUUGG.GAAUGGAGUAUAAAA.U.GGGUG...GUAAUUUUCAUCCAAAGCUAAAUAUUGAUGA.G.AAACCGAUAGCAAACAAGUACCGUGAGGGAAAGAUGAAA.AGAACUUUGAAA
#=GR AAEE01000005.1/203540-206997                                        PP 9.....999999.9988.........677.88888..7889......999*......****.******..****.************.***************.*.*****...*******************************.*.***************************************.************
AANH01015347.1/4485-499                                                     .......AAC--.-GUU..........AA.UGAUU.GCUAG......AUGA......UGUU.UCCAAA..GAGU.CGUGUUGCUUGA.UAGUGCAGCACUAAG.U.GGGUG...GUAAACUCCAUCUAAAACUAAAUAUAACCAU.G.AGACCGAUAGUAAACAAGUACCGUGAGGGAAAGUUGAAA.AGAACUCUGAAU
#=GR AANH01015347.1/4485-499                                             PP .......664....344..........44.55555.56666......7777......8899.9999**..****.************.***************.*.*****...*******************************.*.***************************************.************
CP000592.1/125599-122427                                                    .......AAGCC.GGUU..........UCaGUCGC.UCCAC......GAGG......CGCA.GUCAAG..GAGU.CGGGUUGUUUGG.GAAUGCAGCCCUAAG.C.AGGUG...GUAAAUUCCAUCUAAGGCUAAAUAUUGGCGA.G.AGACCGAUAGCGAACAAGUACCGCGAGGGAAAGAUGAAA.AGACCUUUGAAA
#=GR CP000592.1/125599-122427                                            PP .......*****.**99..........777*****.*****......****......****.******..****.************.***************.*.*****...*******************************.*.***************************************.************
CP002174.1/4341-468                                                         uggaacgAUUUG.UU--cu.....ucu--.GAUUG.UUUUU.....uCAUAuaagcgCGCU.UUGGUC..GAGU.CGAGUUGUUUGG.GAGUACAGCUCUAAU.U.GGGUG...GUAUACUUCAUCUAAAGCUAAAUAUAGACAA.G.AGUCCGAUAGAGAACAAGUACCGCGAGGGAAAGAUGAAA.AGAACUUUGAGA
#=GR CP002174.1/4341-468                                                 PP 886666644444.44..44.....653...33333.33333.....34444456666****.******..****.************.***************.*.*****...*******************************.*.***************************************.************
AAWU01040617.1/30598-34662                                                  .......GACG-.-G--..........CG.CUGAU.GGUGG......AAAA......UUUU.UCCAUG..GAGU.CGUGUUGCUUGA.UAGUGCAGCACAAAG.U.GGGAG...GUAAACUCCUUCUAAAGCUAAAUAUCACCAC.G.AGACCGAUAGCGAACAAGUACCGUGAGGGAAAGUUGAAA.AGCACUCUGAAU
#=GR AAWU01040617.1/30598-34662                                          PP .......9997...3............44.44444.45556......9999......999*.******..****.************.***************.*.*****...*******************************.*.***************************************.************
AABX02000201.1/4587-1251                                                    .......AGUCG.GAUA..........UU.GAUUU.AAUAU......AAAG......CUCC.UUCGAC..GAAU.CGAAUAAUUUAG.GAAUAUUAUUCAAAA.U.AGGAG...GUAAAUUUCUUUUAAAGUUAAAUACUAGCUA.G.AAAUUAAUAGUAUAUAAAUAGAAUAAUUAAAAGAUGAAA.AGUACUUUAAAA
#=GR AABX02000201.1/4587-1251                                            PP .......*****.****..........**.*****.*****......****......****.******..****.************.***************.*.*****...*******************************.*.***************************************.************
AAGJ04131089.1/5040-1277                                                    ......gGGCGU.CG--..........GG.UCUCA.AGGGC......CUGG......AGCC.-ACCAA..GAGU.CGGGUAGUUUUG.GAAUGCUGCCCAAAGaA.GGGAG...GUGAACUCCUUCCAAGGCUAAAUACUGGCAC.G.AGACCGAUAGCAGACAAGUACCGUGAGGGAAAGUUGAAA.AGAACUCUGAAG
#=GR AAGJ04131089.1/5040-1277                                            PP ......9*****.*9............88.88888.88888......9999......***9..899**..****.************.***************67.*****...*******************************.*.***************************************.************
AANH01014867.1/5242-1306                                                    a.....aGGCUC.CCGUc........gCG.CCGGG.GUCCG......----......GUCU.UCUCGG..UAGU.CGGGUUGUUUGU.GAAUGCAGCCCAAAG.C.GGGUG...GUAAACUCCAUCUAAGGCUAAAUACCGGCGC.G.AGACCGAUAGCCGACAAGUACCUUAAGGGAAAGUUGAAA.AGAACUUUGAAG
#=GR AANH01014867.1/5242-1306                                            PP *.....******.**998........777.77777.77776................8888.788888..9***.************.***************.*.*****...*******************************.*.***************************************.************
ABAI02000368.1/21969-18003                                                  .......UGCU-.-GGA..........CC.ACACU.UAUGU......GAAG......UUCC.UUUAAC..AAGU.CAAGUUGUUUGG.AAAUGCAGCUCUAAG.U.GGAUG...GUAAAUUUCAUCUAAAGCUAAAUAUUGGCUG.A.AGACUGAUAGUACACAAGUAGAGUAAUUAAAAGAUUAAA.AGCACCUUGAAA
#=GR ABAI02000368.1/21969-18003                                          PP .......****...***..........**.*****.*****......****......****.******..****.************.***************.*.*****...*******************************.*.***************************************.************
AABL01002234.1/7613-3727                                                    .......--UUC.CCUA..........CA.AUUAU.AGAUG......GAUU......AUUC.UCUGUA..GAGU.AGUGUUCUUUGA.GAUUGGAGCACAAAUgU.GUGUG...AUACAUUUCACAUAAAGCUAAAUAUUUGUAG.G.AAACCGAUAGCAAACAAGUACCGUGAGGGAAAGAUGAAAuAGCACUCAGGAA
#=GR AABL01002234.1/7613-3727                                            PP .........444.5566..........88.88888.88888......****......****.******..****.************.**************989.*****...*******************************.*.****************************************************
CABB01001346.1/9950-13589                                                   .......AUUGA.GA--..........UA.AUUGA.UCGAU......AUUU......GCGU.GCUUUA..GAGU.CGGGUUGUUUGG.GAUCGCAGCCCAAAG.U.CGGUG...GUAAACUUCAUCUAAGACUCAAUAUUGCCAC.G.AGACCGAUAGCAAACAAGUACUGUGAAGGAAAGUUGCAA.AGCACUUUGAAG
#=GR CABB01001346.1/9950-13589                                           PP .......****9.99............77.77888.88899......9999......****.******..****.************.***************.*.*****...*******************************.*.***************************************.************
AJ251729.6/10-3932                                                          .......GAUGA.UUAU..........UG.UUGUA.UGAUG......CGUU......UCGU.-CCGUA..GAGU.CGGGUUGCUUGG.GAGUGCAGCCCAAAU.C.AGGUG...GUAAACUCCAUCUAAGGCUAAAUAUGACCAC.G.AGACCGAUAGCGAACAAGUACCGUGAGGGAAAGUUGAAA.AGAACUUUGAAG
#=GR AJ251729.6/10-3932                                                  PP .......*****.9877..........65.55555.55555......5545......5555..*****..****.************.***************.*.*****...*******************************.*.***************************************.************
AJ616903.1/3-3189                                                           .......GGCUA.ACCG..........UU.CUCCA.UGUAU......UGCC......UUA-.-UCAAA..GAGU.CGAGUUGUUUGG.GAAUGCAGCUCAAAG.U.GGGUG...GUAAACUCCAUCUAAAGCUAAAUACUGGUGA.G.AGACCGAUAGCGAACAAGUACUGUGAAGGAAAGGUGAAA.AGAACUUUGAAA
#=GR AJ616903.1/3-3189                                                   PP .......*****.****..........**.*****.*****......**99......654...9****..****.************.***************.*.*****...*******************************.*.***************************************.************
AAXT01000001.1/163499-160332                                                ......uAUUGU.UACU..........UCgUCCAC.UCCAA......GGUC......CGCC.CGCACA..GAGU.CGCGUUCUUUGG.GAUUUGAGCGCUAAC.-.GUGAG...GUAGUCUUCUCACAAGACUAAAUACUUGCGC.G.AGCCCGAUAGCUUACAAGUACCGUGAGGGAAAGGUGAAA.AGCACUCUGUAA
#=GR AAXT01000001.1/163499-160332                                        PP ......9*****.****..........**7799**.*****......****......****.******..****.************.*************98...*****...*******************************.*.***************************************.************
EU276014.1/2525-6128                                                        g.....uGGCAG.GGCA..........--.GACCG.UUCAU......GAUA......CGCU.UUCCAU..GAGU.CGGGUUGCUUGG.GAAUGCAGCCCAAAA.U.UGGUG...GUAAACUCCAUCUAAAGCUAAAUAUUGGCAC.G.AGACCGAUAGCGAACAAGUACCGUGAGGGAAAGAUGAAA.AGAACUUUGAAA
#=GR EU276014.1/2525-6128                                                PP *.....******.9976.............55889.99999......****......****.******..****.************.***************.*.*****...*******************************.*.***************************************.************
X16108.1/3-3406                                                             g.....uCAUCU.GCAG..........UC.CCCCA.UGCAC......GGCG......UGCU.-UCUAA..GAGU.CGCGUUCCUCGG.AAUUGGAGCGUCAAU.U.GGGUG...GUAAAUUUCAUCUCAAGCUAAAUAUUGGUUC.G.AGACCGAUAGCAAACAAGUACCAUGAGGGAAAGGUGAAA.AGGACUUUGAAA
#=GR X16108.1/3-3406                                                     PP *.....******.****..........77.77777.799**......****......***8..*****..****.************.***************.*.*****...*******************************.*.***************************************.************
AASC02063144.1/2357-6096                                                    ......uGGUGC.UUCG..........CU.GCGCG.GCCGC......---G......AGCG.UCUCAG..GAGU.CGGGUUGUUUGG.GAAUGCAGCCCAAAG.U.GGGUG...GUAAACUCCAUCUAAGGCUAAAUACUGGCAC.G.AGUCCGAUAGCGGACAAGUACCGUGAGGGAAAGUUGAAA.AGAACU-UGAAG
#=GR AASC02063144.1/2357-6096                                            PP ......899999.9988..........77.88888.77777.........7......7777.7*****..****.************.***************.*.*****...*******************************.*.***************************************.*****8.7999*
AY190083.1/12816-9361                                                       .......GGGAG.-AAU..........UU.UAGUC.UUUAG......AAAA......UAGU.GAAGAG..GAGU.AAAUUUAUUUGG.AAGUAUAGAUUGAAC.-.GAGUC...AUAGUGUCGACUGAAUGGGAAAUACGACGAG.A.AAACUGAUAGCGAAGAAGUACUGUGAAGGAAAUUAGAAA.AGGACUUAUGAG
#=GR AY190083.1/12816-9361                                               PP .......77654..667..........88.99999.99999......9999......9999.999***..****.************.*************98...9****...*******************************.*.***************************************.************
AAQA01000230.1/2382-6287                                                    .......GGGUG.AAAA..........AA.GUUAC.GGUAG......G---......UUAU.UCCUUG..GAGU.CGGGUUGUUUGA.GAUUGCAGCCCAAAG.A.GGGUG...GUAAACCUCAUCUAAGGCUAAAUACGACCAU.G.AGACCGAUAGCAAACAAGUACCGUGAGGGAAAGUUGCAA.AGAACUUUGAAG
#=GR AAQA01000230.1/2382-6287                                            PP .......*****.9999..........88.88888.77777......6.........7777.8*****..****.************.***************.*.*****...*******************************.*.***************************************.************
ABHY02000010.1/18411-14992                                                  ......uGGUAA.GCUGg........gCG.UAUGC.CGGAU......AAAG......CGCU.UUCGAA..GAGU.CGAGU-GUUUGG.GAAUGCAGCUCUAAA.U.GGGUG...GUAAAUU-CAUCUAAAGCUAAAUAUUGGCGA.G.AGACCGAUAGCGAACAAGUAGAGUGAUCGAAAGAUGAAA.AGAACU-UGAAA
#=GR ABHY02000010.1/18411-14992                                          PP ......9*****.**998........656.66666.67777......****......****.******..****.****7.******.***************.*.*****...***9976.***********************.*.***************************************.*****8.68999
AGKD01469794.1/433-4364                                                     ......cGGCCC.CCGU.........cGC.GCCGG.GGUCC......----......GGUC.UUCUCG..GAGU.CGGGUUGCUUGG.GAAUGCAGCCCAAAG.U.GGGUG...GUAAACUCCAUCUAAGGCUAAAUACCGGCAC.G.AGUCCGAUAGUCGACAAGUACCGUAAGGGAAAGUUGAAA.AGAACUUUGAAG
#=GR AGKD01469794.1/433-4364                                             PP ......*99999.9999.........766.66666.66666................5555.6*****..****.************.***************.*.*****...*******************************.*.***************************************.************
EU795185.1/5035-1542                                                        c....gaAGUUU.GGCA..........GG.AAUAC.-GUUC......GGCG......UGCU.-CAUUA..GAGU.CGCGUACUUUGG.AAGUGGUGCGCAAAA.U.GGGAG...GUAAUCUUCUUCUAAAGCUAAAUACUGACUC.G.AGACCGAUAGCAAACAAGUACCGUGAGGGAAAGGUGAAA.AGGACUUUGGAA
#=GR EU795185.1/5035-1542                                                PP *....*******.****..........**.*****..6778......9***......****..9****..****.************.***************.*.*****...*******************************.*.***************************************.************
ABJE01001552.1/13155-9432                                                   .......AGUAG.GAAA..........CU.AUAUU.UAUAU......AAAG......CUCC.CUUAAC..GAGU.CGAGUAGUUUAG.GAAUAUUAUUUUAAG.-.GGGAG...GUAUACUCUUUCUAAGGCUAAAUAUUAAUUA.G.AGAUUAAUAGCAUAUAAAUAGAAUAAUUAAAAGAUAAAA.AGUAUUUUAAAA
#=GR ABJE01001552.1/13155-9432                                           PP .......77777.7777..........77.77888.899**......****......****.******..****.************.***************...*****...*******************************.*.***************************************.************
AF463459.1/5172-9173                                                        ......cGACGG.AGGC..........AG.GCCGC.GAGAG......G--G......ACUC.UCCUCA..GAGU.CGGGUUGCUUGA.GAGUGCAGCCCUAAG.U.GGGUG...GUAAACUCCAUCUAAGGCUAAAUAUUACCGC.G.AGACCGAUAGCGAACAAGUACCGUGAGGGAAAGUUGAAA.AGAACUUUGAAG
#=GR AF463459.1/5172-9173                                                PP ......*****9.9999..........88.88888.76555......4..6......8888.9*****..****.************.***************.*.*****...*******************************.*.***************************************.************
CACX01001817.1/28911-25376                                                  .......UUUAA.UAAU..........AU.UUAUC.AAAUU......--UA......UAAA.ACUUUA..GAGU.CGUGUUGCUUGG.AAGUGCAGCGCAAAG.U.UGGUG...AUAAACAUCAUCUAAGGCUAAAUAUUCCUAU.G.AAUCCGAUAGCGAACAAGUACUGUGAAGGAAAAUUGCAA.AGUACUCCGGAG
#=GR CACX01001817.1/28911-25376                                          PP .......****9.9977..........55.44444.33333........33......4445.5*****..****.************.***************.*.*****...*******************************.*.***************************************.************
ABFO01001550.1/11234-7872                                                   uu..agcUACU-.-AGA..........CU.GUGCU.CAUAC......AAAG......UUCC.UUCAAC..AAGU.CAAGUUGUUUGA.GAAUGCAGCUCUAAG.U.GGGUG...GUAAAUUUCAUCUAAAACUAAAUAUUGGCUG.G.AGAUCAAUAAUGCACAAGUAGAGUGAUUGAAAGAUUAAA.AGCAUCUUGAAA
#=GR ABFO01001550.1/11234-7872                                           PP 99..9888888...999..........**.*****.*****......****......****.******..****.************.***************.*.*****...*******************************.*.***************************************.************
AAWZ02036944.1/13391-9461                                                   ......cGGCCC.CCGG..........CG.CGUCG.GGACC......G--G......GUCU.-UCUCG..GAGU.CGGGUUGCUUGG.GAAUGCAGCCCAAAG.C.GGGUG...GUAAACUCCAUCUAAGGCUAAAUACCGGCAC.G.AGACCGAUAGUCGACAAGUACCGUAAGGGAAAGUUGAAA.AGAACUUUGAAG
#=GR AAWZ02036944.1/13391-9461                                           PP ......******.9988..........44.44444.44444......4..3......4555..99***..****.************.***************.*.*****...*******************************.*.***************************************.************
ABJQ01003429.1/1261-4980                                                    ......uGUCUG.AAUG.........cUA.ACUAC.AUACG......GUCG......AUUA.-UCAUA..GAGU.CGCGUUUCUUGC.AAUUGAAGCGCUAAG.U.GGGUG...AUAAACUUCAUCUAAAGCUAAAUAUCAGCAA.G.AGUCCGAUAGAGCACAAGUACCGUGAGGGAAAGAUGAAA.AGAACUCUGGAA
#=GR ABJQ01003429.1/1261-4980                                            PP ......******.***9.........566.*****.*****......****......****..*****..****.************.***************.*.*****...*******************************.*.***************************************.************
DQ340386.1/5845-9590                                                        .......GCGGG.UGUCg........aCA.UCUAG.ACCAU......GCCC......UUAG.CUCCAC..GAGU.AGGAAUGUCUGA.AAGUGCAUUCUGAAU.-.GGGUG...AUAAGAUUCAUCCAAGGCUAAAUAUAAGUUAgG.AGAUCGAUAGCAUACAAGUACCGUGAGGGAAAGGUGAAA.AGAACUUUGAAA
#=GR DQ340386.1/5845-9590                                                PP .......99999.99877........566.66666.77777......8888......99**.******..****.************.***********9998...*****...*************************99876516.***************************************.************
AAEU02004758.1/4488-8478                                                    .......---AA.CGUU..........AA.UGAUU.ACUAG......AUGA......UGUU.UCCAAA..GAGU.CGUGUUGCUUGA.UAGUGCAGCACUAAG.U.GGGUGgugGUAAACUCCAUCUAAAACUAAAUAUAACCAU.G.AGACCGAUAGUAAACAAGUACCGUGAGGGAAAGUUGAAA.AGAACUCUGAAU
#=GR AAEU02004758.1/4488-8478                                            PP ..........9*.****..........**.*****.*****......****......****.******..****.************.***************.*.***9988889*****************************.*.***************************************.************
AAGK01000006.1/311714-308365                                                u.....cGCUCC.UAUG.........uCUaUCCAC.GUGUC......GGUA......CGCC.UGCAUA..GAGU.CGUGCUUUUUGG.GAUUGAAGCGCAAAU.U.GUGAG...GUAGUCUUCUCAUAAGGCUAAAUACGGGUGU.G.AGACCGAUAGCGAACAAGUACCGUGAGGGAAAGGUGAAA.AGAACUUUGAAA
#=GR AAGK01000006.1/311714-308365                                        PP *.....******.*998.........877689***.*****......****......****.******..****.************.***************.*.*****...*******************************.*.***************************************.************
AM850055.1/2180-5620                                                        .......AUCGC.UGGA..........GA.CCGAU.CAAUU......AGUG......CCCG.-CCGAA..GAGU.CGAGUUGUUUGG.GAAUGCAGCUCUAAG.U.GGGUG...GUAUAUUCCAUCUAAGGCUAAAUAUUAGCGA.G.AGACCGAUAGCAAACAAGUACAGUGAUGGAAAGAUGAAA.AGAACUUUGGAA
#=GR AM850055.1/2180-5620                                                PP .......*****.9999..........55.55555.57889......****......****..9****..****.************.***************.*.*****...*******************************.*.***************************************.************
ABQD01000052.1/42656-39384                                                  .......GCCUG.GCCU..........--.-----.-UUGG......AGCG......CGCG.-UCGAC..GAGU.CGAGUUGUUUGG.GAUUGCAGCUCAAAG.U.GGGUG...GUAAAUUCCAUCUAAAGCUAAAUACUGGUGG.G.AGACCGAUAGCGUACAAGUACCGUGAGGGAAAGAUGCAAcAGAACUUUGAAA
#=GR ABQD01000052.1/42656-39384                                          PP .......*9999.9976....................5666......7777......9999..88***..****.************.***************.*.*****...*******************************.*.****************************************************
AF083031.2/4931-937                                                         g.....uGUAUA.CCAAgucgucugagCC.UCUCC.CUGCC......GAUG......CGCC.ACUCGU..GAGU.CGGGUUGCUUGG.GAGUGCAGCCUAAAU.A.GGGUG...GUAUACUUCAUCCAAAGCUAAAUAUGGACAG.G.AGACCGAUAGCGAACAAGUACCGCGAGGGAAAGAUGAAA.AGAACUUUGGAA
#=GR AF083031.2/4931-937                                                 PP *.....******.****************.*****.*****......****......****.999999..****.************.***************.*.*****...*******************************.*.***************************************.************
FJ214952.1/2476-6052                                                        .......GACU-.-GCU..........GG.CUGGC.UGCGC......UG-G......UUUU.UCCCUA..GAGU.CGAGUUGUUUGG.GAGUACAGCUCAAAG.U.GCGUG...GUAAACUCCACGUAAGGCUAAAUAUGACCCC.G.AGACCGAUAGCGAACAAGUACCGUGAGGGAAAGUUGAAA.AGAACUUUGAAG
#=GR FJ214952.1/2476-6052                                                PP .......**97...556..........88.88888.88888......87.5......7888.8*****..****.************.***************.*.*****...*******************************.*.***************************************.************
ADND01333398.1/1565-4887                                                    u.....cGGGUA.GGAC..........AA.--AGC.AA-UA......UGAG......AUGU.UUCCAA..GAGU.CGGGUAGUUUGG.GAAUGCUGCCCUAAU.U.GGGAG...AUAACCUUCUCCUAAGGCUAAAUAUUUAUAG.G.AGACCGAUAGCAUACAAGUACUGCGAAGGAAAGAUGAAA.AGAACUUUGAAA
#=GR ADND01333398.1/1565-4887                                            PP 9.....888888.8876..........33...333.33.34......5556......8999.9*****..****.************.***************.*.*****...*******************************.*.***************************************.************
AY305326.1/4080-7607                                                        g.....uCGUUU.GCAG.........uUU.GCCAC.GUACG......GUCU......GUGU.UCUAAC..GAGU.CGCGUUCCUUGG.GAUUGGAGCGUAAAC.-.GGGUG...GUAAAUUUCAUCCAAAGCAAAAUAUAUACUC.G.AGACCGAUAGCACAAAAGUACCGUGAGGGAAAGGUGAAA.AGAACUUUGAGA
#=GR AY305326.1/4080-7607                                                PP *.....******.**99.........566.*****.76665......5555......5566.889999..****.************.**********99998...*****...*******************************.*.***************************************.************
AY580056.1/8-3756                                                           .......CGAGG.UCGC..........GC.CCGUC.GGUUU......GA--......GCCU.-CCGUA..GAGU.CGGGUUACUUGA.GAGUGUAGCCCAAAG.C.GGAAG...GUAAACCCCUUCUAAGGCUAAAUACGACCGC.G.AGACCGAUAGCGAACAAGUACCGCGAGGGAAAGUUGAAA.AGAACUUUGAAG
#=GR AY580056.1/8-3756                                                   PP .......*****.****..........99.99999.99999......86........5544..99***..****.************.***************.*.*****...*******************************.*.***************************************.************
HM245049.1/2716-6021                                                        u.....uACUCU.GCAG.........uGU.GCCGC.GUAUC......GGUG......CGUU.UUCUCU..GAGU.CGAGUAGCUUGG.GACUGCUGCUCAAAA.U.UGGUG...GUAAACUUCAUCUAAAGCUAAACAUUGGUGA.G.AGACCGAUAGCAAACAAGUACUGUGAAGGAAAGAUGAAA.AGAACACAGGUA
#=GR HM245049.1/2716-6021                                                PP *.....*99999.9988.........89*.*****.*****......****......****.******..****.************.***************.*.*****...*******************************.*.***************************************.************
AF198253.1/4-3331                                                           ......gAGGGU.CUUGa.......acAG.AGUCU.AUUGC......GAUG......CAUG.CUCCAA..GAGU.CAAGUUGUUUGG.GAAUGCAACCUAAAU.U.GCAGG...GUAAAUCCCUCCUAAAGCUAAAUAUUGGCGA.G.AAACCGAUAGCAAACAAGUACCGUGAGGGAAAGUUGAAA.AGAACUUUGAAA
#=GR AF198253.1/4-3331                                                   PP ......777777.77669.......9999.99999.99999......****......****.******..****.************.***************.*.*****...*******************************.*.***************************************.************
ACFS01000464.1/72267-68513                                                  a.....uGACUG.GGUGca.....cauUU.GGUCU.UCCAC......GAUA......CGUC.UUCAAA..GAGU.CGGGUUGUUUGG.GAAUGCAGCCCAAAA.U.GGGUG...GUAAAUUUCAUCUAAAGCUAAAUAGCGACAC.G.AGACCGAUAGCGAACAAGUACCGCGAGGGAAAGAUGAAA.AGAACUUUGAAA
#=GR ACFS01000464.1/72267-68513                                          PP *.....9*****.***9**.....**999.*****.*****......****......****.******..****.************.***************.*.*****...*******************************.*.***************************************.************
AFIU01000031.1/1055-4343                                                    a.....cGACCG.GCCC..........-C.CGCCC.UCUAC......GUAG......CUCC.UUCGAC..GAGU.CGAGUUGUUUAG.GAAUAUAGCUCUAAA.U.AGGAG...GUAAAUUUCUUCUAAAGCUAAAUACCGGCUA.G.AGACCGAUAGCGUAUAAGUAGAGUAAUCGAAAGAUAAAA.AGUACUUUAGAA
#=GR AFIU01000031.1/1055-4343                                            PP *.....999999.9766...........5.56677.7999*......****......****.******..****.************.***************.*.*****...*******************************.*.***************************************.************
Z92784.1/26583-30090                                                        ......uGGAU-.-AGC..........GG.CACUG.UUGGU......UCGC......UUGC.UCCUUG..GAGU.CGGGUUGCUUGA.AAGUGCAGCCUAAAG.U.GGGUG...AUAAACUUCAUCUAAGGCUAAAUAUCGACUC.G.AUUGCGAUAGCGAACAAGUACCGUGAGGGAAAGUUGCAA.AGGACUUUGAAG
#=GR Z92784.1/26583-30090                                                PP ......88887...677..........77.77777.77777......7777......9999.9*****..****.************.***************.*.*****...*******************************.*.***************************************.************
ACBU01000682.1/139180-135819                                                u.....aAGCUG.ACUG.........gCU.UCGCC.CAUGU......GAAG......CUUC.UUCAAU..GAGU.UGAGUUGUUUGG.AAAUGCAGCUCUAAA.U.AAGUG...AUAAAUUUCAUUUAAAGCUAAAUAUUGAUCA.G.AGACUGAUAGCACACAAGUAGAGUAAUUGAAAGAUAAAA.AACACUUUAAAA
#=GR ACBU01000682.1/139180-135819                                        PP 9.....866666.5555.........577.8899*.*****......****......****.******..****.************.***************.*.*****...*******************************.*.***************************************.************
L78065.1/4292-8312                                                          .......AACGG.CACG.........gAC.GGGCG.UGCAG......AAGG......CCGC.UCCAUG..GAGU.CGUGUUGCUUGA.UAGUGCAGCACUAAG.U.GGGAG...GUAAACUCCUUCUAAAGCUAAAUAUCACCAU.G.AGACCGAUAGCGAACAAGUACCGUGAGGGAAAGUUGAAA.AGCACUCUGAAU
#=GR L78065.1/4292-8312                                                  PP .......*****.9988.........888.99999.99999......****......****.******..****.************.***************.*.*****...*******************************.*.***************************************.************
AC215351.2/119902-117132                                                    .......UGCCC.GGAC..........CCuGUCGC.ACCAC......GAGG......CUAU.GUCUAC..GAGU.UGCGUUGUUUUG.GAAUGCAGCCUAAAU.C.GGGGG...GUGAAUUCUGUCCAAGGCUAAAUACUUGCGA.G.AGACCGAUAGCGAACAACUACUGCAAGGGAAAGAUGAAA.AGGAAUUUGAAA
#=GR AC215351.2/119902-117132                                            PP .......99999.9999..........666*****.*****......****......****.******..****.************.***************.*.*****...*******************************.*.***************************************.************
AEKZ01014024.1/10162-6132                                                   .......UGACC.-GGU..........AC.GCGUU.UCGGG......AGGA......UCUC.UCCUUA..GAGU.CGGGUUGCUUGA.GAGUGCAGCCCUAAG.U.GGGUG...GUAAACUCCAUCUAAGGCUAAAUACUACCAC.G.AGACCGAUAGCGAACAAGUACCGUGAGGGAAAGUUGAAA.AGAACUUUGAAG
#=GR AEKZ01014024.1/10162-6132                                           PP .......88887..888..........99.99999.99999......9999......****.******..****.************.***************.*.*****...*******************************.*.***************************************.************
EU304548.1/2263-5714                                                        g.....uCGACC.UUAU.........gGA.GGCGC.-GUAC......GGUG......UGCG.UUCCCC..GAGU.CGCGCACCCUGG.GACGGGUGCGUAAAU.U.CGGUG...GUAAGUUUCAUCGAAAGCUCAAUAUUUCCUC.G.AGUCCGAUAGCGAACAAGUACCAUGAGGGAAAGGUGAAA.AGUACUUUGAAA
#=GR EU304548.1/2263-5714                                                PP 9.....999998.8777.........355.66666..7888......9999......8788.89****..****.************.***************.*.*****...*******************************.*.***************************************.************
CABU01011010.1/4329-997                                                     u.....uGCCCC.CGUU..........UU.CCACG.CGUAC......GGUC......CGUU.UUCUAC..GAGU.CGAGUUGCUUGG.GAUUGCAGCUCAAAG.C.GGGUG...GUAAAUUCCAUCUAAAGCUAAACACGGGUGG.G.AGACCGAUAGCGAACAAGUACCGUGAGGGAAAGAUGCAA.AGAACUUUGAAA
#=GR CABU01011010.1/4329-997                                             PP *.....******.****..........**.*****.*****......****......****.******..****.************.***************.*.*****...*******************************.*.***************************************.************
FJ545743.1/4016-7385                                                        g.....u-----.GGUG.........uCC.CUGCU.UAACG......AGUG......GGUU.UUCGAA..GAGU.CGGGUUGUUUUG.UAUUGCAGCCCUAAG.U.GGGAG...AUAAACUUCUUCUAAGGCUAAAUAUUAAUAG.G.AAACCGAUAGCGAACAAGUACUGUGAAGGAAAGAUGAAA.AGAACUUUGAAA
#=GR FJ545743.1/4016-7385                                                PP 4.....2......2333.........144.44555.55556......****......****.******..****.************.***************.*.*****...*******************************.*.***************************************.************
X53538.1/2523-6086                                                          ......gGGUGU.UG--..........GC.CGCGG.UCGCU......GCGG......GUCU.-UCCCG..GAGU.CGGGUUGUUUGG.GAAUGCAGCCCAAAG.C.GGGUG...GUAAACUCCACCUAAGACUAAAUACUGUUGC.G.AGACCGAUAGAGAACAAGUACCGUGAGG-AAAGUUGGAA.AGCACUUUGAAG
#=GR X53538.1/2523-6086                                                  PP ......777775.44............34.44666.66677......8888......8888..9****..****.************.***************.*.*****...*******************************.*.**************************98.889*******.************
U35394.1/2899-6288                                                          u.....gAACAG.AGAG..........GA.AGCUG.CAAAG......AACU......UUUU.UCUCAA..GAGU.CGUGUUGCUUGU.UAAUGCAGCAUUAAG.U.GGGAG...GUAAAUUCCUUCUAAAGCUAAAUAUUGGAGA.G.AGCCCGAUAGCAAACAAGUACCGUGAGGGAAAGAUGAAAgAGAACCCUGAAA
#=GR U35394.1/2899-6288                                                  PP 9.....999999.9999..........99.99999.99999......****......****.******..****.************.***************.*.*****...*******************************.*.****************************************************
AF248477.1/2821-6490                                                        .......UUCGA.GAAG..........GC.UGGUU.AAACU......UUG-......UGUG.-UCUCA..GAGU.CGGGUUGUUUGG.GAUCACAGCCCAAAG.U.AGGUG...GUAAACUUCAUCUAAGACAGAAUAUCGCCAC.G.AAUCCGAUAGCAAACAAGUACUGUGAAGGAAAGUUGCAA.AGCACUUUGAAG
#=GR AF248477.1/2821-6490                                                PP .......*****.*988..........66.66666.66655......544.......4555..8999*..****.************.***************.*.*****...*******************************.*.***************************************.************
DQ248942.1/4699-8597                                                        .......UUCGG.UCUG..........GG.UCUUC.UGCUC......GGCGca..guCGGU.ACCUGA..GAGU.CGAGUUGUUUGG.GAUCGCAGCUCAAAG.U.GGGUG...GUAAGCUCCAUCUAAGGCUAAAUACUUGCAC.G.AGUCCGAUAGCGAACAAGUACCGUGAGGGAAAGUUGAAA.AGAACUUUGAAG
#=GR DQ248942.1/4699-8597                                                PP .......*****.****..........99.88888.88888......888888..878888.9*****..****.************.***************.*.*****...*******************************.*.***************************************.************
FJ948787.1/12675-16494                                                      .......CAGCC.CU--..........CG.UUGUA.AGCGG......AUUC......GACC.UCUCGA..GAGU.CGGGUUGUUUGG.GAGUACAGCCCUAAG.C.AGGUG...GUAAACUCCACCUAAGACUAAAUACUGCCGU.G.AGACCGAUAGCAAACAAGUACCGUGAGGGAAAGUUGAAA.AGAACUUUGAAG
#=GR FJ948787.1/12675-16494                                              PP .......77665.44............66.77888.88888......9999......9999.9*****..****.************.***************.*.*****...*******************************.*.***************************************.************
AGAT01020583.1/4054-375                                                     .......UCCUU.GCCAc........gUC.GGAUG.UCGUG......UGGG......CAUC.UCCUCA..GAGU.CGGUCUGCUUGA.AAGUGCAGACUUAAG.U.GGGUG...GUAGAUUCCAUCUAAGGCUAAAUACAACCAC.A.UGACCGAUAGCGCACAAGUACCAUGAGGGAAAGGUGAAA.AGAACUUUGAAA
#=GR AGAT01020583.1/4054-375                                             PP .......99887.66664........344.44444.44444......8888......****.******..****.************.***************.*.*****...*******************************.*.***************************************.************
AB526843.1/3573-7179                                                        u.....uGGCUG.GUGUg........cGU.CGGCG.CGUUC......GAGC......CGUC.CUCUAA..GAGU.CGGGUUGCUUGG.GAGUGCAGCCCUAAG.U.GGGUG...GUAAAUUUCAUCUAAAGCUAAAUACCUGUGA.G.AGACCGAUAGCGAACAAGUACCGUGAGGGAAAGAUGAAA.AGAACUUUGAAA
#=GR AB526843.1/3573-7179                                                PP *.....999999.98776........533.33344.45666......8889......****.******..****.************.***************.*.*****...*******************************.*.***************************************.************
ABEP02020128.1/2049-5939                                                    ......cGGCGA.CGGC..........GG.CGUUC.GGUCU......G---......CGCC.UCCUCG..GAGU.CGGGUUGUUUGG.GAAUGCAGCCCAAAG.C.GGGAG...GUAAACUAAUCCUAAGGCUAAAUACGGACAC.G.AGACCGAUAGCGAACAAGUACCGUGAGGGAAAGUUGAAA.AGAACUUUGAAG
#=GR ABEP02020128.1/2049-5939                                            PP ......9*****.**99..........99.99999.99999......8.........9999.9*****..****.************.***************.*.*****...*******************************.*.***************************************.************
HQ009889.1/2642-6383                                                        guaauacGACGG.GGAA..........CG.GCGUA.UCAGC.....cCCGU......AGCC.UCAAGA..GAGU.CGAGCUGCUUGA.GAGUGCAGCUCAAAG.A.AGGUG...GUAGCUCCCAUCUAAGGCUAAAUACAUGCAA.G.AGGCCGAUAGCGAACAAGUACCGCGAGGGAAAGAUGAAAuAGCACCCCGGGA
#=GR HQ009889.1/2642-6383                                                PP 555599977888.8888..........88.88888.88777.....75555......5555.5*****..****.************.***************.*.*****...*******************************.*.************************************************8766
AJ298079.1/5-4031                                                           .......CUUCC.CACA..........AU.UGUAG.AAAAU......GAUG......AUUC.UCUGUA..GAGU.CGUGUUCUUUGA.GAUUGGAGCACAAAUaU.GUGUG...AUACAUUUCACAUAAAGCUAAAUAUUUGUAG.G.AAACCGAUAGUAUACAAGUACCGUGAGGGAAAGAUGAAAuAGUACUCAGGAA
#=GR AJ298079.1/5-4031                                                   PP .......*****.**99..........99.99999.99999......****......****.******..****.************.**************988.*****...*******************************.*.****************************************************
Y11506.1/699-3910                                                           a.....uCCCGC.ACAG..........GA.UCCAU.UCGUA......CAAG.....gACGC.UUCAAC.cGAGU.CGGGUAGCUUGG.GAAUGCUGCUCUAAU.-.UGGUG...GUAAAUCUCAUCAAAGGCUAAAUAGUGGUGG.G.AGACCGAUAGCGAACAAGUACCGUGAGGGAAAGAUGGAA.AGAACUUUGAAA
#=GR Y11506.1/699-3910                                                   PP *.....******.****..........99.99999.99999......8877.....66666.665554.5****.************.*************98...9****...*******************************.*.***************************************.************
ADAS01005276.1/8554-11800                                                   .......AUGUU.CAUG..........AUaUGGAC.UACCA......----......AGAG.UCGAGU.uGUUU.CGAGUUGUUUGGgGAAUGCAGCUCAAAG.U.GGGUG...GUAAAUUCCAUCUAGAGGGAAAGAUGAAA--.-.--------------------------GGAAAAGAUGAAA.AGAAGU------
#=GR ADAS01005276.1/8554-11800                                           PP .......77777.7777..........55588888.87777................5555.555443.38889.**********8648**************.*.*****...***************999***99886654...............................3378888888888.888855......
ACBR01000224.1/7956-3957                                                    .......CAUAU.AUCA..........UU.UCGUG.GGCUUuggaguAUUU......AUAU.UUUACU..GAGU.AGUGUUCUUUGA.GAUUGGAGCACAAAU.UgGUGUG...AUACAUUUCACAUAAAGCUAAAUAUGUACAG.G.AGACCGAUAGCGAACAAGUACCGUGAGGGAAAGAUGAAAuAGUACUCAGGAA
#=GR ACBR01000224.1/7956-3957                                            PP .......99999.9988..........66.66665.555555443333334......4455.555666..****.************.***************.769****...*******************************.*.****************************************************
LSU_rRNA_eukarya.dvex110257.-.4309.7119.[NA].[Default].RF02543.rRNA         ......aCGAAA.UCAU..........UU.UUAUU.UCUUA......GGAG......UAUC.-CUGAG..UAGUaCCAUACACGUGG.AAUU-UGGUAUGAAUcU.GGGGA...G--ACCACUCUCCAAGGCUAAAUACAAGUUG.G.UGACCGAUAGUGAACUAGUACCGUGAGGGAAAGGUGAAA.AGUAACCCGUGA
#=GR LSU_rRNA_eukarya.dvex110257.-.4309.7119.[NA].[Default].RF02543.rRNA PP ......766666.6666..........66.66666.66555......5555......4333..44444..45543345555556666.6666.555555555538.88888...7..55667889999*****************.*.***************************************.************
LSU_rRNA_eukarya.dvex114581.+.3968.5990.[NA].[Default].RF02543.rRNA         .......CCGCA.GU-C..........GC.GCUGC.AGAUG......GUUC......UGUG.-UAUUA..GAGU.CUCGCUCUUUGA.AAGUAGAGUGACAAC.-.CGGUG...GUAGUUUCCAUCGAAAACUAAACAUUUCUGA.GgUAUUCGAUAGCAAAGAAGUACCGCGAGGGAACAUUGCAA.AGUACUCUGAAA
#=GR LSU_rRNA_eukarya.dvex114581.+.3968.5990.[NA].[Default].RF02543.rRNA PP .......66665.44.4..........44.89999.99999......9999......9999..*****..****.************.*************98...*****...**************************99987.6256789**********************************.************
#=GC SS_cons                                                                .......))))).))--..........)).))))).-----......))))......)))).-)),,,..,,,,.,<<<<<<<____.____>>>>>>>,,,,.,.<<<<<...________>>>>>,,]]]],,,,,,,,,,,,.,.,,,,,,,,,,,,,,,,,,,,<<____>>,,,,,,,,,,,.,,,,<<<<____
#=GC RF                                                                     .......ggcgg.ggua..........cc.gcggc.uuuau......gagg......ggcc.uccaaa..GAGU.CGgGuugcUUGg.gAaUgcagCcCaAAg.U.gGguG...GUAaAuUuCauCcAAgGCUAAAUAuuagcaa.G.AGACCGAUAGcgaACAAGUAccGUGAggGAAAGaUGAAA.AGaACucuGAAa

ABBC01002983.1/694-4056                                                     AGGG.AGUUAAA.UAGCACGUGAAAUUGUUGAAAGG..GAAGCGCUUG.CAA.CCA...GACUC.--GGUCGUG.GGGGCU.CAGCGG.GCAUGCGUG......................................................................................................
#=GR ABBC01002983.1/694-4056                                             PP ****.*******.***********************..**********.***.***...*****...8888888.888888.888888.888877777......................................................................................................
ABXC01009099.1/4348-964                                                     AGAG.AGUCAAA.GAGUGCUUGAAAUUGCCGGGAGG..GAAGCGGAUG.GGG.GCU...GGCGA.UGCGCCCCG.GUCGUA.UGCGGA.ACGGCUUCU......................................................................................................
#=GR ABXC01009099.1/4348-964                                             PP ****.*******.***********************..**********.***.***...*****.*********.******.******.*********......................................................................................................
AATU01005899.1/2053-5743                                                    AGAG.AGUUAAA.GAGUACCUGAAACUGCUGAAAGG..GAACCGAAUC.GUUuCCA...GUGUC.UAUAAUCCG.UGGUAU.AUUUCA.UUGGCGAGUgugugcgugcgugugcuguggcagcggcuuuuuuggcugcgcucggcgugugugcugugugugcuugcuggugccc..........................
#=GR AATU01005899.1/2053-5743                                            PP ****.*******.***********************..**********.*862667...88888.888888888.888888.887777.7777776668999999999999999999999999999999999999999999999999999999999999999888888877777..........................
ADAR01000068.1/27943-24692                                                  AGAG.AGUUAAA.CAGUACGUGAAAUUGUCAAAAGG..GAAACGCUUG.AAA.CCA...GUAUU.--UAAACAU.GAAUUU.CAAUUC.AC-----CA......................................................................................................
#=GR ADAR01000068.1/27943-24692                                          PP ****.*******.***********************..**********.***.***...**998...8888888.777777.766555.33.....33......................................................................................................
EU143316.1/2547-5543                                                        AGAG.AGUGAAA.CAGUACGUGAAAUUGUUGAAAGG..GAAGGGGAGG.GAA.GAU...GUUAA.AGGGA----.------.------.---------......................................................................................................
#=GR EU143316.1/2547-5543                                                PP ****.*******.***********************..**********.**9.988...76654.11000..................................................................................................................................
AM039756.1/3-3632                                                           AGAG.AGUUCAA.GAGAACGUGAAAUCGUUGAGGUG..GAACCGGAGA.GAG.UUG...ACGUA.GUCUGGUGG.AUAAGU.AUUAUA.AGAAUCGUAuucauuag..............................................................................................
#=GR AM039756.1/3-3632                                                   PP ****.*******.***********************..**********.***.***...99999.999999999.888888.887777.777777777899*****..............................................................................................
CABX01000024.1/22242-18910                                                  AAAG.AGUGAAA.UAGUACUUGAAAUCGUGGAGGGG.uUAAGCGUAGG.AGU.GGU...UGAAU.--GAUGCAU.GGAUUG.UUAUUG.UUGCAUG--......................................................................................................
#=GR CABX01000024.1/22242-18910                                          PP ****.*******.***********************.99*********.***.**9...88777...2222222.222111.111111.1111111........................................................................................................
FQ311431.1/351837-348427                                                    AGAG.AGUUAAA.CAGUACGUGAAAUUGCCAAAAGG..GAAGGGUAGG.AGG.UCA...GAGAU.--GCGUCUU.GGAAUU.CAGCCU.UGCUUUUUG......................................................................................................
#=GR FQ311431.1/351837-348427                                            PP ****.*******.***********************..**********.***.***...****9...8888888.877777.777776.665555554......................................................................................................
AB158483.1/67259-70699                                                      AGAG.GGUGAAA.-AGCGCUUGAAACCGCCAGGAGG..GAAGCGAAGG.GAG.UCG...AUGCC.GCGCCGGG-.-GCCGC.GCGCCG.CAGCUGCAAgacgccauccggcgccgc....................................................................................
#=GR AB158483.1/67259-70699                                              PP ****.******9..**********************..**********.***.***...**999.66554443...33333.333333.33333333366899*************....................................................................................
AECX01001482.1/4980-1567                                                    AUAG.AGUUAAC.-AGUACGUGAAAUUGCUGAAAGG..GAAACGUUUG.AAG.UUA...GUUUG.GUAUUCGUU.GGAUCA.GCUUCA.---------......................................................................................................
#=GR AECX01001482.1/4980-1567                                            PP ****.***9887..**********************..**********.***.***...98776.433333333.333332.222222................................................................................................................
ACDU01008453.1/4063-605                                                     AGAG.AGUUCAA.CAGUACGUGAAAUUGCUGAAAGG..GAAACGCUUG.AAA.CGA...UUGUU.--GCU----.------.------.---------......................................................................................................
#=GR ACDU01008453.1/4063-605                                             PP ****.*******.***********************..**********.***.***...99998...332..................................................................................................................................
AF001946.1/7-3467                                                           AGAG.AGUUAAA.-AGUGCCUGAAAUUGCUGAAAAG..GAAGCGAUUG.GGA.CCU...UUUCG.AUUCCAAGA.AGUGCC.GCCGGU.UUGCCAUCGaucccuuugccuucucucucuca...............................................................................
#=GR AF001946.1/7-3467                                                   PP ****.*******..**********************..**********.***.**9...88888.777777777.777766.666665.5555555559**********************...............................................................................
AY347308.2/2719-6113                                                        AGAG.AAUUAAA.-UGAGUUUGUAUUUGCUAAACAC..AAAGUAAACA.GAC.UUG...AUUUC.CUCAGUGAG.AUUGUA.GUGCUU.GCUUAACAAuggguuuuggcugcaagugcaauaauucuugcuuu...................................................................
#=GR AY347308.2/2719-6113                                                PP ****.*******..799*******************..**********.***.**9...99999.777777777.666666.666666.5555555559********99999999999999999999999999...................................................................
AFSE01000966.1/4163-7878                                                    AAAG.GGUUAAA.UAAUAUAUAAAAUUAUUAAAAGG..GAAGCGCUUA.UAA.CUA...GACUU.--AGGCCUA.GUAAAU.UAUCUA.GUAUUCUU-......................................................................................................
#=GR AFSE01000966.1/4163-7878                                            PP ****.*******.***********************..**********.***.***...*****...*******.******.*99999.77776665.......................................................................................................
BABT02000083.1/2416-5861                                                    AGAG.AGUUAAC.--AGACGUGAAAUUGUUGAAAGG..GAAACGAUUA.AAG.UCA...GACAC.--GCCUGCG.AGAGUU.CAGUCU.UUCCGGCAA......................................................................................................
#=GR BABT02000083.1/2416-5861                                            PP ****.****998...679******************..**********.***.***...**999...9999999.999999.999999.999999999......................................................................................................
DQ158858.1/3702-7359                                                        GGGG.AGUGAAAuGAGAACCUGAAAUCAUUAGGGUG..GAAGCAUCUG.GGG.GUG...CGAUG.UGGGGAUGG.UUAUAA.GC----.---------......................................................................................................
#=GR DQ158858.1/3702-7359                                                PP ****.******967**********************..**********.***.***...99998.544443333.222221.11....................................................................................................................
ADVD01001051.1/9688-6024                                                    AGAG.AGUUAAA.--GGACUUGAAAUUGUUGA-AGG..GAAGCGCUUG.GUG.GCG...AGGAG.CGGCCAGGC.CUUGCG.AGGCCU.GGAGUUUAGcgcguugcgggugcgggcucuugcggcgaagcggcgagcggaacucgacugguagguggccgggcaaccgggugcugguacagggagguagcuggagucgug
#=GR ADVD01001051.1/9688-6024                                            PP ****.*****98...*************9987.788..9*********.***.***...99999.999999999.888888.887777.777777777999999999999999999999999999999999999999999999999999999999999999999999999999999999999999999999999999999
FP929119.1/127369-124021                                                    AGAG.AGUUAAA.UAGCACGUAAAAUUGUUAAAAGG..GAAGCGCUUG.CAG.CUA...GACUU.--GCCUAUA.GUUACU.UAUCUA.GGCUU----......................................................................................................
#=GR FP929119.1/127369-124021                                            PP ****.*******.***********************..**********.***.***...*****...*******.999999.988877.55554..........................................................................................................
X99212.1/1257-5224                                                          AGAG.AGUCAAA.UAGUACGUGAAACUGUCUAGGGGcuCAAACCUAAA.GAA.CCC...AAAUA.UCUAAACGG.AGAAAU.UCAAUA.CUACCGGUU......................................................................................................
#=GR X99212.1/1257-5224                                                  PP ****.*******.***********************999*********.*99.999...88888.777777777.666666.666665.555554444......................................................................................................
AM910985.1/906046-910036                                                    UGAGcCAUUAAA.UAGUACCUGAAAUCGUUAAGAUG..GAACGGAUUA.AGA.GAG...AAAAA.AAGUAAAGU.GGAAUU.UUAUAA.AUCUUCUCC......................................................................................................
#=GR AM910985.1/906046-910036                                            PP ****889*****.***********************..**********.***.***...*****.*********.******.******.*********......................................................................................................
AEKE02010433.1/9661-13258                                                   AGAG.AGUCAAA.GGGUGCUUGAAAUUGUCAAGAGG..AAAGCGGAUG.GGG.GUC...GGCGA.UGCCCCCCGgUCAGAU.GUAGAA.UGGUGAUGA......................................................................................................
#=GR AEKE02010433.1/9661-13258                                           PP ****.*******.***********************..**********.***.***...*****.9999999994556666.677777.777778888......................................................................................................
AACW02000152.1/5077-1635                                                    AGAG.AGUUAAA.CAGUAUGUGAAAUUGUUAAAAGG..GAACCGUUUG.GAG.CCA...GACUG.--GCUUGUC.UGUAAU.CAAUCU.AGGCUUC--......................................................................................................
#=GR AACW02000152.1/5077-1635                                            PP ****.*******.***********************..**********.***.***...*****...9999999.999999.888877.6666666........................................................................................................
X54004.1/2-3341                                                             AGAG.GGUUAAA.--AGACUUGAAACCGUUGAGAAG..GAAGCUGUAG.AAG.AGC...AAUAA.ACUGGACGG.-CGCAU.AAGGGG.GAAGUGUUAcucacugcggagucgauacg..................................................................................
#=GR X54004.1/2-3341                                                     PP ****.*****99...679******************..**********.*99.766...55544.333333333..33333.333333.33333332256788887777766666666..................................................................................
CP000883.1/4521-799                                                         AGAG.AGUGAAA.UAGUGCUUGAAACCGUUGGGAGG..AAAGCGAAUG.GAG.CUG...CUAUA.--CAGACCA.AGAAUU.CUCAAA.CCGGCCAAA......................................................................................................
#=GR CP000883.1/4521-799                                                 PP ****.*******.***********************..**********.***.**9...88777...8999999.999999.999999.999999999......................................................................................................
AEWC01035556.1/3417-48                                                      AGAG.AGUCAAA.UAGUGCUUGAAAUUAUCGGGAGG..GAAAAAGAUG.GAA.GCU...GACUA.UGCACCCUGgUCGGAU.GUGGAA.CGGUGACGA......................................................................................................
#=GR AEWC01035556.1/3417-48                                              PP ****.*******.***********************..**********.***.***...*****.*********5556677.777778.888888888......................................................................................................
AAEE01000005.1/203540-206997                                                AGAG.AGUUAAA.-AGUACCUGAAAUUACUUAAAGG..GAAGCAAAUA.AAA.CCU..aACAUU.UUUAUAAUU.AUAUAA.UUAUAA.GGGGAUAUUauauauuaauauauuua.....................................................................................
#=GR AAEE01000005.1/203540-206997                                        PP ****.*******..**********************..**********.***.***..766666.667777777.666666.666666.55555555578999999999999999.....................................................................................
AANH01015347.1/4485-499                                                     AGAG.AGUUAAA.CAGUACGUGAAACUGCUUAGAGG.uUAAGCCCGAU.GAA.CCU...GAAUA.UCCGUUAUG.GAAAAU.UCAUCA.UUAAAAUUG......................................................................................................
#=GR AANH01015347.1/4485-499                                             PP ****.*******.***********************.99*********.***.***...****9.999999999.999999.999999.888888855......................................................................................................
CP000592.1/125599-122427                                                    AGAG.AGUUAAA.AAGUACCUGAAAUUGUUGAGGGG..GAAGCGAUUC.AAA.CCU...GUGGG.UGCUCCCGG.GGCAGU.AGCAAU.ACAC-----......................................................................................................
#=GR CP000592.1/125599-122427                                            PP ****.*******.***********************..**********.***.***...****9.988888877.666655.544333.3222...........................................................................................................
CP002174.1/4341-468                                                         AGAG.AGUGAAA.UAGUGCUUGAAAUUGUUUAGGGG.aAAAGCGAAUG.GAG.UUU...UAUGU.-UUUUUCAU.GCAUGU.UUCAUU.UUUUUUUAAua....................................................................................................
#=GR CP002174.1/4341-468                                                 PP ****.*******.**********************9.8999*******.***.**9...88777..46777777.666666.666666.55555555567....................................................................................................
AAWU01040617.1/30598-34662                                                  AGAG.AGUCAAA.AAGUACGUGAAACUGCCUAGGAC.uCAAGCCCGUU.GAA.CUC...GAUUA.UCCGCGGCG.GAGAUA.UUCACC.UGCGGUUGGcccucacc..............................................................................................
#=GR AAWU01040617.1/30598-34662                                          PP ****.*******.***************99988777.79*********.***.*99...88888.777777777.666555.555554.44444444456666666..............................................................................................
AABX02000201.1/4587-1251                                                    AGAG.GGUUAAA.UAGUAUAUAAAAUUAUUAAAAGG..GAAGUAUUUG.UAA.UUA...GAUUU.--AUACUAU.UCUAAU.UAUCCG.GUAUUUUU-......................................................................................................
#=GR AABX02000201.1/4587-1251                                            PP ****.*******.***********************..**********.***.***...**999...9999999.999999.998888.77666654.......................................................................................................
AAGJ04131089.1/5040-1277                                                    AGAG.AGUUCAA.GAGGACGUGAAACCGCCAAGAAG..CAAACGGGCA.GGA.CCCg.cGGCAC.GGGUCCGUG.GAGAUU.CAGCGU.GUCGGCUGUcgucccgggcauggccucggauccgca...........................................................................
#=GR AAGJ04131089.1/5040-1277                                            PP ****.*******.***********************..**********.***.***4.444555.667777777.777777.777777.66666666699*************************...........................................................................
AANH01014867.1/5242-1306                                                    AGAG.AGUUCAA.CAGGGCGUGAAACCGUUGAGAGG..UAAACCGGUG.GGG.UCC...GCGCAgUCUGCGCGG.GGGAUU.CAGCUC.CGGGGCUCGgucggucgcuuggugcgcggguggagggggguc.....................................................................
#=GR AANH01014867.1/5242-1306                                            PP ****.*******.***********************..**********.***.***...655441345566666.666666.666666.6666555558999**************999999999999999.....................................................................
ABAI02000368.1/21969-18003                                                  AGAA.AGUUAAA.UAGCAUAUAAAAUUAUUAAAAGA..GAAGUACUUG.CAA.UCA...GACUU.--GAUUAUG.AGAGCU.CAGCAG.AUAUGCAUG......................................................................................................
#=GR ABAI02000368.1/21969-18003                                          PP ****.*******.***********************..**********.***.***...*****...*******.******.******.********9......................................................................................................
AABL01002234.1/7613-3727                                                    UGAG.GUUUAAA.UAGUACCUGAAAUCGUUAAGAUG..GAACGGAUUG.AGA.GAG...AAACA.ACGUAAUAU.GGGAAU.UAAUUA.UUAGCUCCUu.....................................................................................................
#=GR AABL01002234.1/7613-3727                                            PP ****.*******.***********************..**********.***.***...99999.999999999.888888.888777.7776665553.....................................................................................................
CABB01001346.1/9950-13589                                                   AGAG.AGUUAAA.GAGGACGUGAAACCGGUGAGGUG..GAAACGGAUA.GAG.UCG...GCGUA.UCUUUCAAG.UAUUCA.UUUACA.UUAUUUUUAuguugugcucucugagcuccaga...............................................................................
#=GR CABB01001346.1/9950-13589                                           PP ****.*******.***********************..**********.***.***...88887.666666666.555555.555555.55555555557899999999999999999999...............................................................................
AJ251729.6/10-3932                                                          AGAG.AGUUCAA.UAGUACGUGAAACCUCUCGGGGG..UAAGCGGGCA.GAA.CUU...GCAAG.UAUUGUCAG.GAGAUU.CAGACU.UGAGUUUAGuaguugaguacuuuuguuaaguuguucauucgugaacugac.............................................................
#=GR AJ251729.6/10-3932                                                  PP ****.*******.***********************..**********.***.***...****9.999999999.999888.888888.88877777799999999999999999888888888888888888888888.............................................................
AJ616903.1/3-3189                                                           AGAG.AGUGAAA.UAGUAUGUGAAAUUGUUGAUAGG..GAAGGAAAUG.AGU.GGA...GAGUG.GCCGAGG--.---UUU.CAGCC-.---------......................................................................................................
#=GR AJ616903.1/3-3189                                                   PP ****.*******.***********************..**********.***.***...*9999.3333221......111.11111.................................................................................................................
AAXT01000001.1/163499-160332                                                AGAG.GGUUAAA.-AGUACCUGAAAUUGCUGGUAGG..GAAGCUUUUG.GAA.CGA...ACGCU.UU-------.------.--G---.---------......................................................................................................
#=GR AAXT01000001.1/163499-160332                                        PP ****.*******..**********************..**********.***.976...55554.11.................1...................................................................................................................
EU276014.1/2525-6128                                                        AGAG.AGUUAAA.AAGUGCGUGAAACCGUUAGAGGG..GAAGCGGAUG.CAG.UUA...GCAAU.GCUUUUGCG.AGAUUC.AGGCGG.UCGCUCG--gccagacgugcaguugauggauccga............................................................................
#=GR EU276014.1/2525-6128                                                PP ****.*******.***********************..**********.***.***...99998.555555554.444444.443333.3333333..4699**********************............................................................................
X16108.1/3-3406                                                             AGAG.AGUUAAA.-AGUGCCUGAAAUUGCUGAAAGG..GAAGCGAAUG.GAA.CCA...GUGUU.--GCUUGGC.GAGAGU.UGUCGU.ACGCACUUCgcg...................................................................................................
#=GR X16108.1/3-3406                                                     PP ****.*******..**********************..**********.***.***...99997...5555555.555555.555544.444444444578...................................................................................................
AASC02063144.1/2357-6096                                                    AGAG.AGUUCAA.GAGUACGUGA-ACCGCUCAGAGG..UAAACGGGUG.GAU.CCG..cAAAGU.CGGCCCGCG.GAACUC.AGCUCG.GCGCGCG--gccggggcgcugcgguucgggauccucg..........................................................................
#=GR AASC02063144.1/2357-6096                                            PP ****.*******.*********7.599*********..**********.***.***..544445.555555555.444444.443333.3333333..3699************************..........................................................................
AY190083.1/12816-9361                                                       UAAG.AGUGAAA.-AGACAGUGUAAAAAUUAUCAAG..GGAACGGAUU.AUU.UUC...AAUAC.CGUUCCU--.-GGAAA.GGAGGG.GGAGGCUGG......................................................................................................
#=GR AY190083.1/12816-9361                                               PP ****.******9..9***************999999..9999999999.999.999...99999.5555444....44444.444444.444444444......................................................................................................
AAQA01000230.1/2382-6287                                                    AGAG.AGUUCAA.GAGGGCGUGAAACCGCUGAGAUG..GAAACGGAUA.GAG.UUA...ACAAA.ACUUAUCGG.UAUUCA.ACCAAU.CAAUUUAGCaaucauaauucauuucauuauucauuaauaauuuuuuuuuuuu...........................................................
#=GR AAQA01000230.1/2382-6287                                            PP ****.*******.***********************..**********.***.**9...99998.888888888.776666.655555.5544444447899999999999999999999999999999999999999999...........................................................
ABHY02000010.1/18411-14992                                                  AGAG.AGUUAAU.-AGUACGUGAAAUUGCUGAAAGGacGAAGCAUUGG.AAA.CCA...GUCUU.--ACCGGGU.GAGAUC.AGUUGC.CUUUUCGCA......................................................................................................
#=GR ABHY02000010.1/18411-14992                                          PP 9***.***9876..**********************************.***.***...****8...7766544.444444.444444.444444444......................................................................................................
AGKD01469794.1/433-4364                                                     AGAG.AGUUCAA.GAGGGCGUGAAACCGUUGAGAGG..UAAACGGGUG.GGG.UCC...GCGCA.GUCUGCCCG.GAGGAU.UCAACU.CGGCGGGUCagggucggccguuccgguguggucggauccc.......................................................................
#=GR AGKD01469794.1/433-4364                                             PP ****.*******.***********************..**********.***.***...99988.888888888.777777.777766.666655555799****************************.......................................................................
EU795185.1/5035-1542                                                        AGAG.AGUUAAA.-AGUGUCUGAAAUCGCUGAGAGG..GAAGCGAAUG.AAA.CCA...GUUUA.UUUCGGCGA.GAUUGC.UGCAGG.AAGCGAG--aaaaacgcugcuacgguaccgaaa..............................................................................
#=GR EU795185.1/5035-1542                                                PP ****.*******..**********************..**********.***.***...99998.665555555.444444.443333.3333333..5699********************..............................................................................
ABJE01001552.1/13155-9432                                                   AGAG.AAUUAAA.UAGUAUAUAAAAUUAUUAAAAGG..GAAGCGCUCG.CUA.UUA...AAUAU.--AGGUUUA.AUAGUU.UAAUUA.---GAUCUA......................................................................................................
#=GR ABJE01001552.1/13155-9432                                           PP ****.*******.***********************..**********.***.**9...98886...5555444.444443.333333....333333......................................................................................................
AF463459.1/5172-9173                                                        AGAG.AGUUCAA.GAGUACGUGAAACCGUUCAGGGG..UAAACCUGCG.AAA.CUC...GAAUG.AGCGAACGG.AGAGAU.UCAUCG.UUAUUCCGCggcguacgcgcgcgauaucaagcgaugaaggucgcgguccucacggucccgg..................................................
#=GR AF463459.1/5172-9173                                                PP ****.*******.***********************..**********.***.***...*****.999999999.999999.998888.8877777665555555555555555555555555554444333333333333333333333..................................................
CACX01001817.1/28911-25376                                                  AGAG.AGUUAAA.GAGGACGUGAAACCGAUACGAUG..GAAGCAUACA.GAG.CCA...GUUGC.ACUAUUAUU.AAUAUU.UAUUAA.UAAUUUUAAgcauggguauauugauaugauaauua............................................................................
#=GR CACX01001817.1/28911-25376                                          PP ****.*******.***********************..**********.***.***...99999.999999999.999999.999988.8888888889*************999999988888............................................................................
ABFO01001550.1/11234-7872                                                   AGAG.AGUUAAA.UAGCAUGUGAAAUUAUUAAAAGA..GAAGUGCUUG.CAA.UCA...GACUU.--AGUUAUA.GAGACU.UAGUGG.GCAUGUGUG......................................................................................................
#=GR ABFO01001550.1/11234-7872                                           PP ****.*******.***********************..**********.***.***...**999...8888888.888888.888888.888888888......................................................................................................
AAWZ02036944.1/13391-9461                                                   AGAG.AGUUCAA.GAGGGCGUGAAACCGUUAAGAGG..UAAACGGGUG.GGG.CCC...GCGCA.GUCCGCCCG.GAGGAU.UCAACC.CGGCGGGCCgucgucggccgcgccgggcgcgcggaucccccccccgccccggacccaccu...................................................
#=GR AAWZ02036944.1/13391-9461                                           PP ****.*******.***********************..**********.***.***...88888.777777777.777666.666555.55444444479999************************************9999998888...................................................
ABJQ01003429.1/1261-4980                                                    AGAG.AGUUAAA.-AGGAACUGAAAUUGCUAAGAGG..AAAGUGGAGU.GAU.GAG...GCGGU.CUAUUGAAG.UCUUGU.GUUAUG.GUUUUCCU-......................................................................................................
#=GR ABJQ01003429.1/1261-4980                                            PP ****.*******..**********************..**********.***.***...*****.888888888.888888.887777.77666665.......................................................................................................
DQ340386.1/5845-9590                                                        AAAG.GUUUAAA.-AGUAUUUGACACCGUUUAUGUG..GAAGCGUUUAcUUG.GAC...CCCAA.ACGUAGUUG.UCUGGU.UAGCUC.UAGUUCUUAgaggaucaaaguagaggaguaugugcugauuaaaag..................................................................
#=GR DQ340386.1/5845-9590                                                PP ****.9999999..**********************..**********8888.999...99999.99*******.999999.999999.99999999999******************9666666666666666..................................................................
AAEU02004758.1/4488-8478                                                    AGAG.AGUUAAA.CAGUACGUGAAACUGCUUAGAGG.uUAAGCUCGAU.GAA.CCU...GAAUA.UCCGUUAUG.CAAAAU.UCAUCA.UUAAAAU--......................................................................................................
#=GR AAEU02004758.1/4488-8478                                            PP ****.*******.***********************.99*********.***.***...*****.*********.******.**9999.9998888........................................................................................................
AAGK01000006.1/311714-308365                                                AGAG.UGUUAAA.-AGUACCUGAAACUGCUGAAAGG..GAACCAAUUG.GGA.CGU...ACGCU.UCCACUGGG.UGCCAC.AGUCCU.GUCCCGGAUaauua.................................................................................................
#=GR AAGK01000006.1/311714-308365                                        PP ****.*******..**********************..**********.***.***...88887.777777666.555555.544444.44444333367888.................................................................................................
AM850055.1/2180-5620                                                        AGAG.AGUGAAA.UAGUACGUGAAAUUGUUGAAAGG..GAAGGGUAUU.UGA.UCC...GACAU.GGUGUUUAG.--CAGC.GGCCCG.UU---CCUC......................................................................................................
#=GR AM850055.1/2180-5620                                                PP ****.*******.***********************..**********.***.***...99998.555544444...4444.443333.33...3444......................................................................................................
ABQD01000052.1/42656-39384                                                  AGAG.AGUUAAA.GAGUACCUGAAAUUGCUGAAAAG..GAAGCGAAGG.AAA.CCA...GUGUU.AGCUGCGUC.AUACUU.CCCCGU.UCGCUUGC-......................................................................................................
#=GR ABQD01000052.1/42656-39384                                          PP ****.*******.***********************..**********.***.***...****9.999999998.877777.665555.44433333.......................................................................................................
AF083031.2/4931-937                                                         AGAG.AGUGAAA.UAGUGCUUGAAACCAUUGGGGGG..AAAGCGAAUG.GAG.CUU...CCGUA.AUAUCGAAG.GAUCUC.GAGCCA.GCGCUUUG-......................................................................................................
#=GR AF083031.2/4931-937                                                 PP ****.*******.***********************..**********.***.***...*****.*********.**9999.999999.88888776.......................................................................................................
FJ214952.1/2476-6052                                                        AGAG.AGUUCAA.GAGUACGUGAAACUGUUCAGUAG..UAAACGGAGG.GGC.UUU...UGAAG.UCGUGGGCA.GUGGUU.CAGGUU.AGCGGUUCGgcggccuggggguuugggauccgca.............................................................................
#=GR FJ214952.1/2476-6052                                                PP ****.*******.***********************..**********.***.999...77777.666666666.666666.555555.555544444799*********9999999999999.............................................................................
ADND01333398.1/1565-4887                                                    AGAG.GGUUAAA.--AGACUUGAAAUCGUUGAAAAG..GAAGCAGUAG.AAG.AGA...AAUUA.UUUUUUAGA.GAAAAA.AGUUAU.GAAUUAAAAuugggg................................................................................................
#=GR ADND01333398.1/1565-4887                                            PP ****.*****99...679******************..**********.***.**9...99888.666666666.555555.555555.444444444555666................................................................................................
AY305326.1/4080-7607                                                        AGAG.GGUUAAA.UAGUGCCUGAAAUCGUUGAGAAG..GAAGCGGAUG.CCG.CCGu.uGCAUA.UGCUGAUUG.UAGGAU.UGCUGC.AUGCU----ugugucuucugcuacuuauacacagaccu.........................................................................
#=GR AY305326.1/4080-7607                                                PP ****.*******.***********************..**********.*99.9993.333333.333333333.333322.222222.22222....22346666666666666666666666666.........................................................................
AY580056.1/8-3756                                                           AGAG.AGUUCAA.AAGGGCGUGAAACCGCUUAGAAG..AAAACGGACG.GAA.CCG...UCUGA.CGCCCUCGG.GAAUCA.GUCGAA.CGACGCGCGaacgcgucucgaucgucggagcguaaa...........................................................................
#=GR AY580056.1/8-3756                                                   PP ****.*******.***********************..**********.***.***...*****.99****999.998888.887777.7666666669**************************...........................................................................
HM245049.1/2716-6021                                                        UGUG.GGUUAAA.-AGUACCUGAAACCGCUGCAAGG..GAAGCGAAUG.GGA.CCA...GUAGU.GUAUCGAAC.GAAACU.GUCUUC.AC-------......................................................................................................
#=GR HM245049.1/2716-6021                                                PP ****.*******..**********************..**********.***.***...99998.444444433.333333.332222.11.............................................................................................................
AF198253.1/4-3331                                                           AGAG.AGUCAAA.-AGUACGUGAAAUUGCUUAAAGG..GAAGCGUUUG.GAG.CUA...GUUUG.GCUAGUCUG.UUAUCA.GCCUGA.GCUUCGG--......................................................................................................
#=GR AF198253.1/4-3331                                                   PP ****.******9..**********************..**********.***.***...*****.777766666.554444.443333.2222222........................................................................................................
ACFS01000464.1/72267-68513                                                  AGAG.AGUUAAA.CAGUACGUGAAACCGUUAAAAGG..GAAGCGAUUG.AAG.CUA...GCAUU.UGCGUUGCG.UGAAAU.CAGUCG.UAAGACUGCcgaacugugcguugugcggugagccaaaagccacggcggcguauugaggugaggugucuugcggugcacuuuuacguagcuuugagcaggu.........ca
#=GR ACFS01000464.1/72267-68513                                          PP ****.*******.***********************..**********.***.***...*****.*********.******.**9999.999988888*******************************************************************************************.........**
AFIU01000031.1/1055-4343                                                    AGAG.AGUUAAA.AAGUACGUAAAAUUAUUAAAAGG..GAAGCGCUUA.UAA.CUA...GACUU.--UAGGGCG.GUAUUC.CGCUAG.UC-UUCU--......................................................................................................
#=GR AFIU01000031.1/1055-4343                                            PP ****.*******.***********************..**********.***.***...***98...7777777.655554.443333.22.2222........................................................................................................
Z92784.1/26583-30090                                                        AGAG.AGUUCAA.GAGAACGUGAAAUCGCUGGAGUG..GAACCGGAGA.CAG.UUG...AUGUU.GCUUGGAGA.CAAGCU.UGGUGA.CUGGUCGCUuag...................................................................................................
#=GR Z92784.1/26583-30090                                                PP ****.*******.***********************..**********.***.***...*****.*********.999999.998888.888877777888...................................................................................................
ACBU01000682.1/139180-135819                                                AGAG.AGUUAAA.CAGCAUGUGAAAUUGUUAAAAGA..AAAGCACUUA.UAA.UCA...GAGUC.--AGCUGUG.AGAAUU.CAGUAG.ACAUU----......................................................................................................
#=GR ACBU01000682.1/139180-135819                                        PP ****.*******.***********************..**********.***.***...*****...*******.999999.887776.55554..........................................................................................................
L78065.1/4292-8312                                                          AGAG.AGUCAAA.GAGUACGUGAAACUGCCUAGGGGugCAAACCCGUU.GAA.CUC...AAUUA.UCCGAGCGG.CGAUAU.UCACCU.GUGCGGUCAc.....................................................................................................
#=GR L78065.1/4292-8312                                                  PP ****.*******.********************999889*********.***.***...*****.*********.999999.999988.8888777663.....................................................................................................
AC215351.2/119902-117132                                                    AGAG.AGUCAAA.GAGUGCUUGAAAUUAUCGGGAGG..GAAGAGGAUG.GGG.GCC...GGCGA.UGCGCCACGaUCGGAU.GUGGAA.CGGUGAUGA......................................................................................................
#=GR AC215351.2/119902-117132                                            PP ****.*******.***********************..**********.***.***...*****.*********5556667.777777.778888888......................................................................................................
AEKZ01014024.1/10162-6132                                                   AGAG.AGUUCAA.GAGUACGUGAAACCGUUCAGGGG..UAAACCUGAG.AAA.CCC...AAAAG.AUCGAAUGG.GGAGAU.UCAUCG.GCAACGGUG......................................................................................................
#=GR AEKZ01014024.1/10162-6132                                           PP ****.*******.***********************..**********.***.***...99999.999999999.999998.888777.666665554......................................................................................................
EU304548.1/2263-5714                                                        AGAG.AGUUAAA.-CGUGCCUGAAAUCGUUGUGAAU..CAAGCGAUUG.GAA.UCA...ACGU-.--CGUUAAG.GAAUUG.GGGCGC.AAGCUGUUUcaucccgcuuugacgaguau..................................................................................
#=GR EU304548.1/2263-5714                                                PP ****.*******..8*********************..**********.***.*98...7766....5666666.555555.555555.555444444678999**999999999999..................................................................................
CABU01011010.1/4329-997                                                     AGAG.AGUUAAA.GAGUGCCUGAAAUUGCUGAAAGG..GAAGCGAAGG.AAA.CCA...GUGUC.--UGGCGGU.UCCGCU.UCUCCU.UUGUCCCUC......................................................................................................
#=GR CABU01011010.1/4329-997                                             PP ****.*******.***********************..**********.***.***...99886...7777777.888888.888888.888887775......................................................................................................
FJ545743.1/4016-7385                                                        AGAG.AGUCAAA.--AGACUUGAAAUCGUUGAGAAG..GAAGGGGUAG.AAA.UUU...AU-UC.UUCGGUGCA.UGCAGA.GUUUAG.UCGCCUAA-ccauugcgggcuaaggauacgu................................................................................
#=GR FJ545743.1/4016-7385                                                PP ****.****998...679******************..********99.999.765...54.45.555555555.555555.544444.44444444.4789999999999999999999................................................................................
X53538.1/2523-6086                                                          AGAG.AGUUCAA.AAGUACGUGAAACCGUUGAGAGG..CAAACGAGAG.GGC.CCG...UCAGU.--CGCCCGG.CCGCUU.UCAGUU.GAGGCGGCGgcggugcgcggcaccgguccgccgcggacgc.......................................................................
#=GR X53538.1/2523-6086                                                  PP ****.*******.***********************..**********.***.*99...99999...9999999.888877.777666.6655555559******************************.......................................................................
U35394.1/2899-6288                                                          AGGG.GACUCAA.AAGAAUGUGAAAUCGUCAAAAGG..GAAGCGCUAA.GAA.CUG...UCUGG.-AAUUCAGA.UAUUUA.AUAGCU.UGCUAUU--gaauauuuggguggcuauaguccuguuucg........................................................................
#=GR U35394.1/2899-6288                                                  PP ****.*******.***********************..**********.**9.875...33333..33333333.222222.222222.2222222..455556666666666655544444444444........................................................................
AF248477.1/2821-6490                                                        AGAG.AGUUAAA.GAGGACGUGAAACCGGUGGGGUG..GAAACGGAUA.GAG.UCG...GCGUA.--UCUAACG.UGUAUU.CAAACA.AUGUGCUGUggauagcuuugccuuuugcuugcaga............................................................................
#=GR AF248477.1/2821-6490                                                PP ****.*******.***********************..**********.**9.999...88888...5555566.666666.666666.66666666633555555555555555555444444............................................................................
DQ248942.1/4699-8597                                                        AGAG.AGUUCAA.GAGACCGUGAAAGCGCCUACGGG..CAAACGGGUG.GAA.CCG...CCGGU.GCGAUCAGC.GGAAUC.CAGCUC.GCCGGGCAGgcggcuccuggu..........................................................................................
#=GR DQ248942.1/4699-8597                                                PP ****.*******.***********************..**********.**9.999...77776.666666666.666666.655555.555544444889999999998..........................................................................................
FJ948787.1/12675-16494                                                      AGAG.AGUUCAA.GAGUACGUGAAACCGCUUCGAGG..UAAACGGGUG.GGC.CCUcgaAAGUC.GAAAGGCGG.GGGGAU.UCAGUC.GGGACGCUAgucccgggagaggcuguggaagagcggacc........................................................................
#=GR FJ948787.1/12675-16494                                              PP ****.*******.***********************..**********.**9.88877667777.777777777.776666.666666.5555555557*****************************........................................................................
AGAT01020583.1/4054-375                                                     AGAG.AGUUCAA.GAGUACGUGAAACUGAGCUGAUC..UAAACGGACA.GAA.UCG...AAAAG.UGCGAACUG.CCCUGG.UACAGG.CGAUCCUGAagucgaggccg...........................................................................................
#=GR AGAT01020583.1/4054-375                                             PP ****.*******.***********************..**********.***.***...99999.888877777.666666.665555.55555555566777777777...........................................................................................
AB526843.1/3573-7179                                                        AGAG.AGUCAAA.CAGUACUUGAAAUUGCUGAGAAC..GAAGGUAUGG.CGA.CUA...GUACU.--GGCGCCG.AACGCU.AGCCGG.CUGUGCUGUcugccgcggcguccgccggauugcaaugcuu.......................................................................
#=GR AB526843.1/3573-7179                                                PP ****.*******.***********************..**********.***.***...99998...5555555.554444.444433.3333333322344444444444444444444444444444.......................................................................
ABEP02020128.1/2049-5939                                                    AGAG.AGUUCAA.GAGUACGUGAAACCGCUAAGAGG..UAAACGGGUG.GGC.CCG...CAAGG.UCCGCCCGG.AGGAUU.CAGGCG.GCGUCCGUCcgcgccccgccggccgagcaaggaucgc..........................................................................
#=GR ABEP02020128.1/2049-5939                                            PP ****.*******.***********************..**********.***.***...*****.*********.*****9.999999.888888888****************************..........................................................................
HQ009889.1/2642-6383                                                        AGGG.GGGUGAA.AAGAUCCUGAAAUCAGCAAGGUG..GAAGCAUUCG.CGG.AUA..cCAUUC.UGCCUGCCG.CAUAGC.CCGGGU.UUGAUCGC-......................................................................................................
#=GR HQ009889.1/2642-6383                                                PP 5555.5555556.6**********************..**********.***.***..878899.99*999999.888887.776665.55554444.......................................................................................................
AJ298079.1/5-4031                                                           UGAG.AUUUAAA.UAAUACCUGAAAUCGUUAAGAUG..GAACGGAUUG.AGA.GAG...AAAUA.ACGUAAGAA.UAAAUU.UAUUUCcUUACUUGCA......................................................................................................
#=GR AJ298079.1/5-4031                                                   PP ****.*******.***********************..**********.***.***...99999.888888887.666665.5555440444455555......................................................................................................
Y11506.1/699-3910                                                           AGAG.AGUGAAA.-AGCACUUGAAACCGUCACGGGG..GAAGCGGAUU.GCG.UGA...GUGAU.--GGUGUCG.CUUGUU.CAGCGC.---------......................................................................................................
#=GR Y11506.1/699-3910                                                   PP ****.******9..**********************..**********.***.***...*9999...9999999.888888.776655................................................................................................................
ADAS01005276.1/8554-11800                                                   --AC.CGUGAGG.-----GAUGAAAUUGUUAAAAGG..GAAGU----U.AGA.CUU...GUUUA.--GACUUGU.UAGUUA.UUGACU.UGUUUUUAA......................................................................................................
#=GR ADAS01005276.1/8554-11800                                           PP ..55.7776543......457888888888888888..88873....2.222.233...33332...1111111.111111.111111.111111111......................................................................................................
ACBR01000224.1/7956-3957                                                    UGAGcAAUUAAA.UAGUACCUGAAAUCGUUAAGAUG..GAACGGAUUA.AGA.GAG...AAAAC.AAGUAAAGA.GGAGAAuUUUUUA.CAUUUUUAU......................................................................................................
#=GR ACBR01000224.1/7956-3957                                            PP ****99******.***********************..**********.***.***...77777.778888888.5555550555555.555555555......................................................................................................
LSU_rRNA_eukarya.dvex110257.-.4309.7119.[NA].[Default].RF02543.rRNA         GGGU.AGUGAAA.UAGAACCUGAAAUCUUAUACUUA..CAAGU-----.---.---...-----.---------.------.------.---------......................................................................................................
#=GR LSU_rRNA_eukarya.dvex110257.-.4309.7119.[NA].[Default].RF02543.rRNA PP ****.*******.***********998654432222..22111.............................................................................................................................................................
LSU_rRNA_eukarya.dvex114581.+.3968.5990.[NA].[Default].RF02543.rRNA         AGAG.AGUUAAA.CAGAAC-UGAAAUCGCCUGAAGG..UAAGUGGGUG.GAC.GAA...ACAUC.UGGUGGAUG.GGAUCC.G-----.---------......................................................................................................
#=GR LSU_rRNA_eukarya.dvex114581.+.3968.5990.[NA].[Default].RF02543.rRNA PP ****.*******.999875.9***************..**********.***.999...99999.888888777.665443.3.....................................................................................................................
#=GC SS_cons                                                                >>>>.,,,,,,,.,,,,,,,,,,,,,,,,,,,,,,,..,,,,((((((.(((.(((...,,,,<.--<<<<<<<.______.______._________......................................................................................................
#=GC RF                                                                     agaG.AGUUAAA.uAGuAcgUGAAAuuGuUaAgAgG..gAAgcgcgug.gga.ccg...gaauu.uuccccccg.uaaaau.uaauua.uuauuuuuu......................................................................................................

ABBC01002983.1/694-4056                                                     ..........................................................................................CCCGU.GUACUCCCCCAUGCUCC.----.GGGC.CAGCAUCAGUUC.UGG.CGGU.UG.GUUA..AAGGCCUCUGGAAUGUA........................UCGU
#=GR ABBC01002983.1/694-4056                                             PP ..........................................................................................66666.66666555555555554......999*.************.***.****.**.****..*************9999........................9999
ABXC01009099.1/4348-964                                                     ..........................................................................................GCUGG.UCCGCCGAUCGGCUCGG.GGCG.UGGA.CUGUUGUCGGCC.GUG.CCGG.CG.GCCU..AAGCCCGGGGGCCCUAG........................GUGC
#=GR ABXC01009099.1/4348-964                                             PP ..........................................................................................*****.*****************.****.****.************.***.**99.99.9999..99999877777766666........................6555
AATU01005899.1/2053-5743                                                    .............ugugcugcggugggacgucaaggucaguucguaugcugcgggaaauggccgccgaggagguagggcuuacgcuugcgUUUGU.CUGUUAUAUCUUGGUGG.ACGA.GUAG.UCGCGGUUGGGA.CUG.AGGU.GC.CUAC..AACGUGUUUUUGAGUGGgccug..............ugucu----
#=GR AATU01005899.1/2053-5743                                            PP .............7777777777777777777777777777777777777777777777777777777777777777777777777777744444.44444444444444444.4444.4444.444444444444.444.3333.33.3333..3333333333333333333333..............33333....
ADAR01000068.1/27943-24692                                                  ..........................................................................................UGUGG.UGAGUCUAUAUUUGAUG.AUUA.GAGU.CAACGAGGGUUU.GAC.AAGU.GA.UAAA..AACGGCUAGAGUAGACC........................UAUU
#=GR ADAR01000068.1/27943-24692                                          PP ..........................................................................................44455.56666677777777888.8887.8888.888887777777.666.6666.55.5555..55555554444444444........................3333
EU143316.1/2547-5543                                                        ..........................................................................................-----.-------------G---.-UCC.UUCG.------------.---.----.--.----..-----------------........................----
#=GR EU143316.1/2547-5543                                                PP .............................................................................................................0.....000.1000.............................................................................
AM039756.1/3-3632                                                           ..................................................................................uuugaauaUGAUC.AAAUAAUAUGUAUGCCA.UCAA.UGAC.UGUGCUGACAGC.AUC.GGCU.GC.ACAA..UCCGAACUAUGUCGACA........................UGUU
#=GR AM039756.1/3-3632                                                   PP ..................................................................................******9966666.66666666667777777.7777.7766.555555554444.444.3333.33.3333..33333333333333333........................2222
CABX01000024.1/22242-18910                                                  ..........................................................................................UUUGU.GAUGAUAAGAAUGU--A.UGCA.AAGG.-----AGUGGUU.G--.----.--.----..-----------------........................----
#=GR CABX01000024.1/22242-18910                                          PP ..........................................................................................11111.11111111111111..1.1111.1111......0000000.0..............................................................
FQ311431.1/351837-348427                                                    ..........................................................................................CUUGG.U---GUUUUUUCCAAGU.UUGC.AGGC.CAACGUCGGUUU.UGG.GCAC.UG.GAGA..AGGGUGGAAGGAACGUG........................GCAC
#=GR FQ311431.1/351837-348427                                            PP ..........................................................................................43333.3...3344444555666.7889.9***.************.***.9999.99.9999..99999888888777777........................6666
AB158483.1/67259-70699                                                      .......................................................................caggcaacuggcagcagcg-----.---GGCGCGCGCCCGGC.CUGC.GGGU.CCGCGUCGGCUC.GCG.GCGC.AG.GAGC..GGCUGCUGGCAAGGUAG........................CCGG
#=GR AB158483.1/67259-70699                                              PP .......................................................................********98765432222.........22222222222334.4567.9999.*********999.999.9888.88.8888..77777777666666666........................5544
AECX01001482.1/4980-1567                                                    ..........................................................................................-CAAG.GAGUGUAUUCUGAUGAU.AAGC.AAGU.CAACAUCAAUCU.AUG.AGUG.UC.GGAG..AAGGGUUUUGAGAAUGU........................AGCA
#=GR AECX01001482.1/4980-1567                                            PP ...........................................................................................2222.23333334444455556.6677.8999.9*******9999.999.9998.88.8888..88888777777777666........................6555
ACDU01008453.1/4063-605                                                     ..........................................................................................UUUGG.UUUCGGCCUUGAGC---.----.GAGU.CAGCAGCAGUUU.UAA.ACGG.UA.AAGA..AGUGCUUGUGGAAGGUA........................GUUU
#=GR ACDU01008453.1/4063-605                                             PP ..........................................................................................22223.33333344444444.........99**.************.***.****.**.**99..99999999999999999........................9999
AF001946.1/7-3467                                                           ..................................................................ccagguuuaggcuuugguuucucgAUGUA.UUUCCGGUUCAUCUUUU.UGGA.GAGG.UCAGCAUCAGCU.ACU.CGGA.AU.UGAU..UUCGUUCAAAGAAGGUAggucccuc........guggacccUUAU
#=GR AF001946.1/7-3467                                                   PP ..................................................................***********************966666.66777777777777777.8888.7777.777777777776.666.6665.55.5555..5555555555555544434444444........444444432222
AY347308.2/2719-6113                                                        ......................................................gugugccaguuuuuauguggacauuugauuaccuuuGCACA.UGAAUGGUAAUUUUCCU.GCGG.GGUG.UGGAUUGCAUAU.GCA.UGUA.AU.GAUU..UGCAUGUUUGUUAAAUG........................UGUC
#=GR AY347308.2/2719-6113                                                PP ......................................................99999999998888888888888888888888877744444.44444444555555666.6666.7777.777777777777.777.6666.66.6666..66655555555554444........................4444
AFSE01000966.1/4163-7878                                                    ..........................................................................................----A.CUAGUGCACUUUACUAG.GCCU.AGGC.UAGUAUUAGUUU.ACC.CUAG.AG.GAUA..AAGGCUUUAGGAAUAUA........................GCUU
#=GR AFSE01000966.1/4163-7878                                            PP ..............................................................................................5.7778889999999****.****.****.************.***.****.*9.9999..99999777777766665........................5544
BABT02000083.1/2416-5861                                                    ..........................................................................................CGGGG.GACGGACGCUCUCGCGUuUGGC.GGGC.CAGCGUCGGUUG.GCA.GUCG.GA.CUGG..AAAAGAUGGCAUGGAAU........................GU--
#=GR BABT02000083.1/2416-5861                                            PP ..........................................................................................99999.9999999999999999747999.99**.*******99988.877.5555.55.5444..44444333333333322........................22..
DQ158858.1/3702-7359                                                        ..........................................................................................-----.-----CAGUUCCUU---.----.UGAU.CGAUCCCAGCCG.CGC.AUCG.CA.C--G..AGACAGGUCCGACACGG........................AUCU
#=GR DQ158858.1/3702-7359                                                PP .....................................................................................................111111111.........4444.444444444443.333.3333.33.2..2..22222223333333333........................3333
ADVD01001051.1/9688-6024                                                    gccggaaagagugcgugaugaagagaggcagugccgggccgcagggaugcggccgcagaguagcagagggcagggcauggagggcguuugAGGGU.AGCCAGGGCUACGGGCC.UGGC.CAGC.GUCAAGCGGUGG.UUC.CAUG.GA.CUGG..ACUCUGCG--AGUCUGG........................AGGC
#=GR ADVD01001051.1/9688-6024                                            PP 99999999999999999999999999999999999999999999999999999999999999999999999999999999999999998856666.66667777778888999.9999.9999.888888888777.766.5444.43.3333..33322222..2222222........................2222
FP929119.1/127369-124021                                                    ..........................................................................................-UUGU.CUAGUGCACUCUUCUAU.AGGC.AGGC.UAGUAUUAGUUU.AGG.CAGU.UA.GAUA..AAGGUCUCUAUUACGUA........................CCUC
#=GR FP929119.1/127369-124021                                            PP ...........................................................................................4556.77888899999999***.****.****.************.***.****.**.****..99999888888877777........................6666
X99212.1/1257-5224                                                          .........................................................................................aAACGC.GUAGUGUGCACUUUUCU.CUUA.GUAA.GACGCCGUGAUC.CAU.UAGA.AA.UUGA..UACAUACAAAAUGUAUA........................UUGG
#=GR X99212.1/1257-5224                                                  PP .........................................................................................244444.44444444444444444.4444.3333.333333333333.333.2222.22.2222..22222222222222222........................2222
AM910985.1/906046-910036                                                    ..........................................................................................GGAAG.UUUUAUUUUUUUCUGCU.UUAU.UAAA.AGGAACAUCAGC.GAA.CCCG.GA.UAAU..UAAGAUAAAACAAUUUCcugaa..............guugc----
#=GR AM910985.1/906046-910036                                            PP ..........................................................................................*****.*****************.****.*999.999988888777.766.5555.44.4444..4444433333333333322222..............11111....
AEKE02010433.1/9661-13258                                                   ..........................................................................................GUCGA.UCCGCCAAUCGACUCGG.GGCA.UGGA.CUAGUGUGGAUU.GGG.--GG.CG.GCCA..AAGUCUGGGCUCUCGAU........................ACGC
#=GR AEKE02010433.1/9661-13258                                           PP ..........................................................................................88888.89999999999999***.****.****.*******99988.776...44.44.5555..55555445444444444........................4444
AACW02000152.1/5077-1635                                                    ..........................................................................................GGCCU.GGAUGCACUUGCAGGCU.AUGC.CUGC.CAACGACAAUUU.GAC.UUGA.GG.GAAA..AAACUAAGGGAAAUGUG........................GCCC
#=GR AACW02000152.1/5077-1635                                            PP ..........................................................................................45555.55666777778888999.9999.****.************.999.9999.99.9888..88888777777777766........................5555
X54004.1/2-3341                                                             .....................................................................aaaggucgaugaguaaggaaa-GGAC.ACAGAACUUCUACGCCG.GUCA.GAAG.ACAAAAUGAGUUcAGA.UUGA.AG.G---..-----------------........................----
#=GR X54004.1/2-3341                                                     PP .....................................................................666666666666666665543.2222.22222222222222222.2222.2222.2222222222220222.2222.11.1..................................................
CP000883.1/4521-799                                                         ..........................................................................................AAUAA.GGAACCCGUUGUAAUGA.UCUU.GGAU.CUACGUUUGCGA.AAA.CUUU.UU.AUCC..UGGCGGUUCAUAACUUU........................AGAG
#=GR CP000883.1/4521-799                                                 PP ..........................................................................................99999.99999999999999999.9999.9999.999999999999.999.8888.88.8888..88888888888887777........................7777
AEWC01035556.1/3417-48                                                      ..........................................................................................GCUGG.UUCGCCGAUCGACUCGG.GGUG.UGGA.CCAGCGUGGCUU.AGG.GGGG.CG.GCCA..AAGCCCGGUCUCUUGAU........................AUGC
#=GR AEWC01035556.1/3417-48                                              PP ..........................................................................................99999.999999***********.****.****.************.***.****.**.****..***99999999999888........................8888
AAEE01000005.1/203540-206997                                                .........................................................................auauauauuaauaaaccAAAUA.AUUAUUAAAAUUAUAAU.UAUA.GUAC.CAAUAUCAUUUA.UUU.CUUA.UA.AAAA..UUAUAUUAAAAAAGGUA........................AAUU
#=GR AAEE01000005.1/203540-206997                                        PP .........................................................................9999999999999888755556.66666666666666666.6666.6666.666666666666.666.6666.66.6555..55555555555555555........................5555
AANH01015347.1/4485-499                                                     ..........................................................................................--UAA.UAUUUAAAUAAUAUUAU.UAAGaAUAA.UGUGCAUUUUUU.CCA.UAUA.AG.GACA..UUGUAAUCUAUUAGCAU........................AUCC
#=GR AANH01015347.1/4485-499                                             PP ............................................................................................555.55556666666666666.666636677.999*********.***.****.**.****..*****************........................****
CP000592.1/125599-122427                                                    ..........................................................................................-----.-----------GCGCUC.GGGG.CUGG.UCAACGUGGGUU.AGC.UUGG.AG.GGAU..AUCACUUCCGA------........................----
#=GR CP000592.1/125599-122427                                            PP ...........................................................................................................233555.6666.6666.666666655555.555.4444.43.3333..22222111111..................................
CP002174.1/4341-468                                                         .......................................................................................aagGAAUG.GUUUCGUGUUGAAAAAG.AAAA.AUCG.AAGUUUUUUUUA.UCA.UUUU.UC.UGUU..UUGUCAUUUCUGUAAGU........................AACA
#=GR CP002174.1/4341-468                                                 PP .......................................................................................77766666.66777777777778888.8888.8888.899999999999.999.9999.99.9999..99999999999999999........................8888
AAWU01040617.1/30598-34662                                                  .................................................................................cgguccgcc--GCA.GGGCACUUACCUCCUGC.CUCA.CGAG.GACGUUGCGAUC.CAU.UACG.AA.ACGG..UUAGCCAGCGAUGGCUA........................CAGG
#=GR AAWU01040617.1/30598-34662                                          PP .................................................................................666666543..222.22222233333333444.4444.4444.444444444444.444.4444.44.4444..44444444444333333........................3333
AABX02000201.1/4587-1251                                                    ..........................................................................................----A.CUAAUAUAUUUAGGACG.GUUU.AAAU.UAGUAUCGGUUU.UGG.UAGG.GG.GAUA..AAGGUCCGGGGAAUAUA........................GCUC
#=GR AABX02000201.1/4587-1251                                            PP ..............................................................................................5.66677788888899999.9***.****.************.***.****.**.****..**999988888888777........................7766
AAGJ04131089.1/5040-1277                                                    ...............................................................aggaccggaccggcucggguggcggcg-GUCG.GCGCGUGCACUUCUCCC.GGAC.GCGG.CGCUCGGGACCG.GCA.GCUC.AG.GUCG..GCCGAAGGCACCGGCGC........................AGGU
#=GR AAGJ04131089.1/5040-1277                                            PP ...............................................................************************995.4555.55555555666667777.7777.8888.999999999888.888.7777.66.6666..55555444444433333........................3322
AANH01014867.1/5242-1306                                                    ........................................................uccuccuuccccgccgccucgcuggcccgugccuUCUCC.GGGGUGCACUUCCUCCG.UGGC.GGUG.CGCCGCGACCGG.CUC.CUGU.UC.GGCU..UGGAAAGGCUCGGGGCG........................AAGG
#=GR AANH01014867.1/5242-1306                                            PP ........................................................999999999999999999999999999999998866666.66677777777777777.7777.7777.888888877777.777.7766.66.6666..66665554444444444........................3333
ABAI02000368.1/21969-18003                                                  ..........................................................................................UUUGU.GUACUUCUCUACACUCU.----.AGGC.UAGCAUCAGUUC.UGG.UAGU.UG.AUUA..AAGAUCUCUGAAAUAUA........................UUGU
#=GR ABAI02000368.1/21969-18003                                          PP ..........................................................................................99999.99999999999999999......****.************.***.****.**.****..**************999........................9999
AABL01002234.1/7613-3727                                                    ........................................................................................auGGAGC.GUUUUUUAAUUCCUAUU.UUAU.UAAA.AGAAGCAUCAGU.GAA.UGUU.AA.AGUU..GAAUACUUGAAUUUGGU........................UAAG
#=GR AABL01002234.1/7613-3727                                            PP ........................................................................................3355566.67777777788888888.8888.9998.888888888888.888.8888.88.8877..77777777777777777........................6666
CABB01001346.1/9950-13589                                                   ..................................................................uugggacagagggaagcagcauaa-UUUU.CUGUGAUGCAUUUACUU.GUUC.GGUG.CUUGGGGAUGUU.--U.GAGG.CA.GAUU..UGUAUCCGCAGUUUUGA........................GGCC
#=GR CABB01001346.1/9950-13589                                           PP ..................................................................999999998888888888888653.2222.22222333333333333.3333.3333.333333322222...2.2222.33.3333..33333333333333333........................2222
AJ251729.6/10-3932                                                          .................................................ugauugauguacuuuauucugcugaauaugugucgcacuuc-UCCU.UGUCAUCCGGGUUGCAU.GCAA.CUGA.UUUUGGUAGUUU.AGG.UUUU.GA.GAAU..CUGUGAGUCAUUCAUUC........................GUGA
#=GR AJ251729.6/10-3932                                                  PP .................................................88888888888888888888888877666666666666653.3333.33333334444444555.5555.5555.555555555555.555.4444.44.4444..44333333333332222........................2222
AJ616903.1/3-3189                                                           ..........................................................................................-----.-----------------.---G.CCCC.UCGUGGGCGGUG.UAC.UGCC.GA.CGCC..GAGUCA-UCGAUAGCGA........................GACG
#=GR AJ616903.1/3-3189                                                   PP .....................................................................................................................1.2222.222222222222.211.1111.11.1111..111111.1111111111........................1111
AAXT01000001.1/163499-160332                                                ..........................................................................................CCCUG.UGCCUCGGCACCUG---.----.GCCU.CGGUCAUUUUCC.GGU.GCCU.CU.GAUU..GAUACCCCCUUUGAC--........................----
#=GR AAXT01000001.1/163499-160332                                        PP ..........................................................................................11111.11111122222223.........5666.777777766665.555.4333.33.3333..222222111111111..............................
EU276014.1/2525-6128                                                        ...............................................................auggacugucgcuguacggccgggucu-UGUG.CCCGUCGCACUUCUCGC.UGG-.AGCG.CGUCAACAGCUG.CUG.GGCC.UG.GUCG..ACACGGUCAAGUGGAAG........................GUAA
#=GR EU276014.1/2525-6128                                                PP ...............................................................************************974.3333.33344444444444555.444..5677.888888888888.888.7777.77.7766..66655544444444333........................3332
X16108.1/3-3406                                                             .......................................................................................uguGGUGG.UUCUUGCCUUGUGUGUC.AAGC.-AGC.CUUCGCGAUCGA.GGA.AAAC.UC.CAGG..GACAUGGUAGCCUACCC........................CUGG
#=GR X16108.1/3-3406                                                     PP .......................................................................................87644455.55555555555555555.5555..455.666655544444.443.3333.33.2222..22222222222222222........................2222
AASC02063144.1/2357-6096                                                    ..............................................................cgacccggccgcggugccucgccgggcc-CCGC.CGUGUGCACUU-UCCGC.GGGC.AGAG.CGCCACGACCGG.UCU.CGGGgCG.GCUA..CAAGUCGCCGGGGAAGG........................UAGG
#=GR AASC02063144.1/2357-6096                                            PP ..............................................................**********************999863.3333.33333444433.44555.5555.5555.444444444433.333.3333033.3333..33333333333333333........................3333
AY190083.1/12816-9361                                                       ..........................................................................................AUUUUuUUUCAUAAUUUGACGAA.UGAG.GAAU.UGGAUUCAUAUA.CCC.CUGA.AU.GGAA..AGGGACUAGAGAUUGAC........................AAGA
#=GR AY190083.1/12816-9361                                               PP ..........................................................................................44444044445555555555555.5666.6666.777777777777.777.7777.77.7777..77777766666666666........................6666
AAQA01000230.1/2382-6287                                                    ...............................................uauuaaugaauaaaaugauauuaaugcuaaauuagcaguauauGCAUA.GAUUGGUGUAUUUACCG.AUGG.UAUG.CAUCGAGAACUU.CAU.UUUA.GC.AUAU..UAAUACAAGUUAAUUUAgu...................gga----
#=GR AAQA01000230.1/2382-6287                                            PP ...............................................999999999999999999999999999999999999999998855555.56666666666667777.7777.7777.666666666665.555.4444.44.4444..3333333333333333322...................222....
ABHY02000010.1/18411-14992                                                  ..........................................................................................AGGCG.AUGCACUCUGAACCUGU.UGGU.AGGU.CAGCAUCAGUUU.CUG.GGGU.GG.AAAA..AGGAUCUAGGAAGGUAC........................UUUU
#=GR ABHY02000010.1/18411-14992                                          PP ..........................................................................................44444.44444444444444456.6777.9***.************.***.****.**.***9..99999999999999999........................9999
AGKD01469794.1/433-4364                                                     ..........................................................cucgugggacugaccccuggucgggcucggccCCCGC.CGGGCGCAUUUCCUCCG.UCGG.UGGUgCGCCGCGACCGG.CUC.UGGG.UC.GGCU..UGGAAGGGCUUGGGGCG........................AAGG
#=GR AGKD01469794.1/433-4364                                             PP ..........................................................*999999999999999999999999999999845555.55555666666666666.6666.65542555555555555.555.5555.55.5555..55555554444444444........................4444
EU795185.1/5035-1542                                                        ..................................................................gggcuguaguauuguucuacuuagAUUCC.UGCAGUGGUUCUUGUCG.GUAA.GAGU.CAACGUCAGUUG.GGC.AUCG.AA.CUAU..AUCUGCUUGGAACUCCU........................UGCU
#=GR EU795185.1/5035-1542                                                PP ..................................................................********************998744444.45555555555555666.6666.7888.999999999999.888.8877.77.7777..77777666666666666........................5555
ABJE01001552.1/13155-9432                                                   ..........................................................................................UAACC.UAG-GGCAAUCCGCU-A.GCCU.CGGC.UAGUAUUAGCUU.UCU.AUUA.GG.GGUA..AAGGUAUUAAGAAUAUA........................GC--
#=GR ABJE01001552.1/13155-9432                                           PP ..........................................................................................33333.333.33444444443.3.4445.6888.888888888888.777.7777.77.7777..77766555555554444........................33..
AF463459.1/5172-9173                                                        ......................................uggcuuucacgcgucgcgcgcgucgacguccucggacggcgugcacuucucuCUUAG.UAAAGCAUC--------.----.----.------------.---.----.--.----..-----------------........................----
#=GR AF463459.1/5172-9173                                                PP ......................................333333333333333333333333333333333333333333333333333222222.222222222...............................................................................................
CACX01001817.1/28911-25376                                                  ...............................................................guuauuuauuaaagagugauaaaaauaUUUUA.UUUUUGUUAACUUUAAU.AAAA.UAAU.UAUAUUAUUAAU.UAA.UAUU.UA.UAUU..AUCAAUUUAUUAAUAAU........................AUAA
#=GR CACX01001817.1/28911-25376                                          PP ...............................................................88888888888888888888888888744444.44555555555555555.5555.5555.555555555555.555.5555.55.5444..44444444444444444........................4444
ABFO01001550.1/11234-7872                                                   ..........................................................................................CCUGU.GUACUUUCCCAUGCUCU.----.GAGC.CAGCAUCAGUUC.UGG.CAGU.UA.GUUA..AAGAUCUCUGGAAUGUA........................UUGU
#=GR ABFO01001550.1/11234-7872                                           PP ..........................................................................................88888.88888888888888877......9***.************.***.****.**.****..**********9999999........................9999
AAWZ02036944.1/13391-9461                                                   ......................................cggggaagggguucccgggaggggaccgccgcccgggcggagccggcccccg--UCG.GGCGCAUUUCCGCCGGG.GCGG.U--G.CGCCGCGACCGG.CUC.CGGG.UC.GGCC..GGGAAGGCCCCGGUUCG........................GGCA
#=GR AAWZ02036944.1/13391-9461                                           PP ......................................8777777777777777777777777777777777777777777777765422..222.22222222222222222.3333.3..3.444444444444.433.3333.33.3333..32222222222222222........................2111
ABJQ01003429.1/1261-4980                                                    ..........................................................................................AAUGC.AAUACUCAACAAACCUU.CGGA.AACA.AUGUGGAUUAGA.CGC.----.--.----..--CGGCUUUAGCUGUGC........................AACU
#=GR ABJQ01003429.1/1261-4980                                            PP ..........................................................................................66777.77777788888888888.8888.8888.877777666655.555.................344445555566666........................6777
DQ340386.1/5845-9590                                                        ......................................................guggcagcuucuugauuaucauugguucuugcugagGAAUG.UAUUCUAAUUAGGCCAG.UUAC.CAAC.ACAUAAGAUUCG.AUG.UUUA.UA.AAAU..GC---------------........................----
#=GR DQ340386.1/5845-9590                                                PP ......................................................66666666666666655555555555555555555544444.44444444445555555.5555.4444.444444433333.333.2222.22.2222..22...........................................
AAEU02004758.1/4488-8478                                                    ..........................................................................................UGUAA.UAUUUAAAUAAUAUUAU.AAGG.AUAG.UGUGCAUUUUUU.CCA.UAUA.AG.GACA..UUGUAAUCUAUUAGCAU........................AUCC
#=GR AAEU02004758.1/4488-8478                                            PP ..........................................................................................56777.7888899999999****.****.****.************.***.****.**.****..*****************........................****
AAGK01000006.1/311714-308365                                                .....................................................................................uccug---GC.AUGGUCUGAGUAAUCCC.UUUG.G-UU.CAGCCAGCGUGC.AUU.GGGG.UG.UCGC..UAAACACAGUCGUGCCAucuc...............uagug-UGA
#=GR AAGK01000006.1/311714-308365                                        PP .....................................................................................87443...33.33334444444444555.5555.4.44.555555555555.554.4444.44.4333..333333333333333332344...............44332.111
AM850055.1/2180-5620                                                        ..........................................................................................GUGGA.UGGGUGCACCUGGUUUA.CACU.GGGC.CAGCAUCGGUUC.UGG.GAGC.CA.UAUA..CGGGGUUCGUGAAUGUG.......................gCCCU
#=GR AM850055.1/2180-5620                                                PP ..........................................................................................55566.67778888888888999.9999.****.***********9.999.8888.88.8887..77776666555555544.......................13333
ABQD01000052.1/42656-39384                                                  ..........................................................................................-----.--------GGUCGGGGC.GCUG.UGGC.CAGCGUUGUCAG.GCU.UGGC.UG.GGUU..GGGCGGAAA------UG........................CGCG
#=GR ABQD01000052.1/42656-39384                                          PP ........................................................................................................334456888.9999.9999.998877766655.555.4444.44.4333..332221111......11........................1111
AF083031.2/4931-937                                                         ..........................................................................................GUUGG.AUCUGGUGUAAUGACUU.CGAU.GAUG.CGUCCGUGAGUU.UUU.UCCC.UU.CUCG..UGCGUGCGUUGAACACA........................ACGA
#=GR AF083031.2/4931-937                                                 PP ..........................................................................................67777.7888899999999****.****.****.************.999.9999.99.9999..88888888888888888........................7777
FJ214952.1/2476-6052                                                        .................................................................aggacccggccucuuuguuggcuggACUGU.UGGCUGCACUUCACUGC.UCAC.U-CA.CGCAACGAACCA.CUC.UAGU.CG.GACC..AUGGCGGGGAUGAAGUUcucggggcuucggccuugggagcu--CC
#=GR FJ214952.1/2476-6052                                                PP .................................................................999999999999999999999998755555.55556666666665666.6555.5.33.333333333344.444.4444.44.4444..44444444444443333344444444333333333333211..11
ADND01333398.1/1565-4887                                                    ...................................................................................aagaaugAUACU.UAAUCAGGUCAUUAUCU.CAAA.UUGA.AAGUCAUCUCUG.CAU.UCUU.UG.GAAA..UAGACAGAAUGAGUUCG........................AG--
#=GR ADND01333398.1/1565-4887                                            PP ...................................................................................666665544444.44444444445555555.5555.5555.444444433333.333.3333.33.3333..33332222111111111........................11..
AY305326.1/4080-7607                                                        .............................................................agucguguugagcaguuguuuggcacuag---UG.CGUGGUGUUUCCUGCUU.UCAG.CCGU.CAGCAUCAUUGG.CUG.--AG.CG.GAAA..UAAUC------------........................----
#=GR AY305326.1/4080-7607                                                PP .............................................................66666666666666666666666554322...22.22222222222222222.3322.2222.222222222222.222...22.22.2222..22222........................................
AY580056.1/8-3756                                                           ...............................................................aguccggcucgaggcgucuaguagucgCGUUC.GUAAGGCGCAUUUCUCG.AGGG.UUAG.CGCCGCGACCGA.UGC.GAAC.GG.CCGA..CGACGCCGUCGAGUUGA........................GGUC
#=GR AY580056.1/8-3756                                                   PP ...............................................................***************************77888.88888888999999999.****.*999.999999999999.999.8888.88.8888..88888888888777777........................7777
HM245049.1/2716-6021                                                        ..........................................................................................-----.-UCAGUUAAGCCUUGCU.UGGC.ACCG.CAAGGGCCAUUU.AAG.GUGG.CGcUGUG..GAGUGCGGUGUAA----........................----
#=GR HM245049.1/2716-6021                                                PP .................................................................................................1111222222223333.3333.4333.332222222222.222.2221.1101111..1111111111111................................
AF198253.1/4-3331                                                           ..........................................................................................-----.-----------CUUUGG.UGUA.CUAU.CAGGCUAUUUUU.GCC.GGCC.AA.CUCU..CAGGAUUGAAAGGAAAG........................CUUG
#=GR AF198253.1/4-3331                                                   PP ...........................................................................................................223444.4456.7777.777777777777.777.7777.77.7777..77777777666666666........................6666
ACFS01000464.1/72267-68513                                                  gcaucgguuugguuuugugcagcaaacggcgugcugggaaggugaguuuacugucgguucgcugacuuugaacuguuauagcccagugucUGCCC.GCUGCGCCCCAGACCGA.GGUG.GUUG.CGGCAUGUGUUC.UCU.UCGG.AG.GGCU..AGCCUCCCUGUUCAAUGgcu..................guuCGUG
#=GR ACFS01000464.1/72267-68513                                          PP ****************************************************************************************9977888.88888999999999***.****.****.************.*99.9999.99.9999..99999888888888877666..................6664444
AFIU01000031.1/1055-4343                                                    ..........................................................................................----A.ACCGGUCUACUCUCCGU.CCUA.AGGC.UAAUAUUAUCUA.GGA.CCGC.CG.GAUA..AGACCUUAGGAAUAUAG........................CUCC
#=GR AFIU01000031.1/1055-4343                                            PP ..............................................................................................2.33334444555556777.7777.7888.888888888888.888.7777.77.7776..66666544444444433........................3333
Z92784.1/26583-30090                                                        .......................................................................................uugUGAUC.GUUGCCGGGUGUCGUUU.CCUA.UGCU.ACGCCGACGGCG.UUG.GCUG.CU.CGUU..CUAGCCCGACAGUGUUG........................CCCA
#=GR Z92784.1/26583-30090                                                PP .......................................................................................88877777.77788888888999***.****.****.*******99999.999.9999.98.8888..88888888888887777........................7766
ACBU01000682.1/139180-135819                                                ..........................................................................................UAUUA.UCUAUGCACUUCUUCAC.AGGU.GAAC.CAGUGUCAGUUU.CAA.CAGC.CA.GUCA..AAGACUUCUGAAAUGUG........................UCAU
#=GR ACBU01000682.1/139180-135819                                        PP ..........................................................................................55677.8888899999999****.****.****.************.***.****.**.****..*****999999999999........................9999
L78065.1/4292-8312                                                          ........................................................................................cc--GGC.CGCCAGGGCACUUAUCG.CUCG.CAGU.GUGCGGACAUCG.CGA.UCCA.UU.ACGA..AUGCGCCCCUGGCCAUU........................CCAG
#=GR L78065.1/4292-8312                                                  PP ........................................................................................33..333.33334444444455555.5555.5555.444444444444.444.4333.33.3333..33333333333333322........................2222
AC215351.2/119902-117132                                                    ..........................................................................................GCCGG.UCCGUCGAUCGACUCGG.GGCG.UGGA.CCAACGUGGUUU.GGG.GGGG.AG.GACA..AAGCCCGGGCUCUCGAU........................ACAA
#=GR AC215351.2/119902-117132                                            PP ..........................................................................................89999.99999999*********.****.****.************.***.****.**.**99..99999888888877777........................7766
AEKZ01014024.1/10162-6132                                                   .........................................................................................c-----.--------UGGCUCCCG.UUGG.UGCG.CGAUGCUCCGGA.UGA.AUCC.UC.GUGG..UUCAUCGGC---GAGGG........................CACG
#=GR AEKZ01014024.1/10162-6132                                           PP .........................................................................................2..............222334555.5555.5444.444433333333.333.2222.22.2222..222222222...22222........................2222
EU304548.1/2263-5714                                                        .....................................................................ucguucugguugguuuggcgcGGCUU.GUUGUUCCGGAUCCCUU.GAAG.ACAU.CUGACACUGGUG.GAU.GAGC.CG.UCUA..CACCGCCGAUUGAAAUU........................CCUU
#=GR EU304548.1/2263-5714                                                PP .....................................................................99999999999999999999844555.55555555556666666.6666.6777.777777777777.666.6666.66.6655..55555444444444444........................3333
CABU01011010.1/4329-997                                                     ..........................................................................................GGGGC.-AUUGGUUUGCGUUUCC.GCCG.UGGC.CAGGGCCGGGUA.GUG.UUGC.GG.GAGU..CUGCGCCUCGGAAGGUA........................GCAU
#=GR CABU01011010.1/4329-997                                             PP ..........................................................................................55555..5555555555666677.7777.899*.********9999.999.8888.88.7777..77766555555444433........................3322
FJ545743.1/4016-7385                                                        ...................................................................aaaagguccugguuuguaccuggGGAAG.UGACUGGGUGAGUGUGC.AUCG.UGAG.CCAAGAUGGGGU.CGG.ACAG.CC.ACAA..AGGCUCUGUACAACCGG........................UUUC
#=GR FJ545743.1/4016-7385                                                PP ...................................................................9888888888888888888888744444.44444444445555555.5555.5555.555555555555.555.5544.44.4444..44444444444444443........................3333
X53538.1/2523-6086                                                          ..........................................................ucacgcgccggcuccgggucggccaacgcgcaCCGCC.UCAGCGCACUAGCACCG.GGCG.AGAG.CACGACCGCUCC.GGC.CCGA.AG.ACCG..GCCGCUCGCCAAGGUAG........................CUCC
#=GR X53538.1/2523-6086                                                  PP ..........................................................********************************66666.77777888888888888.8888.8888.888888888877.777.7777.77.6666..66666555555555444........................4433
U35394.1/2899-6288                                                          ...........................................................aacuucaggaaucuugggauagaaauuguagGCUUC.GGUUUACCUUUUCUUGA.ACUU.GAUU.U-----------.---.----.--.----..-----------------........................----
#=GR U35394.1/2899-6288                                                  PP ...........................................................444444444433333333333333333332211111.11111111111111111.1111.1111.1...........................................................................
AF248477.1/2821-6490                                                        ................................................................uuguggcagagguuuuguuauuccucGGUGC.AGUGUUGCAUUUGCCGU.----.GGUG.UGCGUAGAGGCG.UCA.GAAG.UG.GAGG..UGUGAUCUCAGUUUUGA........................GG--
#=GR AF248477.1/2821-6490                                                PP ................................................................4444433333333333333333222211111.11111111111111111......1111.111111111111.111.1111.11.1111..11111111111111111........................11..
DQ248942.1/4699-8597                                                        .............................................................................ggcgacguagacuUGUCC.UUCUCGGAGGACGGGCU.CGUC.GUUG.UCAGAGGGUUCG.UCC.CCGU.CG.GCGU..AUCUUCCGCUGUGUCGC........................GAGU
#=GR DQ248942.1/4699-8597                                                PP .............................................................................888888888888844444.44445555555555555.5555.5555.555555555555.555.5554.44.4444..44444333333333322........................2222
FJ948787.1/12675-16494                                                      ...........................................................uuuacgggccgauccgcggccgagcucccggCGUGC.CGACGCACUUUCUCCCG.CCCA.GUAG.UACGCCGCGACC.GGU.GGAG.CC.ACUU..CUAAGCUUCAGUCGUAA........................GGAC
#=GR FJ948787.1/12675-16494                                              PP ...........................................................******************************855556.66666666666677777.7777.8888.888888887777.777.7776.66.6666..66666666666666555........................5555
AGAT01020583.1/4054-375                                                     ..............................................................................aaaauagcuuggGAAGA.CAAAGUCAUGGAAACGG.AUGG.CUAG.UAGGCUGAGACG.ACG.GGAG.AA.GCUG..CAAUCCAGACUUAGUAG........................CAUG
#=GR AGAT01020583.1/4054-375                                             PP ..............................................................................77777666666644444.44444444444444555.5555.5444.444444433333.333.3333.33.3333..33333333333333322........................2222
AB526843.1/3573-7179                                                        ...........................................................ccgcgggcgcucgcgucgacgggcagugcgc-UGGC.CCAUGUCGUUCGGGUUG.GCCU.AGGU.CAGAAUGGGUUC.GCG.GCGG.CC.GACA..AAG--------------........................----
#=GR AB526843.1/3573-7179                                                PP ...........................................................4444444444444444444444444444442.2222.22222222222222222.2233.4444.444444444444.444.3333.33.3333..333..........................................
ABEP02020128.1/2049-5939                                                    ..............................................................aagaccuaucggccggcgucgaggcgugCGGAC.CCGCUGCACUUCUUCCG.GGCG.GAGC.GCCGCGACCGGU.UCG.ACGG.CG.GCCA..CGUCCCCGCGGAAGGUG........................CCCG
#=GR ABEP02020128.1/2049-5939                                            PP ..............................................................***************************977777.7888899999999****.****.****.*****9999999.999.9999.99.9998..88888888777777777........................5555
HQ009889.1/2642-6383                                                        ..........................................................................................-----.------UCGGGUCGCGU.CACG.GAUC.CAGUACCGAUCA.UGA.AGGC.CG.GGAG..CUACCCGUCACGCGUGA........................CGGG
#=GR HQ009889.1/2642-6383                                                PP ......................................................................................................33445567999.****.****.************.***.****.**.*999..99999999999999999........................9999
AJ298079.1/5-4031                                                           ..........................................................................................UGAGU.AGGUUUUAACCUUUAUC.UUAU.UAAA.AGAAGCAUCAGU.GAAcUUUU.AG.GGUU..AUUAAAAUAUGGCCAUG........................UAUC
#=GR AJ298079.1/5-4031                                                   PP ..........................................................................................66666.66777777777777888.8888.8888.888888877766.66614445.55.5555..55555555555555555........................6666
Y11506.1/699-3910                                                           ..........................................................................................UUUAU.UGCGUGCAUUCUGGCGG.CGCC.GUGC.CGGCGUGGCUGG.CUG.GACU.GU.GAUU..UUGACAGUCU-------........................----
#=GR Y11506.1/699-3910                                                   PP ..........................................................................................44445.55667888888999999.9999.9999.999888776665.555.3333.32.2222..2222211111...................................
ADAS01005276.1/8554-11800                                                   ..........................................................................................UA---.-------------AAAG.GGAG.UAUU.CUACAUCAAAUU.UUU.UGGA.GG.CGGAuuUUUGGGGUUUAAGCA--gucucugg........cuguguuaUGUC
#=GR ADAS01005276.1/8554-11800                                           PP ..........................................................................................11.................1111.1111.2222.222222222222.222.1111.11.111100111111111111111..11222222........222111112222
ACBR01000224.1/7956-3957                                                    ..........................................................................................UUUUG.UUUUAUAAUUCUCUUCU.UUAU.UAAA.AGAAACAUCAGU.GAU.UAAU.UU.AAUU..UCAAUAAAGCAAUCCCC........................UGAA
#=GR ACBR01000224.1/7956-3957                                            PP ..........................................................................................66666.66777777777888888.8888.8888.888888887777.777.6666.66.5555..55555444444433333........................3322
LSU_rRNA_eukarya.dvex110257.-.4309.7119.[NA].[Default].RF02543.rRNA         ..........................................................................................-----.-----------AGU---.----.AGGA.GCCGAGC-----.---.----.--.----..-----------------........................----
#=GR LSU_rRNA_eukarya.dvex110257.-.4309.7119.[NA].[Default].RF02543.rRNA PP ...........................................................................................................001.........1111.0000000.....................................................................
LSU_rRNA_eukarya.dvex114581.+.3968.5990.[NA].[Default].RF02543.rRNA         ..........................................................................................-----.-----------UCUCAU.CUCC.GUCG.CGCGGUGGCAUU.UCA.GCAG.CG.GCAG..UGCCGUAUCAUUGAUUG........................CG--
#=GR LSU_rRNA_eukarya.dvex114581.+.3968.5990.[NA].[Default].RF02543.rRNA PP ...........................................................................................................345777.7777.8888.777766655555.554.3333.33.3222..22222111111111111........................11..
#=GC SS_cons                                                                .........................................................................................._____.______________>>>.>>>>.>,,,.<<<<<<<_____.___.____.__.____.._________________........................____
#=GC RF                                                                     ..........................................................................................uuuua.uuuuuuuauuauaucgg.gggg.aaaa.ccgccccuuuuu.uua.uauu.ag.gaua..aagauuuuuaaaauuuu........................aauu

ABBC01002983.1/694-4056                                                     CCUCCGGGAC.GUCUUAUAGCCAGGGG-----------CGCAAUGCGGCCAGCCGGGACUGAG.........................................................................................................................................
#=GR ABBC01002983.1/694-4056                                             PP 9999999999.9998888888888777...........666777788888899999999999*.........................................................................................................................................
ABXC01009099.1/4348-964                                                     CUCCGGUCGC.CGUCGUC----------GGCACGGCCGGUCUCCGCGCGCCGCAAGGCGCGCC.........................................................................................................................................
#=GR ABXC01009099.1/4348-964                                             PP 5555554444.4444433..........33444444445555555555555555666666666.........................................................................................................................................
AATU01005899.1/2053-5743                                                    ----------.----------------------------------------------------cugugugcgccgugugcggauagcuugcuaugc........................................................................................................
#=GR AATU01005899.1/2053-5743                                            PP ...............................................................333333333333333333333333333333333........................................................................................................
ADAR01000068.1/27943-24692                                                  AGGACAAAGU.CUAGUCAAAUG-UCACGGGUUGGACUUUUUUUAGU--GUAAUGUAUAAC---augucuuguuuugacuguggugguguugaaaugc.......................................................................................................
#=GR ADAR01000068.1/27943-24692                                          PP 3333222222.22222222222.22222222222222111111111..111111122222...23356788899999999*****************.......................................................................................................
EU143316.1/2547-5543                                                        ----------.----------CAGU--------------------------------------.........................................................................................................................................
#=GR EU143316.1/2547-5543                                                PP .....................0000...............................................................................................................................................................................
AM039756.1/3-3632                                                           GCUCAUUCUA.UUAAUUUAGAGUGAUGUCUUGUGUUACGUUGUAAGGUUUGUUGCGUG-----uugauguugaua.............................................................................................................................
#=GR AM039756.1/3-3632                                                   PP 2222222222.22222222222222222222222222222222222222222222222.....223335667777.............................................................................................................................
CABX01000024.1/22242-18910                                                  ----------.-----------------------UUUAAUAGUGGUAAAAGGAUUGUACUGCU.........................................................................................................................................
#=GR CABX01000024.1/22242-18910                                          PP ..................................00001111111111112222222222222.........................................................................................................................................
FQ311431.1/351837-348427                                                    CCCUCGGGGU.GUGUUAUAGCCUUCCACUGGAUACAGCGACCGAGACCGAGGAC---------agcagcguacucgc...........................................................................................................................
#=GR FQ311431.1/351837-348427                                            PP 6666666665.5555555555555444433333333333333333333333322.........23344555689999...........................................................................................................................
AB158483.1/67259-70699                                                      CCCGGUCGCCgGGUCUGGCGCUAUAGGCCAGCGGAGCCGGCUGUGCGGCGGGCCGGGGCGACG.........................................................................................................................................
#=GR AB158483.1/67259-70699                                              PP 444444444404444444445555555555666666777777888888888899999999999.........................................................................................................................................
AECX01001482.1/4980-1567                                                    AUUUUUAUUA.AUUGUGUU-AUAGCUUGAGACUUGGAUACGAUG--CUUUGGAUUGAG-----gaacgcguaguaagc..........................................................................................................................
#=GR AECX01001482.1/4980-1567                                            PP 5444444333.33332222.222222222222222222222222..222222222222.....333446789999***..........................................................................................................................
ACDU01008453.1/4063-605                                                     UCUUUGGAAA.AUGUUAUAGCCAUAAGUAACUGUGCCGGUUAGGACUGAGGAUCGCUUUUAAGugucuugucgaggaauuuugggccguuagcgccaaggccuug...............................................................................................
#=GR ACDU01008453.1/4063-605                                             PP 9999999999.99999999999999998888888888888888888888887777777777779*****************************************...............................................................................................
AF001946.1/7-3467                                                           AUCUUUGUUC.UUUCCUUUUCCUUGUGGCUGAGGAGUGUUCUUGU------------------uuccgagcu................................................................................................................................
#=GR AF001946.1/7-3467                                                   PP 2222222222.2222222222222222222222233333333333..................345556666................................................................................................................................
AY347308.2/2719-6113                                                        UGGUGUAUUU.GUUUGUGUCCUUGUCCUUGAGGUUG---------------------------cuuucucc.................................................................................................................................
#=GR AY347308.2/2719-6113                                                PP 3333333333.3333333222222222222222221...........................22222222.................................................................................................................................
AFSE01000966.1/4163-7878                                                    CUCUAGGAGU.GUUAUAGCU--------------CUUUACGUAAUACCCUAGGGUAGACUAAG.........................................................................................................................................
#=GR AFSE01000966.1/4163-7878                                            PP 4444444443.333333332..............22333344555556666677789999999.........................................................................................................................................
BABT02000083.1/2416-5861                                                    -AGCAUGGGC.UCCGG----CACGUGUGUUUAUAGACUUGCUACCGAUACAGUCCGGCCGACC.........................................................................................................................................
#=GR BABT02000083.1/2416-5861                                            PP .222222222.22222....2222223333333333334444444444455555566666666.........................................................................................................................................
DQ158858.1/3702-7359                                                        GAAACGAAUC.UCGUGACACGAUGAGGGGCUGUGUA--GAUAGAGACAGAGUCAGGCAUGUCC.........................................................................................................................................
#=GR DQ158858.1/3702-7359                                                PP 3333333333.3333333333322222222222222..2222222222222333333333333.........................................................................................................................................
ADVD01001051.1/9688-6024                                                    AGUGUCGAGC.--CCGUGGGGACUCGA----------------GCGGGAUCGGAGUUGUUUUU.........................................................................................................................................
#=GR ADVD01001051.1/9688-6024                                            PP 2211111111...11111111111111................11122222222233333444.........................................................................................................................................
FP929119.1/127369-124021                                                    CCUUUAGGGA.GGCCUUAUAGGGG-----------AGACAACAUGUAACUAGCCUAGACUAAG.........................................................................................................................................
#=GR FP929119.1/127369-124021                                            PP 5555555555.4444444444433...........3446667777778888888999999999.........................................................................................................................................
X99212.1/1257-5224                                                          GUCAUCAAUA.GGCCAGUAUGAAGUUUAUUGGAACAAAUGGCAUGAUCUUAUA----------cggucguguguauugucugguaagcauauuguguccuguaaugacugucugaugg..................................................................................
#=GR X99212.1/1257-5224                                                  PP 2222222222.222222222222222211111111111111111111111111..........2223444455677788888888888888888888888888888888888888889..................................................................................
AM910985.1/906046-910036                                                    ---CGGGAAU.AUCUAAUAUUUCCUGCUCUUCACUUA-------GUCCUUACUCUAA------ugucuggacaacugguuuuauaaaaacuucuuacucaaaaggg..............................................................................................
#=GR AM910985.1/906046-910036                                            PP ...1111112.22222222222222221111111111.......1111221111111......22333355667778999999999999*****************..............................................................................................
AEKE02010433.1/9661-13258                                                   CCGUGGAAUG.UUGUCUCCUAGAUUGUUGCAGG-----UAGCGUGCGCCUCUGGCGUGCUUCG.........................................................................................................................................
#=GR AEKE02010433.1/9661-13258                                           PP 4444444444.4444444444443333333222.....3333333444444455578888999.........................................................................................................................................
AACW02000152.1/5077-1635                                                    ACUUGUGGGU.GUUAUAGUCCCUUAGAAAAUACCUUGGGUUGGAUUGAGGAACGCAG------cgaaugcuuuuuggcgaguuuuccaggaagguuuuc.....................................................................................................
#=GR AACW02000152.1/5077-1635                                            PP 5555555444.4444444444444444333333333333333333333333333333......333446889999999999******************.....................................................................................................
X54004.1/2-3341                                                             ------AGUC.ACCUGAGAUCGGGGGUCAAACCAGAUCAAAA---------------------gggaaacuuc...............................................................................................................................
#=GR X54004.1/2-3341                                                     PP ......1111.1111111111111111111111111111111.....................1122222222...............................................................................................................................
CP000883.1/4521-799                                                         UUCAUUUAUA.UAAUUUUAUGUACUGUGUGAACAGUCAAAUUUUAUGUAAAAAUAAAUCUAUCgugaugugaccagagacaaagguugaa..............................................................................................................
#=GR CP000883.1/4521-799                                                 PP 7777777777.777777777777776666666666666666666666666666666555555589*************************..............................................................................................................
AEWC01035556.1/3417-48                                                      CCGUGGAAUA.UCGUCUCCUUGAUUUU-----GGUACGAAGCGCGCUCUUAUGGCGUGCUUCG.........................................................................................................................................
#=GR AEWC01035556.1/3417-48                                              PP 8877777776.6666666555555554.....3444444555555666666777789999999.........................................................................................................................................
AAEE01000005.1/203540-206997                                                CUUUUAGAAU.UGUUAUAGUUUUAAUAUUUAAAUAUAAGAAAUGAAUGAGGGAAUAUUUU---aaaaauucaaagaau..........................................................................................................................
#=GR AAEE01000005.1/203540-206997                                        PP 5555555444.4444444444444444444444444444444444444444444444433...456999*********..........................................................................................................................
AANH01015347.1/4485-499                                                     CAAAUUUAUC.AUAAAAUAUAACUUAUAGUUUAUUCCAAUUAAAUUGCUUGCAUUUUAACACAgaauaaauguuauuaauuugauaaagugcugauagauuuauauuauuacagagcguu................................................................................
#=GR AANH01015347.1/4485-499                                             PP **********.****9999999999999999999999999999999999888888888887779********************************************************................................................................................
CP000592.1/125599-122427                                                    ----------.----------------------------------------------------.........................................................................................................................................
#=GR CP000592.1/125599-122427                                            PP ........................................................................................................................................................................................................
CP002174.1/4341-468                                                         AUACAAUGGC.UUCGGUUUUAAGUUUUAUGUCAGUUUCCUUUUUGUUAGCGUAAAGAGAUAUAuguauagaagauguuuauuuuauguacuuccuuauauguauauuuuguguaauaaaaaucguuguuucgguuuuuuuuuggcuauagacacgga...........................................
#=GR CP002174.1/4341-468                                                 PP 8888888888.888888888888888888888877777777777777777777776666666689********************************************************************************************...........................................
AAWU01040617.1/30598-34662                                                  CCCGGCACCU.GCCCCUUGGCAUCUGGUUGCUUGUCCC-------------------------acaguagcggcgcucaguucggaaggccugcgccgcaaccuggggcuuaccggugcguggugugcagccg...................................................................
#=GR AAWU01040617.1/30598-34662                                          PP 3333333333.333333333333333322222222222.........................2223444444444444455556777999******************************************...................................................................
AABX02000201.1/4587-1251                                                    CUCCGAGAAU.AUUAUAGCCCCGGGCG--------------UAAUACCUUCACUAGGAUUGAG.........................................................................................................................................
#=GR AABX02000201.1/4587-1251                                            PP 6666665555.5555544444444333..............4444455555666677788888.........................................................................................................................................
AAGJ04131089.1/5040-1277                                                    AGCU------.-CCGCCUUGGCCUUUGUGCCUCUGCGGAGAACUAAUAGCGUCGGUCG-----caacgccgaccgggcugccgaggaagggacgcgagccgcgcccgccuccccucguggggggcugcgccucccgucc.............................................................
#=GR AAGJ04131089.1/5040-1277                                            PP 2222........2222222222222222222222222222222222222222222222.....2234477788899***************************************************************.............................................................
AANH01014867.1/5242-1306                                                    UGGCCCGCGG.CGCGAGCCGCGUGCUUU----------ACAGCGCCCCCUGGCCCGU------accucgccgcuuccgggggccguggacuuaguacucgcugcgcccucucuccccgcggggagggacggggccccccgcucc........................................................
#=GR AANH01014867.1/5242-1306                                            PP 3333333333.22222222222222221..........1112222222222222222......223333566666778899999999999999999999999******************************************........................................................
ABAI02000368.1/21969-18003                                                  UCUCUGAGAU.AUCUUAUAGUCAGAGA-----------UAUAAUAUAGCCAGCUGAGACUAAG.........................................................................................................................................
#=GR ABAI02000368.1/21969-18003                                          PP 9999999999.9999888888888877...........677788888899999999*******.........................................................................................................................................
AABL01002234.1/7613-3727                                                    UUUUUUUUGC.AAAUAUGUAAUAUUUGUAAGAAUUUCGUGUCAUUUCUUAUAAUUGAUUUG--auaacaauccauuuguugauuauucuguuua..........................................................................................................
#=GR AABL01002234.1/7613-3727                                            PP 6666666666.66666555555555555555554444444444444444444433333333..35899**************************..........................................................................................................
CABB01001346.1/9950-13589                                                   AGCUUGCUGG.UACCCAAACGGUGUUAGCAUUUUUUGUCUUGGACAUUUGAGUAU--------ggcuuacggucauuuaucgguucgaucuggguguaaguuacgg..............................................................................................
#=GR CABB01001346.1/9950-13589                                           PP 2222222222.22222222222222222222222222222222222222222222........23333345888999999999999999*****************..............................................................................................
AJ251729.6/10-3932                                                          UU--------.----------------------------------------------------gauuuaagucuugaauuuccaacuacugaugcgguuguaagaaaauagcgaacaagcguuugacgcggucaauuauuuu..........................................................
#=GR AJ251729.6/10-3932                                                  PP 22.............................................................22222222222222222222222222222222222222333333344455555556667778999999999999*****..........................................................
AJ616903.1/3-3189                                                           AGGGUUACAA.AUGGGA-----------------------GCGCCUUUCGGGCGUUCUCCCCU.........................................................................................................................................
#=GR AJ616903.1/3-3189                                                   PP 1111111111.111111.......................11111111112222222222222.........................................................................................................................................
AAXT01000001.1/163499-160332                                                -------UCG.GUCUCCUACCCG-----------------GUUUCCCCUGUCUCUGGGUUUCU.........................................................................................................................................
#=GR AAXT01000001.1/163499-160332                                        PP .......111.111111111111.................11111222222222333333334.........................................................................................................................................
EU276014.1/2525-6128                                                        GCAUCCAGCU.UGCUGGCU---GUUGUUAUAUCCACUCGUACCUAGAUC------GGGCUUGGcagaggcgagcggugcaugcucucucucgagagggcuggcguccuguuccguucacguag.............................................................................
#=GR EU276014.1/2525-6128                                                PP 2222222222.22222222...222222222222222222222222222......2222222244555688999*************************************************.............................................................................
X16108.1/3-3406                                                             GUGGGUGAAU.GUGCUUGGUAGAACUC----AUUUGCGGACUGUUUCCUUCG-----------ugucugguugcagugcugcuugaucuugugcgcuggga...................................................................................................
#=GR X16108.1/3-3406                                                     PP 2222222222.2211111111111111....111111111111111111111...........11122233344556788888888888999999999999...................................................................................................
AASC02063144.1/2357-6096                                                    CGCGAGCGGC.AACGUUCGCGCUGUUACAGCCCCGGCAGGCC---------------------agccgcccgcggaccgagggacgaccgcgucggccuucgaggcuacccggccauccgggggaguuc.......................................................................
#=GR AASC02063144.1/2357-6096                                            PP 3333333333.3333333333333333222222222222222.....................22223344445555566788999*******************************************.......................................................................
AY190083.1/12816-9361                                                       AUGAGAUACC.ACAUGGUAGCGGGGUGGAUAAGAGAUUUUUCAACUUGGAGUGCUAGGAA---aauaggugcgagagagagaaa....................................................................................................................
#=GR AY190083.1/12816-9361                                               PP 6665555555.5555555555444444444443333333333333333333333333333...336899***************....................................................................................................................
AAQA01000230.1/2382-6287                                                    --CCAAUUAU.UUCAAUUGAUAAUUGGAAUCCUAAAUUAUGUUGAAAUAUGUCUUA-------gaugaaguuuuuuuuuuuuuuucccauauauguaacuuucacuugaaauaauagugacauguaucgauuauaau...............................................................
#=GR AAQA01000230.1/2382-6287                                            PP ..22222222.222222222222222222222222222222222222222222222.......233344467778889999999999**************************************************...............................................................
ABHY02000010.1/18411-14992                                                  CGGGUUCUGC.CUGAAGAGGGUUAUAGCCUAGGUUGUAAUACAUCCACUGGGGACUGAGGACU.........................................................................................................................................
#=GR ABHY02000010.1/18411-14992                                          PP 9999999999.9999999999999999999999999999999999999999999999999999.........................................................................................................................................
AGKD01469794.1/433-4364                                                     UGGCUACCGG.UUUCGGCCGUGAGCUUUACAGCGCUCCUGCUCCGUACUCG------------ccgcuuuccggggccgaggacuuaguacccgcugcgucaugucccccugcgggggggcacggggcccuuugcccccggc..........................................................
#=GR AGKD01469794.1/433-4364                                             PP 4444444444.4444444333333333333333333333322222222222............233333446677999999999999999999999999999999999**********************************..........................................................
EU795185.1/5035-1542                                                        GGGUUGCGGC.UCAGUAAGAGUGUCGAGUGUGAAGUUGGA-----UCUCAACUGAGGGCUUUGugcgaggaucuaguucugcguaauuugcacgaaagugcgcu................................................................................................
#=GR EU795185.1/5035-1542                                                PP 5555554444.44444444333333333333333322222.....2222222222333333334566799**********************************................................................................................................
ABJE01001552.1/13155-9432                                                   --------UC.UCCUUCGGGGGAGUAUUAUAGCUUAUCGUAUUAUACCCUUUAAGGGGCUAAG.........................................................................................................................................
#=GR ABJE01001552.1/13155-9432                                           PP ........33.3333344444444555555555555556666666666666666777777777.........................................................................................................................................
AF463459.1/5172-9173                                                        ----------.----------------------------------------------------gcgacccguucgcugucgaucuaagcgccgcccgggagccccgucgcucgcccccucaaaggggugcgcggcgcggaccggucgcggacgccgaccgacgccgcggacgguaugcaaagucgcgcgca.........
#=GR AF463459.1/5172-9173                                                PP ...............................................................2344444444444445555555555555555566666666666666677777777777777777777777777777777777777777777777777777777777888888888888999999****.........
CACX01001817.1/28911-25376                                                  UAUUUUAUUA.AUAUUAUAUAAGACACAUGUGUUA--AAUAUAAUUUAUUAAUAAUUAUUAUA.........................................................................................................................................
#=GR CACX01001817.1/28911-25376                                          PP 4433333333.333333333333333222222222..22222222222233333333333333.........................................................................................................................................
ABFO01001550.1/11234-7872                                                   UCUCUGAGAU.AUCUUAUAGUCAGGGG-----------UGCAAUGUGGCCAGCCAGAACUAAG.........................................................................................................................................
#=GR ABFO01001550.1/11234-7872                                           PP 9999999999.8888888888777777...........6667777788888888999999999.........................................................................................................................................
AAWZ02036944.1/13391-9461                                                   G---------.----------------------------------------------------guggcccgccgcccucgcccggcggcggguguuacagcccccgggccucagccaucgccgcaucccggggccgagggagaagaccgccgccgcgcccuccccccgccggccccccgucccucccccucg.......c
#=GR AAWZ02036944.1/13391-9461                                           PP 1..............................................................122233333333333333333333333333333333444444444444445555566888889999999999*********************************************************.......*
ABJQ01003429.1/1261-4980                                                    CUUUUUGAGA.AGCUGUGCUAUAGCUGAGUUUAUGAUAUAUUGGAUAACUGGCUUGGUGUUCG.........................................................................................................................................
#=GR ABJQ01003429.1/1261-4980                                            PP 7777777888.8888888888888888888888888888888888888888888888877777.........................................................................................................................................
DQ340386.1/5845-9590                                                        ----------.-------------------------UGGAUGAGGCAAUUUGCUUGCA-----aagggcucgcuaguaauaauggauauuggguuuuaugaagauugcagaauacaggcaauucacuaugaacgauuguuaauuu.......................................................
#=GR DQ340386.1/5845-9590                                                PP ....................................2222222222222211111111.....12222444444444444444444444444444444445555555555555555677778899999*****************.......................................................
AAEU02004758.1/4488-8478                                                    CAAAUUUAUC.AUAAAAUAUAAUUUAUAGUUUAUUCAAAUUAAAGUGCUUGCAUUUUAAAACAgaauaaauguuauuaauuugauaaagugcugauagauuuauaugauuacagugcguu................................................................................
#=GR AAEU02004758.1/4488-8478                                            PP **********.*********99999999999999999999999999999998888888888889********************************************************................................................................................
AAGK01000006.1/311714-308365                                                CUAGCAGAUU.CCAGACUCUACAGCCUCUCCCCGAUGUAAAUACCCUAUUACAUUUGGGUAUG.........................................................................................................................................
#=GR AAGK01000006.1/311714-308365                                        PP 2222222222.2222222222222223233333333333333333344444444444444444.........................................................................................................................................
AM850055.1/2180-5620                                                        UCGAUUCUGU.CGGAGGGUGUUAUAGCGCGGACAUCUUGUGGCUAGCCGGGACCGGGGACUGC.........................................................................................................................................
#=GR AM850055.1/2180-5620                                                PP 4444444444.4444444444444444444444455555555555555555555555666666.........................................................................................................................................
ABQD01000052.1/42656-39384                                                  UAGGGAGA--.-------------------------------U-----UAGACCUGCGUGUGU.........................................................................................................................................
#=GR ABQD01000052.1/42656-39384                                          PP 11111111..................................1.....111111111111122.........................................................................................................................................
AF083031.2/4931-937                                                         AAGAAUUCAC.UGGCUUCUUCCUCCGUGUGAGGCAGAAGCUUUGAGCUGGAGUCUUUCCUUUUuguuguuguuggaaucgacacagaagggcucuucgugagaguuuc............................................................................................
#=GR AF083031.2/4931-937                                                 PP 7777777777.777777666666666666666666666666666666666666555555555589999999*************************************............................................................................................
FJ214952.1/2476-6052                                                        UCAGUCCGGG.CUCUGGCCGGGGUGGG------------------------------------uauuggagcagucucguau......................................................................................................................
#=GR FJ214952.1/2476-6052                                                PP 1111111111.1111111111111111....................................1112223344445556666......................................................................................................................
ADND01333398.1/1565-4887                                                    ----------.CUGCAAGAAUAAGUUGGCUUGUUU--AUUCAACCAAUCGAAGUUGCAGGACGg........................................................................................................................................
#=GR ADND01333398.1/1565-4887                                            PP ...........111111111111111111111111..122222222222222222222223332........................................................................................................................................
AY305326.1/4080-7607                                                        ----------.--------------------------------CUUGGAUGCUAAUUGGUU--cgcuaugcgaauugguugcuuccuugcgauacucgcugcucggucaaugaggaagugcguuugcuggucaac.................................................................
#=GR AY305326.1/4080-7607                                                PP ...........................................111111111111111111..11333333333333444444444444444444444444444444444445556666677778999999999*.................................................................
AY580056.1/8-3756                                                           GAACGCCCUU.CGCGGGUAUUCGUAACCAGCUCGUUCGGUUUCGAUCGUUGGAUCUUAAUAAAaggcaucgagcgaauacuuaauaaauacgucggcguaaaacgcucgacgagcggcggagacucggcca.....................................................................
#=GR AY580056.1/8-3756                                                   PP 7777777777.77777777777777777777777777777777777777777777777777668999999999999999****************************************************.....................................................................
HM245049.1/2716-6021                                                        --GUUCGAUG.CAAUGUCAGCAUCAGUUGAUGUCUCGCUGUGAGACCUCGACUGAGGAAUGCG.........................................................................................................................................
#=GR HM245049.1/2716-6021                                                PP ..11222222.2222222222222222222222222223333333333333333333333333.........................................................................................................................................
AF198253.1/4-3331                                                           GUGCUUUGGA.GUCUAAAGAGACCCUCUCCUGAAGCCUCUGGUGGAGCGUGGUCUGCCCUUGG.........................................................................................................................................
#=GR AF198253.1/4-3331                                                   PP 6666666666.6666666666666555555555555555555555555666655555555555.........................................................................................................................................
ACFS01000464.1/72267-68513                                                  UUGGAUUUAU.UGCUAAACGGCAAUGUGUUUGACAUUUGCAGUGGUCAUUGGGUGGGGUUGUG.........................................................................................................................................
#=GR ACFS01000464.1/72267-68513                                          PP 4455555555.5555566666666666666666667777777777777777777777777777.........................................................................................................................................
AFIU01000031.1/1055-4343                                                    CCCUCGGGG-.----------GAGUAUUAUAGCCUAU-AGUAAUACGGCGCGUCCCGGGUAAG.........................................................................................................................................
#=GR AFIU01000031.1/1055-4343                                            PP 332222222............2222222222222222.3334444444455555566666777.........................................................................................................................................
Z92784.1/26583-30090                                                        UCUCGCAAGA.GAAGGUGUCUUGCUGG-CGGUAGUGGGUUCGUGGCGGCUAGCGUUUA-GUUA.........................................................................................................................................
#=GR Z92784.1/26583-30090                                                PP 6666665555.5555544444444444.444444444444444444444444443333.3344.........................................................................................................................................
ACBU01000682.1/139180-135819                                                CUCUCAGAAC.AUCUUAUAGUCGGGGA-----------UGCAAUGCAGUCAGUUAAGACUGAG.........................................................................................................................................
#=GR ACBU01000682.1/139180-135819                                        PP 9999888888.8888888877777766...........6666777778888888899999999.........................................................................................................................................
L78065.1/4292-8312                                                          CACCCGGUCC.CUGGCUCGUGUUGUCGACCU----CCUCGCGGGUGCCUUAG-----------ccggcgccuugcguacgggggacugguuccuucccgguuccgacucgaccgagcguggugugccgcuggaagcgugau...........................................................
#=GR L78065.1/4292-8312                                                  PP 2222222222.22222222222222221111....11111111112222222...........222333444446777888888888888888888888888888888888888888888888888888888888888888...........................................................
AC215351.2/119902-117132                                                    CCAUGGAACA.CCGUAUCCCCGAUUGUGGAAGGCA-----GCGCGUGCCUCCGGCGUGCUUCG.........................................................................................................................................
#=GR AC215351.2/119902-117132                                            PP 6666666555.555555554444444433333333.....23333334444445578899999.........................................................................................................................................
AEKZ01014024.1/10162-6132                                                   CCAUUUUCGG.CUCGAAUGUUCCGGCAUCGUAGUCGUGCACUUCUCCCCUAGUAGAA------cgucgcgacccguugugugucggucuacggcccgagagggcgccugucgcgucgcuucgugcgcacgcggcagacccucggucgccuggccggcugcacgacgguacucgcacgguaucgggccgcaaccaauccau
#=GR AEKZ01014024.1/10162-6132                                           PP 2222222222.2222222222222222222222222222222222222222221111......1223345666777777778888888888888888999999999999999999999999*******************************************************************************
EU304548.1/2263-5714                                                        CGGGAUGAUC.UUUUGGAAGUGGCGGCU----UUUGCACUGGCGGUACGCAUAU---------uguuggaccguucuggauuucugagucuguuguucucu...................................................................................................
#=GR EU304548.1/2263-5714                                                PP 3333332222.22222222222222211....1111111111111111111111.........11222233345667888888888888888889999999...................................................................................................
CABU01011010.1/4329-997                                                     CUCUUCGGAG.----------------------------------UGUGAAGACCGUGGCGUG.........................................................................................................................................
#=GR CABU01011010.1/4329-997                                             PP 2222222111...................................111122222333334444.........................................................................................................................................
FJ545743.1/4016-7385                                                        CUUCGGGAGG.CAGUGUGCGGAUGU------------------------CGGUGGAGGUUCGG.........................................................................................................................................
#=GR FJ545743.1/4016-7385                                                PP 3333333333.22222222222222........................22222222222222.........................................................................................................................................
X53538.1/2523-6086                                                          GCCCGGCAGU.GUUACAGGACGGGGCGUACGCCGCGUCGCGACGUGAAAG-------------acugugcgcguccauugggagucguugucgucggccggcgggcugcg..........................................................................................
#=GR X53538.1/2523-6086                                                  PP 3333333333.333333222222222222211111111111111111111.............11222334555667788888888889999999999999999999999..........................................................................................
U35394.1/2899-6288                                                          ----------.-------CUAAGAUUUGGGGCAGGAUAUAAAUUCAG----------------uugggcaauccaugugaaacuuuauucaau...........................................................................................................
#=GR U35394.1/2899-6288                                                  PP ..................11111111111111111111111111111................111111111122222233344444444555...........................................................................................................
AF248477.1/2821-6490                                                        ----------.----------------------------------------------------cagcuugcugguacccaaucuguguaagacuuuucgaccucgaacguuuuggugcauggcuuacgggcuc...................................................................
#=GR AF248477.1/2821-6490                                                PP ...............................................................11111222223333344455555555555555556666666677777777777777788888889*****...................................................................
DQ248942.1/4699-8597                                                        CGCGACCGGC.UCGAA------GUGCUUCGUUUCGACUGGUUGCAGGCGAG------------gagcgcgcuuugcguugcauccgucuccggacugccugcgccggucgguaccacggcgaacguagcuucgggccgaggaacggccccguccucgcucccgac...................................
#=GR DQ248942.1/4699-8597                                                PP 2222222111.11111......11111111111111112222222222222............2222222333335566666777777777778888888888888888888888889999999999999999********************************...................................
FJ948787.1/12675-16494                                                      UGGUGGCUGA.AGGUGGCCGGUGGUACGCUCCUCGGAGAAACCGCCG----GUGUUAUAU---cuguccagucuggacguacgcuccaccgaggcacgaccgggcccuuagcggccaauccgcacccucucccccucgggggaacgg.....................................................
#=GR FJ948787.1/12675-16494                                              PP 5444444444.444444444444333333333332222222222222....222222222...233567799999************************************************************************.....................................................
AGAT01020583.1/4054-375                                                     UCGCGGCUCG.UUGGGAGGCCGGUC--------------------------------------uuaaggcccgcgguggagacuucacuuauucuucgggaugguguugauccgcggugucc..............................................................................
#=GR AGAT01020583.1/4054-375                                             PP 2222222222.11111111111111......................................11112333333333333333333444444455555777788888888889999999999..............................................................................
AB526843.1/3573-7179                                                        ----------.----------------------------------------------------gcgccggcaagguucgagcgcgcccgucgcgcucggcuuauaggccggcguccagaucgccgcugucgcggaccgaggugucgaaacgugcgcu...........................................
#=GR AB526843.1/3573-7179                                                PP ...............................................................4445555555555566666666666666666666666666666666666666666666666666666666777777788899999999999999...........................................
ABEP02020128.1/2049-5939                                                    GGGCCUUCGG.GUCUCCGGAGUUAUAGCCGCGGUGCGUGCGGCGCCCGCU-------------gucggaccgaggacaggcaaucgaccgccgcgccugcccgucgccccgcuucacggcggggcaagggccgggcccccguc.........................................................
#=GR ABEP02020128.1/2049-5939                                            PP 5555444444.444444443333333333333222222222222222222.............2223334445567888999999**********************************************************.........................................................
HQ009889.1/2642-6383                                                        UCGUGCACUC.CCCCGCCCACCCGAUCGCGGUAACGCAGUCGACACCGGUGGAUGUAUCACC-.........................................................................................................................................
#=GR HQ009889.1/2642-6383                                                PP 9999888888.888888888888888877777777766666666666666555555444444..........................................................................................................................................
AJ298079.1/5-4031                                                           CUUUACAAAU.AUAAUAUAUGAGUAAAAGGAUUUCGUGUCACUUCCGCUAAAAUGGUUGUAUAacgagcuauuuuuauaauccgguuuacu.............................................................................................................
#=GR AJ298079.1/5-4031                                                   PP 6666666666.66666666666666666666666666666666666666666666555555559***************************.............................................................................................................
Y11506.1/699-3910                                                           ----------.-------------------------------------CGGCUGGUGAGGGCU.........................................................................................................................................
#=GR Y11506.1/699-3910                                                   PP ................................................111111111112222.........................................................................................................................................
ADAS01005276.1/8554-11800                                                   CUGAGCUUUG.AUCAAUGCUUAAGAUUGAGGAAGGCAGUAAG---------------------cacuuuua.................................................................................................................................
#=GR ADAS01005276.1/8554-11800                                           PP 2222222222.2222222222222222222222211111111.....................12222223.................................................................................................................................
ACBR01000224.1/7956-3957                                                    AUUCAAAAUU.UCUUUUAAUUUUGUUU---UCACUUUCUCCCCGCACUAAUGUGGG-------gaaaacuggcuuuauuucuucaauuauuuuuu.........................................................................................................
#=GR ACBR01000224.1/7956-3957                                            PP 2222222222.2222222222222222...11111111111111111111111111.......22233456788899999999999999999999.........................................................................................................
LSU_rRNA_eukarya.dvex110257.-.4309.7119.[NA].[Default].RF02543.rRNA         ----------.--------------UU------------------------------------.........................................................................................................................................
#=GR LSU_rRNA_eukarya.dvex110257.-.4309.7119.[NA].[Default].RF02543.rRNA PP .........................00.............................................................................................................................................................................
LSU_rRNA_eukarya.dvex114581.+.3968.5990.[NA].[Default].RF02543.rRNA         ----------.---------------------------GU----AAACGGCGCUGACUGGAUG.........................................................................................................................................
#=GR LSU_rRNA_eukarya.dvex114581.+.3968.5990.[NA].[Default].RF02543.rRNA PP ......................................11....1111111112222222333.........................................................................................................................................
#=GC SS_cons                                                                __________.____________________________________________________.........................................................................................................................................
#=GC RF                                                                     uuuuuuuaau.aucuuuuauaaaguuuuuuuuauuuuauuuuuaauauuuaguuuauacuaug.........................................................................................................................................

ABBC01002983.1/694-4056                                                     .................................................................................................................................GAACGCGCUUCGG.CACGGAUG.CUGG..CA.UAA...UG.GU..UGUAAGCGGCCCGUCUUGAAACACGG
#=GR ABBC01002983.1/694-4056                                             PP .................................................................................................................................*************.********.****..**.***...**.**..**************************
ABXC01009099.1/4348-964                                                     .................................................................................................................................CCUCGGGGCGCUG.CGCUGCAA.CGGC..CU.GCG...AG.CU.cCCCAUCCGACCCGUCUUGAAACACGG
#=GR ABXC01009099.1/4348-964                                             PP .................................................................................................................................7777777788888.8999****.****..**.***...**.55.4**************************
AATU01005899.1/2053-5743                                                    ................................................................................................gugugugguuguguguggauugauguggguuuuAACUUGUUGCCGU.UCGGGACG.UUGA..CG.AAA...UG.GA..GCGAUUUGACCCGUCUUGAAACACGG
#=GR AATU01005899.1/2053-5743                                            PP ................................................................................................3333333333333333333333444444444446777777777777.77778888.8888..99.999...99.99..**************************
ADAR01000068.1/27943-24692                                                  ...............................................................................................augcagaucaaugacacuccaacaaaucaauucaUACUUACCCACCA.CAAAAACG.UUGA..GG.AAA...UG.GU..UUUAAACGACCCGUCUUGAAACACGG
#=GR ADAR01000068.1/27943-24692                                          PP ...............................................................................................*********************************95555555666666.66677788.8888..99.999...**.**..**************************
EU143316.1/2547-5543                                                        .................................................................................................................................------AGGGAUC.CCCC----.---C..CA.AGA...GU.CU..UUCCUCUCGCCCGUCUUGAAACACGG
#=GR EU143316.1/2547-5543                                                PP .......................................................................................................................................0001111.1112........5..66.667...89.99..**************************
AM039756.1/3-3632                                                           ....................................................................................................................aauguguaauuauUUGUAAAAUAAUU.AUGUCAGC.GUA-..AA.AGU...CA.ACcaCCUCUCCGACCCGUCUUGAAACACGG
#=GR AM039756.1/3-3632                                                   PP ....................................................................................................................77777777777644444444444444.45555555.555...56.677...88.8889**************************
CABX01000024.1/22242-18910                                                  .................................................................................................................................ACUGAACCUCCUC.UUUC----.---C..UA.AUA...AC.UG..CUUCUCCGUCCCGUCUUGAAACACGG
#=GR CABX01000024.1/22242-18910                                          PP .................................................................................................................................2222223333333.3333........7..78.888...99.**..**************************
FQ311431.1/351837-348427                                                    ..................................................................................................................aagagcgggcccucgGGCACCUUUACGC.UUAGGGCG.UUGG..CA.UAA...UG.GC..CCUCUACCACCCGUCUUGAAACACGG
#=GR FQ311431.1/351837-348427                                            PP ..................................................................................................................9999999999999996666666677777.8889****.****..**.***...**.**..**************************
AB158483.1/67259-70699                                                      .................................................................................................................................CCUCGGCAACGGG.GCGCGACG.CGGG..CG.CCA...UG.GC..UCUCUCCGACCCGUCUUGAAACACGG
#=GR AB158483.1/67259-70699                                              PP .................................................................................................................................9999999999999.********.****..**.***...**.**..**************************
AECX01001482.1/4980-1567                                                    .................................................................................................................uuugagcggauucgaaAGGAUCUCCUUAC.UAUGGAUG.UUGG..UG.AAA...UA.AC..UUUAAGCGACCCGUCUUGAAACACGG
#=GR AECX01001482.1/4980-1567                                            PP .................................................................................................................***************96666667777778.8899****.****..**.***...**.**..**************************
ACDU01008453.1/4063-605                                                     ......................................................................................ggcuugcucaagacuugguguuaacuguucaggacgaccaaacACAAGGCCUUAAA.AUAGGUUG.CUGA..CA.AAA...UG.GU..UUUAAUCGACCCGUCUUGAAACACGG
#=GR ACDU01008453.1/4063-605                                             PP ......................................................................................*******************************************7888888889999.9999****.****..**.***...**.**..**************************
AF001946.1/7-3467                                                           ........................................................................................................................ccacuuucgAGUACUCGGUUUC.UGUGAUGC.UGGC..UU.AAU...CG.GU..UCCAACCGACCCGUCUUGAAACACGG
#=GR AF001946.1/7-3467                                                   PP ........................................................................................................................6666666646666666666666.67777777.7777..77.788...9*.**..**************************
AY347308.2/2719-6113                                                        ........................................................................................................................cuugggcuuACAUGCCCUGGCA.CACACAUU.CUGG..CA.AAA...UG.CU..UCUGCUUGACCCGUCUUGAAACACGG
#=GR AY347308.2/2719-6113                                                PP ........................................................................................................................2222222225556666666777.78889999.9999..99.9**...**.**..**************************
AFSE01000966.1/4163-7878                                                    .................................................................................................................................GUUUAUAUAUCUA.UAAGAAUA.CUAG..CG.UAA...UA.GU..UAUUAGUAACCUAUCUUAAAAUAUAG
#=GR AFSE01000966.1/4163-7878                                            PP .................................................................................................................................999**********.********.****..**.***...**.**..**************************
BABT02000083.1/2416-5861                                                    .................................................................................................................................GAGGAACGCCGUC.GUAGGACG.CUGG..CA.GAA...UG.GC..UUUAAACGACCCGUCUUGAAACACGG
#=GR BABT02000083.1/2416-5861                                            PP .................................................................................................................................6667777777788.8889****.****..**.***...**.**..**************************
DQ158858.1/3702-7359                                                        .................................................................................................................................UGCAUGACCUGAU.CACGAGGA.UCGA..UC.CAA...CA.UC..CUCCGAUGACCCGUCUUGAAACACGG
#=GR DQ158858.1/3702-7359                                                PP .................................................................................................................................3333334444444.45555555.6666..78.999...**.**..**************************
ADVD01001051.1/9688-6024                                                    .................................................................................................................................AAAGACGUCGAGC.UCGAGCGA.GAC-..UG.GCG...CG.CC..AUCAAUCGACCCGUCUUGAAACACGG
#=GR ADVD01001051.1/9688-6024                                            PP .................................................................................................................................4444555555566.66678888.888...56.788...**.**..**************************
FP929119.1/127369-124021                                                    .................................................................................................................................GUCCGCGCAUCUG.CUAGGAUG.CUAG..CA.UAA...UA.GC..UGUAAGCGGCCUAUCUUAAAAUAUAG
#=GR FP929119.1/127369-124021                                            PP .................................................................................................................................*************.********.****..**.***...**.**..**************************
X99212.1/1257-5224                                                          .........................................................................auuuuaaagaugauaucaaugauguuacggcaucacuuaucauugauaagaguacgAUAUCUAUCUGAU.CAACGGUG.GUUA..AA.UUU...GG.GAuaCCUUUUGGACCCGUCUUGAAACACGG
#=GR X99212.1/1257-5224                                                  PP .........................................................................999999999999999999999999999999999999999999999999999999653333333333333.33333333.4444..44.444...66.65589*************************
AM910985.1/906046-910036                                                    ......................................................................................gaauuauccuauuugcugaggaaaauaaaaauugccgggacuuGUCCCGACAGUUU.GAGUUGUU.UCUA..UA.CAAu.aCU.UU..CUUAACCCACUCGUCUUGAAACACGG
#=GR AM910985.1/906046-910036                                            PP ......................................................................................*******************************************6666667777777.77788888.8888..77.7766.7**.**..**************************
AEKE02010433.1/9661-13258                                                   .................................................................................................................................GCAUCUAUGCUCU.CUGGACGC.UGGC..UU.GUG...GGcUC..CCCAUUCGACCCAUCUUGAAACACGA
#=GR AEKE02010433.1/9661-13258                                           PP .................................................................................................................................9999999999999.99******.****..99.999...88356..**************************
AACW02000152.1/5077-1635                                                    ............................................................................................ugagguacuacgguaucaagguugaucuuuuugguuaUACUUCUAUUCGC.UUAGGUUG.UUGG..CU.UAA...UG.AC..UCUAAAUGACCCGUCUUGAAACACGG
#=GR AACW02000152.1/5077-1635                                            PP ............................................................................................************************************98888888899999.9999****.****..**.***...**.**..**************************
X54004.1/2-3341                                                             ......................................................................................................................agacuggacugAGGGGCC---UAA.GGGCGAUU.UUGU..CA.AAA...UG.GC..UUCUACUGACCCGUCUUGAAACACGG
#=GR X54004.1/2-3341                                                     PP ......................................................................................................................222222211111111111...222.22223333.3333..44.444...44.68..9*************************
CP000883.1/4521-799                                                         ......................................................................................................aaugucuacaaucuaauaguuuguuagACCUAAAAAUUAU.ACAAAAGG.CAGA..CG.GAA...GG.GC..UUUAUUCGACCCGUCUUGAAACACGG
#=GR CP000883.1/4521-799                                                 PP ......................................................................................................***************************7788888888888.88999999.9999..99.***...**.**..**************************
AEWC01035556.1/3417-48                                                      .................................................................................................................................ACAUCUGUGUGCU.CCGGACAC.UGGC..UG.UGG...GC.UC..CCCAUUCGAUCUGUCUUGAAACACGG
#=GR AEWC01035556.1/3417-48                                              PP .................................................................................................................................99***********.********.***8..88.777...66.77..**************************
AAEE01000005.1/203540-206997                                                ..................................................................................................................aauaauuuaauauuaUAUUAUUAUUAUU.CUAGGAUA.UUGG..UA.UAAaauAG.GU..UUUAUCUGACCCGUCUUGAAACACGG
#=GR AAEE01000005.1/203540-206997                                        PP ..................................................................................................................**************96666666666666.66666666.6666..66.666677**.**..**************************
AANH01015347.1/4485-499                                                     ........................................................................aauuuuucggaauuauauaauggcauaauuaucauugauuuuuguguuuauuauaugCUCUUGUAUGAUU.AACAAUGC.GAAA..GA.UUC...AG.GAuaCCUUCGGGACCCGUCUUGAAACACGG
#=GR AANH01015347.1/4485-499                                             PP ........................................................................********************************************************98888888899999.9999****.*999..99.999...99.98799*************************
CP000592.1/125599-122427                                                    .................................................................................................................................-GUUGACCGAGGA.CUCGACGU.UGG-..CG.GAA...AG.GU..UUGCAUUGACCCGUCUAGAAACACGG
#=GR CP000592.1/125599-122427                                            PP ..................................................................................................................................111111111222.23346666.665...78.999...**.**..**************************
CP002174.1/4341-468                                                         ...................................agcuguucuauuucucuuuuggagagauuucugggucuuaccuaccuaguuuuuuuuucuuuuacguguaaaagaaaaaaaaacuagguagguaAGACCCAGAAAAA.AAACAAAA.CUUA..AA.GAA..aAG.AC..UUUAUUCGACCCGUCUUGAAACACGG
#=GR CP002174.1/4341-468                                                 PP ...................................**********************************************************************************************6666667777777.77788888.8888..88.777..477.9*..**************************
AAWU01040617.1/30598-34662                                                  ...........................................................ggcgcgugauggauucccgcguacaccgucucgggagaggcucgccucucccaccuccaccaaggugacg----GACUGUCGA.UCGGCAAC.GAUA..AA.AUC...GA.GGuaCCUUCGGGACCCGUCUUGAAACACGG
#=GR AAWU01040617.1/30598-34662                                          PP ...........................................................****************************************************************985443....333333344.44444444.4455..55.555...66.43369*************************
AABX02000201.1/4587-1251                                                    .................................................................................................................................GUUUAUAUAUUUG.UAAGGAUA.CUAA..UA.UAA...UA.GU..UAUUAACGAUCUAUUUUAAAAUAUGG
#=GR AABX02000201.1/4587-1251                                            PP .................................................................................................................................8999999999999.********.****..**.***...**.**..**************************
AAGJ04131089.1/5040-1277                                                    .....................................................cccgcaggccuccccggcguucacuguucucaguggucgcugagggacggcaagcggcgggugcggugaggcggcaCGUGGCGCCUCGG.GUCGCCGA.GCGA..AG.CUG...GG.CG..CCUGCUCGACCCGUCUUGAAACACGG
#=GR AAGJ04131089.1/5040-1277                                            PP .....................................................***************************************************************************96666677777888.8899****.***9..99.999...99.99..**************************
AANH01014867.1/5242-1306                                                    ................................................cggcguggcugucgagcggggcggacuguucucagugcgccccaaccgcgucgcgucgcccgggcggggaucggcucucguAAAAGGCGUCAGG.GGUCUGCG.GCGA..UG.UCG...GC.AA..CCCACCGGACCCGUCUUGAAACACGG
#=GR AANH01014867.1/5242-1306                                            PP ................................................******************************************************************************9986666666777777.77778888.8888..88.888...99.**..**************************
ABAI02000368.1/21969-18003                                                  .................................................................................................................................AAAUAUGCUUCAG.CACAGAUA.CUGG..UA.UAA...UA.AU..UGUAAGUGAUCUGUCUUGAAAUAUGA
#=GR ABAI02000368.1/21969-18003                                          PP .................................................................................................................................*************.********.****..**.***...**.**..**************************
AABL01002234.1/7613-3727                                                    ..................................................................................................cugagguugucaaaaucuuugaggacuggguCCUUUAUUGAUUU.AAGUUGCU.UCUA..AA.AAGu.aCU.UU..CUUAACCCACUCGUCUUGAAACACGG
#=GR AABL01002234.1/7613-3727                                            PP ..................................................................................................******************************96666667777777.78888888.8888..88.7777.8**.**..**************************
CABB01001346.1/9950-13589                                                   ......................................................................................ucgcaugcgacacgugcuuuucaauuaguucgguccaguuaau--GCUCUCGUACU.CCUUCCCC.AUGU..AA.AAG..cCG.GUcaUCUAUCCGACCCGUCUUGAAACACGG
#=GR CABB01001346.1/9950-13589                                           PP ......................................................................................***************************************9864..33333333333.33333333.3333..33.333..477.6669**************************
AJ251729.6/10-3932                                                          .................................................uacgagucguguacguauuuuauauggacgagcaaucguaguauauuuuaugugcugguugucaguaggaguaauuuuggCAUUGUUCUGUAU.UGCAAUCU.AAAG..CA.UGC...GU.GG..UCUGCCUGUCCCGUCUUGAAACACGG
#=GR AJ251729.6/10-3932                                                  PP .................................................*****************************************************************************9986667777777777.77778888.8888..88.888...99.99..**************************
AJ616903.1/3-3189                                                           .................................................................................................................................AACCCUCCACACU.GCC-ACCG.ACGA..CA.UAA...UC.CA..CCCAUUUCACCCGUCUUGAAACACGG
#=GR AJ616903.1/3-3189                                                   PP .................................................................................................................................2222222223333.333.3334.4456..78.899...**.**..**************************
AAXT01000001.1/163499-160332                                                .................................................................................................................................CUCACCGGCGCCC.CUCAAUGC.CCGC..CG.UAC...AA.GU..UCCAACCGACCCGUCUUGAAACACGG
#=GR AAXT01000001.1/163499-160332                                        PP .................................................................................................................................4444444445555.55667777.8888..88.888...88.9*..**************************
EU276014.1/2525-6128                                                        ....................................................................ccggcuuggaugcacugcgugcaguacguucuugccggugaaacggcgugcagucaacgcaCUCGAUGCACCAU.GGUUGUUG.GCGG..CC.AUA...UG.GC..UUUAUCCGACCCGUCUUGAAACACGG
#=GR EU276014.1/2525-6128                                                PP ....................................................................***********************************************************997777788888888.88899999.9999..99.999...**.**..**************************
X16108.1/3-3406                                                             ...........................................................................................uggagcucgcuccuacaaccucccuucuaaggucucag-CGCUUCCCUGAC.ACAUAGCG.AUGA..CU.AAA...UG.GU..UCUAUUCGACCCGUCUUGAAACACGG
#=GR X16108.1/3-3406                                                     PP ...........................................................................................99999999999999999999999999999999999985.344444444444.44455666.7778..89.999...**.**..**************************
AASC02063144.1/2357-6096                                                    ...............................................................gacugguggggacugggcaaccgugcccgccgaccgcuccuccucgacggcccgggcuagccggggUCUCGCGCUUAGG.GUCGGUGG.CGAA..UU.GGU...CG.GCcuUCCACCCGACCCGUCUUGAAACACGG
#=GR AASC02063144.1/2357-6096                                            PP ...............................................................****************************************************************964445555555555.55555555.5555..55.555...99.9899**************************
AY190083.1/12816-9361                                                       ............................................................................................................uacuacgaagauaagagugauAAGAAUGCAAAAU.UGUAGAGU.UAGU..AG.GGC...GG.AA..AUAAUCUG-CCCGUCUUGAAACACGG
#=GR AY190083.1/12816-9361                                               PP ............................................................................................................********************98888888999999.9999****.***9..99.999...99.99..99999998.8****************
AAQA01000230.1/2382-6287                                                    ......................................................uuugcuuauuauuauuuuacauguggucgcaugcgacuuuaucgguaaaaauaauugguaauauuauaauauuguAUGCAAUAAAGUU.ACAUCUCG.AUGU..GA.ACG..uUA.AUcaCCUAUCUGACCCGUCUUGAAACACGG
#=GR AAQA01000230.1/2382-6287                                            PP ......................................................**************************************************************************95555555555556.66666666.6666..66.655..466.66789*************************
ABHY02000010.1/18411-14992                                                  .................................................................................................................................GCGAUCUUAUGGU.CAAGGAUG.UUGA..CA.UAA...UG.GU..UUUCAAUGA-CCGUCUUGA-ACACGG
#=GR ABHY02000010.1/18411-14992                                          PP .................................................................................................................................99***********.********.****..**.***...**.**..********9.9*******7.69****
AGKD01469794.1/433-4364                                                     ..................................................gcgacugucaaccgggucggacuguccucagugcgcacccaaccgcguugcgucgccaggguagggaucggcucacguaAACUGGCGCCAGG.GGUCAGCG.GCGA..UG.UCG...GC.AA..CCCACCCGACCCGUCUUGAAACACGG
#=GR AGKD01469794.1/433-4364                                             PP ..................................................******************************************************************************95555555566666.66667777.7777..88.999...99.**..**************************
EU795185.1/5035-1542                                                        ........................................................................................uugcucaucgaguuuagugcaugcauuguguagaugagucgAGAUAUCUUCGUU.CUGUGACG.UUGA..CG.AAA...UG.GC..UUUUUUCGACCCGUCUUGAAACACGG
#=GR EU795185.1/5035-1542                                                PP ........................................................................................*****************************************8888888899999.99999999.9999..**.***...**.**..**************************
ABJE01001552.1/13155-9432                                                   .................................................................................................................................GUAUACGCUCCG-.UAAGGAUA.UUAA..UA.UAA...UA.GU..AAUUAAUAACCUAUCUUAAAAUACGG
#=GR ABJE01001552.1/13155-9432                                           PP .................................................................................................................................777776665555..66667888.8888..99.999...9*.**..**************************
AF463459.1/5172-9173                                                        cgcguacuaacgcguccggcccgacgcaaggcaacgucguaucguccgguccugcccgagagcggaccggcgugcggcgcgccuguccgucgcagccgugcagucucggaccugugcgcgcgauccuuaUGAUAUAUGUCUG.CGAUGAU-.UCAG..UU.UCG...GG.CA..CUCGCAGGACCCGUCUUGAAACACGG
#=GR AF463459.1/5172-9173                                                PP *****************************************************************************************************************************99653444444444444.4444333..4444..55.555...66.66..**************************
CACX01001817.1/28911-25376                                                  .................................................................................................................................UUAUUAUAUAUUG.AUAUUCCU.AUGU..AA.UCC...UG.GUauGCUGUAUGUCCCGUCUUGAAACACGG
#=GR CACX01001817.1/28911-25376                                          PP .................................................................................................................................4444444444444.44445555.5555..55.666...66.66656*************************
ABFO01001550.1/11234-7872                                                   .................................................................................................................................AAACAUGCUUUGA.UAUAGAUA.CUGA..UA.UAA...UA.AU..UGUAAGCAGUCUGUCUUGAAAUAUGA
#=GR ABFO01001550.1/11234-7872                                           PP .................................................................................................................................*************.********.****..**.***...**.**..**************************
AAWZ02036944.1/13391-9461                                                   gggggcgggcggcgcgggggccuccgcgcgggggacgggcccccccgcucccggcgcgacugucaaccggggcggacugcccucagugcgccccgaccgcgucgcgccgccgggcggggaggcgccacg-CCGGGCGCCCGG.GGUCCGCG.GCGA..CG.UCG...GC.CC..CCCACCCGACCCGUCUUGAAACACGG
#=GR AAWZ02036944.1/13391-9461                                           PP *****************************************************************************************************************************9984.444444444455.55556777.7777..77.777...77.88..**************************
ABJQ01003429.1/1261-4980                                                    .................................................................................................................................UCACUAUGUCAU-.----UUUC.CGUU..GA.AGU...CU.UA..UCUCUCUAUCCCGUCUUGAAACACGG
#=GR ABJQ01003429.1/1261-4980                                            PP .................................................................................................................................766666555555......8888.999*..**.***...**.**..**************************
DQ340386.1/5845-9590                                                        ..............................................uguuggugcauccuugcucugucuauauagguggcuugccacuuguauagcuuguaagguguaucaguuuaauguugcgguuu---UUGUAGUGCU.UGUAUUUA.UGUUggAG.UGG...GU.GC..AAUAAAUGUCCCGUCUUGAAACACGG
#=GR DQ340386.1/5845-9590                                                PP ..............................................********************************************************************************764...3333333333.34444444.44440045.556...89.99..99************************
AAEU02004758.1/4488-8478                                                    ........................................................................aauuuuucggaauuauauaauggcauaauuaucauugauuuuuauguuuauuauaugCACUUGUAUUAUU.AACAAUGC.GAAA..GA.UUC...AG.GAuaCCUUCGGGACCCGUCUUGAAACACGG
#=GR AAEU02004758.1/4488-8478                                            PP ........................................................................*********************************************************8888999999999.********.****..**.***...*9.99899*************************
AAGK01000006.1/311714-308365                                                .................................................................................................................................CUCCGACUGGAGC.CUCGCUGU.CUGG..AG.UAC...AU.GU..UCCAACUGACUCGUCUUGAAACACGA
#=GR AAGK01000006.1/311714-308365                                        PP .................................................................................................................................6666666666666.66677777.7777..77.888...**.**..**************************
AM850055.1/2180-5620                                                        .................................................................................................................................GGUGACUUGUCAC.CAAGGAUG.CUGG..CA.GAA...CG.AG..CAAAUACCACCCGUCUUGAAACAUGG
#=GR AM850055.1/2180-5620                                                PP .................................................................................................................................7778888889999.999*****.****..**.***...**.**..**************************
ABQD01000052.1/42656-39384                                                  .................................................................................................................................CUGCGUUCGACUU.GCCUGAGG.UUGA..CG.AAA...UG.GU..UUUCUUUUUCCCGUCUUGAAACACGG
#=GR ABQD01000052.1/42656-39384                                          PP .................................................................................................................................2222333334444.55557889.999*..**.***...**.**..**************************
AF083031.2/4931-937                                                         ...................................................................................gauuuuuguuucuccaccucucccuuuuuuuuccaaagguugguggAGGUCCAAAGAUU.GGCAAUGG.ACG-..--.UAG...GG.GC..UUCCUUCGACCCGUCUUGAAACACGG
#=GR AF083031.2/4931-937                                                 PP ...................................................................................**********************************************8888888899999.9999****.***......889...**.**..**************************
FJ214952.1/2476-6052                                                        ..............................................................................................................agcgaguguccuugcuggc--ACGGGCUGCAU.CUCA-GUU.GCGA..GU.AGGu.cAGcGG..CCCCUCUGACCCGUCUUGAAACACGG
#=GR FJ214952.1/2476-6052                                                PP ..............................................................................................................6666667777777777643..33333333333.3333.333.3333..33.3323.444388..**************************
ADND01333398.1/1565-4887                                                    ................................................................................................................................aCUGAGGGAUCUUA.GGAUGAUU.CUGU..CA.AAA...UG.GC..UUUUACUGACCCGUCUUGAAACACGG
#=GR ADND01333398.1/1565-4887                                            PP ................................................................................................................................23333333333334.44444455.6667..77.788...**.**..**************************
AY305326.1/4080-7607                                                        ........................................................gagcuuucuaacugucauuacccugcgcuuuucgauucgucgaguggccaggauguggcuuugagauuguucg-CACUUAGUAAUC.GCGAUGCU.GGCU..UC.CAA...CG.GU..UGCCUCCGGCCCGUCUUGAAACACGG
#=GR AY305326.1/4080-7607                                                PP ........................................................**********************************************************************874.333333333333.33333444.4445..55.566...99.9*..**************************
AY580056.1/8-3756                                                           .............................................................gucguucgauaccugcucgcaggugcucguucggcgcgaggucguuucccgaugucgccgucgacscuACCGACGUUUAGG.CGUCCGCG.GCGU..CC.GAG..uCG.GCcaCCCGUCCGACCCGUCUUGAAACACGG
#=GR AY580056.1/8-3756                                                   PP .............................................................********************************************************************7778888888889.99999999.9999..88.877..699.9999**************************
HM245049.1/2716-6021                                                        .................................................................................................................................GCUUCGG-----C.CUAGGAUG.CUGA..CU.AAA...UG.GU..UCCAUCCGACCCGUCUUGAAACACGG
#=GR HM245049.1/2716-6021                                                PP .................................................................................................................................3333333.....3.33445566.7899..99.9**...**.**..**************************
AF198253.1/4-3331                                                           .................................................................................................................................CCCU---UUUGAG.CCUAUAGU.UUGG..CU.UAA...UG.GC..UCUAAACGGCCCGUCUUGAAACACGG
#=GR AF198253.1/4-3331                                                   PP .................................................................................................................................5544...445555.66678888.8888..88.***...**.**..**************************
ACFS01000464.1/72267-68513                                                  .................................................................................................................................UAUACGUGAAUGC.CUAGGAUG.CUGA..CG.AAA...UG.GC..UUUAACCGACCCGUCUUGAAACACGG
#=GR ACFS01000464.1/72267-68513                                          PP .................................................................................................................................9999999999999.999*****.****..**.***...**.**..**************************
AFIU01000031.1/1055-4343                                                    .................................................................................................................................GUCCGCGCUUUAG.UAAGGAUA.UUAG..CG.UAA...UA.GU..UAUUAGUAGCCUAUCUUAAAACACGG
#=GR AFIU01000031.1/1055-4343                                            PP .................................................................................................................................7777777788888.88888888.8888..99.9**...**.**..**************************
Z92784.1/26583-30090                                                        .................................................................................................................................CGCUAGUGUGUGU.GACGUCGG.UGUG..AA.AGU...CG.ACgaCGUUUCCGACCCGUCUUGAAACACGG
#=GR Z92784.1/26583-30090                                                PP .................................................................................................................................4555666677778.8999****.****..**.***...**.******************************
ACBU01000682.1/139180-135819                                                .................................................................................................................................AAAUGCACUUCAG.UACAGACA.CUGA..CU.UAA...UA.GU..UGUAAGUGAUUCAUCUUGAAACACAG
#=GR ACBU01000682.1/139180-135819                                        PP .................................................................................................................................999**********.********.****..**.***...**.**..**************************
L78065.1/4292-8312                                                          ..................................................ggacucacagucgcggugggcagacgguagcguaugcugcggcauauaccggcaccuagccaugggccaccgucucucu-CCCGAUCGGCGA.UGCAUCAA.CCUG..AAuUGA...GG.UA..CCUUCGGGACCCGUCUUGAAACACGG
#=GR L78065.1/4292-8312                                                  PP ..................................................8888888888888888888888888888888888888888888888888888888888888888888888888888885.444444444444.44445555.5554..440555...55.55..**************************
AC215351.2/119902-117132                                                    .................................................................................................................................GCAUCUGCACACU.CCGGACCC.UGGC..UU.GUG...GG.CU.cCCCAUUCGACCCGUCUUGAAACACGG
#=GR AC215351.2/119902-117132                                            PP .................................................................................................................................99999********.********.****..**.***...99.55.4**************************
AEKZ01014024.1/10162-6132                                                   uuuuucgaaugugugugcgucaggcccgccgcaagcucggucaguucuuacccggagguacggaccuggugccguccccgggccuggccagcuguuagcaggcgguguccuuggacuggccaagacucgAAUUACCGGUCGG.CGACGCUA.UUG-..-C.UUU...GG.GU.aCUCUCAGGACCCGUCUUGAAACACGG
#=GR AEKZ01014024.1/10162-6132                                           PP ***************************************************************************************************************************9776543333333333333.33333333.333....4.455...88.88.8**************************
EU304548.1/2263-5714                                                        ..........................................................................................gucguacucucggcuugaacgcaggugaugaaagaagggGCUCGAAGCGAUA.UGUGGUGU.CAGA..CC.CGC...AG.GU..UCCAAUUGACCCGUCUUGAAACACGG
#=GR EU304548.1/2263-5714                                                PP ..........................................................................................9999999999999999999999999999999999999996666666677777.77788888.8888..88.999...99.**..**************************
CABU01011010.1/4329-997                                                     .................................................................................................................................UCGUCGCGACGCU.GGCCGGUU.CUGA..CG.AAA...UG.GU..UUUCUUUACCCCGUCUUGAAACACGG
#=GR CABU01011010.1/4329-997                                             PP .................................................................................................................................4555555666667.7788****.****..**.***...**.**..**************************
FJ545743.1/4016-7385                                                        .................................................................................................................................CCUGAGGAAGCUUcGGCGAUCU.UGGC..-A.AAA...UG.GU..UUUUACCCACCCGUCUUGAAACACGG
#=GR FJ545743.1/4016-7385                                                PP .................................................................................................................................3333333333333033445555.5555...5.555...56.79..9999**********************
X53538.1/2523-6086                                                          .................................................................................cgcacuguucucagugcacgcugacgcuucgugccgcacgaugcgacc--UCCUCGCGACG.CCGGGGUCuGUGG..UC.ACG..uCG.GCcaCCCUCUCGA-CCGUCUUGAAACACGG
#=GR X53538.1/2523-6086                                                  PP .................................................................................99999999999999999999999**********************863..33333333333.3444444336666..65.555..355.5589********9.9***************
U35394.1/2899-6288                                                          ..................................................................................................agacuugucuagagaguauuagaaagcaugu-ACUGUUCAACAU.CAAAAUUU.AUAG..UC.AAG...AG.GU..UCUAAGCGUCCCGUCUUGAAACACGG
#=GR U35394.1/2899-6288                                                  PP ..................................................................................................5555556666666666666666666666664.333333344444.44444444.4445..55.555...67.89..**************************
AF248477.1/2821-6490                                                        ...........................................................ggcuggguuccgagcuggaggucggcggcggugcaugcgacacgugcuuucaccuaguucgguccuuguc--GAGCUCACAUG.CGCACUGU.GCGU..AA.AAGc.uGG.UC.aUCUAUGCGACCCGUCUUGAAACACGG
#=GR AF248477.1/2821-6490                                                PP ...........................................................******************************************************************9965..34444444444.44445544.4444..44.4444.144.55.9**************************
DQ248942.1/4699-8597                                                        ..........................ucagucucccggcgacgucgcggcugucuugacugccucucugaggcuuaacagugcaagugcggucgcgugucggcgucggcgaggcggcgggcauuggaggACGGUUUAGAGGG.UCCGCGGC.UGGC..CG.UGG...CG.GCacUCUUCCCGACCCGUCUUGAAACACGG
#=GR DQ248942.1/4699-8597                                                PP ..........................******************************************************************************************************95666666666777.77788888.8888..88.888...99.8889**************************
FJ948787.1/12675-16494                                                      ............................................gagauccgucaggaauccgaagucaggaggucccgcaggucggcgggccgccgacgucgggcgacgcuggacggucucuauccgaGAGGUGCCGGAGG.UCAGCGGC.GAGU..AG.GUC...GGuC-.aCCCACCCGACCCGUCUUGAAACACGG
#=GR FJ948787.1/12675-16494                                              PP ............................................************************************************************************************85555666666677.77778888.8887..77.777...6624..5**************************
AGAT01020583.1/4054-375                                                     ......................................................................cggccggcgcccgacgguguuguacggacggagccccauuccgcgucuucgcggcaagg--UUCCGUCGGUC.CGCGGCAC.UUCU..GC.UUU...CG.AU.cCCUAUCCGUCCCGUCUUGAAACACGG
#=GR AGAT01020583.1/4054-375                                             PP ......................................................................999999999999999999999999999999999**********************8754..33333333333.34444445.6677..78.888...**.**.99*************************
AB526843.1/3573-7179                                                        ..................................cucagcuguuggugucggugucgcugcgugcgcgggcgcgcccggggagcaaagcuccgcggcgugucccgcgucguacgccggugccugacccaUUCCCGUUCACGU.UCGCGAUU.CUGA..CG.AAA...UG.GU..CGUCAUUCACCCGUCUUGAAACACGG
#=GR AB526843.1/3573-7179                                                PP ..................................99*******************************************************************************************985555555555566.66667778.8888..88.999...**.**..**************************
ABEP02020128.1/2049-5939                                                    ................................................cccuucgugcgguguuccaccgcggcggacuguucccagugcgucgcaacggcccgcgcgucgccggcgacgggugcgccaCGCAGGGCGCCCG.GGGUCUGC.GGCG..AG.GUC...CG.GUcgCUCACCCGACCCGUCUUGAAACACGG
#=GR ABEP02020128.1/2049-5939                                            PP ................................................********************************************************************************95555666667777.778899**.****..**.***...**.8767**************************
HQ009889.1/2642-6383                                                        .................................................................................................................................---------GGUG.UGCACGUA.CUGG..GG.AAA...UA.UC..CAUGAAUGACCCGUCUUGAAACACGG
#=GR HQ009889.1/2642-6383                                                PP ..........................................................................................................................................4445.5666****.****..**.***...**.**..**************************
AJ298079.1/5-4031                                                           ....................................................................................................gagguuuauuaaaaucuuugggcccuuugCCCAUAUUGAUUU.GAGUUGCU.UCUA..AA.AAGc.aCU.UU..CUUAACCCACUCGUCUUGAAACACGG
#=GR AJ298079.1/5-4031                                                   PP ....................................................................................................****************************84444555555566.66678888.8887..77.7777.899.99..**************************
Y11506.1/699-3910                                                           .................................................................................................................................CCCUCGUAUGAGG.UGAGGACG.CGGG..CA.AAA...UG.AC..GCAAUACGACCCGUCUUGAAACACGG
#=GR Y11506.1/699-3910                                                   PP .................................................................................................................................2333334444555.66678999.999*..**.***...**.**..**************************
ADAS01005276.1/8554-11800                                                   .........................................................................................................................uugggacaAAUUAAUGUUUAC.UGAGGAUG.U--U..GG.UGU...AA.UG..CUUAAAUGACCCGUCUUGAAACA-GG
#=GR ADAS01005276.1/8554-11800                                           PP .........................................................................................................................333333322222222222222.22222222.2..3..33.333...44.45..55666778***************.**
ACBR01000224.1/7956-3957                                                    ................................................................................................uugcugaggaauuuuaaaauuauuugaauuuuuCUUCUUAUAAUUU.AAGUUGUU.UCUA..UA.UAGu.aCU.UU..CUUAACCCACUCGUCUUGAAACACGG
#=GR ACBR01000224.1/7956-3957                                            PP ................................................................................................9999999999999999999999999999999996666666777777.77778888.8888..77.7777.7**.**..**************************
LSU_rRNA_eukarya.dvex110257.-.4309.7119.[NA].[Default].RF02543.rRNA         .................................................................................................................................---------GCUC.GGUG----.--AC..UG.CGU...--.--..--------ACCU--UUUGCAGAAUGG
#=GR LSU_rRNA_eukarya.dvex110257.-.4309.7119.[NA].[Default].RF02543.rRNA PP ..........................................................................................................................................0000.0011.......01..11.111..................5443..357777778889
LSU_rRNA_eukarya.dvex114581.+.3968.5990.[NA].[Default].RF02543.rRNA         .................................................................................................................................GCAGACCCUCUGU.GGGGGGUU.GCGC..GG.GGU...UU.AG..UUCACCUGUCCCGUCUUGAAACACGG
#=GR LSU_rRNA_eukarya.dvex114581.+.3968.5990.[NA].[Default].RF02543.rRNA PP .................................................................................................................................3334444444445.55556667.7778..88.899...99.9*..**************************
#=GC SS_cons                                                                ................................................................................................................................._____________.____>>>>.>>>,..,,.,,,...)).))..)))))))),,<<<<________>>>>
#=GC RF                                                                     .................................................................................................................................aaauauauuuauu.uaaagggg.cgga..ua.uaa...cg.gu..cccacgcgACCCGUCUUGAAACACGG

ABBC01002983.1/694-4056                                                     ACCAAGGAGUCUA.ACAUCCACGCGAGUGUUCGGGUG..-UCA.....................................AACCCG...UGCGCGCAGUGAAAGCGAA............................................................................................
#=GR ABBC01002983.1/694-4056                                             PP *************.***********************...***.....................................******...*******************............................................................................................
ABXC01009099.1/4348-964                                                     ACCAAGGAGUCUG.ACAUGCGUGCGAGUCGACGGGUU..CUGA.....................................AACCUG..gGAUGCGCAAGGAAGCUGA-............................................................................................
#=GR ABXC01009099.1/4348-964                                             PP *************.***********************..****.....................................******..899****************.............................................................................................
AATU01005899.1/2053-5743                                                    ACCAAGGAGUCUA.ACAUGUGUGCAAGUGUUAGGGUG..UGGA.....................................AACCCC...AGCGCGAAAUGAAAGUGAAgggcagcg...............................................................................uaagu
#=GR AATU01005899.1/2053-5743                                            PP *************.***********************..****.....................................******...***************************...............................................................................*****
ADAR01000068.1/27943-24692                                                  ACCAAGGAGUCCA.ACAUAUAUGCAAGUAUUUGAGUG..AAUA.....................................AACCCA...AAUGCAAAAUAAAAGUGA-............................................................................................
#=GR ADAR01000068.1/27943-24692                                          PP *************.***********************..****.....................................******...******************.............................................................................................
EU143316.1/2547-5543                                                        ACCAAGGAGUCUA.ACGAUUAUGCAAGUAUUUGAGUC..--AA.....................................CCCCCA...AAUGCGCAAUGAAAGUAA-............................................................................................
#=GR EU143316.1/2547-5543                                                PP *************.******************99876....78.....................................8899**...******************.............................................................................................
AM039756.1/3-3632                                                           ACCGAGGAGUGUA.ACUUGUACGCAAGUCAAUGGGUG..-GAA.....................................AACCUU...AAGGCGAAAUGAAAGUGAAggcacgg................................................................................uuaac
#=GR AM039756.1/3-3632                                                   PP *************.***********************...***.....................................******...**************************................................................................................*****
CABX01000024.1/22242-18910                                                  ACCAAGGAGUCUA.UCAUAUUUGCGAGUAGUUUAGUG..-UUA.....................................AACUAA...AAUGCGUAAUGAAGGUAA-............................................................................................
#=GR CABX01000024.1/22242-18910                                          PP *************.***********************...***.....................................******...******************.............................................................................................
FQ311431.1/351837-348427                                                    ACCAAGGAGUCUA.ACAUGUAUGCGAGUCUUUGGGUG..-GCA.....................................AACCCA...UAGGCGCAAUGAAAGUGAA............................................................................................
#=GR FQ311431.1/351837-348427                                            PP *************.***********************...***.....................................******...*******************............................................................................................
AB158483.1/67259-70699                                                      ACCAAGGAGUCUA.CCGCGCAAGCGAGUAUUCGGGCG..-GCA.....................................ACCCCG...AGUGCGCAACGAAAGUGGAgggcgcgc..............................................................................ccagcg
#=GR AB158483.1/67259-70699                                              PP *************.***********************...999.....................................******...***************************..............................................................................******
AECX01001482.1/4980-1567                                                    ACCAAGGAGUCUA.ACAUGCUUGCGAGUAUUAGGGUG..UUGA.....................................AACCCG...AAUGCGUAAUGAAAGUGAA............................................................................................
#=GR AECX01001482.1/4980-1567                                            PP *************.***********************..****.....................................******...******************9............................................................................................
ACDU01008453.1/4063-605                                                     ACCAAGGAGUGCA.ACAAAUUUGCAAGUCGUAGGGUG..-ACA.....................................AACCUG...AAGGCGCAAUGAAAGUGA-............................................................................................
#=GR ACDU01008453.1/4063-605                                             PP *************.***********************...***.....................................******...******************.............................................................................................
AF001946.1/7-3467                                                           ACCAAGGAGUCUA.ACAUAUGUGCGAGUAUGCGGGUU..-UUA.....................................CUCCUG...UAUGCGCAAUAAA-GUGA-............................................................................................
#=GR AF001946.1/7-3467                                                   PP *************.***********************...***.....................................******...**********766.****.............................................................................................
AY347308.2/2719-6113                                                        ACCAAGGAGUCUA.ACAGAUGUGCAAGUUUGAAGGUG..-GUA.....................................UACCUG...UGUGUGUAAUGAAAGUAU-............................................................................................
#=GR AY347308.2/2719-6113                                                PP *************.***********************...***.....................................******...*****************9.............................................................................................
AFSE01000966.1/4163-7878                                                    ACUAAGGAGUUAU.CCUUAUAUAUAAGUAUUUAGGUA..-UAA.....................................AACCCC...UAUAUAUAAUAAAAGUAAA............................................................................................
#=GR AFSE01000966.1/4163-7878                                            PP *************.***********************...***.....................................******...*******************............................................................................................
BABT02000083.1/2416-5861                                                    ACCAAGGAGUCUA.ACAUGCCUGCAAGUCUUUGGGUG.aUUGA.....................................AACCCU...CGGGCGGAAUGAAAGUGAA............................................................................................
#=GR BABT02000083.1/2416-5861                                            PP *************.***********************.77778.....................................******...*******************............................................................................................
DQ158858.1/3702-7359                                                        ACCAAGGAGUCUG.GCAGGUCUGCGAGUCAGUGUGCG..GCGA.....................................GCCACA...CGGGCGUAAGAAACCUGAC............................................................................................
#=GR DQ158858.1/3702-7359                                                PP *************.***********************..9***.....................................******...******************7............................................................................................
ADVD01001051.1/9688-6024                                                    ACCAAGGAGUCUA.UCAUGCUUGCGAGUGAGCUAGUG..-GCA.....................................AACUAGggcAGUGCGUAAUGAAAGUGA-............................................................................................
#=GR ADVD01001051.1/9688-6024                                            PP *************.***********************...***.....................................******777789***************.............................................................................................
FP929119.1/127369-124021                                                    ACUAAGGAGUCUA.AUAUCUAUGCAAGUGUUUAGGUG..-UUA.....................................AGCCUA...GACGCGUAAUAAAAGUAAA............................................................................................
#=GR FP929119.1/127369-124021                                            PP *************.***********************...***.....................................******...*******************............................................................................................
X99212.1/1257-5224                                                          ACCAAGGAGUCUA.UCUAGUAUGCGAGUAAAUGGAUA..GUUUau.................................gaAAUCUA...UUUGCAUAAUAAACUUGACug..........................................................................................
#=GR X99212.1/1257-5224                                                  PP *************.***********************..666669.................................99******...*********************..........................................................................................
AM910985.1/906046-910036                                                    ACCAAGGAGUCUA.GCAAAUGUGCAAGUGUGCAUGAC..ACAUuaaacauuaauuuuuuuacguccccggacguaauacaUUUCUG...UACGCAUAAUUAAUGUAAUaug.........................................................................................
#=GR AM910985.1/906046-910036                                            PP *************.*******************8888..5555679**********************************9999**...**********************.........................................................................................
AEKE02010433.1/9661-13258                                                   ACCAAGAAGUCUG.ACAUGUGUGCGAGUCAACAGGUG..AGUA.....................................AACCUG..uAAGGUGUAAGGAAGCUGA-............................................................................................
#=GR AEKE02010433.1/9661-13258                                           PP *************.***********************..****.....................................******..999****************.............................................................................................
AACW02000152.1/5077-1635                                                    ACCAAGGAGUCCA.CCAUUAGUGCGAGUAUUUGGGUG..-CCA.....................................AACCCA...UAUGCGUAAGGAAACUGA-............................................................................................
#=GR AACW02000152.1/5077-1635                                            PP *************.***********************...***.....................................******...******************.............................................................................................
X54004.1/2-3341                                                             ACCAAGGAGUCUA.UCAAUUAAGCGAGUGAUAGGGUG..GAGA.....................................AACCCG...UCCGCGAAACGAAAGUGAG............................................................................................
#=GR X54004.1/2-3341                                                     PP *************.***********************..****.....................................******...******************9............................................................................................
CP000883.1/4521-799                                                         ACCAAGGAGUCCA.GCAUAUACGCGAGUGCUUGGGUG..-GUA.....................................AACCUU...AGCGCGUAGCGAAAGCAUAggaaucaugaauuauugaacuuuuuuuuuuauuuuuuuuau.............uaaagaaaauuuaaaaaacugacuuuuuaauugucauu
#=GR CP000883.1/4521-799                                                 PP *************.***********************...***.....................................******...************************************************************.............**************************************
AEWC01035556.1/3417-48                                                      ACCAAGGAGUUUG.ACAUGUGUCCGAGUCAGCGGCCU..AGUA.....................................AAUUUG..uAAGGCAUAAGGAAUCUGA-............................................................................................
#=GR AEWC01035556.1/3417-48                                              PP *************.***********************..****.....................................******..899****************.............................................................................................
AAEE01000005.1/203540-206997                                                ACCAAGGAGUCUA.ACAUGUGUGCAAGUAUAUAAGUA.aUUAA.....................................AACUUA...UAUGCAUAAUGAAAGUGA-............................................................................................
#=GR AAEE01000005.1/203540-206997                                        PP *************.***********************.55556.....................................******...******************.............................................................................................
AANH01015347.1/4485-499                                                     ACCAAGGAGUCUA.ACAUAUGUGCAAGUUAUUGGGAU..-GUA.....................................AACCUA...AUAGCGUAAUUAACUUGACu...........................................................................................
#=GR AANH01015347.1/4485-499                                             PP *************.***********************...9**.....................................******...******************99...........................................................................................
CP000592.1/125599-122427                                                    ACCAAGGAGUCUA.ACAUGUGUGCGAGUCGGUGGGUG..-GCA.....................................AACCCA..cGAGGCGCAAGUAACCUAAC............................................................................................
#=GR CP000592.1/125599-122427                                            PP *************.***********************...999.....................................9*****..999****************4............................................................................................
CP002174.1/4341-468                                                         ACCAAGGAGUUCA.GUAUUCAUGCAAGUAUUCGAGUA..UGUA.....................................AACUCU...UGUGCGCAGUGAAAGCGAUuuuucuuucuuu.......................................................................uggguaaaa
#=GR CP002174.1/4341-468                                                 PP *************.***********************..****.....................................******...*******************666666666555.......................................................................555555555
AAWU01040617.1/30598-34662                                                  ACCAAGAAGUCUA.UCUUGCGCGCGAGCCAAUGGUAC..UCAGuu................................gaaACACCA...AAGGCGCAAAAAACAUAACuuga.......................................................................................a
#=GR AAWU01040617.1/30598-34662                                          PP *************.********************999..655588................................99999****...***********************.......................................................................................*
AABX02000201.1/4587-1251                                                    AUUAAGGAAUUAA.GGUUUUGUGCGAAUAUUUAGGUA..-UAA.....................................AACCUA...UAUAUAUAAUGAAAGUGAA............................................................................................
#=GR AABX02000201.1/4587-1251                                            PP *************.***********************...***.....................................******...*******************............................................................................................
AAGJ04131089.1/5040-1277                                                    ACCAAGGAGUCUA.ACGGGCCCGCGAGUCAAGGGGCG.aCUGA.....................................AACCCC...ACGGCGCAAUGAAGGUGAAggucgau................................................................................ucggu
#=GR AAGJ04131089.1/5040-1277                                            PP *************.***********************.77788.....................................******...**************************................................................................................*****
AANH01014867.1/5242-1306                                                    ACCAAGGAGUCUA.ACGCGUGCGCGAGUCAGAGGGUG..GUUAc..................................gaAACCCC...GUGGCGCAAUGAAAGUGAGggccggcg...............................................................................cgcgc
#=GR AANH01014867.1/5242-1306                                            PP *************.***********************..99999..................................99******...***************************...............................................................................*****
ABAI02000368.1/21969-18003                                                  ACUAAGAAGUCUA.AUAUUCAUGUGAGUGUUCAGAUG..-UUA.....................................AAUCUG...UGCACACAGUAAAAGUAAA............................................................................................
#=GR ABAI02000368.1/21969-18003                                          PP *************.***********************...***.....................................******...*******************............................................................................................
AABL01002234.1/7613-3727                                                    ACCAAGGAGUCUA.ACAAAUGUGCGAGCGUAUGUAUG..UUUUuaacua........................uauucuuAAUGUU...UACGCGUAAUUAAUGUAUCag..........................................................................................
#=GR AABL01002234.1/7613-3727                                            PP *************.***********************..888789****........................*************...****************99899..........................................................................................
CABB01001346.1/9950-13589                                                   ACCAAGGAGUUUA.UCGUGUGCGCAAGUUUUUGGGUG.uUAAA.....................................AACCUA...AAAGCGAAAUGAAAGUAAAuggcucu.................................................................................uuag
#=GR CABB01001346.1/9950-13589                                           PP *************.***********************.45555.....................................******...**************************.................................................................................****
AJ251729.6/10-3932                                                          ACCAAGGAGUCUA.ACAUGUAUGCGAGUCAUUGGGAAuuAUUA.....................................AACCCA...AAGGCAUAAUGAAAGUAAAgauccaau..............................................................................uuuaug
#=GR AJ251729.6/10-3932                                                  PP *************.*********************98556677.....................................******...***************************..............................................................................******
AJ616903.1/3-3189                                                           ACCAAGGAGUCUA.AUGGAUAUGUGAGUGUUAGGGUG..-GCA.....................................AACCCC...AGCGCGCAAUGAAAGUGA-............................................................................................
#=GR AJ616903.1/3-3189                                                   PP *************.***********************...***.....................................******...******************.............................................................................................
AAXT01000001.1/163499-160332                                                ACCAAGGAGUCUA.UCACGUGUGCGAGUGCCCGGGUU..-CCA.....................................CACCCU...CGCGCGCAGCGAAAGCAA-............................................................................................
#=GR AAXT01000001.1/163499-160332                                        PP *************.***********************...***.....................................******...******************.............................................................................................
EU276014.1/2525-6128                                                        ACCAAGGAGUCUA.ACAUGUGCGCAAGUCUUGGGGUG.aCCGA.....................................AACCCA...GAGGCGCAAUGAAAGUGAAggcuucc................................................................................uugug
#=GR EU276014.1/2525-6128                                                PP *************.***********************.66777.....................................******...**************************................................................................................*****
X16108.1/3-3406                                                             ACCAAGGAGUCUA.ACAUAUGUGCGAGUCCACGGAUU..-GGU.....................................AAACCU...UGGGCGCAGUGAAAGCGA-............................................................................................
#=GR X16108.1/3-3406                                                     PP *************.***********************...777.....................................888999...******************.............................................................................................
AASC02063144.1/2357-6096                                                    ACCAAGGAGUCUA.ACAUGCGCGCGAGUCAUUGGGCU..GUACg...................................aAACCCA...AAGGCGCAGUGAAAGCGAGggucgcu................................................................................ccggg
#=GR AASC02063144.1/2357-6096                                            PP *************.***********************..55445...................................5******...**************************................................................................................*****
AY190083.1/12816-9361                                                       ACCGAGGAGUCUA.ACAUUGGAGCGAAUAGGAAGGGA..AGAA.....................................AACCCA...GAUAUGAAGCGAAAACGAAg...........................................................................................
#=GR AY190083.1/12816-9361                                               PP *************.****************9999999..9***.....................................******...******************63...........................................................................................
AAQA01000230.1/2382-6287                                                    ACCAAGGAGUCUA.GCAUAUACGCAAGUUAUUGGGUA..GUAAaccuaa.........................uuuaaaAGAUAA...AAAGCAUAAUGAAAGUAAAgauuaucu..............................................................................uuggua
#=GR AAQA01000230.1/2382-6287                                            PP *************.*****************999999..88889*****.........................*****9888889...***************************..............................................................................******
ABHY02000010.1/18411-14992                                                  ACCAAGGAGUCUA.GCAUCUAUGCGAGUGUUUGGGUG..AUGA.....................................AAACCA...UCCGCGAAAUGAA-GUGAA............................................................................................
#=GR ABHY02000010.1/18411-14992                                          PP *************.***********************..****.....................................******...***********98.*****............................................................................................
AGKD01469794.1/433-4364                                                     ACCAAGGAGUCUA.ACGCACGCGCAAGUCAGAGGGUU..UUCUccg..............................aacaCACCCC...GUGGCGCAAUGAAAGUGAGggccggcg...............................................................................cgcgc
#=GR AGKD01469794.1/433-4364                                             PP *************.***********************..99989**..............................****9*****...***************************...............................................................................*****
EU795185.1/5035-1542                                                        ACCAAGGAGUCUA.GCUUUUGUGUAAGUGCGAGGGUG..-GUA.....................................AACCUU...UACGCGUAAUGAAGGUAA-............................................................................................
#=GR EU795185.1/5035-1542                                                PP *************.***********************...***.....................................******...******************.............................................................................................
ABJE01001552.1/13155-9432                                                   AUUAAGGAGUUAA.CCUUAUAUAUAAAUGCCUAGGUA..-UAA.....................................AACCCU...AAUAUAGAAUAAAAGUAAA............................................................................................
#=GR ABJE01001552.1/13155-9432                                           PP *************.***********************...999.....................................******...*******************............................................................................................
AF463459.1/5172-9173                                                        ACCAAGGAGUCUA.GCAUGUGUGCGAGUCAUUGAGUU..GAUUuuauu..........................agauaaAACUGA...AAGGCGCAACGAAAGUGAAggcggacgc............................................................................ucgccgu
#=GR AF463459.1/5172-9173                                                PP *************.***********************..7777799**..........................************...****************************............................................................................*******
CACX01001817.1/28911-25376                                                  ACCAAGGAGUGUA.UUGCUAUGGCAAGUCAUUGAUAU.uGUUA.....................................AUAUCA...AAGGCGUAAUGAAAAUAAU............................................................................................
#=GR CACX01001817.1/28911-25376                                          PP *************.***********************.88899.....................................******...******************9............................................................................................
ABFO01001550.1/11234-7872                                                   AUCAAGAAGUCUA.ACAUUCAUAUGAGUGUUCAGAUA..-UCA.....................................AACCCA...UGCAUGCAGUGAAAGUAAA............................................................................................
#=GR ABFO01001550.1/11234-7872                                           PP *************.***********************...***.....................................******...*******************............................................................................................
AAWZ02036944.1/13391-9461                                                   ACCAAGGAGUCUA.ACACGCGCGCGAGUCGGAGGCUG..AGCGc..................................gaAAGCCC..cGCGGCGCAAUGAAGGUGAGggccggcg...............................................................................cgcgc
#=GR AAWZ02036944.1/13391-9461                                           PP *************.***************87777777..55447..................................77666655..499*************************...............................................................................*****
ABJQ01003429.1/1261-4980                                                    ACCAAGGAGUCUA.UCUCAAGUGCAAGUGCAAAGGUG..-UCA.....................................AACCUA...CGCGCGAAACGAAAGUAA-............................................................................................
#=GR ABJQ01003429.1/1261-4980                                            PP *************.***********************...***.....................................******...******************.............................................................................................
DQ340386.1/5845-9590                                                        AUCAAGGAGGCCG.UUUUAUGUGCGAGUGUAAGAGUA.aUUAA.....................................AACUCC...GACGCGUAUUGAAAGAAA-............................................................................................
#=GR DQ340386.1/5845-9590                                                PP *************.***********************.55556.....................................******...*************99988.............................................................................................
AAEU02004758.1/4488-8478                                                    ACCAAGAAGUCUA.ACAUAUGUGCAAGUUAUUGGGAU..-AUA.....................................AACCUA...AUAGCGUAAUUAACUUGACu...........................................................................................
#=GR AAEU02004758.1/4488-8478                                            PP *************.***********************...9**.....................................******...*******************9...........................................................................................
AAGK01000006.1/311714-308365                                                GCCAAGGAGUCUA.ACACUCGUGCAAGUGUUUGGGUG..-GCA.....................................AACCCG...UACGCGAAAUGAAAGUGA-............................................................................................
#=GR AAGK01000006.1/311714-308365                                        PP *************.***********************...***.....................................******...******************.............................................................................................
AM850055.1/2180-5620                                                        ACCAAGGAGACUA.ACGUCUAUGCGAGUGUUUGGGUG.gAUAA.....................................AACCCAu.uAACGCGGAAUGAAAGUGAA............................................................................................
#=GR AM850055.1/2180-5620                                                PP *************.***********************.77777.....................................******8.889*****************............................................................................................
ABQD01000052.1/42656-39384                                                  ACCAAGGAGUUUA.ACAUAUGUGCGAGUACAGGGGUG..-GCA.....................................AACCCC...GGUGCGCAAUGAAAGUGA-............................................................................................
#=GR ABQD01000052.1/42656-39384                                          PP *************.***********************...***.....................................******...******************.............................................................................................
AF083031.2/4931-937                                                         ACCAAGGAGUCCG.GUAUGAGCGCGAGUGCUCGGGAA.aGUUA.....................................CACCCA...UGCGCGUAGCGAAAGCAAUgacuggaaucuguucaucgagaacgcugauagacauuucccucguuacgagagaucucuagagucuuucaaucuucuccuugaauagguagg
#=GR AF083031.2/4931-937                                                 PP *************.***********************.88899.....................................******...***************************************************************************************************************
FJ214952.1/2476-6052                                                        ACCAAGGAGUUUA.ACAUGUGCGCGAGCCACUGGGUG.aACUA.....................................AGCCCA...AAGGCGUAGUGAAAGCAAAggcuguu................................................................................uugug
#=GR FJ214952.1/2476-6052                                                PP *************.***********************.88888.....................................******...**************************................................................................................*****
ADND01333398.1/1565-4887                                                    ACCAAGGAGUCUA.CCUAUUAUGCGAGUGUUCGAGUG..GAAA.....................................AACUCA...AACGCGUACCGAAAGGGAU............................................................................................
#=GR ADND01333398.1/1565-4887                                            PP *************.***********************..****.....................................******...*******************............................................................................................
AY305326.1/4080-7607                                                        ACCAAGGAGUCUA.ACGUAUGUGCGAGUGUGUGAGUG..-GCA.....................................AACUUA...UACGCGUAAUGAAAGUGAGgccg......................................................................................ua
#=GR AY305326.1/4080-7607                                                PP *************.***********************...***.....................................******...***********************......................................................................................**
AY580056.1/8-3756                                                           ACCAAGGAGUCUA.ACGUACGCGCGAGUUAAUGGGCG..-GAA.....................................AACCCA...UAAGCGCAAUAAAAGUAAAagucgucc...............................................................................caaga
#=GR AY580056.1/8-3756                                                   PP *************.***********************...9**.....................................******...***************************...............................................................................*****
HM245049.1/2716-6021                                                        ACCAAGGAGUCUA.ACAUAUGUGCGAGUAUGCGGGUG..-GCA.....................................AACCUG...UAUGCGUAAUGAAAGUGA-............................................................................................
#=GR HM245049.1/2716-6021                                                PP *************.***********************...***.....................................******...******************.............................................................................................
AF198253.1/4-3331                                                           GCCAAGGAGUCCA.CCACUGUUGCGAGUAUUUUGGUG..-GCA.....................................AACCCA...UACGCGAAAUGAAAUUGA-............................................................................................
#=GR AF198253.1/4-3331                                                   PP *************.***********************...9**.....................................******...******************.............................................................................................
ACFS01000464.1/72267-68513                                                  ACCAAGGAGUCUA.ACAUGUACGCGAGUCUUUGGGUG..-GCA.....................................AACCCA...UCGGCGCAAUGAAAGUGAAggcaagu................................................................................ucggc
#=GR ACFS01000464.1/72267-68513                                          PP *************.***********************...***.....................................******...**************************................................................................................*****
AFIU01000031.1/1055-4343                                                    ACUAAGGAGUCUA.AUAUCUAUACGAGUGUUCGGGUA..-UUA.....................................AACCCC...UACGCGGAAUAAAAGUAAA............................................................................................
#=GR AFIU01000031.1/1055-4343                                            PP *************.***********************...***.....................................******...*******************............................................................................................
Z92784.1/26583-30090                                                        AUUGCGGAGUGCU.UGUCUACUGCGAGUCAAAGGGUG..UUAA.....................................AACCUU...GCGGCGAAAUGAAAGUAAAggucaguc..............................................................................ucgaau
#=GR Z92784.1/26583-30090                                                PP *************.***********************..****.....................................******...***************************..............................................................................******
ACBU01000682.1/139180-135819                                                AUUAAGAAGUCUA.AUAUUUAUACAAGUGUUCAGAUG..-UCA.....................................AACCUG...UUCAUACAGUGAAAGUGAA............................................................................................
#=GR ACBU01000682.1/139180-135819                                        PP *************.***********************...***.....................................******...*******************............................................................................................
L78065.1/4292-8312                                                          ACCAAGAAGUCUA.UCUUGCGCGCGAGCCAAUGGGCA..GAUCgagcu...........................cucgaAACCCA...AAGGCGCAGAAAACACGAAcg..........................................................................................
#=GR L78065.1/4292-8312                                                  PP *************.***********************..888789***...........................***********...*********************..........................................................................................
AC215351.2/119902-117132                                                    ACCGAGGAAUCUG.ACAUGUGUGUGAGUCAACGGUCG..AGUA.....................................AACCCG..uAAGGCGUAAGGAAGCUGA-............................................................................................
#=GR AC215351.2/119902-117132                                            PP *************.***********************..****.....................................******..899****************.............................................................................................
AEKZ01014024.1/10162-6132                                                   ACCAAGGAGUCUA.ACAUGUGCGCGAGUCAUUGGGAU.gCAAA.....................................AACCUA...AAGGCGAAAUGAAAGUGAAgaucggacu.............................................................................uugugc
#=GR AEKZ01014024.1/10162-6132                                           PP *************.***********************.55666.....................................******...****************************.............................................................................******
EU304548.1/2263-5714                                                        ACCAAGGAGUUCAuACGCAUGUGCGAGUAUGUGAACA..ACAA.....................................CGUUCA...UAUGCGAAAUGAAAGUGA-............................................................................................
#=GR EU304548.1/2263-5714                                                PP *************99**********************..****.....................................******...******************.............................................................................................
CABU01011010.1/4329-997                                                     ACCAAGGAGUCUA.ACAUGCCCGCGAGUACAGGGGUG..UUCA.....................................AACCCC...CGUGCGCAGUGAAAGUGAA............................................................................................
#=GR CABU01011010.1/4329-997                                             PP *************.***********************..****.....................................******...*******************............................................................................................
FJ545743.1/4016-7385                                                        ACCAAGGAGUCUA.ACAUGUAUGCGAGUGUGCUAGUG..GAAA.....................................AACUAA...CACGCGUAAUGAAGGUGA-............................................................................................
#=GR FJ545743.1/4016-7385                                                PP *************.***********************..****.....................................******...******************.............................................................................................
X53538.1/2523-6086                                                          ACCAAGGAGUCUA.ACAUGAACGCGAGUCGUCGGGUA..GUACg...................................aAACUCG...GUGGCCAGAUGGAAGUGGGaaggccggc.............................................................................ucgguc
#=GR X53538.1/2523-6086                                                  PP *************.***********************..55445...................................5******...****************99999*******.............................................................................******
U35394.1/2899-6288                                                          ACCAAGGAGUCUA.ACAUAAAUGCAAGUAUAAGGGUG..-AUA.....................................AACCCU...AAUGCGAAAUGAAAGUAAU............................................................................................
#=GR U35394.1/2899-6288                                                  PP *************.***********************...***.....................................******...*******************............................................................................................
AF248477.1/2821-6490                                                        ACCAAGGAGUUUA.UCGUGUGCGC--GCAUUGGGUGG..-UGA.....................................AAACCC...AAGGCGCAAUGAAAGUGAAugcucuc.................................................................................gcaa
#=GR AF248477.1/2821-6490                                                PP ************9.9999999999..99999999888...999.....................................899999...999***********************.................................................................................****
DQ248942.1/4699-8597                                                        ACCAAGGAGUCUA.ACGUGAGCGCGAGUCACAGGGAA.aAACA.....................................CUCCCU..uGGGGCGCAGCGAAAGCGA-............................................................................................
#=GR DQ248942.1/4699-8597                                                PP *************.*********************99.65556.....................................666666..4899***************.............................................................................................
FJ948787.1/12675-16494                                                      ACCAAGGAGUCUA.ACAUGUGCGCGAGUCAGUGGGUC..UUGAa..................................caGGCCCA...GAGGCGCAAUGAAAGUGAAggacguccc............................................................................uagccgg
#=GR FJ948787.1/12675-16494                                              PP *************.***********************..88888..................................99******...****************************............................................................................*******
AGAT01020583.1/4054-375                                                     ACCAAGGAGUCUA.GCAUGUGCGCGAGUCAUUGGGUC.uACGA.....................................AACCUA...AAGGCGAAAUGAAAGUGAAggaacgcu...............................................................................uaagu
#=GR AGAT01020583.1/4054-375                                             PP *************.**********************9.77888.....................................******...***************************...............................................................................*****
AB526843.1/3573-7179                                                        ACCAAGGAGUCUA.ACAUCUAUGCGAGUAUUUGAGUG..-AAA.....................................AACUCU...GAUGCGCAAUGAAAGUAAAgguagucu...............................................................................ucgga
#=GR AB526843.1/3573-7179                                                PP *************.***********************...***.....................................******...***************************...............................................................................*****
ABEP02020128.1/2049-5939                                                    ACCAAGGAGUCUA.ACGCGUGCGCGAGUCAUUGGGUG..UUGUac.................................gaAACCCA...GAGGCGCAAUGAAGGUGAAgggccgu................................................................................ccguc
#=GR ABEP02020128.1/2049-5939                                            PP *************.***********************..766679.................................99******...**************************................................................................................*****
HQ009889.1/2642-6383                                                        ACCAAGGAGUCUA.CCACGUAUGCGAGUCACUGCGCC..GCGA.....................................GACGCA...CGGGCGAAAGAAACCUGAC............................................................................................
#=GR HQ009889.1/2642-6383                                                PP *************.***********************..****.....................................******...******************9............................................................................................
AJ298079.1/5-4031                                                           ACCAAGGAGUCUA.ACAAAUGUGCGAGCGUAUAUAUG..UUUUuaacuauaauaaaa........guauuuucauucuuuUAUAUU...UACGCGCAGUUAAAGUAAAuugug....................................................................................cuu
[truncated: 1,703,883 more chars]
