# Supplementary material for: Automated detection of ncRNAs in the draft genome sequence of a colonial tunicate: the carpet sea squirt Didemnum vexillum
Source: BMC Genomics. 2016 Aug 30;17(1):691. doi: 10.1186/s12864-016-2934-5 (PMC5006418; doi:10.1186/s12864-016-2934-5)
Supplement: Additional file 3 — Parseable stockholm alignments files of ncRNA candidates on D. vexillum. (GZ 3403 kb) [file 12864_2016_2934_MOESM3_ESM.tar › SupplementalFiles3/RF00732.sto]

# STOCKHOLM 1.0
#=GF AU Infernal 1.1

AAWU01017841.1/823-910/Culex.quinquefasciatus.7176               AAUGUCACAUGUCUAUUGUACUUCAUCAGGUGCUCUGGUUGCUUUCG..AUACCCGGCACAUGUUGGAGUACACUUAAUGUGCUGACAGU
#=GR AAWU01017841.1/823-910/Culex.quinquefasciatus.7176       PP ***********************************************..*****************************************
AAPU01010637.1/244417-244330/Drosophila.mojavensis.7230          UCUCCCCCAUGUCUAUUGUACUUCAUCAGGUGCUCUGGUGUCAGUGG..AAACCCGGCACAUGUUGAAGUACACUCAAUAUGCGGUGAUU
#=GR AAPU01010637.1/244417-244330/Drosophila.mojavensis.7230  PP ***********************************************..*****************************************
AAIZ01002385.1/22659-22572/Drosophila.persimilis.7234            UGUCUCCCAUGUCUAUUGUACUUCAUCAGGUGCUCUGGUGUGUCCUG..UAACCCGGCACAUGUUGAAGUACACUCAAUAUGUGGCGAAG
#=GR AAIZ01002385.1/22659-22572/Drosophila.persimilis.7234    PP ***********************************************..*****************************************
AAJJ01000649.1/41392-41476/Tribolium.castaneum.7070              UCUGUCACAUGUCUAUUGUACUUCAUCAGGUGCUCUGGUAUACUUU-..-UUCCCGACACCUGUUGGAGUGCACUAAUUAUG-UGGCUCG
#=GR AAJJ01000649.1/41392-41476/Tribolium.castaneum.7070      PP *****************************************99998....89******************************.*******
AAPP01015737.1/35950-36037/Drosophila.ananassae.7217             UGUCUCCCAUGUCUAUUGUACUUCAUCAGGUGCUCUGGUGUCCACCG..UAACCCGGCACAUGUUGAAGUACACUCAAUAUGAGGCGAAU
#=GR AAPP01015737.1/35950-36037/Drosophila.ananassae.7217     PP ***********************************************..*****************************************
AAZX01002044.1/14551-14465/Nasonia.vitripennis.7425              GAGGCUGCAUGUUAAUUGUACUUCAUCAGGUGCUCUGGUGAUUUUG-..AUACCCGGUGCCUGUUGGAGCGCAAUUCAUAUGAUUGUGCC
#=GR AAZX01002044.1/14551-14465/Nasonia.vitripennis.7425      PP ****************************************998887...799**************************************
AAPT01020969.1/276028-276115/Drosophila.grimshawi.7222           UGUCUCCCAUGUCUAUUGUACUUCAUCAGGUGCUCUGGUGUCACUCG..UAACCCGGCACAUGUUGAAGUACACUCAAUAUGCGGUGAUU
#=GR AAPT01020969.1/276028-276115/Drosophila.grimshawi.7222   PP ***********************************************..*****************************************
AADK01007727.1/11338-11424/Bombyx.mori.7091                      ACCGCCGCACGCCCAUUGUACUUCAUCAGGUGCUCUGGUGAUCAUAG..-UUCCAGGCGCUUGUUGGAGUACACUUACCGUGUCGGCGGU
#=GR AADK01007727.1/11338-11424/Bombyx.mori.7091              PP *********************************************97...88**************************************
AC008354.3/37595-37682/Drosophila.melanogaster.7227              UGUCUCCCAUGUCUAUUGUACUUCAUCAGGUGCUCUGGUGUGUCUCG..UAACCCGGCACAUGUUGAAGUACACUCAAUAUGAGGCGAUU
#=GR AC008354.3/37595-37682/Drosophila.melanogaster.7227      PP ***********************************************..*****************************************
AAQB01006829.1/458206-458118/Drosophila.willistoni.7260          UGUCUCCCAUGUCUAUUGUACUUCAUCAGGUGCUCUGGUGUCCGUUU.gUAACCCGGCACAUGUUGAAGUACACUCAAUAUGUGGCGAUC
#=GR AAQB01006829.1/458206-458118/Drosophila.willistoni.7260  PP *****************************************998776.69****************************************
AAZO01007192.1/28953-29038/Pediculus.humanus.121224              UGGUCUUUACGUUGAUUGUACUUCAUCAGGUGCUCUGGUAGUUCUUA..AAUCCAGGCAUCUGGUGUAGUACUAUUAAUCU--AAGAUCU
#=GR AAZO01007192.1/28953-29038/Pediculus.humanus.121224      PP ***********************************************..********************************..9******
AASW01038426.1/5288-5201/Drosophila.simulans.7240                UGUCUCCCAUGUCUAUUGUACUUCAUCAGGUGCUCUGGUGUGUCUCG..UAACCCGGCACAUGCUGAAGUACACUCAAUAUGAGGCGAUU
#=GR AASW01038426.1/5288-5201/Drosophila.simulans.7240        PP ***********************************************..*****************************************
AAAB01008980.1/2241127-2241216/Anopheles.gambiae.180454          UUUGUCACAUGUCUAUUGUACUUCAUCAGGUGCUCUGGUGGAUUUGAgaAAACCCGGCACAUGUUGGAGUACACUCUAUGUGCUGACAAG
#=GR AAAB01008980.1/2241127-2241216/Anopheles.gambiae.180454  PP *******************************************99988899***************************************
mir-305.dvex307993.-.55.132.[PM].[Metazoa].RF00732.miRNA         ACUGGCGCCAGUUCAU-GU--CAAAACUGGCGC-C-AGUUCAUGUCA..AAACU-GGCGCCAGUUG---AAUACUCAACUGG-CGCCAGU
#=GR mir-305.dvex307993.-.55.132.[PM].[Metazoa].RF00732.miRNA PP ************9997.43..45699******9.5.88899999999..89888.79*******94...46779********.*******
#=GC SS_cons                                                     :<<<<<<<<<<<----<<<<<<<<<<<<<<<<<-<-<<_________..___>>->>>>>>>>>>>>>>>>>>---->>>>>->>>>>>:
#=GC RF                                                          ucugcccCAugucuAUuGuaCUuCAcCAgGuGCUCUGGUguuuuUug..aaaCCcGGCaCcUGgUGaAGuaCacUuAauaUGugggcagu
//
