# Supplementary material for: Automated detection of ncRNAs in the draft genome sequence of a colonial tunicate: the carpet sea squirt Didemnum vexillum
Source: BMC Genomics. 2016 Aug 30;17(1):691. doi: 10.1186/s12864-016-2934-5 (PMC5006418; doi:10.1186/s12864-016-2934-5)
Supplement: Additional file 3 — Parseable stockholm alignments files of ncRNA candidates on D. vexillum. (GZ 3403 kb) [file 12864_2016_2934_MOESM3_ESM.tar › SupplementalFiles3/RF00711.sto]

# STOCKHOLM 1.0
#=GF AU Infernal 1.1

AAVX01082942.1/951-861/Callorhinchus.milii.7868                          UUGUGCUUGG.UGGGAAGGCAGUGUAACGUUAGCUGGUUGU...GGUUGUAUAUGUUA..................CCAGUUAAC..U..UGCUgCUGCCCUCUU.ACC.ACACAUGGA
#=GR AAVX01082942.1/951-861/Callorhinchus.milii.7868                  PP **********.******************************...**************..................*********..*..***************.***.*********
AAHX01013086.1/6116-6205/Rattus.norvegicus.10116                         UUGCCAGACU.CAGGUAGGCAGUGUGUUGUUAGCUGGCUGC...GUUGGGUUAAGUAA..................GCAGCCACA..G.cUACC.CUGCCA-CUU.GCU.UCUGGACGG
#=GR AAHX01013086.1/6116-6205/Rattus.norvegicus.10116                 PP **********.******************************...**************..................*********..8.8****.******.***.***.*********
AAFR03035385.1/19098-19010/Monodelphis.domestica.13616                   UUGCCAGGGU.CAGGUAGGCAGUGCGCUGUAAGCUGGCUGC...-UUGGCUCAAUUUA..................GCAGUCAGG..A.cUGCC.CUGCCA-CUU.GCU.CCUGGACUC
#=GR AAFR03035385.1/19098-19010/Monodelphis.domestica.13616           PP **********.******************************....8888889999***..................*******99..7.8****.******.***.***.*********
AAPY01138081.1/497-406/Tupaia.belangeri.37347                            UUGGAUGUGU.CAGGUUGGCAGUGCAAUGCUAGCUGGCUGU..uGUAAUUCCAUUUUA..................ACAGUUGCUagU..UACA.CUGCCC-UCU.GUU.GCAUUCAGA
#=GR AAPY01138081.1/497-406/Tupaia.belangeri.37347                    PP **********.******************************..***************..................*********999..****.******.***.***.*********
AAZX01003771.1/10900-10991/Nasonia.vitripennis.7425                      AAGCGACCGG.CGUGUUGGCAGUGU--GGUUAGCUGGUUGU...GUAGCUUAUAGAAAg................cACGACCGCUauC..GACA.CUGCAAUUAU.GAC.GGUCGCGAU
#=GR AAZX01003771.1/10900-10991/Nasonia.vitripennis.7425              PP **********.**************..**************...******999999999................9************..****.**********.***.*********
AC193609.2/87195-87108/Gallus.gallus.9031                                GACCCUGUGG.CUGGAAGGCAGUGUGCUGUUAGC-GGCUGC...-UGUGCUGAAUGGA..................GCAGUCACU..A.cCACA.CUGCCA-CCU.GCU.GCAGGGAUA
#=GR AC193609.2/87195-87108/Gallus.gallus.9031                        PP **********.***********************.******....888888999999*..................*********..8.8****.******.***.***.*********
AAQR03013218.1/13225-13314/Otolemur.garnettii.30611                      GGAUCCGAAU.CAGGUAGGCAGUGUAUUGUUAGCUGGCUGC...UUUGCAUCGAGUCC..................GCAGCCAUA..A.cUACC.CUGCCA-CUU.GCU.UCUGGAUAA
#=GR AAQR03013218.1/13225-13314/Otolemur.garnettii.30611              PP **********.******************************...**************..................*********..9.9****.******.***.***.*********
ABBA01015737.1/36023-35937/Homo.sapiens.9606                             UGGGAUGUGU.CAGGUAGGCAGUGUAUUGCUAGC-GGCUGU...UAAUGAUUUUAACA..................GUAGCUAGU..-..UGCA.CUCCUC-UCU.GUU.GCAUUCAGA
#=GR ABBA01015737.1/36023-35937/Homo.sapiens.9606                     PP **********.**********************9.******...99999999999999..................999999855.....****.*****9.***.***.*********
AANN01422130.1/1413-1504/Erinaceus.europaeus.9365                        UUGGAUGUGU.CAGGGAGGCAGUGCAUUACUAGCUGGCUGU..uAUCGUGUCAUUUUA..................ACAGCUGCU..AguUGCA.CUCCCC-CCU.GUU.GCAUGCAUA
#=GR AANN01422130.1/1413-1504/Erinaceus.europaeus.9365                PP **********.******************************..***************..................*********..889****.******.***.***.*********
AAQQ01588713.1/1895-1807/Spermophilus.tridecemlineatus.43179             UGAUCUGAAU.CAGGUAGGCAGUGUAUUGUUAGCUGGCUGC...-UUUGGUCAAGUCA..................GCAGCCACA..G.cUACC.CUGCCA-CUU.GCU.UCUGGAUAA
#=GR AAQQ01588713.1/1895-1807/Spermophilus.tridecemlineatus.43179     PP **********.******************************....777777999****..................*********..8.8****.******.***.***.*********
AANI01014607.1/367710-367617/Drosophila.virilis.7244                     AUUGGCUAUG.CGCUUUGGCAGUGU--GGUUAGCUGGUUGU...GUGGCCAAUUGACAaa..............ucACAGCCACUauC..UUCA.CUGCCGCCGC.GAC.AAGCUAUGA
#=GR AANI01014607.1/367710-367617/Drosophila.virilis.7244             PP **********.**************..**************...****************..............**************..****.**********.***.*********
CAAE01014999.1/1949699-1949612/Tetraodon.nigroviridis.99883              CCGCGGGCGG.CUGGUAGGCAGUGUCAUGUUAGCUGGUUGG...UUCCGU---UAGCA..................CCAGUUUAC.cU..GCCA.CUGCUCUCCA.ACC.ACCUGCAAA
#=GR CAAE01014999.1/1949699-1949612/Tetraodon.nigroviridis.99883      PP **********.******************************...888888...78899..................****98666.59..****.**********.***.*********
AANU01256425.1/34046-33956/Macaca.mulatta.9544                           CUGUGUGUGA.UGAGCUGGCAGUGUAUUGUUAGCUGGUUGA...AUAUGUGAAUGGCA..................UCAGCUAAC..A..UGCAaCUGCUGUCUU.AUU.GCAUAUACA
#=GR AANU01256425.1/34046-33956/Macaca.mulatta.9544                   PP **********.******************************...**************..................*********..*..***************.***.*********
AAFC03029384.1/3106-3197/Bos.taurus.9913                                 UUGAAUGUGU.CAGGUAGGCAGUGCAUCUCUAGCUGGCUGU..uAAAAUUUCUUUUUA..................ACAGUUGCU..AguUGCA.CUCCCC-UCU.GUU.GCAUUCAUA
#=GR AAFC03029384.1/3106-3197/Bos.taurus.9913                         PP **********.******************************..9999999999*****..................*********..889****.******.***.***.*********
AACN010038305.1/3346-3436/Canis.lupus.9615                               CCGUGUGUGA.UGGGUUGGCAGUGUAUUGUUAGCUGGUUGA...AUAUAUGAAUGGCA..................UCAGCUAAC..A..UGCAaCUGCUAUCUU.AUU.GCAUAUACA
#=GR AACN010038305.1/3346-3436/Canis.lupus.9615                       PP **********.******************************...**************..................*********..*..***************.***.*********
AALT01534765.1/1607-1697/Sorex.araneus.42254                             UUGGAUGUGU.CGGCUUGGCAGUGCACCGCUAGCUGGCUGU...UGUAAUCUCCCUGG..................ACAGCUGCU.aG.uUGCA.CUUCCC-UCU.GCU.GCAUCCAUU
#=GR AALT01534765.1/1607-1697/Sorex.araneus.42254                     PP **********.******************************...55555555556666..................*********.75.8****.******.***.***.*********
AAKN02031494.1/12810-12899/Cavia.porcellus.10141                         CUGUGUGUGA.UGGGCUGGCAGUGUAUUGUUAGCUGGUUGA...AUAUAU-AUUAUUA..................GCAGCUAAC..A..UACAaCUGCUAUCUU.AUU.GCAUAUACA
#=GR AAKN02031494.1/12810-12899/Cavia.porcellus.10141                 PP **********.******************************...777776.6677899..................*********..*..***************.***.*********
AAHX01013086.1/4699-4790/Rattus.norvegicus.10116                         GUGGGUGUGU.CAGACAGGCAGUGCAUUGCUAGCUGGCUGU..uAGAACUUCGUCCCA..................ACAGUGGCU..AgcUGCA.CUACCC-UCU.GCU.GCACUUAGA
#=GR AAHX01013086.1/4699-4790/Rattus.norvegicus.10116                 PP **********.******************************..888899999999999..................*********..889****.******.***.***.*********
AC091977.3/122948-122862/Homo.sapiens.9606                               UGGGAUGUGU.CAGGUAGGCAGUGUAUUGCUAG-CGGCUGU...UAAUGA---UUUUA..................ACAGUUGCU..AguUGCA.CUCCUC-UCU.GUU.GCAUUCAGA
#=GR AC091977.3/122948-122862/Homo.sapiens.9606                       PP **********.**********************.6******...555554...77788..................*********..888****.*****9.***.***.*********
AAGU03020867.1/27393-27303/Loxodonta.africana.9785                       CUGUGUGUGA.UGGGUUGGCAGUGUAUUGUUAGCUGGUCGA...AUUGAUAAGUGGCA..................UCAGCUAAC..A..UGCAgCUGCUAACUU.AUU.GCAUAUGCU
#=GR AAGU03020867.1/27393-27303/Loxodonta.africana.9785               PP **********.******************************...**************..................*********..*..***************.***.*********
AC193609.2/86167-86082/Gallus.gallus.9031                                CUGUGUGUGA.UGAUUAGGCAGUGUAUUGUUAGUUAGCUGC...-UCUUCAUACACCA..................GCAACUAAC..-..UACA.CUGCCACAUU.AGC.ACAUCAC--
#=GR AC193609.2/86167-86082/Gallus.gallus.9031                        PP **********.******************************....9999999999***..................*******99.....****.**********.***.*******..
AADG06005308.1/87357-87449/Apis.mellifera.7460                           UUGCGAUUGG.CAUGUUGGCAGUGU--UGUUAGCUGGUUGU...GUGGCUACAUUGUAu...............auACGACCGCUauC..GGCA.CUGCAAUUAU.GAC.GAUCGUAGG
#=GR AADG06005308.1/87357-87449/Apis.mellifera.7460                   PP **********.**************..**************...***********999*...............**************..****.**********.***.*********
AAHX01013086.1/6230-6320/Rattus.norvegicus.10116                         CUGUGUGCGA.UGGGUUGGCAGUGUAUUGUUAGCUGGUUGA...GUAUGUAAAAGGCA..................CCAGCUAAC..A..UGCAaCUGCUCUCCU.AUU.GCACAUACA
#=GR AAHX01013086.1/6230-6320/Rattus.norvegicus.10116                 PP **********.******************************...**************..................*********..*..***************.***.*********
AALT01534765.1/2698-2787/Sorex.araneus.42254                             UACCCUGAGU.CAGGUAGGCAGUGUAUUGUUAGCUGGCUGC...UUUGGAUCAGUUCA..................GCAGCCACA..A.cUACC.CUGCCA-CUU.GCU.UCUGGACAA
#=GR AALT01534765.1/2698-2787/Sorex.araneus.42254                     PP **********.******************************...**************..................*********..9.9****.******.***.***.*********
AC159207.2/92222-92132/Mus.musculus.10090                                CUGUGUGUGA.UGGCUUGGCAGUGUAUUGUUAGCUGGUUGA...GUAUGUGAGCGGCA..................CCAGCUAAC..A..UGCGaCUGCUCUCCU.AUU.GCACACACA
#=GR AC159207.2/92222-92132/Mus.musculus.10090                        PP **********.******************************...**************..................*********..*..***99**********.***.*********
AAGW02030810.1/75679-75589/Oryctolagus.cuniculus.9986                    CGGUGUGUGA.UGAGGUGGCAGUGUAUUGUUAGCUGGUUGA...AUAUGUGUGUGAUA..................UCAGCUAAC..A..UACAaCUGCUAUCUU.AUU.GCAUUUACA
#=GR AAGW02030810.1/75679-75589/Oryctolagus.cuniculus.9986            PP **********.******************************...**************..................*********..*..***************.***.*********
AAPP01019533.1/13885-13988/Drosophila.ananassae.7217                     AUUGGCUAUG.CGCUUUGGCAGUGU--GGUUAGCUGGUUGU...GUAGCUGGUGCUCGuuggcaa....uuaauucACAGCCACUauC..UUCA.CUGCCGCCGC.GAC.AAGCUAGAG
#=GR AAPP01019533.1/13885-13988/Drosophila.ananassae.7217             PP **********.**************..**************...******87776666*******....*******************..****.**********.***.*********
AAAB01008859.1/3300834-3300927/Anopheles.gambiae.180454                  GAGGCAAUAUaCGCUCUGGCAGUGU--GGUUAGCUGGUUGUgugGUUUUCCCAUCUUC..................ACAGCCACUauC..CGCC.CUGCCGUCGC.GCU.AAUGCCCAA
#=GR AAAB01008859.1/3300834-3300927/Anopheles.gambiae.180454          PP *********99**************..**************54444445555555555..................************..****.**********.***.*********
AAGV020398386.1/850-759/Dasypus.novemcinctus.9361                        CUGGGUGUGU.CAGGUAGGCAGUGCUUUGCUAGCUGGCUGU..uAUAAUUUUAUUUUA..................ACAGUUGCU..AguUGCA.CUCCCC-UCU.GUU.GCAUUCAAA
#=GR AAGV020398386.1/850-759/Dasypus.novemcinctus.9361                PP **********.******************************..***************..................*********..888****.******.***.***.*********
AAQR03013218.1/12074-12165/Otolemur.garnettii.30611                      UUGGAUGUGU.CGGGUAGGCAGUGCAUUGCUAGCUGGCUGU..uGUAAUUUCACUUUA..................ACAGUUGCU..GguUGCA.CUCCCC-UCU.GUC.GCGUUCAGA
#=GR AAQR03013218.1/12074-12165/Otolemur.garnettii.30611              PP **********.******************************..***************..................*********..557****.******.***.***.*********
CAAB02011574.1/9059-8972/Takifugu.rubripes.31033                         CAGCGGGUGG.CUGGUAGGCAGUGUCAUGUUAGCUGGUUGA...UUCUGU---UCUCG..................CCAGUUUAC.cU..GCUA.CUGCUCUCCA.ACC.ACCAGCAAA
#=GR CAAB02011574.1/9059-8972/Takifugu.rubripes.31033                 PP **********.******************************...999999...55566..................****98777.47..8888.**********.***.*********
AAWR02016364.1/4252-4337/Equus.caballus.9796                             UUGGAUGUGU.CAGGUAGGCAGUGCAUUGCUAGCUGGCUAU...UUCAUUU-----UA..................ACAGUUGCU..GguUGCG.CUCCCC-UCU.GUU.GCAUUCGAA
#=GR AAWR02016364.1/4252-4337/Equus.caballus.9796                     PP **********.****************************99...6666554.....44..................888888888..446****.******.***.***.*********
AALT01534765.1/2819-2909/Sorex.araneus.42254                             CUGGGUGUGA.UGAGUUGGCAGUGUAUUGUUAGCUGGUUGG...AUAUGUGAAUAGCA..................UCAGCUAAC..A..UGCAaCUGCUUGCUU.AUU.GCAUCUACG
#=GR AALT01534765.1/2819-2909/Sorex.araneus.42254                     PP **********.******************************...**************..................*********..*..***************.***.*********
AAQB01008630.1/408110-408004/Drosophila.willistoni.7260                  AUUGGCUAUG.CGCUUUGGCAGUGU--GGUUAGCUGGUUGU...GUAGCCAAUUAAA-uugccaaaacaauaaaccACAGCCACUauC..UUCA.CUGCCGCCGC.GAC.AGGCCAUGA
#=GR AAQB01008630.1/408110-408004/Drosophila.willistoni.7260          PP **********.**************..**************...*****97776544.5*****************************..****.**********.***.*********
AAVX01082942.1/1090-1000/Callorhinchus.milii.7868                        GUGCCAGAGU.CUGGAAGGCAGUGUACAGUUAGCUGGCUGC...UUGGUGUUUGGACA..................GCAGCCGCUacG..UAUU.CCGCCA-CUU.GCC.UCGUGGUCU
#=GR AAVX01082942.1/1090-1000/Callorhinchus.milii.7868                PP **********.******************************...**************..................*********999..****.******.***.***.*********
AAPN01209390.1/1753-1843/Ornithorhynchus.anatinus.9258                   UUACCUGGGU.CAAGUAGGCAGUGUGAUGUUUGCUGGCUGC...UUUGAAUCGAUUCA..................GCAGCCACC.gU..UACU.CUGCCA-CUU.GCUaCUAGGCGGA
#=GR AAPN01209390.1/1753-1843/Ornithorhynchus.anatinus.9258           PP **********.******************************...**************..................*********.88..****.******.***.***999*******
AAGW02030810.1/75800-75711/Oryctolagus.cuniculus.9986                    UGACCUGAAG.CAGGUAGGCAGUGUAAUGUUAGUUGGCUGC...UUUGGGUCAAGUCA..................GCAGCCACA..G.gUACG.CUGCCA-CUU.GCC.UCUGGCUAA
#=GR AAGW02030810.1/75800-75711/Oryctolagus.cuniculus.9986            PP **********.******************************...**************..................*********..6.6****.******.***.***.*********
AACZ03174975.1/1653-1737/Pan.troglodytes.9598                            UGACCUGAAU.CAGGUAGGCAGUGUAUUGUUAGCUGGCUGC...-UUGGGUCAAGUCA..................GCAGCCACA..A.cUACC.CUGCCA-CUU.GAG.GGGGA----
#=GR AACZ03174975.1/1653-1737/Pan.troglodytes.9598                    PP 7777777899.******************************....88888899*****..................*********..9.9****.******.***.**8.76666....
AAJJ01000475.1/25339-25252/Tribolium.castaneum.7070                      UAGCGAUGUA.CACGGUGGCAGUGU--GGUUAGCUGGUUGU...GUUUUU--UUGAUC..................ACGACCACUauC..CAUA.CUCCCUCCAU.GAA.UAUCGUUAA
#=GR AAJJ01000475.1/25339-25252/Tribolium.castaneum.7070              PP **********.**************..**************...888877..677788..................************..****.**********.***.*********
AAVX01082942.1/500-413/Callorhinchus.milii.7868                          GUGUGUGGGU.UGAUUAGGCAGUGUAAUGUUAGCUGGCUGC...-AAUGUAGGAAUCA..................GCAGCUACA..-..AGCA.CUACCACAUU.AGC.UCAUGAUUU
#=GR AAVX01082942.1/500-413/Callorhinchus.milii.7868                  PP **********.******************************....88888889999**..................*********.....****.**********.***.*********
AAQA01000334.1/14819-14733/Brugia.malayi.6279                            CGGGGAUUUA.CCGGGUGGCAGUGU--GGUUAGCUGGUUGU...CAGCAUAUCGGACA..................ACGGCUA--.uC..AUCA.CUGCCGUCCU.GGU.UUUCCUAAA
#=GR AAQA01000334.1/14819-14733/Brugia.malayi.6279                    PP 9*****9999.*************8..**************...77777777777666..................6666666...56..88**.**********.***.*********
AAPN01209390.1/379-468/Ornithorhynchus.anatinus.9258                     AAGAAUGUGC.CGGUUUGGCAGUGCUUUGCUAGCUGGCUGUu.cAAUAAAUGAUUCCA..................GCAGCUGGU..-..UGCA.C-GCCCCACU.GUC.ACAAUCCAA
#=GR AAPN01209390.1/379-468/Ornithorhynchus.anatinus.9258             PP **********.******************************6.655555566667777..................999999999.....****.*.99999***.***.*********
AP009026.1/9014-8925/Bombyx.mori.7091                                    CAGGGUAGAC.CGCGUUGGCAGUGU--GGUUAGCUGGUUGU...GUAUGGAAAUGACA..................ACAGCCACUaaC..GACA.CUGCUCCUGC.GUG.CACCCUAAA
#=GR AP009026.1/9014-8925/Bombyx.mori.7091                            PP 9999999999.**************..**************...**************..................************..****.**********.***.*********
AAIY01660884.1/5347-5436/Echinops.telfairi.9371                          UGGCCAGAAU.CAGGUAGGCAGUGUACUGUUAGCUGGCUGU...GUUGGGUCAAUUCA..................GCAGCCACG..A.cUACC.CUGCCA-CUU.GCU.UCUGGAUAA
#=GR AAIY01660884.1/5347-5436/Echinops.telfairi.9371                  PP **********.******************************...**************..................*********..8.8****.******.***.***.*********
ABDC01177373.1/3735-3646/Microcebus.murinus.30608                        UGACCUGAAU.CAGGUAGGCAGUGUAUUGUUAGCUGGCUGC...UUUGGGUCAAGUCA..................GCAGCCACU..A.cUACA.CUGCCA-CUU.GCU.UCUGGACAA
#=GR ABDC01177373.1/3735-3646/Microcebus.murinus.30608                PP **********.******************************...**************..................*********..9.9****.******.***.***.*********
AANH01010052.1/23105-23020/Gasterosteus.aculeatus.69293                  AUGUGGGCGG.CUGGUAGGCAGUGUCUUGU----UAGCUGG...-UCAAUUCUGCGCC..................CCAGCUUAC..C..UGCUgCUGCCCUCCA.GCU.GUCCAUCUA
#=GR AANH01010052.1/23105-23020/Gasterosteus.aculeatus.69293          PP **********.**************66666....7777888....7777778888888..................888999998..8..99988**********.***.*********
AE014297.2/5926659-5926761/Drosophila.melanogaster.7227                  AUUGGCUAUG.CGCUUUGGCAGUGU--GGUUAGCUGGUUGU...GUAGCCAAUUAUUGccguug.....acaauucACAGCCACUauC..UUCA.CUGCCGCCGC.GAC.AAGCUAAAG
#=GR AE014297.2/5926659-5926761/Drosophila.melanogaster.7227          PP **********.**************..**************...******99998888******.....*******************..****.**********.***.*********
BAAE01214626.1/26-114/Oryzias.latipes.8090                               CUUUGAACA-.CUGGGAGGCAGUGUAUCGUUAGCUGGAUGU...-UUUUUUCCAGGUG..................CCAGCUUAC..G..GGCCgCUGCCCUCCA.GCU.GUCCAUUCA
#=GR BAAE01214626.1/26-114/Oryzias.latipes.8090                       PP 999999999..******************************....7777778889999..................*********..9..77777**********.***.*********
AAPN01209390.1/1892-1981/Ornithorhynchus.anatinus.9258                   CUGUGUGCGA.UAGUUUGGCAGUGU-UUGUUAGCUGGUUGA...AUAUUUAAAUGGCA..................CCAGCUGAC..A..GACAgCUGCUUUCCU.AUU.GCAUGUACC
#=GR AAPN01209390.1/1892-1981/Ornithorhynchus.anatinus.9258           PP **********.**************.99*************...**************..................*********..*..***************.***.*********
AC193609.2/87034-86948/Gallus.gallus.9031                                CUGUGUGCGG.UGGGGUGGCAGUGU-AUGUUAGCUGGUUGA...AACUCU---UGACA..................UCAGCUAAC..A..CGCAgUUGCUAACCU.GCU.CCACAUACC
#=GR AC193609.2/87034-86948/Gallus.gallus.9031                        PP **********.**************.67*************...777777...99999..................*********..*..***************.***.*********
AAKN02031494.1/12165-12258/Cavia.porcellus.10141                         UUGGAUGUGA.CAGAUAGGCAGUGCAUUGCUAGCUGGCUGUuaaGAUUUUUCAUUUUA..................GCAGUUGCU..AguUGCA.CUCCUC-UCU.GUU.GCAAUCAGA
#=GR AAKN02031494.1/12165-12258/Cavia.porcellus.10141                 PP **********.******************************88878888888999999..................*********..889****.*****9.***.***.*********
AADE01000147.1/85680-85577/Drosophila.pseudoobscura.46245                AUUGGCUAUG.CGCUUUGGCAGUGU--GGUUAGCUGGUUGU...GUAGCCAAAAUAUUgccuuug....accauucACAGCCACUauC..UUCA.CUGCCGCCGC.GAC.AAGCCAUAA
#=GR AADE01000147.1/85680-85577/Drosophila.pseudoobscura.46245        PP **********.**************..**************...******99998777*******....*******************..****.**********.***.*********
AAWZ02010283.1/10129-10219/Anolis.carolinensis.28377                     GUGUGUGUGG.UGGAAUGGCAGUGUAUUGUUAGCUGGAUGA...GUAUCUCAAUGCCC..................CCAGCUGAC..A..UUCAgCUGCCAAUCU.ACG.GCACAUAUU
#=GR AAWZ02010283.1/10129-10219/Anolis.carolinensis.28377             PP **********.******************************...**************..................*********..*..***************.***.*********
AAIY01660884.1/5468-5556/Echinops.telfairi.9371                          CUGGAUGUGA.UGAGUUGGCAGUGUAUUGUUAGCUGGUUGA...AUAUGUGAGUAGCA..................CCAGCUAAC..G..UGCAgCUGCUAACUU.AUU.GCAGACC--
#=GR AAIY01660884.1/5468-5556/Echinops.telfairi.9371                  PP **********.******************************...**************..................*********..*..***************.***.*******..
AAWZ02010283.1/10791-10878/Anolis.carolinensis.28377                     CUGUAUGUGA.UGGUUUGGCAGUGUACUCUUAGUUAGCUGU...-UGUAUAUAUUACA..................GCAACUAAA..-..UACA.CUUCCAUAUU.AUU.GCAUGACUU
#=GR AAWZ02010283.1/10791-10878/Anolis.carolinensis.28377             PP **********.******************************....9999999999999..................999999988.....****.**********.***.*********
AAFR03035385.1/18957-18868/Monodelphis.domestica.13616                   CUGCUUGUGA.UGGGAUGGCAGUGUAUUGUUAGCUGGUUGA...CUAUCUGAA-CGUG..................CCAGCUAAC..A..UGCAaCUGCUAUCCC.AUU.GCAUUUCCC
#=GR AAFR03035385.1/18957-18868/Monodelphis.domestica.13616           PP **********.******************************...888777555.5667..................9********..*..***************.***.*********
AAZO01004205.1/1293-1391/Pediculus.humanus.121224                        GUCGUCGUGC.AGCAUUGGCAGUGU--GGUUAGCUGGUUGU...GUGGUGAUAACA--auaaa.......auagucACAACCACUauC..UUCA.CUGGCAACGU.AAC.ACGGCAAAA
#=GR AAZO01004205.1/1293-1391/Pediculus.humanus.121224                PP **********.**************..**************...888888655533..45899.......******************..****.**********.***.*********
mir-449.dvex141512.-.2374.2474.[CSA,CIN].[Metazoa].RF00711.miRNA         UUGCUAGCGA.UUCCGAGGCAGUGU--AGUUAGCUAGUUGU..uUUAAAUCUCCGGC-aucgu.......gacgucACAACUGCUucA..UGCA.CUGCCACGGAaAUC.GUUUGAAC-
#=GR mir-449.dvex141512.-.2374.2474.[CSA,CIN].[Metazoa].RF00711.miRNA PP **********.**************..**************..54555555555555.5****.......******************..****.*******9972588.********.
#=GC SS_cons                                                             :::<<<<<<<.<<<<--<<<<<<<<<<-------<<<<<<<...______________..................>>>>>>>--..>..>>>>.>>>>>-->>>.>>>.>>>>>::::
#=GC RF                                                                  uUgcguguga.cgggUuGGCAGuGuauuGUUAGCuGGcUGu...gUaguuaaauuucA..................aCAgCCacu..a..uaCa.CUGCCauccc.guc.acacgaaaA
//
