# Supplementary material for: Automated detection of ncRNAs in the draft genome sequence of a colonial tunicate: the carpet sea squirt Didemnum vexillum
Source: BMC Genomics. 2016 Aug 30;17(1):691. doi: 10.1186/s12864-016-2934-5 (PMC5006418; doi:10.1186/s12864-016-2934-5)
Supplement: Additional file 3 — Parseable stockholm alignments files of ncRNA candidates on D. vexillum. (GZ 3403 kb) [file 12864_2016_2934_MOESM3_ESM.tar › SupplementalFiles3/RF00743.sto]

# STOCKHOLM 1.0
#=GF AU Infernal 1.1

AAPT01021578.1/175719-175657/Drosophila.grimshawi.7222               CUCGCAGUA.UAUUUUUGUG.UUUUGUUUAUUUUUGAAAA....UCAAAUCACAGGAUUA.UACUGUGA.G
#=GR AAPT01021578.1/175719-175657/Drosophila.grimshawi.7222       PP *********.**********.*******************....****************.********.*
AADE01001573.1/8261-8200/Drosophila.pseudoobscura.46245              CUCGCAGUA.UAUUUUUGUG.UUUUGUUGUGUCUGAAACG....-CAAAUCACAGGAUUA.UACUGUGA.G
#=GR AADE01001573.1/8261-8200/Drosophila.pseudoobscura.46245      PP *********.**********.******************8.....***************.********.*
AAIZ01001989.1/16305-16366/Drosophila.persimilis.7234                CUCGCAGUA.UAUUUUUGUG.UUUUGUUGUGUCUGAAACG....-CAAAUCACAGGAUUA.UACUGUGA.G
#=GR AAIZ01001989.1/16305-16366/Drosophila.persimilis.7234        PP *********.**********.******************8.....***************.********.*
AAGE02006324.1/6463-6527/Aedes.aegypti.7159                          UUCGCGGUA.UAUUCUUGUG.GCUUGAUGCAUUUGAAAAAu..cUCAAAUCACAGGAGUA.UACUGUGA.G
#=GR AAGE02006324.1/6463-6527/Aedes.aegypti.7159                  PP *********.**********.****************9999..9****************.********.*
AASW01005636.1/598-536/Drosophila.simulans.7240                      CUCGCAGUA.UAUUUUUGUG.UUUUGUUUCGUUUUGCAAC....UCAAAUCACAGGAUUA.UACUGUGA.G
#=GR AASW01005636.1/598-536/Drosophila.simulans.7240              PP *********.**********.*******************....****************.********.*
AAKO01000634.1/21607-21545/Drosophila.sechellia.7238                 CUCGCAGUA.UAUUUUUGUG.UUUUGUUUCGUUUUGCAAC....UCAAAUCACAGGAUUA.UACUGUGA.G
#=GR AAKO01000634.1/21607-21545/Drosophila.sechellia.7238         PP *********.**********.*******************....****************.********.*
AAQB01006264.1/2824-2886/Drosophila.willistoni.7260                  CUCGCAGUA.UAUUUUUGUG.UUUUGUUCAAUUUGUCAAC....UCAAAUCACAGGAUUA.UACUGUGA.G
#=GR AAQB01006264.1/2824-2886/Drosophila.willistoni.7260          PP *********.**********.*******************....****************.********.*
AAAB01008986.1/1063449-1063512/Anopheles.gambiae.180454              UUCGCAGUA.UAUCCCUGUGaGUUUGCUACUUUUCAAUGG....UCAAAUCACAGGAGUA.UACUGUGA.G
#=GR AAAB01008986.1/1063449-1063512/Anopheles.gambiae.180454      PP *********.******************************....****************.********.*
AAPP01018749.1/259662-259723/Drosophila.ananassae.7217               CUCGCAGUA.UAUUUUUGUG.UUUUGUUUGGUUUGAAAC-....UCAAAUCACAGGAUUA.UACUGUGA.G
#=GR AAPP01018749.1/259662-259723/Drosophila.ananassae.7217       PP *********.**********.**************9999.....7***************.********.*
AAWU01008421.1/27722-27788/Culex.quinquefasciatus.7176               UUCGCAGUA.UAUUCUUGUG.GCUUGAUGUGUUAGAAAUCgugcUCAAAUCACAGGAGUA.UACUGUGA.G
#=GR AAWU01008421.1/27722-27788/Culex.quinquefasciatus.7176       PP *********.**********.***************************************.********.*
AAPU01010142.1/147078-147139/Drosophila.mojavensis.7230              CUCGCAGUA.UAUUUUUGUG.UUUUGUUUAUUAUAAAAA-....UCAAAUCACAGGAUUA.UACUGUGA.G
#=GR AAPU01010142.1/147078-147139/Drosophila.mojavensis.7230      PP *********.**********.*******99999998888.....8***************.********.*
mir-308.dvex119155.-.2344.2400.[CIN].[Metazoa].RF00743.miRNA         CCUUUGUUA.UAUUUUUCUG.UUCUA-----UCUAUAUUA....-UAAAACAGAAAAAUA.UAACAAAG.G
#=GR mir-308.dvex119155.-.2344.2400.[CIN].[Metazoa].RF00743.miRNA PP *********.**********.98775.....444445555.....47899**********.********.*
mir-308.dvex160251.-.828.883.[DRE].[Metazoa].RF00743.miRNA           GUCACAGUA.UAGAUAUU--.-----CUAAGAUUUACAAG....UUAUUUAAGAUAUCUA.UACUGUGA.U
#=GR mir-308.dvex160251.-.828.883.[DRE].[Metazoa].RF00743.miRNA   PP *********.****9874........78888888888888....888889999*******.********.*
mir-308.dvex462450.-.545.593.[LCH].[Metazoa].RF00743.miRNA           CACGCAUUA.------UGUG.GUUUGUUUCAUAUACAAA-....-CAAACCACA------.UAAUGCGU.G
#=GR mir-308.dvex462450.-.545.593.[LCH].[Metazoa].RF00743.miRNA   PP 999999888.......69**.*************99999......*******96.......88899999.9
mir-308.dvex590905.-.11.61.[CIN].[Metazoa].RF00743.miRNA             GCUACAGUA.GAUUCCUGGG.------UUCGAUUCCCAC-....U-----CUCAGGUAUC.UACUGUAG.C
#=GR mir-308.dvex590905.-.11.61.[CIN].[Metazoa].RF00743.miRNA     PP *********.********87.......556666666655.....5.....78********.********.*
mir-308.dvex784581.+.2.64.[CIN].[Metazoa].RF00743.miRNA              -UUACAGUGgUAAUGAUUUG.GUUUGUUGUACUUAAUAA-....-CAAACCAAAUCAUUAcCACUGUAAuG
#=GR mir-308.dvex784581.+.2.64.[CIN].[Metazoa].RF00743.miRNA      PP .*******55**********.**********99999998......***************55*******88
#=GC SS_cons                                                         <<<<<<<<<.<<<<<<<<<<.<<<<<______________...._>>>>>>>>>>>>>>>.>>>>>>>>.>
#=GC RF                                                              cUCGCAGUA.UAuUcuUGUG.uuUUGuUuugUUUgaAAaa....UCAAauCACAggAuUA.UACUGUGA.g
//
