# Supplementary material for: Automated detection of ncRNAs in the draft genome sequence of a colonial tunicate: the carpet sea squirt Didemnum vexillum
Source: BMC Genomics. 2016 Aug 30;17(1):691. doi: 10.1186/s12864-016-2934-5 (PMC5006418; doi:10.1186/s12864-016-2934-5)
Supplement: Additional file 3 — Parseable stockholm alignments files of ncRNA candidates on D. vexillum. (GZ 3403 kb) [file 12864_2016_2934_MOESM3_ESM.tar › SupplementalFiles3/RF00840.sto]

# STOCKHOLM 1.0
#=GF AU Infernal 1.1

AC002418.1/95571-95641/Homo.sapiens.9606                       ACAUCGGCCAUUAUAAUACAACCUGAUAAGUG.UUAUAG.CACUU.AUCAGAUUGUAUUGUAAUUGUCUGUGUA
#=GR AC002418.1/95571-95641/Homo.sapiens.9606               PP ********************************.******.*****.****************************
AALT01656114.1/3449-3379/Sorex.araneus.42254                   GCUCGGAUGGAUAUAAUACAACCUGCUAAGUG.UACUAC.CACUU.ACCAGGUUGUAUUAUUAUCGUCCGUGUU
#=GR AALT01656114.1/3449-3379/Sorex.araneus.42254           PP ********************************.******.*****.****************************
AAPE02004040.1/21776-21839/Myotis.lucifugus.59463              ---CAGAUGUAUAUAAUACAACCUGGUAAGUG.GCCCAG.CACUU.ACCAGGUUGUACUAUCAUUGUUUG----
#=GR AAPE02004040.1/21776-21839/Myotis.lucifugus.59463      PP ...*****************************.******.*****.************************....
AAFC03073181.1/1998-1928/Bos.taurus.9913                       ACAUCGGCCAUUAUAAUACAACCUGAUAAGUG.UUACAG.CACUU.AUCAGGUUGUAUUGUAAUUGUCUGUGUA
#=GR AAFC03073181.1/1998-1928/Bos.taurus.9913               PP ********************************.******.*****.****************************
AJ421479.1/16189-16259/Mus.musculus.10090                      ACUCGGGUGGAUAUAAUACAACCUGCUAAGUG.UUCUAG.CACUU.AGCAGGUUGUAUUAUCAUUGUCCGAGGU
#=GR AJ421479.1/16189-16259/Mus.musculus.10090              PP ********************************.******.*****.****************************
AAGU03047897.1/27799-27869/Loxodonta.africana.9785             GCUCGGAUGAAUAUAAUACAACCUGCUAAGUG.UCCUAG.CACUU.AUCAGGCUGUAUUAUCAUUGUCCGUGUC
#=GR AAGU03047897.1/27799-27869/Loxodonta.africana.9785     PP ********************************.******.*****.****************************
AAEX03026520.1/10525-10455/Canis.lupus.9615                    ACUCGGAUGGAUAUAAUACAACCUGCUAAGUG.UCCUAG.CACUU.AUCAGGUUGUAUUAUCAUUGUCCGUGGC
#=GR AAEX03026520.1/10525-10455/Canis.lupus.9615            PP ********************************.******.*****.****************************
AAGV020234407.1/12295-12225/Dasypus.novemcinctus.9361          ACUCAGAUGGAUAUAAUACAACCUGUUAAGUG.UCCUAG.CAUGA.ACCAGAUUGUAUUGUCAUUGUUCGUGUC
#=GR AAGV020234407.1/12295-12225/Dasypus.novemcinctus.9361  PP ********************************.******.*****.****************************
AANN01604271.1/62-133/Erinaceus.europaeus.9365                 ACAUUAGCCACUACAAUACAGCCUGCUAAGUG.UUCCAG.CACUUaACCAGGUUACAUUGUAAUUAUUUGUAUA
#=GR AANN01604271.1/62-133/Erinaceus.europaeus.9365         PP ********************************.******.*****999**************************
AGCE01104029.1/14237-14307/Saimiri.boliviensis.39432           ACUCGGAUGGAUAUAAUACAACCUGCUAAGUG.UCCUAG.CACUU.AGCAGGUUGUAUUAUCAUUGUCCGUGUC
#=GR AGCE01104029.1/14237-14307/Saimiri.boliviensis.39432   PP ********************************.******.*****.****************************
AANU01175070.1/1285-1355/Macaca.mulatta.9544                   ACAUCGGCCAUUAUAAUACAACCUGAUAAGUG.UUACAG.CACUU.AUCAGAUUGUAUUGUAAUUGUCUGUGUA
#=GR AANU01175070.1/1285-1355/Macaca.mulatta.9544           PP ********************************.******.*****.****************************
AABR05180221.1/17862-17792/Rattus.norvegicus.10116             ACUCGGAUGGAUAUAAUACAACCUGCUAAGUG.UUCUAG.CACUU.AGCACGUUGUAUUAUUAUUGUCCGAGGC
#=GR AABR05180221.1/17862-17792/Rattus.norvegicus.10116     PP ********************************.******.*****.****************************
AACN010065303.1/2609-2539/Canis.lupus.9615                     ACAUCGGCCAUUAUAAUACAACCUGAUAAGUG.UUGUAG.CACUU.ACCAGGUUGUAUUGUAAUUGUCUGUGUA
#=GR AACN010065303.1/2609-2539/Canis.lupus.9615             PP ********************************.******.*****.****************************
AAKN02029926.1/5039-5109/Cavia.porcellus.10141                 ACAUAGGCCUUUAUAAUACAACCUGAUAAGUG.UUAUAA.CACUU.ACCAGAUUGUAUUGUAAUUGUCUGUGUA
#=GR AAKN02029926.1/5039-5109/Cavia.porcellus.10141         PP ********************************.******.*****.****************************
mir-374.dvex71429.-.9.81.[CIN].[Metazoa].RF00840.miRNA         GAACACUCAUUAACUAAUGAUCCUGAUAAAUGcUUGCAAcCAUUU.AUCAGGAUCAUUAGUUAAUGAGUGUUCU
#=GR mir-374.dvex71429.-.9.81.[CIN].[Metazoa].RF00840.miRNA PP ********************************54666644*****.****************************
#=GC SS_cons                                                   <<<<<<<<----<<<<<<<<<<<<<<<<<<<<.<____>.>>>>>.>>>>>>>>>>>>>>>---->>>>>>>>:
#=GC RF                                                        aCacgGacgaaUAuAAUaCAaCCUGcUAAGUG.cucUAg.CACUU.AgCAGGuUGuAUUaUaAUUguCcguGua
//
