# Supplementary material for: Automated detection of ncRNAs in the draft genome sequence of a colonial tunicate: the carpet sea squirt Didemnum vexillum
Source: BMC Genomics. 2016 Aug 30;17(1):691. doi: 10.1186/s12864-016-2934-5 (PMC5006418; doi:10.1186/s12864-016-2934-5)
Supplement: Additional file 3 — Parseable stockholm alignments files of ncRNA candidates on D. vexillum. (GZ 3403 kb) [file 12864_2016_2934_MOESM3_ESM.tar › SupplementalFiles3/RF00713.sto]

# STOCKHOLM 1.0
#=GF AU Infernal 1.1

AAGD02001685.1/9995-9897/Caenorhabditis.remanei.31234                 AAUCCAA.-GAUUGCGAUUUUUGUACUACACAUAGGU.ACUGGACACUG...AGAUUUGUAUCCAGAAUCUA.UUCUAGUGCAA.AAAUUGCUCU..GGAUUCUUUUUU--
#=GR AAGD02001685.1/9995-9897/Caenorhabditis.remanei.31234         PP *****99..****************************.***********...********************.***********.**********..****99999999..
Z67754.1/178-79/Caenorhabditis.elegans.6239                           CAGCGAC.-AGAUGCAAUUUUUGUACUACACAAAAGU.ACUGGUCAUUU..aAGUUGAGG-CUCAGCACUUUuGUGGUGUGCAA.AAAUGGCAAG..UUGCUUUUAUCU--
#=GR Z67754.1/178-79/Caenorhabditis.elegans.6239                   PP 99*****..****************************.***********..666666666.***********************.**********..************..
Z67754.1/1218-1322/Caenorhabditis.elegans.6239                        ACUCUACaCGUUUGCAAUUUUUGUACUACACAUAGGU.ACUGGACAAUUu.uCAAAAUAUAUCCAGUGUCUA.GUCUAGUGCAA.ACAUUGCUCG..GUGUUGUUUGAAAA
#=GR Z67754.1/1218-1322/Caenorhabditis.elegans.6239                PP *******8899**************************.********9999.88899****************.***********.**********..**************
ABEG02001091.1/1868-1968/Caenorhabditis.brenneri.135651               AACUGAC.AAGUUGCAGUUUUUGUACUUCACAAGAGU.ACUGGCGGUUC...AGGUCCGG-CUCAGAACUUUuGUGGGGUGCAA.GAACAGCAAA.aCUGUCAUACUUU--
#=GR ABEG02001091.1/1868-1968/Caenorhabditis.brenneri.135651       PP *******.*****************************.***********...********.***********************.********99.7777888888888..
ABEG02005018.1/33548-33648/Caenorhabditis.brenneri.135651             AUUCCAC.AAAAUGCGAUUUUUGUACCGAUUAUAGGCaACUGAUUUUUG...---AACGUUUUCAGUGCCUA.UUUCAGUACAAuAGAUUGCUAA..GUAAGGGACACUUU
#=GR ABEG02005018.1/33548-33648/Caenorhabditis.brenneri.135651     PP *******.*************************************9999......899999***********.**********************..**************
ABEG02003040.1/26892-26995/Caenorhabditis.brenneri.135651             AGCCUAA.-AAAAGCGAGUUUUGUACUAAACAUAGGU.ACUGAAAUAAAauaUUUUAUUUACUCAGUUCCUA.GUCUAGUGCAA.GGGUUGCUAA..UGGGUUAAUUGGUU
#=GR ABEG02003040.1/26892-26995/Caenorhabditis.brenneri.135651     PP 9999999..9999************************.******9999888787999***************.***********.**********..**************
AAGD02001685.1/11081-11181/Caenorhabditis.remanei.31234               ACAAGAC.AACUUGCAAUUUUUGUACUGCACAAAAGC.UCUGACUGCUC...UGAUAUGG-CUCAGCACUUU.UGUCUGUGCAA.AAAUGGCGAA..UAUCUGUCUUUCUU
#=GR AAGD02001685.1/11081-11181/Caenorhabditis.remanei.31234       PP *******.*****************************.***********...********.***********.***********.**********..**************
mir-239.dvex363659.+.91.175.[CIN].[Metazoa].RF00713.miRNA             UGUUUAG.-AUAUGCCGUAUAUGUACUGC---UAGGU.-------GUUUu.cUGAAAUAC-------ACCUA.G--CAGUACAU.AUACGGCAUA.aACAUUUAAUCUUCA
#=GR mir-239.dvex363659.+.91.175.[CIN].[Metazoa].RF00713.miRNA     PP 7778887..*******************5...55555........55554.566666555.......55555.5..********.*******888.577777888888889
mir-239.dvex709871.+.384.478.[AC,DRE].[Metazoa].RF00713.miRNA         --GCCAC.-AAAACCAUAUUUUAUACUGAACAAACAC.ACAUAAAAAC-...------AGUUUAUGUGUGUUuGUUUAGUAUAA.AAUAUGGACAcaUAAAAACAGUUUAU
#=GR mir-239.dvex709871.+.384.478.[AC,DRE].[Metazoa].RF00713.miRNA PP ..*****..9999************************.**88765433..........3448899*******************.*******9997677777888889999
#=GC SS_cons                                                          :::::::.:::::<<<<<<<<<<<<<<<----<<<<<.-<<<<______...__________>>>>->>>>>.--->>>>>>>>.>>>>>>>:::..::::::::::::::
#=GC RF                                                               AaucuAc.AAauUGCaAuuuUUGuACugcACAuAGGu.ACUGgauauUu...aGaUauguaccCAGuaCCUa.gUucaGUgCAA.aaaUuGCuAa..uuguUguauuuuuu
//
