# Supplementary material for: Automated detection of ncRNAs in the draft genome sequence of a colonial tunicate: the carpet sea squirt Didemnum vexillum
Source: BMC Genomics. 2016 Aug 30;17(1):691. doi: 10.1186/s12864-016-2934-5 (PMC5006418; doi:10.1186/s12864-016-2934-5)
Supplement: Additional file 3 — Parseable stockholm alignments files of ncRNA candidates on D. vexillum. (GZ 3403 kb) [file 12864_2016_2934_MOESM3_ESM.tar › SupplementalFiles3/RF00027.sto]

# STOCKHOLM 1.0
#=GF AU Infernal 1.1

AAQA01000457.1/25368-25290/Brugia.malayi.6279                          GCUCGAUGAGGUAGUAGGUUGUA.UAGUU---AUGA......GUUGUA...CCAU..-AAUCGGAGA-AACUGUCCAGCCUGCUAGCUU.gCCGUGC
#=GR AAQA01000457.1/25368-25290/Brugia.malayi.6279                  PP ***********************.*****...9999......999999...9999...667788998.*********************.*******
AY866020.1/478-553/Macaca.mulatta.9544                                 CCAGGCUGAGGUAGUAGGUUGUA.UAGUUUAG----.....aAUUACA...----..UCAAGGGAGAUAACUGUACAGCCUCCUAGCUU..UCCUUG
#=GR AY866020.1/478-553/Macaca.mulatta.9544                         PP ***********************.******99.........3555555.........7999****************************..******
AABR05153093.1/1773-1848/Rattus.norvegicus.10116                       CCAGGCUGAGGUAGUAGGUUGUA.UAGUUUAG----.....aGUUACA...----..ACAAGGGAGAUAACUGUACAGCCUCCUAGCUU..UCCUUG
#=GR AABR05153093.1/1773-1848/Rattus.norvegicus.10116               PP ***********************.*******9.........5666776.........899*****************************..******
AC094021.2/47340-47253/Homo.sapiens.9606                               CCAGGCUGAGGUAGUAGUUUGUA.CAGUUUGAGGGUcu..auGAUACC...ACCC.gGUACAGGAGAUAACUGUACAGGCCACUGCCUU..GCCAGG
#=GR AC094021.2/47340-47253/Homo.sapiens.9606                       PP ***********************.*************9..99999999...****.9999*****************************..******
EU624487.1/1401-1470/Drosophila.melanogaster.7227                      GCAAAUUGAGGUAGUAGGUUGUA.UAGUAGUA----......------...----..AUUACACAUCAUACUAUACAAUGUGCUAGCUU.uCUUUGC
#=GR EU624487.1/1401-1470/Drosophila.melanogaster.7227              PP ***********************.*****888.........................45566777888*********************.*******
AABU01002759.1/2931025-2930956/Drosophila.melanogaster.7227            GCAAAUUGAGGUAGUAGGUUGUA.UAGUAGUA----......------...----..AUUACACAUCAUACUAUACAAUGUGCUAGCUU.uCUUUGC
#=GR AABU01002759.1/2931025-2930956/Drosophila.melanogaster.7227    PP ***********************.*****888.........................45566777888*********************.*******
AANG01619101.1/1216-1136/Felis.catus.9685                              GUGGGAUGAGGUAGUAGAUUGUA.UAGUUUUAGGGU......--CAUA...CCCC..AUCUUGGAGAUAACUAUACAGUCUACUGUCUU..UCCCAC
#=GR AANG01619101.1/1216-1136/Felis.catus.9685                      PP ***********************.************........4666...8888..********************************..******
AP001359.4/114553-114478/Homo.sapiens.9606                             CCAGGUUGAGGUAGUAGGUUGUA.UAGUUUAG----.....aAUUACA...----..UCAAGGGAGAUAACUGUACAGCCUCCUAGCUU..UCCUUG
#=GR AP001359.4/114553-114478/Homo.sapiens.9606                     PP ***********************.******99.........3555555.........7999****************************..******
AY866150.1/447-522/Pongo.pygmaeus.9600                                 CCGGGUUGAGGUAGUAGGUUGUA.UGGUUUAG----.....aGUUACA...----..CCCUGGGAGUUAACUGUACAACCUUCUAGCUU..UCCUUG
#=GR AY866150.1/447-522/Pongo.pygmaeus.9600                         PP ***********************.*****999.........4555666.........7899****************************..******
AF480570.1/1-79/Homo.sapiens.9606                                      -----GUGAGGUAGUAAGUUGUA.UUGUUGUGGGGUa...ggGAUAUUaggCCCC..AAUUAGAAGAUAACUAUACAACUUACUACUUU..C-----
#=GR AF480570.1/1-79/Homo.sapiens.9606                              PP .....******************.*************...*95666666767888..********************************..*.....
AY866290.1/298-385/Pongo.pygmaeus.9600                                 CCAGGCUGAGGUAGUAGUUUGUA.CAGUUUGAGGGUcu..auGAUACC...ACCC.gGUACAGGAGAUAACUGUACAGGCCACUGCCUU..GCCAGG
#=GR AY866290.1/298-385/Pongo.pygmaeus.9600                         PP ***********************.*************9..99999999...****.9999*****************************..******
AY866017.1/450-525/Gorilla.gorilla.9593                                CCAGGUUGAGGUAGUAGGUUGUA.UAGUUUAG----.....aAUUACA...----..UCAAGGGAGAUAACUGUACAGCCUCCUAGCUU..UCCUUG
#=GR AY866017.1/450-525/Gorilla.gorilla.9593                        PP ***********************.******99.........3555555.........7999****************************..******
AANH01007764.1/36699-36614/Gasterosteus.aculeatus.69293                ACAGGGUGAGGUAGUAGGUUGUG.UGGUUUCAGGGUu...guUAUUUU...ACCC..CAUCGGGAGUUAACUAUACAACCUACUGCCUU..UCCUGG
#=GR AANH01007764.1/36699-36614/Gasterosteus.aculeatus.69293        PP ***********************.*************...99999999...****..********************************..******
AC018755.3/119936-120011/Homo.sapiens.9606                             CCGGGCUGAGGUAGGAGGUUGUA.UAGUUGAGGAGG......------...ACAC..-CCAAGGAGAUCACUAUACGGCCUCCUAGCUU..UCCCCA
#=GR AC018755.3/119936-120011/Homo.sapiens.9606                     PP ***********************.*******97777...............5555...7799***************************..******
AY866050.1/490-568/Pan.troglodytes.9598                                UUGGGGUGAGGUAGUAGGUUGUA.UAGUU-UGGGGC......---UCU...GCCC..UGCUAUGGGAUAACUAUACAAUCUACUGUCUU..UCCUGA
#=GR AY866050.1/490-568/Pan.troglodytes.9598                        PP ***********************.*****.579999.........999...****..********************************..******
AAYZ01324012.1/2457-2541/Ochotona.princeps.9978                        ACGGGGUGAGGUAGUAGGUUGUG.UGGUUUCAGGGCg...guGAUGUC...GCCC..-CUCAGCAGAUAACUAUACAGCCUACUGCCUU..CCCUGA
#=GR AAYZ01324012.1/2457-2541/Ochotona.princeps.9978                PP ***********************.*************...*9999999...****...8999***************************..******
AANU01169061.1/33054-33138/Macaca.mulatta.9544                         CUAGGAAGAGGCAGCACGUUGCA.UAGUUCUAGGGAa...ggCACUUU...UCCC..-ACUUGGGGGUAACUGUAUGCCCUGCUGCCUG..UCUUAG
#=GR AANU01169061.1/33054-33138/Macaca.mulatta.9544                 PP ***********************.*************...98777777...8888...888899999**********************..******
AAZX01015868.1/1070-988/Nasonia.vitripennis.7425                       CCUGGGUGAGGUAGUAGGUUGUA.UAGUGGGGAAUG......AAAAUU...CGUC..AUUAUGGAAUCCACUGUACAACUUGCUAACUU..UCCCGG
#=GR AAZX01015868.1/1070-988/Nasonia.vitripennis.7425               PP ***********************.************......******...****..********************************..******
AY866357.1/820-906/Pan.troglodytes.9598                                UCAGAGUGAGGUAGUAGAUUGUA.UAGUUGUGGGGUa...guGAUUUU...ACCC.uGUUCAGGAGAUAACUAUACAAUCUAUUGCCUU..CCCUGA
#=GR AY866357.1/820-906/Pan.troglodytes.9598                        PP ***********************.*************...**999999...9999.8999*****************************..******
AAVX01008163.1/128-212/Callorhinchus.milii.7868                        CUGGGUAGAGGUAGUAGGUUGCA.UAGUUUGAGGGCa...ggGAUUUU...GCCC..-CAAAGGAGAUAACUAUACAACCUGCUGCCUU..UCCUGG
#=GR AAVX01008163.1/128-212/Callorhinchus.milii.7868                PP ***********************.*************...**9*****...****...8899***************************..******
AAPU01010514.1/89793-89724/Drosophila.mojavensis.7230                  GCAAAUUGAGGUAGUAGGUUGUA.UAGUAGUA----......------...----..CUUAUAGACCAUACUAUACAGCGUGCUAGCUU.uCUUUGC
#=GR AAPU01010514.1/89793-89724/Drosophila.mojavensis.7230          PP ***********************.*****999.........................67788999999*********************.*******
AAKN02054092.1/95811-95899/Cavia.porcellus.10141                       CUGGGGUGAGGUAGUAAGUUGUA.UUGUUGUGGGGUa...agGAUUUAaggCCCC..AUUAAGAAGAUAACUAUACGACUUACUACUUU..CCCUGG
#=GR AAKN02054092.1/95811-95899/Cavia.porcellus.10141               PP ***********************.*************...995555557877777..********************************..******
ABEG02000153.1/18745-18816/Caenorhabditis.brenneri.135651              -UCCGUUGAGGUAGUAGGUUGUA.UAGUUUAG----......AAUCAU...----..AUCCCGGUG--AACUAUGCAAGCUUCUACCUC.aCCGGA-
#=GR ABEG02000153.1/18745-18816/Caenorhabditis.brenneri.135651      PP .888899****************.*****765..........333333.........566667777..*********************.888888.
ACBE01248169.1/7760-7844/Felis.catus.9685                              -CGGGGUGAGGUAGUAGGUUGUG.UGGUUUCAGGGCa...guGAUGUU...GCCC..CCUCGGAAGAUAACUAUACAACCUACUGCCUU..CCCCGA
#=GR ACBE01248169.1/7760-7844/Felis.catus.9685                      PP .**********************.*************...********...****..********************************..******
AC147162.2/101359-101275/Mus.musculus.10090                            CUAGGAAGAGGUAGUAGGUUGCA.UAGUUUUAGGGCa...gaGAUUUU...GCCC..-ACAAGGAGUUAACUAUACGACCUGCUGCCUU..UCUUAG
#=GR AC147162.2/101359-101275/Mus.musculus.10090                    PP ***********************.*************...*9999999...****...8899***************************..******
AY866019.1/258-334/Lemur.catta.9447                                    CCAGGUUGAGGUAGUAGGUUGUA.UAGUUUAG----.....aAUUACA...----..UCAAGGGAGAUAACUGUACAGCCUCCUAGCUU.uCCCUGG
#=GR AY866019.1/258-334/Lemur.catta.9447                            PP ***********************.******99.........3555555.........7999****************************.*******
CAAE01013731.1/39581-39496/Tetraodon.nigroviridis.99883                ACGGGGUGAGGUAGUAGGUUGUG.UGGUUUCAGGGUg...guGAUAUU...GCCC..AAUCAGGAGAUAACUAUACAACCUACUGCCUU..CCCUGG
#=GR CAAE01013731.1/39581-39496/Tetraodon.nigroviridis.99883        PP ***********************.*************...********...****..********************************..******
AL049853.1/18009-17931/Homo.sapiens.9606                               UUGGGGUGAGGUAGUAGGUUGUA.UAGUU-UGGGGC......---UCU...GCCC..UGCUAUGGGAUAACUAUACAAUCUACUGUCUU..UCCUGA
#=GR AL049853.1/18009-17931/Homo.sapiens.9606                       PP ***********************.*****.579999.........999...****..********************************..******
AANN01347783.1/1229-1152/Erinaceus.europaeus.9365                      UUGGGGUGAGGUAGUAGGUUGUA.UAGUUUG-GGGC......---CCU...GCCC..UGCUAUGGGU-AACUAUACAAUCUACUGUCUU..UCCUGA
#=GR AANN01347783.1/1229-1152/Erinaceus.europaeus.9365              PP ***********************.*****87.8888.........788...9999..7777777776.*********************..******
AAGD02006482.1/22892-22821/Caenorhabditis.remanei.31234                UCUGGU-GAGGUAGUAGGUUGUA.UAGUUUA---G-......AAUCUU...----..ACCUUGGUG--AACUAUGCAAGUUUCUACCUC..ACCAGA
#=GR AAGD02006482.1/22892-22821/Caenorhabditis.remanei.31234        PP 777776.****************.*****65...4.......444444.........889999999..*********************..777777
AAPT01004257.1/151-220/Drosophila.grimshawi.7222                       GCAAAUUGAGGUAGUAGGUUGUA.UAGUAGUA----......------...----..UCUAUCUAGCAUACUAUACAGCUUGCUAGCUU.uCUUUGC
#=GR AAPT01004257.1/151-220/Drosophila.grimshawi.7222               PP ***********************.*****999.........................56677889999*********************.*******
HM625839.1/1002-1087/Cyprinus.carpio.7962                              ACAGGGUGAGGUAGUAGGUUGUG.UGGUUUCAGGGUu...guAAUUUU...GCCC..CAUCAGGAGAUAACUAUACAACCUACUGCCUU..CCCUGA
#=GR HM625839.1/1002-1087/Cyprinus.carpio.7962                      PP ***********************.*************...*9999999...****..********************************..******
Z70203.2/12451-12379/Caenorhabditis.elegans.6239                       UCCGGU-GAGGUAGUAGGUUGUA.UAGUU---UGGA......-AUAUU...ACCA..---CCGGUG--AACUAUGCAAUUUUCUACCUU..ACCGGA
#=GR Z70203.2/12451-12379/Caenorhabditis.elegans.6239               PP 666666.****************.*****...6666.......88888...6666.....556666..*********************..666666
AAZO01005184.1/23361-23435/Pediculus.humanus.121224                    -CAGGGUGAGGUAGUAGACUGUA.UAGUA---AAGA......AUUACA...UC--..-AUUUGGAGG-UACUGUACAAUCUGCUAACUU.uCCCUG-
#=GR AAZO01005184.1/23361-23435/Pediculus.humanus.121224            PP .**********************.*****...7888......555555...54.....668899988.9********************.9*****.
AALT01443655.1/3068-3143/Sorex.araneus.42254                           CCAGGUUGAGGUAGUGGGUUGUA.UAGUUCAG----.....aAUCACA...----..UCAAGGGAGAUAACUGUACAGCCUCCUAGCUU..GCCUUG
#=GR AALT01443655.1/3068-3143/Sorex.araneus.42254                   PP ***********************.*****999.........3444444.........7899****************************..******
BX005154.6/63678-63599/Danio.rerio.7955                                GCAGGCUGAGGUAGUUGGUUGUA.UGGUUUUGCAUC......-AUAAU...---C..AGCCUGGAGUUAACUGUACAACCUUCUAGCUU.uCCCUGC
#=GR BX005154.6/63678-63599/Danio.rerio.7955                        PP ***********************.*******93333.......33333......3..899*****************************.*******
AAIY01003579.1/1841-1762/Echinops.telfairi.9371                        GUAGGAUGAGGUAGUAGAUUGUA.UAGUUGUAGGUC......---AUA...ACCC..AUCUUGGAGAUAACUAUACAGUCUACUGUCUU..UCCCAC
#=GR AAIY01003579.1/1841-1762/Echinops.telfairi.9371                PP ***********************.*******98877.........787...8888..********************************..******
AACT01004141.1/13602-13519/Ciona.savignyi.51511                        AUAACAUGAGGUAGUAGGUUAUG.CAGUUUGGCGACa....aUAUUUC...GUUG..-CAAAGGAGAUAACUGUGUAACUUGCUGGCUC..UUUUAU
#=GR AACT01004141.1/13602-13519/Ciona.savignyi.51511                PP ***********************.*****99988887....7777777...8888...8899***************************..******
AAGE02002929.1/321613-321685/Aedes.aegypti.7159                        CCACGUUGAGGUAGUUGGUUGUA.UAGUAGUG----......---ACU...----..GAUUAAAUAUCUGCUAUGCAAUCUGCUAGCUU.gUCGUGU
#=GR AAGE02002929.1/321613-321685/Aedes.aegypti.7159                PP ***********************.*******9.............888.........78999999999*********************.*******
AP000962.2/118093-118168/Homo.sapiens.9606                             CCGGGUUGAGGUAGUAGGUUGUA.UGGUUUAG----.....aGUUACA...----..CCCUGGGAGUUAACUGUACAACCUUCUAGCUU..UCCUUG
#=GR AP000962.2/118093-118168/Homo.sapiens.9606                     PP ***********************.*****999.........4555666.........7899****************************..******
AAWU01000327.1/4833-4902/Culex.quinquefasciatus.7176                   -CACGUUGAGGUAGUUGGUUGUA.UAGUAUUA----......---AAA...----..-AUUCAAUAUCUACUAUGCAAUCCGCUAGCUU.aACUUG-
#=GR AAWU01000327.1/4833-4902/Culex.quinquefasciatus.7176           PP .**********************.*****999.............333..........5566777788*********************.******.
AY866355.1/408-489/Macaca.mulatta.9544                                 GUGGGAUGAGGUAGUAGGUUGUA.UAGUUUUAGGGU......---CAC...ACCCacCACUGGGAGAUAACUAUACAAUCUACUGUCUU..UCCUAA
#=GR AY866355.1/408-489/Macaca.mulatta.9544                         PP ***********************.*********999.........444...5665556999****************************..******
AAFS01000369.1/71461-71393/Drosophila.pseudoobscura.46245              GCAAAUUGAGGUAGUAGGUUGUA.UAGUAGUA----......------...----..-CUUCAGAUCGUACUAUACAAUGUGCUAGCUU.uCUUUGC
#=GR AAFS01000369.1/71461-71393/Drosophila.pseudoobscura.46245      PP ***********************.*****998..........................6677899999*********************.*******
AAGW02075197.1/23048-23132/Oryctolagus.cuniculus.9986                  UCGGGGUGAGGUAGUAGGUUGUG.UGGUUUCAGGGCa...gcGGUGUC...GCCC..-CUCAGCAGAUAACUAUACAGCCUACUGCCUU..CCCCGA
#=GR AAGW02075197.1/23048-23132/Oryctolagus.cuniculus.9986          PP ***********************.*************...**999999...****...8999***************************..******
AC231658.3/113295-113375/Homo.sapiens.9606                             GUGGGAUGAGGUAGUAGAUUGUA.UAGUUUUAGGGU......--CAUA...CCCC..AUCUUGGAGAUAACUAUACAGUCUACUGUCUU..UCCCAC
#=GR AC231658.3/113295-113375/Homo.sapiens.9606                     PP ***********************.************........4666...8888..********************************..******
AY866046.1/496-584/Gorilla.gorilla.9593                                CCAGGGUGAGGUAGUAAGUUGUA.UUGUUGUGGGGUa...ggGAUAUUaggCCCC..AAUUAGAAGAUAACUAUACAACUUACUACUUU..CCCUGG
#=GR AY866046.1/496-584/Gorilla.gorilla.9593                        PP ***********************.*************...*95666666767888..********************************..******
AABS01000138.1/96907-96982/Ciona.intestinalis.7719                     GCAAGUUGAGGUAGUAGGUUAUAuCAGUUGAU----......UAUAUG...----..AACCAGGAGAUAACUGUAUAGCCCACUAGCUU..ACUUGC
#=GR AABS01000138.1/96907-96982/Ciona.intestinalis.7719             PP ***********************99****999..........899998.........8*******************************..******
AAQB01006449.1/358437-358507/Drosophila.willistoni.7260                GCAAAUUGAGGUAGUAGGUUGUA.UAGUAGUA----......---AUU...----..--AUUCAAUCAUACUAUACAAUGUGCUAGCUU.uCUUUGC
#=GR AAQB01006449.1/358437-358507/Drosophila.willistoni.7260        PP ***********************.*****998.............333...........345677888*********************.*******
AF210771.1/1883-1955/Caenorhabditis.briggsae.6238                      -UACGGUGAGGUAGUAGGUUGUA.UAGUUUAG----......AAUAUU...----..-ACUCUCGGUGAACUAUGCAAGUUUCUACCUC.aCCGAA-
#=GR AF210771.1/1883-1955/Caenorhabditis.briggsae.6238              PP .666666****************.*****886..........666776..........3444444555*********************.666666.
AAFR03057393.1/4201-4115/Monodelphis.domestica.13616                   GCGGGGUGAGGUAGUAGGUUGUG.UGGUUUCAGGGUa...guGAUUUU..gCCCC..AAUCAGAAGAUAACUAUACAACCUACUGCCUU..CCCUGA
#=GR AAFR03057393.1/4201-4115/Monodelphis.domestica.13616           PP ***********************.*************...*9666666..25566..********************************..******
AAPN01341034.1/3404-3318/Ornithorhynchus.anatinus.9258                 GCGGGAUGAGGUAGUAGGUUGUG.UGGUUUCAGGGGag..ugAUUUUG...CCCC..AAUCAGAAGAUAACUAUACAGCCUACUGCCUU..CCCUGG
#=GR AAPN01341034.1/3404-3318/Ornithorhynchus.anatinus.9258         PP ***********************.**************..95555555...9999..********************************..******
BAAE01218263.1/598-683/Oryzias.latipes.8090                            ACAGGGUGAGGUAGUAGGUUGUG.UGGUUUCAGGGUu...guGAUUUU...ACCC..CAUAAGGAGCUAACUAUACAACCUACUGCCUU..CCCUGG
#=GR BAAE01218263.1/598-683/Oryzias.latipes.8090                    PP ***********************.*************...**999***...****..********************************..******
AAPY01378069.1/2181-2093/Tupaia.belangeri.37347                        CUGGGGUGAGGUAGUAAGUUGUA.UUGUUGUGGGGUugggauUGUA--g.aCCCC..AAUUAGAAGAUAACUAUACAACUUACUACUUU..CCCUGG
#=GR AAPY01378069.1/2181-2093/Tupaia.belangeri.37347                PP ***********************.*************997544444..5.37777..********************************..******
CAAE01014991.1/464883-464800/Tetraodon.nigroviridis.99883              UCAGGGUGAGGUAGUAGGUUGUA.UAGUUUGGUGGG.....uGGGAUU...GCCC..ACUCAGGUGAUAACUAUACAGUCUAUUGCCUU..CCCUGA
#=GR CAAE01014991.1/464883-464800/Tetraodon.nigroviridis.99883      PP ***********************.*****9876666.....6666666...6666..699*****************************..******
AF274345.1/1758-1830/Caenorhabditis.elegans.6239                       UCCGGU-GAGGUAGUAGGUUGUA.UAGUU---UGGA......-AUAUU...ACCA..---CCGGUG--AACUAUGCAAUUUUCUACCUU..ACCGGA
#=GR AF274345.1/1758-1830/Caenorhabditis.elegans.6239               PP 666666.****************.*****...6666.......88888...6666.....556666..*********************..666666
AAJJ01000960.1/12168-12093/Tribolium.castaneum.7070                    UCUGUUUGAGGUAGUAGGUUGUA.UAGUA---AGUA......---UUA...CACC..UAUUGGGAG--UGCUGUACAGCCUGCUAACUU.uCCCAGA
#=GR AAJJ01000960.1/12168-12093/Tribolium.castaneum.7070            PP ***********************.*****...6666.........555...5555..788888888..*********************.*******
HM625839.1/191-271/Cyprinus.carpio.7962                                UUGGGGUGAGGUAGUAGGUUGUA.UAGUUUGAGGGU......---UUA...ACCC.uUGCUGUCAGAUAACUAUACAACUUACUGUCUU..UCCCGA
#=GR HM625839.1/191-271/Cyprinus.carpio.7962                        PP ***********************.*******99999.........888...8888.78999999*************************..******
AAPP01015675.1/360249-360318/Drosophila.ananassae.7217                 GCAAAUUGAGGUAGUAGGUUGUA.UAGUAGCA----......------...----..ACUAAGAAUCGUACUAUACAAUGUGCUAGCUU.uCUUUGC
#=GR AAPP01015675.1/360249-360318/Drosophila.ananassae.7217         PP ***********************.*******9.........................78899***************************.*******
AANI01016295.1/2335-2404/Drosophila.virilis.7244                       GCAAAUUGAGGUAGUAGGUUGUA.UAGUAGUA----......------...----..UUUAUAGAGCAUACUAUACAGCGUGCUAGCUU.uCUUUGC
#=GR AANI01016295.1/2335-2404/Drosophila.virilis.7244               PP ***********************.*******9.........................677899**************************.*******
BAAB01030021.1/353-430/Bombyx.mori.7091                                GCUUGUUGAGGUAGUAGGUUGUA.UAGUACGG---A......AAUACA...AC--..ACAUAGGUGC-GACUGUAUAGCCUGCUAACUU.uCCGAGC
#=GR BAAB01030021.1/353-430/Bombyx.mori.7091                        PP ***********************.****8543...3......666666...44....7888888888.5********************.*******
AY866051.1/437-516/Gorilla.gorilla.9593                                UGGGGGUGAGGUAGUAGGUUGUA.UAGUUUGGGGGC......---UCU...GCCC..UGCUAUGGGAUAACUAUACUAUCUACUGUCUU..UCCUGA
#=GR AY866051.1/437-516/Gorilla.gorilla.9593                        PP ***********************.************.........999...****..********************************..******
AY866352.1/767-853/Ateles.geoffroyi.9509                               UCAGAGUGAGGUAGUAGAUUGUA.UAGUUGUGGGGUa...guGAUUUU...ACCC.uGUUUAGGAGAUAACUAUACAAUCUAUUGCCUU..CCCUGA
#=GR AY866352.1/767-853/Ateles.geoffroyi.9509                       PP ***********************.*************...**999999...9999.8999*****************************..******
let-7.dvex111523.+.2068.2146.[CIN,CSA].[Metazoa].RF00027.miRNA         --ACAUUGAGGUAGUAGGUUUCG.CAGUC--ACCUU......UAAUUU...GGGG..-ACUUGGAGAU-ACUGUGAAGCCUGUUGCCUUuuGUGGCU
#=GR let-7.dvex111523.+.2068.2146.[CIN,CSA].[Metazoa].RF00027.miRNA PP ..*********************.****7..56666......666665...5555...9999*****7.********************66666678
#=GC SS_cons                                                           <<<<<<-<<<<<<<<<<<<<<<<.<<<<<---<<<<......______...>>>>..----------->>>>>>>>>>>>>>>>>>>>>..>>>>>>
#=GC RF                                                                ccagGgUGAGguAGuAgguUGuA.uAGUuuuagggc......gaUauu...gccc..aauuaGGAGaUaACUaUaCAaccUaCUacCUU..cCcugg
//
