# Supplementary material for: Automated detection of ncRNAs in the draft genome sequence of a colonial tunicate: the carpet sea squirt Didemnum vexillum
Source: BMC Genomics. 2016 Aug 30;17(1):691. doi: 10.1186/s12864-016-2934-5 (PMC5006418; doi:10.1186/s12864-016-2934-5)
Supplement: Additional file 3 — Parseable stockholm alignments files of ncRNA candidates on D. vexillum. (GZ 3403 kb) [file 12864_2016_2934_MOESM3_ESM.tar › SupplementalFiles3/RF00934.sto]

# STOCKHOLM 1.0
#=GF AU Infernal 1.1

AAHY01211885.1/3872-3952/Mus.musculus.10090                                      ACCCUGCUUUACCUAAUUUG.UUGUCCAUCAUGUAAAACAUAAAUGAUGAUAGACAC.CAUAUAAGGUAGAGGAAGGUUCACU
#=GR AAHY01211885.1/3872-3952/Mus.musculus.10090                              PP ********************.************************************.*************************
AAHX01115171.1/13053-13133/Rattus.norvegicus.10116                               ACCCUGUUUUACCUAAUUUG.UUGUCCAUCAUGUAAAAUUUAAGUGAUGAUAGACGC.CAAUUUGGGUAGAGGAAGGCUCACU
#=GR AAHX01115171.1/13053-13133/Rattus.norvegicus.10116                       PP ********************.************************************.*************************
mir-463.dvex528996.-.66.148.[DRE,LCH,AC,CSA,XTR].[Metazoa].RF00934.miRNA         AAAUUGCAUCAGCUGAUCUGuAUGUCUAUUUUAAUAGAUAAAUAUUAUAAUAGACAUaCAGAUCAGCUGAUGCAAUUUGUACU
#=GR mir-463.dvex528996.-.66.148.[DRE,LCH,AC,CSA,XTR].[Metazoa].RF00934.miRNA PP *****************888689******98888888888888999*********987888**********************
#=GC SS_cons                                                                     ::::::<<<<<<<<<<<-<<.-<<<<<<<<<<___________>>>>>>--->>>>-.>>->>>>>>>>>>>:::::::::::
#=GC RF                                                                          ACCCUGcuuuaCCuaauUuG.UuGuCCauCauGUAAAAuuUAAauGauGAUAGaCaC.CauauuaGGuagagGAAGGuUCACU
//
