# Supplementary material for: Automated detection of ncRNAs in the draft genome sequence of a colonial tunicate: the carpet sea squirt Didemnum vexillum
Source: BMC Genomics. 2016 Aug 30;17(1):691. doi: 10.1186/s12864-016-2934-5 (PMC5006418; doi:10.1186/s12864-016-2934-5)
Supplement: Additional file 3 — Parseable stockholm alignments files of ncRNA candidates on D. vexillum. (GZ 3403 kb) [file 12864_2016_2934_MOESM3_ESM.tar › SupplementalFiles3/RF00619.sto]

# STOCKHOLM 1.0
#=GF AU Infernal 1.1

AANU01299069.1/15065-14940                                                                       GUGUUGUAUGAAAGGAGAGAAGGUUAGCACUCCCCUUGACAAGGAUGGAAGA....GGCC.CUCG..GGCCU....GACA.AC.A.CGC...AUAC.GGUU....AAGGCA.UUGCCAC.CUACUUCGUG.GCAUC..U........AACCAUCGU.UU.UUC
#=GR AANU01299069.1/15065-14940                                                               PP ****************************************************....****.****..*****....****.**.*.***...****.****....******.*******.**********.*****..*........*********.**.***
U62823.1/1-125                                                                                   GUGUUGUAUGAAAGGAGAGAAGGUUAGCACUCCCCUUGACAAGGAUGGAAGA....GGCC.CUCG..GGCCU....GACA.AC.A.CGC...AUAC.GGUU....AAGGCA.UUGCCAC.CUACUUCGUG.GCAUC..U........AACCAUCGU.UU.UU-
#=GR U62823.1/1-125                                                                           PP ****************************************************....****.****..*****....****.**.*.***...****.****....******.*******.**********.*****..*........*********.**.**.
AAPP01015683.1/52721-52818                                                                       GUGUUGUUUGAAAGGAGAGCAAGUUAGCACUCCCCUAGACAAGGAUGGAA--....----.----..-----....----.-C.A.CAU...AAAC.GGUC....--GGCU.GGGCACA.AGACAAA---.GCC--..-........GACCACAAG.UU.UUU
#=GR AAPP01015683.1/52721-52818                                                               PP **************************************************................................8.8.9**...****.****......8888.8888888.8888877....**9.............*********.**.***
AAFC03110924.1/13969-14094                                                                       GUGUUGUAUGAAAGUAGAGAAGGUUAGCACUCCCCUUGACAAGGAUGGAAGA....GGCU.CUCG..GGCCU....GACA.AC.A.CGC...AUAC.GGUU....AAGGCA.UUGCCAC.CUACUUCGUG.GCAUC..U........AACCACUGU.UU.UUG
#=GR AAFC03110924.1/13969-14094                                                               PP ****************************************************....****.****..*****....****.**.*.***...****.****....******.*******.**********.*****..*........*********.**.***
AAQQ01357191.1/625-500                                                                           GUGUUGUAUGAAAGGAGAGAAGUUUAGCACUCCCCUUGACAAGGAUGGAGAG....AGCC.CUCG..GGCCU....GACA.AC.A.CGC...AUAC.GGUU....AAGGCA.UUGCCAC.CUACUUCGUG.GCAUC..U........AACCAUCGU.UU.UUU
#=GR AAQQ01357191.1/625-500                                                                   PP ****************************************************....****.****..*****....****.**.*.***...****.****....******.*******.**********.*****..*........*********.**.***
AASG02012151.1/2297-2169                                                                         GUGUUCGUAGAAAGGAGAGAUGGUUGGCAUCUCCCCUGACAGGGACGGGAAC....AGCC.UUCG..GGCUUaccuGUUA.CCaA.CAC...AUCC.GGUU....AAGGCU.ACCCACU.UCU----GGU.GGAUCuaU........AACCCAAUU.UU.UUU
#=GR AASG02012151.1/2297-2169                                                                 PP ****************************************************....****.****..*****88865555.4458.***...****.****....9*****.*999998.655....999.99999889........*********.**.***
AAGV020679998.1/1503-1377                                                                        GUGUUGUAUGAAAGGAGAGAAGGUUAGCACUCCCCUUGACAAGGAUGGAAGA....GGCC.CUCG..GGCCU...gUACA.AC.A.CGC...AUAC.GGUU....AAGGCA.UUGCCAC.CUACUUCGUG.GCAUC..U........AACCACUGU.UU.UUU
#=GR AAGV020679998.1/1503-1377                                                                PP ****************************************************....****.****..*****...99***.**.*.***...****.****....******.*******.**********.*****..*........*********.**.***
AATU01001737.1/24057-24182                                                                       GUGUUCGUUGAGCCGAGAGAAGGUUAGCAUCUCCCUCGACAAGGACGGGAUU....GCGC.GUUU..GCGUA....UCCA.AC.C.ACU...GGAU.GGUU....UAAGCU.CUGUCAUcCUUCUGGAAG.ACAU-..C........UACCAGUUU.UU.UUU
#=GR AATU01001737.1/24057-24182                                                               PP ****************************************************....****.****..*****....****.99.8.889...99**.****....999999.999998879999998889.9998...6........89*******.**.***
AF459089.1/1-98                                                                                  GUGUUGUUUGGAAGGAGAGCAAGUUAGCACUCCCCUAGACAAGGAUGGAA--....----.----..-----....----.-C.A.CAU...AAAC.GGUC....--GGCU.AGGCACA.GACAAAA---.GCC--..-........GUCCACAAA.UU.UUU
#=GR AF459089.1/1-98                                                                          PP **************************************************................................8.8.9**...****.****......7777.7777666.5555555....999.............*********.**.***
AAWR02025949.1/23784-23659                                                                       GUGUUGUAUGAAAGGAGAGAAGGUUAGCACUCCCCUUGACAAGGAUGGAAGA....GGCC.CUCG..GGCCU....GACA.AC.A.CGC...AUAC.GGUU....AAGGCA.UUGCCAC.CUACUUUGUG.GCAUC..U........AACCACUGU.UU.UUU
#=GR AAWR02025949.1/23784-23659                                                               PP ****************************************************....****.****..*****....****.**.*.***...****.****....******.*******.**********.*****..*........*********.**.***
CAAA01028316.1/26512-26387                                                                       GUGUUGUAUGAAAGGAGAGAAGGUUAGCACUCCCCUUGACAAGGAUGGAAGA....GGCC.CUUG..GGCCU....AACA.AC.A.CAC...AUAC.GGUU....AAGGCA.UUGCCAC.CUACUUCGUG.GCAUC..U........AACCACUGU.UU.UUU
#=GR CAAA01028316.1/26512-26387                                                               PP ****************************************************....****.****..*****....****.**.*.***...****.****....******.*******.**********.*****..*........*********.**.***
AAIY01760151.1/509-384                                                                           GUGUUGUAUGAAAGGAGAGAAGGUUAGCACUCCCCUUGACAAGGAUGGAAGA....GGCC.CUCG..GGCCU....UACA.AC.A.CGC...AUAU.GGUU....AAGGCA.UUGCCAC.CUACUUUGUG.GCAUC..U........AACCACGGU.UU.UUU
#=GR AAIY01760151.1/509-384                                                                   PP ****************************************************....****.****..*****....****.**.*.***...****.****....******.*******.**********.*****..*........*********.**.***
AAZO01001575.1/56592-56488                                                                       GUGUUGUAUGAAAGGAGAGACGGUUAGCACUCCCCUAGACAAGGAUGGAAUA....----.----..-----....----.AC.A.CAU...AUAC.GGUU....AAGGCA.CCGCUGC.CAC----GCA.GCACU..U........AACCACAUU.UU.UUU
#=GR AAZO01001575.1/56592-56488                                                               PP **************************************************98.............................6*.*.***...****.****....******.*******.887....***.*****..*........*********.**.***
AM444126.1/611-737                                                                               GUGUUCGUAGAAAGGAGAGACGGUUGGCAUYUCCCCUGACAGGGACGGGAAC....AGCC.UUCG..GGCUUaccuGUUA.CC.A.CAC...AUCC.GGUU....AAGGCU.UUCCACU.-----UCGGU.GGAUCucU........AACCCAAUU.UU.UUU
#=GR AM444126.1/611-737                                                                       PP ****************************************************....****.****..*****99988899.99.*.***...****.****....9*****.******9......88***.****9889........*********.**.***
AANH01007720.1/11181-11056                                                                       GUGUUGUAUGAAAGGAGAGAAGGUUAGCACUCCCCUUGACAAGGAUGGAAUU....GGCCcUUGU..GGCC-....AUCA.AC.A.CAC...AUAC.GGUU....AAGGCA.CUGCCAC.CUACUUCGUG.GCAUCuaU........AACCAAUUU.UU.U--
#=GR AANH01007720.1/11181-11056                                                               PP ****************************************************....666538889..9999.....99**.**.*.***...****.****....9*****.*******.**********.*****888........******999.99.9..
AAPY01744295.1/591-466                                                                           GUGUUGUAUGAAAGGAGAGAAGGUUAGCACUCCCCUUGACAAGGAUGGAAGA....GGCC.CUCG..GGCCU....GACA.AC.A.CAC...AUAC.GGUU....AAGGCA.UUGCCAC.CUACUUCGUG.GCAUC..U........AACCAAUGU.UU.UUU
#=GR AAPY01744295.1/591-466                                                                   PP ****************************************************....****.****..*****....****.**.*.***...****.****....******.*******.**********.*****..*........*********.**.***
AAGU03091125.1/29113-28988                                                                       GUGUUGUAUGAAAGGAGAGAAGGUUAGCACUCCCCUUGACAAGGAUGGAAGA....GGCC.CUCG..GGCCU....UACA.AC.A.CGC...AUAC.GGUU....AAGGCA.UUGCCAC.CUACUUUGUG.GCAUC..U........AACCACUGU.UU.UCU
#=GR AAGU03091125.1/29113-28988                                                               PP ****************************************************....****.****..*****....****.**.*.***...****.****....******.*******.**********.*****..*........*********.**.***
AAYZ01599293.1/336-461                                                                           GUGUUGUAUGAAAGGAGAGAAGGUUAGCACUCCCCUUGACAAGGAUGGAAGA....GGCC.CUCG..GGCCU....GACA.AC.A.CAC...AUAC.GGUU....AAGGCA.UUGCCAC.CUACUUCGUG.GCAUC..U........AACCACUGU.UU.UUU
#=GR AAYZ01599293.1/336-461                                                                   PP ****************************************************....****.****..*****....****.**.*.***...****.****....******.*******.**********.*****..*........*********.**.***
AABS01000563.1/22545-22672                                                                       GUGUUGAAUAAAAGGAGAGCUGGUUAGCACUCCCCUUGAUAAGGACGGACAU....GUUGaUUGGuuCAGCC...aUUCA.AU.A.CAU...AUAA.UGGA...uAAGGCA.CUGUCAC.CAU----GUG.GCAUC..U.......aUCCAUGUUU.UG.UAU
#=GR AABS01000563.1/22545-22672                                                               PP ****************************************************....6665477774455554...899**.**.*.***...***9.9999...8******.*******.988....***.*****..9.......8999999999.99.***
CAAE01014979.1/1396163-1396289                                                                   GUGUUGUAUGAAAGGAGAGAAGGUUAGCACUCCCCUUGACAAGGAUGGAAGA....GGCCcCUGA..GGCC-....UUCA.AC.A.CAC...AUAC.GGUU....AAGGCA.UUGCCAC.CUACUUUGUG.GCAUCucU........AACCAAGUU.UU.UU-
#=GR CAAE01014979.1/1396163-1396289                                                           PP ****************************************************....555549999..**99.....9***.**.*.***...****.****....9*****.*******.**********.****9889........*********.**.**.
AACW02000079.1/158271-158139                                                                     UGGUUAAUAGAAAGGAGAGAACUUUGGCAAUCCCCUUGAGAAGGACGGAAU-....GAGC.UUUU..GCUCA...aCAUA.AC.A.CAC...CGUG.UGUGuuugAAGGCA.UCGCUCC.-----UCGGA.GCAUC..UuggcauauUGCCACUAU.UU.UUU
#=GR AACW02000079.1/158271-158139                                                             PP 999**********************************************96.....****.****..****9...88888.99.9.998...5555.444442366*****.*******......89***.****9..77*****9999*******.**.***
AAVX01192849.1/1182-1306                                                                         GUAUCGUAUGAAAGAAGAGAAGGUUAACACUCCCCUUGAUAAGGAUGGAAGA...gGCCC.UUGU..GGUCU...uCACA.AC.A.CAU...AA-U.GGUU....AAGGCA.UUGCCAC.UAACUUCGUG.GCAUC..U........AACCAGGUU.UG.U--
#=GR AAVX01192849.1/1182-1306                                                                 PP ****************************************************...78888.999*..****7...66677.77.7.777...64.5.****....******.*******.**********.*****..*........*********.**.*..
AAZX01006114.1/1257-1360                                                                         GUGUUGUAUGAAAGGAGAGAAGUUUAGCACUCCCCUAGACAAGGAUGGAA--....----.----..-----....----.-C.A.CAU...AUAC.UCGU....AAGGCAcUGGUCGC.UUUAU--GCG.GCUCU..U........ACGACAUUU.UU.UU-
#=GR AAZX01006114.1/1257-1360                                                                 PP **************************************************................................8.8.9**...****.****....****9835677777.77766..777.77777..*........*********.**.**.
AAQY02000150.1/161480-161605                                                                     GUGUUCGUUGAGCCGAGAGAAGGUUAGCAUCUCCCUCGACAAGGACGGGAUU....GCGC.GUAU..GCGUA....UCCA.AC.C.ACU...GGAU.GGUU....UAAGCU.CUGUCCUcCUCCGUGAAG.ACAU-..C........UACCAGUUU.UU.UUU
#=GR AAQY02000150.1/161480-161605                                                             PP ****************************************************....****.****..*****....****.99.8.889...99**.****....888888.888887758888887788.8887...6........89*******.**.***
AAQB01009459.1/49853-49949                                                                       GUGUUGUUUGGAAGGAGAGCAAGUUAGCACUCCCCUAGACAAGGAUGGAA--....----.----..-----....----.-C.A.CAU...AAAC.GAAC....------.-GGCUAGgCACAAGACGA.GCC--..-........GUUCACAAG.UU.UUU
#=GR AAQB01009459.1/49853-49949                                                               PP **************************************************................................8.8.9**...****.****............77777744445566899.***.............*********.**.***
AADN03007294.1/67995-68122                                                                       GUGUUGUAUGAAAGGAGAGAAGGUUAGCACUCCCCUUGAUAAGGAUGGAAGA....GGCCcUAGU..GGCCU...aUACA.AC.A.CGC...AUAC.GGUU....AAGGCA.CUGCCAC.CUACUUCGUG.GCAUC..U........AACCAUGUU.UU.UUC
#=GR AADN03007294.1/67995-68122                                                               PP ****************************************************....776636778..****9...99***.**.*.***...****.****....******.*******.**********.*****..*........*********.**.***
BAAE01147435.1/439-566                                                                           GUGUUGUAUGAAAGGAGAGAAGGUUAGCACUCCCCUUGACAAGGAUGGAAAU....GGCC.AUUU..GGCC-....UGCA.AC.A.CAC...AUAU.GGUU....AAGGCA.UUGCCAU.CUACUUCGUG.GCAUCucU........AACCAAGUU.UUuUCU
#=GR BAAE01147435.1/439-566                                                                   PP ****************************************************....****.****..****.....99**.**.*.***...***9.9988....9*****.*******.**********.****9777........999988766.550568
AATT01000139.1/79978-80095                                                                       GUUAUGUAGAGAAGGAGAGAAGUUCGGCAGUCCCCAGGGCAUGGACGGACUC....GACCuCAGA..GGUUG....GAUU.UC.A.CUCcugAAUU.UCCC....------.-UGCACG.AAGGU--CUU.GCA--..-........GGGAGCGAC.UU.UGU
#=GR AATT01000139.1/79978-80095                                                               PP ****************************************************....777637788..****9....9999.89.8.8777779999.****............******.99977..***.***.............*********.**.***
AADG06005625.1/18064-17957                                                                       GUGUAGUAUGAAAGGAGAGACGUUUAGCACUCCCCUAGACAAGGAUGGAAUA....----.----..-----....----.-C.A.CAU...AUAAaUGGU....AAGGCA.CUGUCGU.CCUUCG-GCG.ACACU..U........ACCAAAUUU.UU.UUU
#=GR AADG06005625.1/18064-17957                                                               PP **************************************************99..............................9.9.999...88766****....******.******9.666554.***.*****..*........*********.**.***
AAPE02058594.1/5213-5338                                                                         GUGUUGUAUGAAAGGAGAGAAGGUUAGCACUCCCCUUGACAAGGAUGGAAGA....GGCU.CUCG..GGCCU....AACA.AC.A.CAC...AUAC.GGUU....AAGGCA.UUGCCAC.CUACUUCGUG.GCAUC..U........AACCACUGU.UU.UUU
#=GR AAPE02058594.1/5213-5338                                                                 PP ****************************************************....****.****..*****....****.**.*.***...****.****....******.*******.**********.*****..*........*********.**.***
BX649601.2/4054-3929                                                                             GUGUUGUAUGAAAGGAGAGAAGGUUAGCACUCCCCUUGACAAGGAUGGAAGA....GGCC.CUCG..GGCCU....GACA.AC.A.CGC...AUAC.GGUU....AAGGCA.UUGCCAC.CUACUUCGUG.GCAUC..U........AACCAUCGU.UU.UUU
#=GR BX649601.2/4054-3929                                                                     PP ****************************************************....****.****..*****....****.**.*.***...****.****....******.*******.**********.*****..*........*********.**.***
AE014134.5/8389724-8389821                                                                       GUGUUGUUUGGAAGGAGAGCAAGUUAGCACUCCCCUAGACAAGGAUGGAA--....----.----..-----....----.-C.A.CAU...AAAC.GGUC....--GGCU.AGGCACA.GACAAAA---.GCC--..-........GUCCACAAA.UU.UUU
#=GR AE014134.5/8389724-8389821                                                               PP **************************************************................................8.8.9**...****.****......7777.7777666.5555555....999.............*********.**.***
AAQX01000572.1/261237-261360                                                                     GUGUUCGUUGAGCCGAGAGAAGGUUAGCAUCUCCCUCGACAAGGACGGGAUU....GCGC.GUAU..GCGUA....UCCA.AC.C.ACU...GGAU.GGUU....UAAGCU.CUGUCCUcCUUCGUGAAG.ACAU-..C........UACCAGUUU.UU.U--
#=GR AAQX01000572.1/261237-261360                                                             PP ****************************************************....****.****..*****....****.99.8.889...9999.9999....888888.888877769999997788.8887...6........799999999.99.9..
AB006702.1/57908-57786                                                                           GUGUUCGUAGAAAGGAGAGAUGGUUGGCAUCUCCUCUGACAGAGACGGGAUU...uGACC.UUCG..GGUCU....UUGA.AC.A.C--...AUCC.GGUU....AAGGCU.CUCCACA.UU-CG--UGU.GGAUC.uA........AACCCAAUU.UU.UUU
#=GR AB006702.1/57908-57786                                                                   PP ****************************************************...*****.****..****9....9998.87.7.6.....899*.****....******.**99999.44.44..888.99**9.99........*********.**.***
AACT01025174.1/9090-8972                                                                         GUGUUGAAAAAAAGGAGAGCCGGUUAGCACUCCCCUUGAUAAGGACGGAAAU...uGAUUgGUUC..ACCCU....UUCA.AU.A.CAU...AUAAuGGAU....AAGGCA.CUGCCA-.-------UUG.GCAUC..U........AUCCAUAUU.UU.U--
#=GR AACT01025174.1/9090-8972                                                                 PP **************************************************98...6544444444..55566....****.**.*.***...98776****....******.******.........9**.*****..*........******999.99.9..
AL772282.9/116596-116471                                                                         GUGUUGUAUGAAAGGAGAGAAGGUUAGCACUCCCCUUGACAAGGAUGGAAGA....GGCC.CUUG..GGCCU....AACA.AC.A.CAC...AUAC.GGUU....AAGGCA.UUGCCAC.CUACUUCGUG.GCAUC..U........AACCACUGU.UU.UUU
#=GR AL772282.9/116596-116471                                                                 PP ****************************************************....****.****..*****....****.**.*.***...****.****....******.*******.**********.*****..*........*********.**.***
AABR05098970.1/41388-41263                                                                       GUGUUGUAUGAAAGGAGAGAAGGUUAGCACUCCCCUUGACAAGGAUGGAAGA....GGCC.CUUG..GGCCU....AACA.AC.A.CAC...AUAC.GGUU....AAGGCA.UUGCCAC.CUACUUUGUG.GCAUC..U........AACCACUGU.UU.UUU
#=GR AABR05098970.1/41388-41263                                                               PP ****************************************************....****.****..*****....****.**.*.***...****.****....******.*******.**********.*****..*........*********.**.***
AL928952.15/74115-73987                                                                          GUGUUGUAUGAAAGGAGAGAAGGUUAGCACUCCCCUUGACAAGGAUGGAAGA...gGUCC.UAGU..GGCC-....UUCA.AC.A.CAC...AUAU.GGUU....AAGGCA.UUGCCAC.CUACUUCGUG.GCAUCucU........AACCAAGUUuUU.UAU
#=GR AL928952.15/74115-73987                                                                  PP ****************************************************...88888.9999..***9.....9***.**.*.***...***8.8888....9*****.*******.**********.****9777........888887665156.679
ABAV01010855.1/55980-56108                                                                       GUGUUGUAUGAGCCGAGAGAAGGUUAGCAUCUCCCUCGAUAAGGACGAGAAA....AGUC.UUCG..GACUU....UCAA.CCuA.CAA...CACG.UGGU...uAAGGCU.AUGCCAC.CUACUUCGUG.GCAUC..U.......aACCAUUUUU.AU.UUU
#=GR ABAV01010855.1/55980-56108                                                               PP ****************************************************....****.****..****8....8888.6668.877...5555.5555...5******.*******.**********.*****..9.......4555555666.79.999
AAPU01010547.1/33911-34008                                                                       GUGUUGUUUGGAAGGAGAGCAAGUUAGCACUCCCCUAGACAAGGAUGGAA--....----.----..-----....----.-C.A.CAC...AAAC.GAAC....--GGCU.AGGCACA.AGACGAU---.GCC--..-........GUUCACAAG.UU.UUU
#=GR AAPU01010547.1/33911-34008                                                               PP **************************************************................................8.8.9**...****.****......****.****999.9998887....**9.............*********.**.***
BT013253.1/908-785                                                                               GUGUUCAUAGAAAGGACAGAUGACUGGCAUCACCGGCGACAGGGAUGGGAAU....AGCC.UUCG..GGUU-....----.--.-.-UU...ACCU.GUCA...uCAAACA.ACAUUCU.ACUCUUUCGU.AUGCU..Uacc..aguGUACACCUA.UU.UUU
#=GR BT013253.1/908-785                                                                       PP ****************************************************....****.****..****................78...8999.9966...88999**.*******.**********.***98..6799..**6559******.**.***
AAFR03046662.1/75898-75771                                                                       GUGUUGUAUGAAAGGAGAGAAGGUUAGCACUCCCCUUGAUAAGGAUGGAAGA...gGUCC.UAGU..GGCCU...uUACA.AC.A.CAC...AUAC.GGUU....AAGGCA.UUGCCAC.CUACUCUGUG.GCAUC..U........AACCAUGUU.UU.UUU
#=GR AAFR03046662.1/75898-75771                                                               PP ****************************************************...88888.9999..****9...8999*.**.*.***...****.****....******.*******.**********.*****..*........*********.**.***
AAKO01001003.1/37151-37250                                                                       GUGUUGUUUGGAAGGAGAGCAAGUUAGCACUCCCCUAGACAAGGAUGGAAC-....----.----..-----....----.--.-.-AC...AUAA.GCGG....GCGGCU.AGGCACA.AGACAAA---.GCCG-..U........CCACAAAUU.UU.UUU
#=GR AAKO01001003.1/37151-37250                                                               PP *************************************************95....................................48...9999.****....9*****.*******.*****99....***8...9........*********.**.***
AAWZ02010676.1/197194-197067                                                                     UAGUUGUAUGAAACAAGAGGAGGGUAGCAGUUCCCUUAAUAAGGAAAGUCAC....GGUC.CCAG..GGUUCu..gUAGA.AC.A.CAC...AUAU.GGUU....AAGGCA.UUGUCAC.UUACUGUGUC.GCAUA..U........AACCAAGUA.AU.UUU
#=GR AAWZ02010676.1/197194-197067                                                             PP 9***************************************************....8888.7666..666654..88888.**.*.***...****.****....******.*******.**********.*****..*........*********.**.***
AALT01218593.1/1417-1294                                                                         GUGUUGUAUGAAAGGAGAGAAGGUUAGCACUCCCCUUGACAAGCAUGGAAGA....-GGC.UUUG..GCC-U....UGCA.AC.A.CGC...AUAC.GGUU....UAGGCA.CUGCCCC.CUACUUCGUG.GCAAC..U........AACCAACGU.UU.UUA
#=GR AALT01218593.1/1417-1294                                                                 PP **************************************************85.....667.7777..766.5....****.**.*.***...****.****....******.*******.**********.*****..*........*********.**.***
AAAA02014235.1/7862-7985                                                                         GUGUUCGUAGAAAGGAGAGACGGUUGGCAUCUCCCCUGACAGGGACGGGAAC....AGUC.UUCG..GACUU....UCCU.CU.AgCAC...AUUG.CGGU...uAAGGCU.ACCCGCU.-----UCGGC.GGAUC..U.......uACCCAAAUU.UU.UUU
#=GR AAAA02014235.1/7862-7985                                                                 PP ****************************************************....****.****..*****....9998.77.77999...99*9.9999...9******.******9......89***.*****..8.......8*********.**.***
AARH01009456.1/107284-107413                                                                     GUGUUCGUAGAAAGGAGAGAUGGUUGGCAUCUCCCCUGACAGGGACGGGAAC....AGCU.UUCG..GGCUUcccuGUUA.CC.A.CAC...AUCC.GGUU....AAGGCU.CUCCACC.UUAUA--GGU.GGAUCuaU........AACCAAUUU.UU.UUU
#=GR AARH01009456.1/107284-107413                                                             PP ****************************************************....****.****..*****99988999.99.*.***...****.****....9*****.*******.99966..***.****9888........*********.**.***
AAEX03013616.1/398431-398554                                                                     GUGUUGUAUGAAAGGAGAGAAG---AGCACUCCCCUUGACAAGGAUGGAAGA....GGCC.CUUG..GGCCU....GACA.AC.A.CAC...AUAC.AGUU....AAGGCA.UUGCCAC.CUACUUCGUG.GCAUC.cU........AACCAACGU.UU.UUU
#=GR AAEX03013616.1/398431-398554                                                             PP **********************...9**************************....****.****..*****....****.**.*.***...****.****....******.*******.**********.*****.**........*********.**.***
AAGH01003552.1/12826-12730                                                                       GUGUUGUUUGGAAGGAGAGCAAGUUAGCACUCCCCUAGACAAGGAUGGAA--....----.----..-----....----.-C.A.CAU...AAAC.GGUC....------.-GGCUAGgCACAAGACAA.GCC--..-........GUCCACAAA.UU.UUU
#=GR AAGH01003552.1/12826-12730                                                               PP **************************************************................................8.8.9**...****.****............88888855555667888.***.............*********.**.***
AAGJ04126514.1/344-221                                                                           GUGUUGUAUGAAAGGAGAGAAGGUUAGCACUCCCCUUGAUAAGGACGGAAUU....CACC.CUCG..GGUG-....-ACA.AC.A.CAC...AAAU.GGUU....AAGGCA.CUGCCAC.UUACUUUGUG.GCAUC..U........AACCACGUU.UU.UAC
#=GR AAGJ04126514.1/344-221                                                                   PP ****************************************************....****.****..****......9**.**.*.***...****.****....******.*******.**********.*****..*........*********.**.***
AAJJ01001449.1/7560-7468                                                                         GUGUAGUAUGAAAGGAGAGACGGUUAGCACUCCCCUAGACAAGGUUGGAAA-....----.----..-----....----.-C.A.CAA...AUAC.GGUU....------.-GAGCGU.CGC----ACA.CUC--..-........AACCCCAUU.UU.UUU
#=GR AAJJ01001449.1/7560-7468                                                                 PP **************************************************6...............................5.9.***...****.****............999999.766....999.999.............*********.**.***
AANN01364098.1/913-791                                                                           GUGUUGUAUGAAAGGAGAGAAGGUUAGCACUCCCCUUGACAAGGAUGGAAG-....AGGC.UUCG..GCCU-....-GCA.AC.A.CAC...AUAC.GGUU....AAGGCA.UUGCCAC.CUACUUCGUG.GCAUC..U........AACCGCCGU.UU.UUU
#=GR AANN01364098.1/913-791                                                                   PP **************************************************7.....899*.****..*998......9**.**.*.***...****.****....******.*******.**********.*****..*........*********.**.***
ABDC01122599.1/5804-5930                                                                         GUGUUGUAUGAAAGGAGAGAAGGUUAGCACUCCUCUUGACAAGGAUGGAAGA....GGCU.CUCG..GGCCU...gUACA.AC.A.CGC...AUAC.GGUU....GAGGCG.UUGCCAC.CUACUUCGUG.GCAUC..U........AACCAUCAU.UU.UUC
#=GR ABDC01122599.1/5804-5930                                                                 PP ****************************************************....****.****..*****...99***.**.*.***...****.****....******.*******.**********.*****..*........*********.**.***
AC183599.3/63444-63319                                                                           GUGUUGUAUGAAAGGAGAGAAGGUUAGCACUCCCCUUGACAAGGAUGGAAGA....GGCC.CUCG..GGCCU....GACA.AC.A.CGC...AUAC.GGUU....AAGGCA.UUGCCAC.CUACUUCGUG.GCAUC..U........AACCAUCGU.UU.UUU
#=GR AC183599.3/63444-63319                                                                   PP ****************************************************....****.****..*****....****.**.*.***...****.****....******.*******.**********.*****..*........*********.**.***
AANG01228883.1/1813-1689                                                                         CUGUUGUAUGAAAGGAGAGAAGGUUA-CACUCCCCUUGACAAGGAUGGAAGA....GGCC.CUCG..GGCCU....GACA.AC.A.CGC...AUAU.GGUU....AAGGCA.UUGCCAC.CUACUUCAUG.GCAUC..U........AACCAACGU.UU.UUC
#=GR AANG01228883.1/1813-1689                                                                 PP *************************9.*************************....****.****..*****....****.**.*.***...****.****....******.*******.**********.*****..*........*********.**.***
AAEU02000320.1/440756-440853                                                                     GUGUUGUUUGAAAGGAGAGCAAGUUAGCACUCCCCUAGACAAGGAUGGAA--....----.----..-----....----.-C.A.CAU...AAAC.GGUC....--GGCU.AGGCACA.AGACAAA---.GCC--..-........GGCCACAAU.UU.UUU
#=GR AAEU02000320.1/440756-440853                                                             PP **************************************************................................8.8.9**...****.****......9999.9999999.9999999....**9.............*********.**.***
CAAB02028083.1/1473-1346                                                                         GUGUUGUAUGAAAGGAGAGAAGGUUAGCACUCCCCUUGACAAGGAUGGAAGA...gGCCC.CUGU..GGCC-....UUCA.AC.A.CAC...AUAC.GGUU....AAGGCA.UUGCCAC.CUACUUCGUG.GCAUCucU........AACCAAGUU.UU.UUU
#=GR CAAB02028083.1/1473-1346                                                                 PP ****************************************************...55555.9999..****.....9***.**.*.***...****.****....9*****.*******.**********.****9889........*********.**.***
AAQR03101741.1/17340-17465                                                                       GUGUUGUAUGAAAGGAGAGAAGGUUAGCACUCCCCUUGACAAGGAUGGAAGA....GGCC.CUUG..GGCCU....AACA.AC.A.CGC...AUAC.GGUU....AAGGCA.UUGCCAC.CUACUUCAUG.GCAUC..U........AAUCAUUGU.UU.UUU
#=GR AAQR03101741.1/17340-17465                                                               PP ****************************************************....****.****..*****....****.**.*.***...****.****....******.*******.**********.*****..*........*********.**.***
AAPN01090305.1/573-700                                                                           GUGUUGUAUGAAAGGAGAGAAGGUUAGCACUCCCCUUGAGAAGGAUGGAAGA...gGUCC.UAGU..GGCCU...uUACA.AC.A.CAC...AUAU.GGUU....AAGGCA.UUGCCAC.CUACUUCGUG.GCAUC..U........AACCAAGUU.UU.UUU
#=GR AAPN01090305.1/573-700                                                                   PP ****************************************************...88888.9999..****9...8999*.**.*.***...****.****....******.*******.**********.*****..*........*********.**.***
CR931738.1/64387-64518                                                                           GUGUUCGUGAAAAGGAGAGAUGGUUGGCAUCUCCCCUGACAGGGAUGGGAAC....AGCU.UUCG..GGCUU....UCCUgUU.A.CAC...ACCU.CGGU...uAAGGCU.AUCCACC.UCUUUGAGGUuGGAUC..Ua.....uaACCCAAUUU.UU.UUU
#=GR CR931738.1/64387-64518                                                                   PP ****************************************************....****.****..*****....7777577.*.***...****.****...*******.*******.66666665544*****..77.....9**********.**.***
AACV01010025.1/8651-8774                                                                         GUGUUCGUAGAAAGGAGAGACGGUUGGCAUCUCCCCUGACAGGGACGGGAAC....AGUC.UUCG..GACUU....UCCU.CU.AgCAC...AUUG.CGGU...uAAGGCU.ACCCGCU.-----UCGGC.GGAUC..U.......uACCCAAAUU.UU.UUU
#=GR AACV01010025.1/8651-8774                                                                 PP ****************************************************....****.****..*****....9998.77.77999...99*9.9999...9******.******9......89***.*****..8.......8*********.**.***
AAAB01008834.1/2046617-2046743                                                                   GUGUCAUUUGAAAGGAGAGCAGGUUAGCACUCCCCUUGACAAGGAUGGAACAc..aUACC.CUGA..GAUCA....GUGG.GC.A.CCC...AGAG.AAAA....CCUGAU.CUCGGCC.AUUUU--UUU.CGAUG.aC........UUUUAGGUU.UU.UGC
#=GR AAAB01008834.1/2046617-2046743                                                           PP **************************************************999..9****.****..*****....****.**.*.***...****.****....788888.8888877.66655..777.88888.68........*********.**.***
U6atac.dvex117018.+.2602.2713.[AC,CIN,CSA,DRE,PM,XTR,NA].[Metazoa,Default].RF00619.snRNA         --GUUGAAAAAAAGGAGAGCUGGUUAGCACUCCCCUUGAUAAGGACGGAUCUgacuGGCU.GCAA..AGCCU....UUCA.AU.A.CAC...AUGC.GGAU....AAGGCA.C------.AUUUAUC---.-----..C........A-CCACGUU.UU.UU-
#=GR U6atac.dvex117018.+.2602.2713.[AC,CIN,CSA,DRE,PM,XTR,NA].[Metazoa,Default].RF00619.snRNA PP ..**********************************************976644559999.9999..****9....9999.99.9.999...9999.9999....999999.9.......2333322...........4........5.8889999.99.99.
#=GC SS_cons                                                                                     ::::::::::::::::::::::::::::::::::::::::::::::::::::....<<<<.____..>>>>-....----.--.-.---...----.<<<<....------.-<<<<<<._______>>>.>>>--..-........>>>>:::::.::.:::
#=GC RF                                                                                          GUGUUGuauGAAAGGAGAGAAGGUUAGCAcUcCCCUuGACAAGGAuGGAAaa....ggcC.uUcg..Ggccu....uacA.AC.A.CAc...AuAu.Gguu....AAGGCa.uuGCcac.cuacuucgug.GCaUc..u........aacCAaauU.UU.UUU
//
