# Supplementary material for: Automated detection of ncRNAs in the draft genome sequence of a colonial tunicate: the carpet sea squirt Didemnum vexillum
Source: BMC Genomics. 2016 Aug 30;17(1):691. doi: 10.1186/s12864-016-2934-5 (PMC5006418; doi:10.1186/s12864-016-2934-5)
Supplement: Additional file 3 — Parseable stockholm alignments files of ncRNA candidates on D. vexillum. (GZ 3403 kb) [file 12864_2016_2934_MOESM3_ESM.tar › SupplementalFiles3/RF00241.sto]

# STOCKHOLM 1.0
#=GF AU Infernal 1.1

AL627204.7/130619-130543/Mus.musculus.10090                                   CUCUGUGGGCAUCUU.ACCGGACAGUG..CUGGAUUUCUUGGC....UUGACUCUAACACUGUCUGGUAACGAUGU.uCAAAGGU..
#=GR AL627204.7/130619-130543/Mus.musculus.10090                           PP ***************.***********..**************....*****************************.********..
U47924.1/175703-175780/Homo.sapiens.9606                                      GGGGGCCCUCGUCUU.ACCCAGCAGUG..UUUGGGUGCGGUUG...gGAGUCUCUAAUACUGCCGGGUAAUGAUGG.aGGCCCCU..
#=GR U47924.1/175703-175780/Homo.sapiens.9606                              PP ***************.***********..************99...******************************.********..
U47924.1/176113-176193/Homo.sapiens.9606                                      CCCUGGGUCCAUCUU.CCAGUACAGUG..UUGGAUGGUCUAAUugugAAGCUCCUAACACUGUCUGGUAAAGAUGG.cUCCCGGG..
#=GR U47924.1/176113-176193/Homo.sapiens.9606                              PP ***************.***********..************999********************************.********..
AABS01001272.1/8339-8408/Ciona.intestinalis.7719                              AACCGAA-UCACC-A.ACCACGUAGUA..UCGGAGCAU----U....GUGUGUCUAAUACUGCCUGGUAAUGGUGA..UUGGGUG..
#=GR AABS01001272.1/8339-8408/Ciona.intestinalis.7719                      PP *******.*****.*.***********..*****9999....8....999**************************..*******..
AC002397.1/179426-179504/Mus.musculus.10090                                   AGGGGCCCUCGUCUU.ACCCAGCAGUG..UUUGGGUGCUGGUUg..gGAGUCUCUAAUACUGCCGGGUAAUGAUGG.aGGCCCCU..
#=GR AC002397.1/179426-179504/Mus.musculus.10090                           PP ***************.***********..************99*..******************************.********..
AACT01021688.1/8974-9043/Ciona.savignyi.51511                                 GUCGGUC-GCAUCUUcAUCACGCGGUG..UUCU----AGAACU....CAUUCU--AACACUGUCUGGUAAAGAUGC..GAUCGGC..
#=GR AACT01021688.1/8974-9043/Ciona.savignyi.51511                         PP *******.*******************..****....999999....******..*********************..*******..
AC099021.1/85263-85337/Drosophila.melanogaster.7227                           AUCUGUUCACAUCUU.ACCGGGCAGCA..UUAGAUCCUUUUU-....AUAACUCUAAUACUGUCAGGUAAAGAUGU..CGUCCGU..
#=GR AC099021.1/85263-85337/Drosophila.melanogaster.7227                   PP ***************.***********..*******998886.....9****************************..*******..
AL627204.7/131391-131318/Mus.musculus.10090                                   AGCCGUGGCCAUCUU.ACUGGGCAGCA..UUGGAUAGUGUC--....UGAUCUCUAAUACUGCCUGGUAAUGAUGA..CGGCGGA..
#=GR AL627204.7/131391-131318/Mus.musculus.10090                           PP ***************.***********..*********877......899**************************..*******..
AABS01001272.1/8701-8771/Ciona.intestinalis.7719                              CCCUGGU-GUAUCUUgGUCAUAUAGUG..UUGU----AGAUUC...aUGAUCU--AACACUGUCUGGUAAAGAUGC..AUUCGAC..
#=GR AABS01001272.1/8701-8771/Ciona.intestinalis.7719                      PP *******.*******************..****....777777...7889999..*********************..*******..
AC002397.1/179832-179912/Mus.musculus.10090                                   CUCUGGGUCCAUCUU.CCAGUGCAGUG..UUGGAUGGUUGAAGuaugAAGCUCCUAACACUGUCUGGUAAAGAUGG.cCCCCGGG..
#=GR AC002397.1/179832-179912/Mus.musculus.10090                           PP ***************.***********..**********99999********************************.********..
AACT01017089.1/11024-10956/Ciona.savignyi.51511                               CACUGAA-GCAUC-A.ACCCGGUAGUA..CGAUAUGUG-----....AACUGUAUAAUACUGCCUGGUAAUGAUGA..UUCAGUG..
#=GR AACT01017089.1/11024-10956/Ciona.savignyi.51511                       PP *******.*****.*.***********..********9.........*****************************..*******..
mir-8.dvex119671.-.2433.2503.[DRE,AC,CIN,CSA].[Metazoa].RF00241.miRNA         AUUUGCC-UUAUCUCuAUCACACAGUG..AUGU----GGAUUG...gAUUUCU--AACACUGUCUGGUAAAGAUGC..GGUCGAU..
#=GR mir-8.dvex119671.-.2433.2503.[DRE,AC,CIN,CSA].[Metazoa].RF00241.miRNA PP *******.*****955***********..9997....444444...4555566..*********************..*******..
mir-8.dvex119671.-.3714.3785.[CSA,CIN].[Metazoa].RF00241.miRNA                UUCUACA-ACGUCAU.UCCUGGCGGUC..UUGGAACGG----U...gCGGACUCUAAUACUGCCUGGUAAUGAUGA..UUUAGAU..
#=GR mir-8.dvex119671.-.3714.3785.[CSA,CIN].[Metazoa].RF00241.miRNA        PP ****999.*****56.88899******..*****9998....3...3899**************************..*******..
mir-8.dvex434162.+.567.640.[DRE,LCH,CIN].[Metazoa].RF00241.miRNA              --UUGCCUAC-UCUUuAUCCAACAGUGcaUUGGACUGA----U....GAACGUCUAACACUGUCUGGUAAAGAUGC..GGCCGAUgc
#=GR mir-8.dvex434162.+.567.640.[DRE,LCH,CIN].[Metazoa].RF00241.miRNA      PP ..*****999.99988***********77788888888....6....88888999*********************..****97666
mir-8.dvex462351.-.802.879.[DRE].[Metazoa].RF00241.miRNA                      UUGUGACGUCAUCUU.CC-AGGUGGUU..UUGGAAUGCGGUUGa.aaUAACAUCUAAUACUGCCUGGUAAUGAUGA..UUUCACC..
#=GR mir-8.dvex462351.-.802.879.[DRE].[Metazoa].RF00241.miRNA              PP *************77.66.78******..************999.*99****************************..*******..
mir-8.dvex665523.+.164.243.[AC].[Metazoa].RF00241.miRNA                       -ACAAAUUGCACAUAuACUAAGCAGCA..UCAAAGCAUUAUGUu..uUCUGUUUUGAUGCUGCUUGGUAUAUGUGCaaUUUGGUA..
#=GR mir-8.dvex665523.+.164.243.[AC].[Metazoa].RF00241.miRNA               PP .***********9546***********..*******99999999..877778899*************9999*****44455666..
#=GC SS_cons                                                                  :::::<<-<<<<<<<.<<---<<<<<<..<<<<__________....______>>>>>>>>>>--->>>>->>>>>..>>:::::..
#=GC RF                                                                       auCuGcgucCAUCUU.ACCgugCAGUg..UUgGAUuguuuauu....aagUcUCuAAcACUGcCUGGUAAuGAUGg..cgcCGgu..
//
