# Supplementary material for: Automated detection of ncRNAs in the draft genome sequence of a colonial tunicate: the carpet sea squirt Didemnum vexillum
Source: BMC Genomics. 2016 Aug 30;17(1):691. doi: 10.1186/s12864-016-2934-5 (PMC5006418; doi:10.1186/s12864-016-2934-5)
Supplement: Additional file 3 — Parseable stockholm alignments files of ncRNA candidates on D. vexillum. (GZ 3403 kb) [file 12864_2016_2934_MOESM3_ESM.tar › SupplementalFiles3/RF00007.sto]

# STOCKHOLM 1.0
#=GF AU Infernal 1.1

CAAE01014653.1/353935-353782                                                AUGCCUUAAACU.GAUGAGUAAGGAAAA.UAACGAU.GCGGGGUGA.CGCCCGUGUC......CUCGUUGAACUU...................................ACGAG....AUCAAUUUUUG........................................AAAGGGU.AC..AGGUC..UG.C..CCGc.
#=GR CAAE01014653.1/353935-353782                                        PP ************.***************.*******.*********.**********......************...................................*****....***********........................................*******.**..*****..**.8..7778.
AANH01004214.1/17675-17828                                                  AUGCCUUAAACU.GAUGAGUAAGGAAAA.UAACGAC.GCGGGGUGA.CGCCCGUGUC......CUCGUAAACAUA...................................ACGAG....AAGAAUUUUUG........................................AAAGGGC.AC..AGGUC..UG.U..CUGc.
#=GR AANH01004214.1/17675-17828                                          PP ************.***************.*******.*********.**********......************...................................*****....***********........................................*******.**..*****..98.6..3334.
AAQY02000248.1/644530-644694                                                UUGGCUUAAACUcAAUGAGUAAGGAAAC.UAACGCC.CUAC-CUGA.CAAGUAGGGC......UGCCUGUUGGAUcgagug.......................auccauGGGUU....UCUAAUAUUUGac....................................ggAGGUGGA.AU..GGCCG..UC.A..-UU..
#=GR AAQY02000248.1/644530-644694                                        PP ****************************.*******.****.****.**********......******999999******.......................***********....*************....................................*********.**..*****..**.8...77..
AAYZ01032557.1/2146-2294                                                    AUGCCUUCAACU.UAUGAGUAAGGAAAA.UAACGAU.UCAGGAUCA.CGCCCGAAUU......CUCACUGCUACU...................................GGGAG....ACAAAUUUUUG........................................GCU-GGU.AA..AGGUC..AU.C..CCU..
#=GR AAYZ01032557.1/2146-2294                                            PP ************.***************.*******.*********.**********......************...................................*****....***********........................................986.678.88..*****..**.*..***..
AANG01542153.1/730-879                                                      AUGCCUUAAACU.UAUGAGUAAGGAAAA.UAACGAU.UCGGGGUGA.CGCCCGAAUC......CUCACUGCUAAU...................................GUGAG....ACGAAUUUUUG........................................AGCGGGU.AA..AGGUU..GC.C..CCU..
#=GR AANG01542153.1/730-879                                              PP ************.***************.*******.*********.**********......************...................................*****....***********........................................*******.**..*****..**.*..***..
AAWR02025158.1/532-681                                                      AUGCCUUAAACU.UAUGAGUAAGGAAAA.UAACGAU.UCGGGGUGA.CGCCCGAGUC......CUCACUGCUAAU...................................GUGAG....ACGAAUUUUUG........................................AGCGGGU.AA..AGGUC..GC.C..CCU..
#=GR AAWR02025158.1/532-681                                              PP ************.***************.*******.*********.**********......************...................................*****....***********........................................*******.**..*****..**.*..***..
AAIZ01008995.1/21704-21918                                                  GUGCCUGAAAUU.AAUGAGUAAGGAAAAcCAAUCCG.CCUUGCUAAuCGCUUGGUAGuauuugGCUUCUAGGCAAaggggcggcccuca.......gaagccgcucccuuGAGGC....CUAAAUUUUUGcacgggcacaggucgcccccugcuuugccggcacggccccUCCCAUU.UG.gCGGCA..GG.A..ACC..
#=GR AAIZ01008995.1/21704-21918                                          PP ************.***********************.********************999998888888888877**************.......**************99999....***************************************************99*****.88.8*****..**.*..***..
AAEU02001091.1/68476-68268                                                  GUGCCUCAAACU.AAUGAGUAAGGAAAAcCAAGAUG.CCUUGCUAAuCGCUUGGCAG......UAUUGGCUUCUAggcaggggggcg...........uccugcguccccUGAAG....CUCAAUUUUUGcaagggcacaggucg..........uccccuccuccgccgAGUGGGU.--..GGCGU..CC.G..GCC..
#=GR AAEU02001091.1/68476-68268                                          PP ************.***********************.********************......76666666666679999*******...........***********988888....999***********************..........*************999999999.....*****..**.*..***..
AANN01056468.1/521-372                                                      AUGCCUUAAACU.UAUGAGUAAGGAAAA.UAACGAU.UCGGGGUGA.CGCCCGAAUC......CUCACUGCUAAU...................................GUGAG....ACGAAUUUUUG........................................AGCGGGU.AA..AGGUC..GC.C..CCU..
#=GR AANN01056468.1/521-372                                              PP ************.***************.*******.*********.**********......************...................................*****....***********........................................*******.**..*****..**.*..***..
AATU01009112.1/74318-74156                                                  UUGGCUUAAACUcAAUGAGUAAGGAAAC.UAACGCC.CUAC-CUGA.CAAGUAGGGC.....uGCCUAUUGGGUCaagug.........................auccaUAGGU....CUGAAUUUAUGac....................................ggAAAUGGA.AU..GGCCG..UC.-..-UG..
#=GR AATU01009112.1/74318-74156                                          PP ****************************.*******.****.****.**9*******.....98888888877778****.........................****988888....*************....................................**9******.**..*****..**.....99..
AAPY01023785.1/1285-1135                                                    AUGCCUUAAACU.UAUGAGUAAGGAAAA.UAACGAU.UCGGGGUGA.CGCCCGGAUC......CUCACUGCUAAU...................................GUGAG....ACGAAUUUUUG........................................AGCGGGU.AA..AGGUU..GU.C..CCC..
#=GR AAPY01023785.1/1285-1135                                            PP ************.***************.*******.*********.**********......************...................................*****....***********........................................*******.**..*****..**.9..888..
AAHY01168842.1/1247-1097                                                    AUGCCUUAAACU.UAUGAGUAAGGAAAA.UAACGAU.UCGGGGUGA.CGCCCGAGUC......CUCACUGCUUAU...................................GUGAG....AAGAAUUUUUG........................................AGCGGGU.AU..AGGUU..GC.A.aUCU..
#=GR AAHY01168842.1/1247-1097                                            PP ************.***************.*******.*********.**********......************...................................*****....***********........................................*******.**..*****..**.7.2566..
AAPU01011411.1/133226-133037                                                GUGCCAAAACAU.AAUGAGUAAGGAAAAcCAAUAGG.CCUUGCUAAuCGCUUGGCAG......CUUGGCUUCUCGgcagaagggacu...........gcaaggucccuuUGAAG....CUCAAUUUUUGauagggcacaggu..............cguccccguguucAGAUGCG.-C..AGUGC..GG.C..---..
#=GR AAPU01011411.1/133226-133037                                        PP ************.***********************.********************......99999999988899**********...........************999**....************************..............********************..6..*****..**.8.......
ABAV01000136.1/26200-26351                                                  UUGCCUUAAACU.AAUGAGUAAGGAAAA.UAAC-GA.UCUGGGUGA.CGCCAGAUCC......CACGAUCAGUUU...................................UCGUG....AAGAAUUUUUG........................................ACGGGACcAG..AGGCU..AC.C..-CG..
#=GR ABAV01000136.1/26200-26351                                          PP ************.***************.***9.8*.*********.**********......************...................................*****....***********........................................*******999..*****..**.9...**..
AACT01038531.1/95659-95808                                                  GUGCCGUAAACU.AAUGAGUAAGGAAAAuAAACGAA.CCCUGGUGA.CGCGGGGUUU......AAAGGGUAUUUC...................................CCUUG....CGUGAUUUUUG........................................A-GGGGC.AC..AGGUC..GC.U.aUUG..
#=GR AACT01038531.1/95659-95808                                          PP ************.***************9999****.*********.**********......************...................................*****....**********9........................................7.9****.**..*****..99.7.2556..
AANU01293824.1/906-757                                                      AUGCCUUAAACU.UAUGAGUAAGGAAAA.UAACGAU.UCGGGGUGA.CGCCCGAAUC......CUCACUGCUAAU...................................GUGAG....ACGAAUUUUUG........................................AGCGGGU.AA..AGGUC..GC.C..CCU..
#=GR AANU01293824.1/906-757                                              PP ************.***************.*******.*********.**********......************...................................*****....***********........................................*******.**..*****..**.*..***..
ABDC01356688.1/591-740                                                      AUGCCUUAAACU.UAUGAGUAAGGAAAA.UAACGAU.UCGGGGUGA.CGCCCGAAUC......CUCACUGCUAAU...................................GUGAG....ACGAAUUUUUG........................................AGCGGGU.AA..AGGUC..GC.C..CCU..
#=GR ABDC01356688.1/591-740                                              PP ************.***************.*******.*********.**********......************...................................*****....***********........................................*******.**..*****..**.*..***..
AAQX01001042.1/31224-31386                                                  CCGGCUUAAACUcAAUGAGUAAGGAAAC.UAAUGCC.CUAC-CUGA.CAAGUAGGGC......CGCCCAUUGGGUccagcg.......................auccauGGGUU....UCCAAUUUAUGa.....................................cgGAGGUGG.AA..UGGCC..GU.C..GCU..
#=GR AAQX01001042.1/31224-31386                                          PP ****************************.*******.****.****.**********......9999999999889*****.......................*****999999....***********9.....................................9989*****.**..*****..**.9..998..
AC198009.4/84558-84712                                                      UUGCCUUAAACU.AAUGAGUAAGGAAAA.CAAAGCGaACUGGUGGG.AGCCGGUCGC......AGCAUCUAACAAca...............................ugAUGCA....AUGAUUUUUGG........................................AGGGGUG.AU..AGGCU..GG.U..-CG..
#=GR AC198009.4/84558-84712                                              PP ************.***************.*******8899999999.**********......9999999988889*...............................*999999....99999998888........................................9888889.99..*****..**.*...**..
AAAA02006813.1/31506-31663                                                  UUGCCUUAAACU.AAUGAGUAAGGAAAA.CAAAGCGuUGCGGUGAG.AGCCGCUCGC.....gGUGCGGGACUCAaa..............................cccUGCAC....GGCAAUUUUUG........................................CGAGGGG.AAgaGGCUC..GC.G..-CG..
#=GR AAAA02006813.1/31506-31663                                          PP ************.***************.*******889**99999.**********.....866666555555579..............................**766666....899********........................................9999999.988899999..99.9...99..
AAGU03077213.1/2720-2571                                                    AUGCCUUAAACU.UAUGAGUAAGGAAAA.UAACGAU.CCGGGGUGA.CGCCCGGAUC......CUCACUGCUAAU...................................GUGAG....ACGAAUUUUUG........................................AGCGGGU.AA..AGGUU..GC.C..CCU..
#=GR AAGU03077213.1/2720-2571                                            PP ************.***************.*******.*********.**********......************...................................*****....***********........................................*******.**..*****..**.*..***..
AC004255.1/89334-89170                                                      UUGCCUUAAACU.AAUGAGUAAGGAAAA.CAAAGCG.UCCGGUGAG.AACCGGUCGC......GGCGCUAAUCGUaaaacac.....................aaaauugGCGC-....AAUAAUUUAUG........................................GAGGGGUuAU..AGGCU..GG.C..CGA..
#=GR AC004255.1/89334-89170                                              PP ************.***************.*******.*********.**********......66666666666569*****.....................*****966666.....56677888888........................................7777777356..*****..**.*..566..
ABBA01017933.1/18965-18816                                                  AUGCCUUAAACU.UAUGAGUAAGGAAAA.UAACGAU.UCGGGGUGA.CGCCCGAAUC......CUCACUGCUAAU...................................GUGAG....ACGAAUUUUUG........................................AGCGGGU.AA..AGGUC..GC.C..CUC..
#=GR ABBA01017933.1/18965-18816                                          PP ************.***************.*******.*********.**********......************...................................*****....***********........................................*******.**..*****..**.*..***..
AAQQ01306058.1/1332-1183                                                    AUGCCUUAAACU.UAUGAGUAAGGAAAA.UAACGAU.UCGGGGUGA.CGCCCGAAUC......CUCACUGCAAAU...................................GUGAG....ACGAAUUUUUG........................................AGCGGGU.AA..AGGUU..GC.C..CCU..
#=GR AAQQ01306058.1/1332-1183                                            PP ************.***************.*******.*********.**********......************...................................*****....***********........................................*******.**..*****..**.*..***..
AAPN01231707.1/282-431                                                      AUGCCUUAAACU.UAUGAGUAAGGAAAA.UAACGAU.UCGGGGUAA.CGCCCGAAUC......CUCACUACGCAU...................................GUGAG....AAGAAUUUUUG........................................AGCGGGU.AC..AGGUU..GU.C..CCU..
#=GR AAPN01231707.1/282-431                                              PP ************.***************.*******.*********.**********......************...................................*****....***********........................................*******.**..*****..**.*..***..
AAWT01090545.1/3123-3274                                                    AUGCCUAAAUCU.AAAGAGUAAGGAAAA.UAAUGGC.UGAGGAGAAaUACCGAGGCC.....gCCAAGAAUAACU...................................CUUGG....GAAAAUUUUU-........................................AUAGGCC.AA..AGGUC..GU.C..CCU..
#=GR AAWT01090545.1/3123-3274                                            PP ************.***************.*******.*****999999*********.....*************...................................*****....**99999999.........................................789****.**..*****..**.*..777..
AAIY01326656.1/671-820                                                      AUGCCUUAAACU.UAUGAGUAAGGAAAA.UAACGAU.CCGGGGUGA.CGCCCGGAUC......CUCACUGCUAAU...................................GUGAG....ACGAAUUUUUG........................................AGCGGGU.AA..AGGUU..GC.C..CCU..
#=GR AAIY01326656.1/671-820                                              PP ************.***************.*******.*********.**********......************...................................*****....***********........................................*******.**..*****..**.*..***..
AADG06004603.1/1703-1555                                                    GUGCCUUAAACU.AAUGAGUAAGGAAAA.UAUAGAG.CUUUGGUAA.CGCUUAGCUA......UGCUAAUUAUCA...................................-AGCG...aCCAUAUUUUUG........................................AAGGGGC.AA..AGGUC..GU.C..-CC..
#=GR AADG06004603.1/1703-1555                                            PP ************.***************.*******.*********.**********......999987777777....................................9999...667789******........................................*******.**..*****..**.9...56..
AF459090.1/1-212                                                            GUGCCUCAAACU.AAUGAGUAAGGAAAAcCAAUCAG.CCUUGCUAAuCGCUUGGCAGua.uugGCUUCUAGGCAGgggggcguguc.............ccgcgccccuuGAAGC....UCAAAUUUUUGcaagggcacaggucgu........ccccuccuccuccgcgUGGGUGG.--..CGUUC..GG.-..-CC..
#=GR AF459090.1/1-212                                                    PP ************.***********************.*********************9.999999999998888***********.............***********99999....***************************........****************9******.....*****..**.....88..
AAZX01007808.1/26508-26658                                                  GUGCCUUAAACU.AAUGAGUAAGGAAAA.UAUGAGG.CUUUGGUGA.CGCUUAGCAA......UGCUCGAAUUGU...................................AAGCG...aACCUAUUUUUG........................................AAGGGGU.AC..AGGUC..GU.C..CUG..
#=GR AAZX01007808.1/26508-26658                                          PP ************.***************.*******.*********.**********......************...................................****9...8999********........................................*******.**..*****..**.*..555..
AAQR03135034.1/15819-15671                                                  AUACCUUAAAUU.UAUGAGUAGGGAAAA.UAACAAU.UUGGGAUGA.CGCCCAAAUU......CUCACUGCUUAU...................................GUGAG....ACAAAUUUUUG........................................AGCUGGU.AA..AGGUU..GU.C..-CA..
#=GR AAQR03135034.1/15819-15671                                          PP ************.***************.*******.*********.**********......************...................................*****....***********........................................*******.**..*****..**.8...99..
AAAB01008960.1/5726267-5726086                                              GUGCCUUAAACU.AAUGAGUAAGGAAAA.UUACGGG.CCUUGGUGA.CGCUUGGCUCu....gCCUACGAACUAGcgggugcggcuca........augggucgugcucgGUAGG....CUGUAUUUUUG........................................AAGAGGC.AC..AGGUC..GU.C..-CU..
#=GR AAAB01008960.1/5726267-5726086                                      PP ************.***************.*******.*********.***********....9999999999999*************........**************99999....9**********........................................*******.**..*****..**.9...99..
AAGV020551495.1/1052-903                                                    AUGCCUUAAACU.UAUGAGUAAGGAAAA.UAACGAU.UCGGGGUGA.CGCCCGAAUC......CUCACUGCGAAU...................................GUGAG....ACGAAUUUUUG........................................CGCGGGU.AA..AGGUU..GC.C..CCU..
#=GR AAGV020551495.1/1052-903                                            PP ************.***************.*******.*********.**********......************...................................*****....***********........................................*******.**..*****..**.*..***..
AAWZ02031009.1/19848-19997                                                  AUGCCUUAAACU.UAUGAGUAAGGAAAA.UAACGAU.CCGGGGUGA.CGCCCGGGUC......CUCACUGCAAAU...................................GUGAG....AGGAAUUUUUG........................................AACGGGU.AC..AGGUC..GU.C..CCC..
#=GR AAWZ02031009.1/19848-19997                                          PP ************.***************.*******.*********.**********......************...................................*****....***********........................................*******.**..*****..**.*..***..
AAKO01000167.1/274946-275154                                                GUGCCUCAAACU.AAUGAGUAAGGAUAAcCAAGAUG.CCUUGCUAAuCGCUUGGCAG......UAUUGGCUUCUAggcaggggggcg...........uccugcgccccuUGAAG....CUCAAUUUUUGcaagggcacaggucg..........uccccuccucccccgCGUGGGU.--..GGCGU..UC.C..ACC..
#=GR AAKO01000167.1/274946-275154                                        PP ************.***********************.********************......77777666666678899*******...........************88889....999***********************..........***************8899999.....*****..**.*..***..
AAGJ04047220.1/14069-13916                                                  AUGCCUUAAACU.AAUGAGUAAGGAAAA.UAACGAG.CCUAGGUAG.CCCUAGGUUC......CACAGCUUAUUAg.................................uCUGUG....AGGAAUUUCUC........................................UAAGGGG.AC..AGGUU..GC.C..CUU..
#=GR AAGJ04047220.1/14069-13916                                          PP ************.***************.*******.*********.**********......******9999999.................................9*****....***********........................................*******.**..*****..**.*..888..
AAVX01293999.1/160-11                                                       AUGCCUUAAACU.AAUGAGUAAGGAAAA.UAACGGU.CCGGGGUGA.CGCCCGGGUC......CCCGCCCCACAG..................................uGCGGG....AGGAAUUUUUG........................................UGCGGGU.AC..AGGUC..CC.C..CUC..
#=GR AAVX01293999.1/160-11                                               PP ************.***************.*******.*********.**********......*****9887776..................................7*****....***********........................................*******.**..*****..**.*..888..
AAFS01000475.1/55736-55522                                                  GUGCCUGAAAUU.AAUGAGUAAGGAAAAcCAAUCCG.CCUUGCUAAuCGCUUGGUAGuauuugGCUUCUAGGCAAaggggcggcccuca.......gaagccgcucccuuGAGGC....CUGAAUUUUUGcacgggcacaggucgcccccugcuuugccggcacggccccUCCCAUU.UG.gCGGCA..GG.A..ACC..
#=GR AAFS01000475.1/55736-55522                                          PP ************.***********************.********************999998888888888888**************.......**************99999....***************************************************99*****.88.8*****..**.*..***..
AABS01000019.1/293615-293466                                                GUGCCGUAAACU.AAUGAGUAAGGAAAAuAAACGAU.CCCCGGUGA.CGCGGGGUUC......AGAGGGUUUUUC..................................cCUUCC....UCCGAUUUUUG........................................AGGGGGU.AA..AGGUC..AC.C..UUG..
#=GR AABS01000019.1/293615-293466                                        PP ************.***************9999****.*********.**********......999999999888..................................455566....999********........................................*******.**..*****..**.*..888..
AASV01051056.1/691-484                                                      GUGCCUCAAACU.AAUGAGUAAGGAUAAcCAAGAUG.CCUUGCUAAuCGCUUGGCAG......UAUUGGCUUCUAggcagaggggc............gucugcgccccuUGAAG....CUCAAUUUUUGcaagggcacaggucg..........uccccuccucccccgCGUGGGU.--..GGCGU..UC.G..ACC..
#=GR AASV01051056.1/691-484                                              PP ************.***********************.********************......666666666666688889*****............************88889....999***********************..........***************8899999.....*****..**.*..***..
AAHX01055169.1/34088-34238                                                  AUGCCUUAAACU.UAUGAGUAAGGAAAA.UAACGAU.UCGGGGUGA.CGCCCGAGUC......CUCACUGCUUAU...................................GUGAG....ACGAAUUUUUG........................................AGCGGGU.AA..AGGUU..GC.U.aUCU..
#=GR AAHX01055169.1/34088-34238                                          PP ************.***************.*******.*********.**********......************...................................*****....***********........................................*******.**..*****..**.7.2566..
AARH01003540.1/648176-648022                                                UUGCCUUAAACU.AAUGAGUAAGGAAAA.CAAAGCG.AGAGGUGGG.AGCCGCUCGC......CGCGCCGACACAgu...............................uuGUGCG...cAUUAAUUUGUG........................................GAGGGGU.UA.uAGGCU..GG.C..-CG..
#=GR AARH01003540.1/648176-648022                                        PP ************.***************.*******.*********.**********......*****99999999*...............................**88888...888999999999........................................9988888.55.5*****..**.*...**..
AADK01040274.1/1841-1691                                                    GUGCCUCAAUCU.AAUGAGUAAGGAAAU.UAUUGGG.CCUUGGUAA.CACUUGGCAA......UUGUCCUUAUUA..................................gGGCGA....ACUUAUUUUUG........................................UU-GGGU.AC..AGGUC..GU.C..CCC..
#=GR AADK01040274.1/1841-1691                                            PP ************.***************.*******.*********.**********......***998888888..................................89****....**********9........................................96.****.**..*****..**.9..888..
BAAE01110703.1/791-944                                                      AUGCCUUAAACU.GAUGAGUAAGGAAAA.UAACGAU.GCGGGGUGA.CGCCCGUAUC......CUCGUUCACAAU...................................ACGAG....AGGAAUUUUUG........................................ACGGGGC.AC..AGGCC..UG.CcuGCU..
#=GR BAAE01110703.1/791-944                                              PP ************.***************.*******.*********.**********......************...................................*****....***********........................................*******.**..*****..77.511455..
AAGW02065961.1/10800-10651                                                  AUGCCUUAAACU.UAUGAGUAAGGAAAA.UAACGAU.UCGGGGUGA.CGCCCGAAUC......CUCACUGCUAAU...................................GUGAG....ACGAAUUUUUG........................................AGCGGGU.AA..AGGUC..GC.C..CCU..
#=GR AAGW02065961.1/10800-10651                                          PP ************.***************.*******.*********.**********......************...................................*****....***********........................................*******.**..*****..**.*..***..
AASC02028416.1/49450-49599                                                  AUGCCUUAAACU.AAUGAGUAAGGAAAA.UAACGAG.CCCGGGUAA.CGACGGGCUC......CCAGACUACCGU...................................UCUGG....AAGAAUUUCUA........................................CAGGGGC.AC..AGGUC..GC.C..CCC..
#=GR AASC02028416.1/49450-49599                                          PP ************.***************.*******.*********.**********......************...................................*****....***********........................................*******.**..*****..**.*..***..
AAGE02014219.1/46421-46245                                                  GUGCCUUAAACU.AAUGAGUAAGGAAAA.UUACGAG.CCCUGUUAA.CGCUUGGCUC......AGCUUCCUCAUUgcagucgguua.............uccggcugcguAAGCG....CUAAUUUUUCA........................................UAGAGGU.AC..AGGUC..GU.C..CCCu.
#=GR AAGE02014219.1/46421-46245                                          PP ************.***************.*******.*********.**********......*********999***********.............****************....***********........................................*******.**..*****..**.9..7774.
CAAB02002948.1/53519-53671                                                  AUGCCUUAAACU.GAUGAGUAAGGAAAA.UAACGAU.GCGGGGUGA.CGCCCGUGUC......CUCGUUGCACUU...................................ACGAG....AUCAAUUUUUG........................................AAAGGGC.AC..AGGUC..UGcU..UGC..
#=GR CAAB02002948.1/53519-53671                                          PP ************.***************.*******.*********.**********......************...................................*****....***********........................................*******.**..*****..9955..667..
AM487500.2/4877-4718                                                        CUGCCUUAAACU.AAUGAGUAAGGAAAA.CAAAGCA.AGCGGUGAG.AGCUGCUUGC......CGCGCCUAUCUCuau.............................gauGCGCA....AGAAUUUAUGG........................................AGGGGUU.AA..GGGCU..GG.C..-CG..
#=GR AM487500.2/4877-4718                                                PP ************.***************.*******.*********.**********......*****99999989**.............................**999999....99999999999........................................*******.**..*****..**.9...**..
AP005874.3/27602-27759                                                      UUGCCUUAAACU.AAUGAGUAAGGAAAA.CAAAGCGuUGCGGUGAG.AGCCGCUCGC.....gGUGCGGGACUCAaa..............................cccUGCAC....GGCAAUUUUUG........................................CGAGGGG.AAgaGGCUC..GC.G..-CG..
#=GR AP005874.3/27602-27759                                              PP ************.***************.*******889**99999.**********.....866666555555579..............................**766666....899********........................................9999999.988899999..99.9...99..
AAWU01013761.1/27501-27308                                                  GUGCCUUAAACU.AAUGAGUAAGGAAAA.UUAAGAG.CACUGUUAG.CGCUUUGCUC......AGCUUCCGCACAuugggccgaacuucccgaaugggauucgguuucguAAGCA....GAAAUUUUUCC........................................UAGAGGU.AC..AGGUC..GU.C..CCCu.
#=GR AAWU01013761.1/27501-27308                                          PP ************.***************.*******.*********.**********......9999999999889*********************************999999....99999999999........................................*******.**..*****..**.6..5555.
AALT01414211.1/1221-1073                                                    AUGCCUUAAACU.UAUGAGUAAGGAAAA.UAACGAU.UCGGGGUGA.CGCCCGAAUC......CUCACUGCUAAU...................................GUGAG....ACGAAUUUUUG........................................AGCGGGU.AA..AGGUC..GA.C..CCU..
#=GR AALT01414211.1/1221-1073                                            PP ************.***************.*******.*********.**********......************...................................*****....***********........................................*******.**..*****..**.*..999..
AASG02002046.1/26669-26822                                                  CUGCCUUAAACU.AAUGAGUAAGGAAAA.CAAAGCG.AGCGGUGGG.AGCCGCUCGC......CGCGCUUCUAAGuaa............................ucauGCGCA....A-UAAUUUGUG........................................GAGGGGU.AA.uAGGCU..GG.C..-CG..
#=GR AASG02002046.1/26669-26822                                          PP ************.***************.*******.*********.**********......99999888888789*............................**8777776....5.578888888........................................8888888.77.7*****..**.*...**..
AADA01322814.1/1127-978                                                     AUGCCUUAAACU.UAUGAGUAAGGAAAA.UAACGAU.UCGGGGUGA.CGCCCGAAUC......CUCACUGCUAAU...................................GUGAG....ACGAAUUUUUG........................................AGCGGGU.AA..AGGUC..GC.C..CCU..
#=GR AADA01322814.1/1127-978                                             PP ************.***************.*******.*********.**********......************...................................*****....***********........................................*******.**..*****..**.*..***..
AAJJ01000520.1/29099-28948                                                  GUGCCUUAAACU.AAUGAGUAAGGAAAAuAAACGAG.CCUUGGUAA.CGCUUGGCUUa...caUGCUAGGCUUCC...................................UAGCC....UCGAAUUUUUG........................................UAAGGGC.AA..AGGUC..GU.C..-CC..
#=GR AAJJ01000520.1/29099-28948                                          PP ************.***************9999****.*********.***********...**************...................................*****....***********........................................*******.**..*****..**.9...66..
EU240273.1/1-149                                                            AUGCCUUAAACU.UAUGAGUAAGGAAAA.UAACGAC.UCGGGGUGA.CGCCCGAGUC......CUCACUACUGAU...................................GUGAG....AGGAAUUUUUG........................................UGCGGGU.AC..AGGUC..GU.C..-CC..
#=GR EU240273.1/1-149                                                    PP ************.***************.*******.*********.**********......************...................................*****....***********........................................*******.**..*****..**.*...55..
AAZO01006159.1/30950-30796                                                  GUGCCUUAAACU.AAUGAGUAAGGAAAA.UAUUGAG.CCCUGGUAA.CGCUUGGCUC......GGCUAUAAUAUAau..............................uaaUAGCU....UUGAAUUUUUG........................................AAGGGGU.CG..AGGUC..GU.C.cUCU..
#=GR AAZO01006159.1/30950-30796                                          PP ************.***************.*******.*********.**********......*******99999**..............................********....***********........................................*******.**..*****..99.5.3788..
AAFC03093377.1/31487-31636                                                  AUGCCUUAAACU.UAUGAGUAAGGAAAA.UAACGAU.UCGGGGUGA.CGCCCGAAUC......CUCACUGCUAAU...................................GUGAG....ACGAAUUUUUG........................................AGCGGGU.AA..AGGUU..GC.C..CCU..
#=GR AAFC03093377.1/31487-31636                                          PP ************.***************.*******.*********.**********......************...................................*****....***********........................................*******.**..*****..**.*..***..
DQ888370.1/1-162                                                            --GCCUUAAACU.AAUGAGUAAGGAAAA.UACC-GC.ACCGGUUGA.CACCGGUGUUau..ggCGUGAACCG---cguu..........................cacguC----ggcuUCCAAUUUCUG........................................GCGGGCU.AC..AGGCCucGG.C..CCUcu
#=GR DQ888370.1/1-162                                                    PP ..**********.***************.9987.99.99*******.*****9999876..44333333333...4666..........................654443....445599*********........................................8888888.88..888875455.6..66633
AAQB01007708.1/1369-1503                                                    GUGCCUCAAACU.AAUGAGUAAGGAAAAcCAAUUCG.CCUUGCUAAuCGCUCGGCAG.....uUUGGCUUCUAAAaggcaa.......................uggaauGCCGU....UGGAUGUUGGG........................................AGGGGAG.AC..UCUCC..CU.U..CCC..
#=GR AAQB01007708.1/1369-1503                                            PP ************.***********************.********************.....9777777777666799999.......................99999777766....77777777777........................................8888888.88..77777..77.7..777..
AAEX03007273.1/32318-32169                                                  AUGCCUUAAACU.UAUGAGUAAGGAAAA.UAACGAU.UCGGGGUGA.CGCCCGAAUC......CUCACUGCUAAU...................................GUGAG....ACGAAUUUUUG........................................AGCGGGU.AA..AGGUC..GC.C..CCU..
#=GR AAEX03007273.1/32318-32169                                          PP ************.***************.*******.*********.**********......************...................................*****....***********........................................*******.**..*****..**.*..***..
AAPQ01006579.1/170624-170417                                                GUGCCUCAAACU.AAUGAGUAAGGAAAAcCAAGAAG.CCUUGCUAAuCGCUUGGCAG......UUUGGCUUCUAGgcaggggggcg............uccugcguccccUGAAG....CUAAAUUUUUGcaagggcacaggucg..........uccccuccuuccccgAGUGGGA.--..GGCGU..CC.G..GCC..
#=GR AAPQ01006579.1/170624-170417                                        PP ************.***********************.********************......999999999988999********............***********655555....9999**********************..........**********************.....*****..**.*..***..
U12.dvex487730.+.1687.1836.[CSA,NA].[Metazoa,Default].RF00007.snRNA         --GCCGUAAACU.AAUGAGUAAGGAAAA.UAACGGU.CCUCGGUAA.CGCUUGGACU......AACAAGGUAUACc.................................cUUGUU....ACAAAUGUUUG........................................CG-GGGC.UA..AAGGA..UU.U..CCG..
#=GR U12.dvex487730.+.1687.1836.[CSA,NA].[Metazoa,Default].RF00007.snRNA PP ..**********.***************.*******.*********.**********......9999998888888.................................899999....*********99........................................85.7777.77..77777..77.7..799..
#=GC SS_cons                                                                :::<<<<<____.______>>>>>,,,,.,,,,<<<.<<<<<____.__>>>>>>>>......<<<<<_______...................................>>>>>....,,,,,,,,,,,........................................,,<<<<<.--..<<<<<..<<.-..-<<..
#=GC RF                                                                     gUGCCuuAAACU.AAUGAGUaaGGAAAA.uAAcgag.ccggGgUaA.CGCccggcuc......cucgcuuauuau...................................gcgag....auaAAUUUUUG........................................aaggGGc.Aa..aGguC..gc.c..cCc..

CAAE01014653.1/353935-353782                                                uCUGGUG..ACUCGC.CUACUUU.GCGAGA...UGCCUU.gCGGGAC..uAGGACCU....ACCCC.
#=GR CAAE01014653.1/353935-353782                                        PP 899****..******.*******.******...****99.8555555..2778****....*****.
AANH01004214.1/17675-17828                                                  uGAGGUG..ACUCGC.CUACUUU.GUGAGA...UGCCUCguGGAGCC...AGGACCU....UCCCC.
#=GR AANH01004214.1/17675-17828                                          PP 4788888..******.*******.******...88888766777888...999****....*****.
AAQY02000248.1/644530-644694                                                .-UUAGG..AACCCG.CUACUUUuAGGGUG...ACUAAA..AAGGGG...GCCGGUC....CCCGC.
#=GR AAQY02000248.1/644530-644694                                        PP ..78999..9*****.*******9******...****99..999999...*******....*****.
AAYZ01032557.1/2146-2294                                                    .AAGGUG..ACCUGC.AUACUUU.GUGGGA...UGCCUC..GAAGCU...GUAAUCU....GCCCA.
#=GR AAYZ01032557.1/2146-2294                                            PP .******..******.*******.******...******..******...*******....*****.
AANG01542153.1/730-879                                                      .AAGGUG..ACCCGC.CUACUUU.GCGGGA...UGCCUG..GGAGUC...GCGAUCU....GCCCG.
#=GR AANG01542153.1/730-879                                              PP .******..******.*******.******...******..******...*******....*****.
AAWR02025158.1/532-681                                                      .AAGGUG..ACCCGC.CUACUUU.GCGGGA...UGCCUG..GGAGUC...GCGGUCU....GCCCG.
#=GR AAWR02025158.1/532-681                                              PP .******..******.*******.******...******..******...*******....*****.
AAIZ01008995.1/21704-21918                                                  .------..-GGCAC.CUACUUUuGUGUCG...------..GGGAGC...GCUGCUG....GAUGG.
#=GR AAIZ01008995.1/21704-21918                                          PP ..........*****.*************9...........999999...*******....*****.
AAEU02001091.1/68476-68268                                                  .AAGCAAacCGGCGC.CUACUUU.GCGUCCggcUUGCGA..GGCUCA...GGGUGCC....ACUCC.
#=GR AAEU02001091.1/68476-68268                                          PP .9999999*9*****.*******.*****7788999999..******...*******....*****.
AANN01056468.1/521-372                                                      .AAGGUG..ACCCGC.CUACUUU.GCGGGA...UGCCUG..GGAGUU...GCGAUCU....GCCCG.
#=GR AANN01056468.1/521-372                                              PP .******..******.*******.******...******..******...*******....*****.
AATU01009112.1/74318-74156                                                  .UUUAGU..AGCCCG.CUACUUU.AGGGUG...ACUAAU..UAGGGG...GCCGGUC....CCCGC.
#=GR AATU01009112.1/74318-74156                                          PP .9*****..******.*******.******...******..******...*******....*****.
AAPY01023785.1/1285-1135                                                    uAAGGUG..ACCUGC.CUACUUU.GCGGGA...UGCCUG..GGAGGU...GCGAUCU....GCCCG.
#=GR AAPY01023785.1/1285-1135                                            PP 89*****..******.*******.******...******..******...*******....*****.
AAHY01168842.1/1247-1097                                                    .GAGGCG..ACCCGC.CUACUUU.GCGGGA...UGCCUG..GGUGAC...GCGAUCU....GCCCG.
#=GR AAHY01168842.1/1247-1097                                            PP .******..******.*******.******...******..******...*******....*****.
AAPU01011411.1/133226-133037                                                .-GGGCC..-GGCGC.CUACUUU.GUGUCC...GGUUUG..------...CUGUGCU....CGCAU.
#=GR AAPU01011411.1/133226-133037                                        PP ..55555...99***.*******.*****9...665555...........*******....*****.
ABAV01000136.1/26200-26351                                                  .UAGGUG..ACCCGC.UUACUUUuGCGGGA...CGCCUG..CGUUGC...GAAUCCUc..cGUCCA.
#=GR ABAV01000136.1/26200-26351                                          PP .******..******.**************...******..******...********..******.
AACT01038531.1/95659-95808                                                  .GCUGUG..-GAAGC.UUACUUU.GCUUUC...CGCAGU..UGAAGU...GGGAUCU....UCCCC.
#=GR AACT01038531.1/95659-95808                                          PP .******...99***.*******.******...******..******...*******....*****.
AANU01293824.1/906-757                                                      .AAGGUG..ACCCGC.CUACUUU.GCGGGA...UGCCUG..GGAGUU...GCGAUCU....GCCCG.
#=GR AANU01293824.1/906-757                                              PP .******..******.*******.******...******..******...*******....*****.
ABDC01356688.1/591-740                                                      .AAGGUG..ACCCGC.CUACUUU.GCGGGA...UGCCUG..GGAGCU...GCGAUCU....GCCCG.
#=GR ABDC01356688.1/591-740                                              PP .******..******.*******.******...******..******...*******....*****.
AAQX01001042.1/31224-31386                                                  .U--AGG..AACCCG.CUACUUU.AGGGUG...ACUGAC..AGGGGG...CCGGUCC....CCGCC.
#=GR AAQX01001042.1/31224-31386                                          PP .7..999..******.*******.******...******..******...*******....*****.
AC198009.4/84558-84712                                                      .UGUGUAgaCGCUGC.UUACUUUuGCAGAA...CUCACA..CGUG--...CGGGCCU....CCCUU.
#=GR AC198009.4/84558-84712                                              PP .*****99*******.**************...******..***9.....*******....*****.
AAAA02006813.1/31506-31663                                                  .GGUAUUgaCACUGC.UUACUUUuGCAGGA...CUUGCC..UGU---...GUGGGCC....UCCCU.
#=GR AAAA02006813.1/31506-31663                                          PP .9999999999****.**************...999999..999......9999999....*****.
AAGU03077213.1/2720-2571                                                    .AAGGUG..ACCCGC.CUACUUU.GCGGGA...UGCCUG..GGAGUU...GCGAUCU....GCCCG.
#=GR AAGU03077213.1/2720-2571                                            PP .******..******.*******.******...******..******...*******....*****.
AC004255.1/89334-89170                                                      .UGUGUUgaCGCUGC.UUACUUUuGCAGAA...CUCACC..UCG-UG...CGGGCCU....CCCU-.
#=GR AC004255.1/89334-89170                                              PP .8888889*******.**************...888888..553.35...*******....****..
ABBA01017933.1/18965-18816                                                  .AAGGUG..ACCCGC.CUACUUU.GCGGGA...UGCCUG..GGAGUU...GCGAUCU....GCCCG.
#=GR ABBA01017933.1/18965-18816                                          PP .******..******.*******.******...******..******...*******....*****.
AAQQ01306058.1/1332-1183                                                    .AAGGUG..ACCCGC.CUACUUU.GCGGGA...UGCCUG..GGAGUC...GCGAUCU....GCCCG.
#=GR AAQQ01306058.1/1332-1183                                            PP .******..******.*******.******...******..******...*******....*****.
AAPN01231707.1/282-431                                                      .AAGGUG..ACCCGC.UUACUUC.GCGGGA...UGCCUG..GGUGUC...GCGAUCU....GCCCG.
#=GR AAPN01231707.1/282-431                                              PP .******..******.*******.******...******..******...*******....*****.
AAWT01090545.1/3123-3274                                                    .-GAGUG..-UCAGC.UUACUUU.GUUGGC...CUCUU-..GGUGUU...AUGAUCUuaaaGGCUU.
#=GR AAWT01090545.1/3123-3274                                            PP ..99999...*****.*******.*****9...99997...******...****************.
AAIY01326656.1/671-820                                                      .ACGGUG..ACCCGC.CUACUUU.GCGGGA...UGCCUG..GGUGUU...GCGAUCU....GCCCG.
#=GR AAIY01326656.1/671-820                                              PP .******..******.*******.******...******..******...*******....*****.
AADG06004603.1/1703-1555                                                    .ACGGUA..ACGCGA.CUACUUUuUCGCGU...GGCCG-..GGUGAA...GCGAUCU....ACCUC.
#=GR AADG06004603.1/1703-1555                                            PP .6*****..******.**************...****8...9*****...*******....*****.
AF459090.1/1-212                                                            .GAGCGAacCGGCGC.CUACUUU.GCGUCCggcUAGCGA..GGAUCU...CUGGGUG....CCACC.
#=GR AF459090.1/1-212                                                    PP .788888899*****.*******.*****8777888888..999999...*******....*****.
AAZX01007808.1/26508-26658                                                  .UGGCUG..CCUGAA.CUACUUU.UUUAGG...CGGUCU..AGUGAA...GCGAUCU....ACCUC.
#=GR AAZX01007808.1/26508-26658                                          PP .******..******.*******.******...******..******...*******....*****.
AAQR03135034.1/15819-15671                                                  .AAGGUG..ACCCAU.CUACUUU.GUGGAA...UGCCUG..GGUAUC...AUGAUCU....GCCCG.
#=GR AAQR03135034.1/15819-15671                                          PP .******..******.*******.******...******..******...*******....*****.
AAAB01008960.1/5726267-5726086                                              .CGAGCUugUCCUGC.CUACUUU.GCAGGA...UGCUCGagAGUGUU...GCGAUCU....GCCUC.
#=GR AAAB01008960.1/5726267-5726086                                      PP .999999********.*******.******...99999956677788...*******....*****.
AAGV020551495.1/1052-903                                                    .AAGGUG..ACCCGC.CUACUUU.GCGGGA...UGCCUG..GGAGUC...GCGAUCU....GCCCG.
#=GR AAGV020551495.1/1052-903                                            PP .******..******.*******.******...******..******...*******....*****.
AAWZ02031009.1/19848-19997                                                  .GGAGUG..ACCCGC.CUACUUA.GCGGGA...UGCUCG..GGUGCC...AUGAUCU....GCCCG.
#=GR AAWZ02031009.1/19848-19997                                          PP .******..******.*******.******...******..******...*******....*****.
AAKO01000167.1/274946-275154                                                .GAGCGAacCGGCGC.CUACUUU.GCGUCCggcUAGCGA..GGAUCU...GGGUGCC....AUCCC.
#=GR AAKO01000167.1/274946-275154                                        PP .****999*9*****.*******.*****778999****..******...*******....*****.
AAGJ04047220.1/14069-13916                                                  .GGUGUG.gCCCAUC.UUACUUU.GGUGGG..aUGCCCA..UGACUG...GUGAUCU....UCCCU.
#=GR AAGJ04047220.1/14069-13916                                          PP .999999.7777789.9******.887776..6******..******...*******....*****.
AAVX01293999.1/160-11                                                       .GCGGUG..ACCCGU.CUACUUU.GCGGGA...UGCC-A..GAGAGC...GUGAACU....GCCCG.
#=GR AAVX01293999.1/160-11                                               PP .******..******.*******.******...****.6..888888...*******....*****.
AAFS01000475.1/55736-55522                                                  .------..-GGCAC.CUACUUUuGUGUCG...------..GGGAGC...GCUGCUG....GAUGG.
#=GR AAFS01000475.1/55736-55522                                          PP ..........*****.*************9...........999999...*******....*****.
AABS01000019.1/293615-293466                                                .-CUGUG..AA-AGC.UUACUUU.GCUAUU...CGCAGU..CAUUGA...GGGAUCU....CCCCU.
#=GR AABS01000019.1/293615-293466                                        PP ..*****..88.***.*******.******...******..******...*******....*****.
AASV01051056.1/691-484                                                      .GAGCGAacCGGCGC.CUACUUU.GCGUCCggcUAGCGA..GGAUCU...GGGUGCC....AUCCC.
#=GR AASV01051056.1/691-484                                              PP .*999999*9*****.*******.*****7789999*9*..******...*******....*****.
AAHX01055169.1/34088-34238                                                  .AAGGCG..ACCCGC.CUACUUU.GCGGGA...UGCCUA..GGUAAC...GCGAUCU....GCCCG.
#=GR AAHX01055169.1/34088-34238                                          PP .******..******.*******.******...******..******...*******....*****.
AARH01003540.1/648176-648022                                                .AGCGUUgaCGCUGC.UUACUUU.GCAGAA...CUCGCU..UGCG--...CGGGCCU....CCCUA.
#=GR AARH01003540.1/648176-648022                                        PP .**************.*******.******...******..***9.....*******....*****.
AADK01040274.1/1841-1691                                                    uUGAGCC..GCUCGC.CUACUUU.GCAAGC...GGCUCG..GGUGAA...GCGAUUU....GCCCU.
#=GR AADK01040274.1/1841-1691                                            PP 8******..******.*******.******...******..******...*******....*****.
BAAE01110703.1/791-944                                                      .GAGGUG..ACUUGC.UUACUUC.GCGAGA...UGCCUCguGGGACU...GGGGUCU....GCCCU.
#=GR BAAE01110703.1/791-944                                              PP .888888..******.*******.******...88888765677777...999****....*****.
AAGW02065961.1/10800-10651                                                  .AAGGUG..ACCCGC.CUACUUU.GCGGGA...UGCCUG..GGUGCC...GCGAUCU....GCCCG.
#=GR AAGW02065961.1/10800-10651                                          PP .******..******.*******.******...******..******...*******....*****.
AASC02028416.1/49450-49599                                                  .AUGGUG..ACCCAC.CUACUUC.GUGGGA...UGCCUG..GGUUGA...GUGAUCU....GCCCU.
#=GR AASC02028416.1/49450-49599                                          PP .******..******.*******.******...******..******...*******....*****.
AAGE02014219.1/46421-46245                                                  cGUAGUU.aCCCUGC.CUACUUU.GCGGGG...UGCUCGggCGUGCU...GCGAUUU....GCCUC.
#=GR AAGE02014219.1/46421-46245                                          PP 4555555.89999**.*******.*****9...66665523778888...*******....*****.
CAAB02002948.1/53519-53671                                                  .UGGGUG..ACUCGC.CUACUUU.GCGAGA...UGCCUU..GCGGGGc.uAGGACCU....GCCCC.
#=GR CAAB02002948.1/53519-53671                                          PP .******..******.*******.******...******..6666655.5889****....*****.
AM487500.2/4877-4718                                                        .AGCGUUgaCGCUGC.UUACUUUuGCAGAA...CUCGCU..UGUG--...CGGGCCUcccaAACCC.
#=GR AM487500.2/4877-4718                                                PP .**************.**************...******..***9.....99999999999*****.
AP005874.3/27602-27759                                                      .GGUAUUgaCACUGC.UUACUUUuGCAGGA...CUUGCC..UGU---...GUGGGCC....UCCCU.
#=GR AP005874.3/27602-27759                                              PP .9999999999****.**************...999999..999......9999999....*****.
AAWU01013761.1/27501-27308                                                  cGCAGUCguCGCCGC.CUACUUUuGCGGCG..aUACUCG..GGCGUGccaGCGAUCU....GCCUC.
#=GR AAWU01013761.1/27501-27308                                          PP 67777778*******.*************8..7777777..777766678*******....*****.
AALT01414211.1/1221-1073                                                    .AAGGUG..ACCCGC.CUACUUU.GCGGGA...UGCCUG..GGCGA-...GCGAUCU....GCCCG.
#=GR AALT01414211.1/1221-1073                                            PP .******..******.*******.******...*****9..99885....6******....*****.
AASG02002046.1/26669-26822                                                  .AGCGCUgaCGCUGC.UUACUUU.GCAGAA...CUCGCU..CGUG--...CGGGCCU....CCC--.
#=GR AASG02002046.1/26669-26822                                          PP .**************.*******.******...******..****.....*******....999...
AADA01322814.1/1127-978                                                     .AAGGUG..ACCCGC.CUACUUU.GCGGGA...UGCCUG..GGAGUU...GCGAUCU....GCCCG.
#=GR AADA01322814.1/1127-978                                             PP .******..******.*******.******...******..******...*******....*****.
AAJJ01000520.1/29099-28948                                                  .GUGGAC..AG-UGC.CUACUUUuGCAACG...GUCC-U..GGUGAA...GCGAUCU....GCCCU.
#=GR AAJJ01000520.1/29099-28948                                          PP .688888..89.9**.*************8...8888.6..******...*******....*****.
EU240273.1/1-149                                                            .CGGGUG..ACCCGC.UUACUUC.GCGGGA...UGCCCA..GGUGCA...AUGAUCU....GCCCG.
#=GR EU240273.1/1-149                                                    PP .5*****..******.*******.******...******..******...*******....*****.
AAZO01006159.1/30950-30796                                                  .GGAGUG..-UCUGC.CUACUUUaGCAGA-...UAUUCG..AGUGAA...GCGAUUU....ACCCC.
#=GR AAZO01006159.1/30950-30796                                          PP .888888...*****.*************....888889..******...*******....*****.
AAFC03093377.1/31487-31636                                                  .AAGGUG..ACCCGC.CUACUUU.GCGGGA...UGCCUG..GGAGUU...GCGAUCU....GCCCG.
#=GR AAFC03093377.1/31487-31636                                          PP .******..******.*******.******...******..******...*******....*****.
DQ888370.1/1-162                                                            uGUAGUGacCUGCGC.CUACUUUcGCGCGGg.aUGCUCG..AGUUGG...CUGGCCU....-----.
#=GR DQ888370.1/1-162                                                    PP 3444444779999**.********9999975.5777777..887777...7888888..........
AAQB01007708.1/1369-1503                                                    .CUCGUC..CACGGCaUUUCUU-.------...------..------...-------....-----.
#=GR AAQB01007708.1/1369-1503                                            PP .788888..6666661344444.............................................
AAEX03007273.1/32318-32169                                                  .GAGGUG..ACCCGC.CUACUUU.GCGGGA...UGCCUG..GGAGCC...GCGAUCU....GCCCG.
#=GR AAEX03007273.1/32318-32169                                          PP .******..******.*******.******...******..******...*******....*****.
AAPQ01006579.1/170624-170417                                                .GAGCGAacCGGCGC.CUACUUU.GCGUCCggcUAGCGA..GGCUCA...GGGUGCC....ACCCA.
#=GR AAPQ01006579.1/170624-170417                                        PP .*999999*9*****.*******.*****778999999*..******...*******....*****.
U12.dvex487730.+.1687.1836.[CSA,NA].[Metazoa,Default].RF00007.snRNA         .UCUGCA..-ACGGC.UUACUUC.GCUGUU...UGCGGU.uAGUGCA...GUUCCUU....GCCCCu
#=GR U12.dvex487730.+.1687.1836.[CSA,NA].[Metazoa,Default].RF00007.snRNA PP .999999...*****.*******.*****9...999998.5677777...7777777....666536
#=GC SS_cons                                                                .-<<<<<..-<<<<<._______.>>>>>-...>>>>>-..>>----...>>>>>>>....>>>>>.
#=GC RF                                                                     .aggGgg..acccGc.cUACUUU.gCggga...ccCcca..gGugaa...gcGacCu....gCCcc.
//
