# Supplementary material for: Automated detection of ncRNAs in the draft genome sequence of a colonial tunicate: the carpet sea squirt Didemnum vexillum
Source: BMC Genomics. 2016 Aug 30;17(1):691. doi: 10.1186/s12864-016-2934-5 (PMC5006418; doi:10.1186/s12864-016-2934-5)
Supplement: Additional file 3 — Parseable stockholm alignments files of ncRNA candidates on D. vexillum. (GZ 3403 kb) [file 12864_2016_2934_MOESM3_ESM.tar › SupplementalFiles3/RF00548.sto]

# STOCKHOLM 1.0
#=GF AU Infernal 1.1

AAGW02062789.1/6850-6716                                                     AAAAAGGGCUUC.UGUCG............................UGAG..UGGCACACGU....AGGG.CGG................................................................................................................cUCUGU.UUGC...
#=GR AAGW02062789.1/6850-6716                                             PP ************.*****............................****..**********....****.***................................................................................................................444567.99**...
AADG06004967.1/92499-92362                                                   AAAAAGGGUGCU.CGCUA............................CUUUaaUAUCGCGUUA....GCAC.GGU.................................................................................................................CAAGU.ACCA...
#=GR AADG06004967.1/92499-92362                                           PP ************.*****............................665557**********....****.***.................................................................................................................*****.****...
AAWT01063690.1/26739-26607                                                   UAAAAGGGCCUC.UGCUG............................UGCG..UAGCACAGAA....UCAG.ACA................................................................................................................uAAUUA.UGUU...
#=GR AAWT01063690.1/26739-26607                                           PP ************.*****............................****..**********....****.***................................................................................................................555678.****...
AAGV020859736.1/320-452                                                      AAAAAGGGCUUC.UGUCG............................UGAG..UGGCACACGU....AGGG.CGC.................................................................................................................CUCGC.UUGC...
#=GR AAGV020859736.1/320-452                                              PP ************.*****............................****..**********....****.***.................................................................................................................*****.****...
AAWU01003184.1/54824-54673                                                   CAAAAGGGUGCU.UGCUCuac......................guuUAUA..UGGCACACUU....GGCA.GAGuu............................................................................................................uuaACAGA.CUUG...
#=GR AAWU01003184.1/54824-54673                                           PP ************.********......................*966666..**********....****.*****............................................................................................................99878888.****...
AAQX01000552.1/67979-67843                                                   AAAAAGGGCAGG.CCUUG............................CC--..UAAGGCACAGuaugGGGC.GGC.................................................................................................................-UCCG.GCCG...
#=GR AAQX01000552.1/67979-67843                                           PP ************.*9999............................76....9999****9999999999.999..................................................................................................................7888.9999...
AALT01584327.1/366-499                                                       AAAAAGGGCUUC.UGCCG............................UGAG..UGGCACACGU....AGGG.CAA.................................................................................................................AUCGC.UUGC...
#=GR AALT01584327.1/366-499                                               PP ************.*****............................****..**********....****.***.................................................................................................................*****.****...
BAAF04001666.1/1184-1319                                                     AAAAAGGGCUUC.UGCCG............................UGAA..UGGUACAGGG....GAGG.GGAg...............................................................................................................uGAUCC.UCUU...
#=GR BAAF04001666.1/1184-1319                                             PP ************.*****............................****..********99....8877.6664...............................................................................................................444445.6666...
AAAA02007290.1/27897-28021                                                   AAAAAGGGUCGGuUGGCU............................AUGU.aUGCCACAUCC....AU--.---.................................................................................................................CCAUCc----...
#=GR AAAA02007290.1/27897-28021                                           PP *****************9............................7766.6**********....*9.......................................................................................................................566664.......
AAWZ02034328.1/8740-8879                                                     AAAAAGGGCUUC.UGCCG............................UGAG..UGGCACAUGG....AGAG.GGAggc..........................................................................................................ugcgGCCUG.UUCC...
#=GR AAWZ02034328.1/8740-8879                                             PP ************.*****............................****..**********....****.******..........................................................................................................***988888.****...
CR385068.11/137382-137517                                                    AAAAAGGGCAUC.UGCUG............................UGAG..UAGCAUAGCU....GUGG.AAG.................................................................................................................GGAUU.CUCUg..
#=GR CR385068.11/137382-137517                                            PP ************.*****............................****..**********....***9.998.................................................................................................................77777.76666..
BAAB01132489.1/1656-1782                                                     CAAAAGGGUGUU.UGCCG............................CUUGgaUGGCACGCGG....CCCC.---.................................................................................................................---UC.---G...
#=GR BAAB01132489.1/1656-1782                                             PP ************.*****............................777778**********....*987........................................................................................................................66....7...
AADN03008246.1/6571-6445                                                     AAAAAGGGCUUC.UGCCG............................UGCG..UGGCACGGGG....GGGC.---.................................................................................................................-UUCG.--GC...
#=GR AADN03008246.1/6571-6445                                             PP ************.*****............................****..*******999....9533......................................................................................................................4444...33...
AACT01041795.1/13567-13430                                                   UAAAAGGGCUUC.CGUCG............................UGAC..UGGCGCAUGU....AUUG.GGCu..............................................................................................................uuAACUA.GUUC...
#=GR AACT01041795.1/13567-13430                                           PP ************.*****............................****..**********....****.***9..............................................................................................................9878888.****...
AAPU01011491.1/523623-523884                                                 AAAAAGGGUGCU.CGUCUuuggcgcuuuccguauuuuacgagaaacAGUG.cGGACGCAUUG....UGCC.GUUugcccauuccuacgcucuucgugggcggg.......................................................ggcgcgcgucgaauugccgucuucgauggGUGCA.AACG...
#=GR AAPU01011491.1/523623-523884                                         PP ************.*******************************997777.8**********....****.********************************.......................................................****************************999999.****...
AANI01017315.1/47163-47421                                                   AAAAAGGGCGCU.CGUCUuagcacguuccaa..uguuaggagcuugAUUG.cAGACGCAUUG....CGCC.GUUggcucauccauacgcucuucguggguggg.......................................................ggcgugcgcuacauugccgccuuugauggGUUCU.GGCG...
#=GR AANI01017315.1/47163-47421                                           PP ************.******************..***********994555.6**********....****.********************************.......................................................****************************999999.****...
AAQB01007749.1/152453-152180                                                 GAAAAGGGUGCU.CGUCCuggcacauuuccu..auccuggaauauuAGUG.cAGACGCAUUG....CACU.GUUuggcccauccguacgccgcuucuccccucuccucacgguugggggcuggagugguggggggcgugcgugaaauugccgcccuuuggaucacuuuucugugcggggcuuuucucAACAA.AACA...
#=GR AAQB01007749.1/152453-152180                                         PP ************.******************..***********986666.8**********....****.*******************************************************************************************************************999999.****...
AAPY01441723.1/669-536                                                       AAAAAGGGCUUC.UGUCG............................UGAG..UGGCACACGC....CGGG.CGG.................................................................................................................CUCGU.UCGC...
#=GR AAPY01441723.1/669-536                                               PP ************.*****............................****..**********....****.***.................................................................................................................*****.****...
AAIY01590504.1/4258-4391                                                     AAAAAGGGCUUC.UGUCG............................UUAA.gUGGCACACGU....AGGG.CAU.................................................................................................................CUCUA.UUGC...
#=GR AAIY01590504.1/4258-4391                                             PP ************.*****............................9999.9**********....****.***.................................................................................................................*****.****...
AAPQ01006553.1/254812-254542                                                 UAAAAGGGCGCU.CGUCCuggcacguucccg..aucacggaacucaAGUG.cAGACGCAUUG....CGCC.GCAggagcgucuccuucgcuccgcccccggaccuccggug......................................gugggcgggggcgagcguuccauugccgccuucgacgcCUCCU.UGCG...
#=GR AAPQ01006553.1/254812-254542                                         PP ************.******************..***********997777.8**********....****.****************************************......................................*************************************999999.****...
BK005202.1/1-134                                                             AAAAAGGGCUUC.UGUCG............................UGAG..UGGCACACGC....AGGG.CAA.................................................................................................................CUCGA.UUGC...
#=GR BK005202.1/1-134                                                     PP ************.*****............................****..**********....****.***.................................................................................................................*****.****...
ABDC01471663.1/1847-1980                                                     AAAAAGGGCUUC.UGUCG............................UGAG..UGGCACACGU....GGGG.CAA.................................................................................................................CUCGA.CUGC...
#=GR ABDC01471663.1/1847-1980                                             PP ************.*****............................****..**********....****.***.................................................................................................................*****.****...
AAZX01001930.1/10834-10698                                                   AAAAAGGGUACU.CGCUA............................CUUCgaUAGCGCGUCG....AUCC.GCA.................................................................................................................-AUAU.UGUG...
#=GR AAZX01001930.1/10834-10698                                           PP ************.*****............................777778**********....****.***..................................................................................................................7788.****...
AAPT01020584.1/16528-16265                                                   AAAAAGGGUGCU.CGUCCuggcauguucccg..uauuaggaacuuaAAUG.cAGACGCAUUG....CGUC.AUUggcccaauccuacguuccuugaauggggcg....................................................ggggcgugcgcugaauugccgccuuuguuggGAUCC.AAUG...
#=GR AAPT01020584.1/16528-16265                                           PP ************.******************..***********984444.7**********....****.*********************************....................................................******************************988889.99**...
AM423809.2/2725-2853                                                         UAAAAGGGUCGGuUGGCU............................AAAU.aUGCCACUCUC....AC--.-CC.................................................................................................................UCGUC.UG--...
#=GR AM423809.2/2725-2853                                                 PP ******************............................9999.8**********....*9....56.................................................................................................................66666.65.....
AATU01001667.1/7717-7852                                                     AAAAAGGGCAGG.CCUUG............................CC--..UAAGGCACAG...uACGG.GCG.................................................................................................................GCACA.UGCC...
#=GR AATU01001667.1/7717-7852                                             PP ************.****9............................76....9********9...86677.777.................................................................................................................77777.7777...
AAFC03093783.1/14151-14019                                                   AAAAAGGGCUUC.UGUCG............................UGAG..UGGCACACGU....AGGG.CAG.................................................................................................................CUCGU.UUGC...
#=GR AAFC03093783.1/14151-14019                                           PP ************.*****............................****..**********....****.***.................................................................................................................*****.****...
AAPP01015607.1/39970-39770                                                   AAAAAGGGUGCU.CGUCUucgcgcguucga....ucgcugaacaaaAGUG.cAGACGCAUUG....CGCC.GCAggaccaucucauuuuuuggugug...................................................................cgucuaauugccgccuucgauggUUCCU.UGCG...
#=GR AAPP01015607.1/39970-39770                                           PP ************.*****************....**********987777.8**********....****.**************************...................................................................**********************999999.****...
AASC02034979.1/62381-62245                                                   UAAAAGGGCCUC.UGCCG............................AUCA..UGGCACACGG....GAUG.GCU.................................................................................................................-AAAC.GGCCgua
#=GR AASC02034979.1/62381-62245                                           PP ************.*****............................****..**********....**99.998..................................................................................................................6677.8888888
AAWR02028292.1/15486-15353                                                   AAAAAGGGCUUC.UGUCG............................UGAG..UGGCACACGU....GGGG.CAG.................................................................................................................CUCAA.UUGC...
#=GR AAWR02028292.1/15486-15353                                           PP ************.*****............................****..**********....****.***.................................................................................................................*****.****...
AANN01366666.1/1503-1371                                                     AAAAAGGGCUUC.UGUCG............................UGAG..UGACACACGU....AGGG.CAG.................................................................................................................CUCGU.UUGC...
#=GR AANN01366666.1/1503-1371                                             PP ************.*****............................****..**********....****.***.................................................................................................................*****.****...
AC161863.21/36376-36251                                                      AAAAAAGGUCGGuUGGUU............................AAAU.aUGCCACACUC....AU--.--U.................................................................................................................AGAAU.----...
#=GR AC161863.21/36376-36251                                              PP *****************9............................9988.8*********9....87.....3.................................................................................................................34444........
AAKO01000845.1/101970-101700                                                 AAAAAGGGUGCU.CGUCCuggcacguuuccg..aucacgaaacugaAGUG.cGGACGCAUUG....CGCC.GCAggagcgucuccuucgcuccgccccuggacuaccgggg......................................gugggcgggggcgagcguuccauugccgccuucgacgcCUCCU.UGCG...
#=GR AAKO01000845.1/101970-101700                                         PP ************.******************..***********997777.8**********....****.****************************************......................................*************************************999999.****...
AACN010249771.1/1049-1182                                                    AAAAAGGGCUUC.UGUCG............................UGAG..UGGCACACGU....AGGG.CAG.................................................................................................................CUCCA.UUGC...
#=GR AACN010249771.1/1049-1182                                            PP ************.*****............................****..**********....****.***.................................................................................................................*****.****...
X13707.1/1-134                                                               AAAAAGGGCUUC.UGUCG............................UGAG..UGGCACACGU....AGGG.CAA.................................................................................................................CUCGA.UUGC...
#=GR X13707.1/1-134                                                       PP ************.*****............................****..**********....****.***.................................................................................................................*****.****...
AATT01000197.1/1408-1220                                                     AAAAAGGUCGGG.UCCAA............................CCUC.aUUGGACAGGA....A--U.AAGcaagcggaugguucauugcgaucagagc.........................................................caaugcauauugacuuugcuuugcaguaCCUCA.CUUG...
#=GR AATT01000197.1/1408-1220                                             PP ************.*****............................9998.9**********....9..8.8889999************************.........................................................**************************9977788.9999...
AAGJ04082761.1/830-697                                                       AAAAAGGGCUUC.UGCCG............................CUUG..UGGCACAUGG....GAAG.UCC.................................................................................................................AUAAU.GGGC...
#=GR AAGJ04082761.1/830-697                                               PP ************.*****............................****..**********....****.***.................................................................................................................*****.****...
AARH01003793.1/16313-16186                                                   UAAAAGGGUCGGuUGGCU............................AAAU.aUGCCACACUC....GC--.-CC.................................................................................................................UAGUC.UG--...
#=GR AARH01003793.1/16313-16186                                           PP ******************............................9999.8**********....99....55.................................................................................................................66666.55.....
AAHX01087747.1/21614-21481                                                   AAAAAGGGCUUC.UGUCG............................UGAG..UGGCACACGC....AGGG.CAA.................................................................................................................CUUGA.UUGC...
#=GR AAHX01087747.1/21614-21481                                           PP ************.*****............................****..**********....****.***.................................................................................................................*****.****...
AAZO01007178.1/21512-21382                                                   UAAAAGGGUGCU.UGCUG............................CUUAgaUAGCACAUAG....GUCC.---.................................................................................................................-AAAC.---G...
#=GR AAZO01007178.1/21512-21382                                           PP ************.*****............................777778**********....**88......................................................................................................................8888....8...
AANG01616273.1/2533-2400                                                     AAAAAGAGCUUC.UGUUG............................UGAG..UGGCACACGU....AGGG.CAG.................................................................................................................CUCCA.UUGC...
#=GR AANG01616273.1/2533-2400                                             PP ************.*****............................****..**********....****.***.................................................................................................................*****.****...
AAQY02000201.1/54989-54854                                                   AAAAAGGGCAGG.CCUUG............................CC--..UAGGGCACAGu.auGGGU.GGC.................................................................................................................-CUCG.GCCG...
#=GR AAQY02000201.1/54989-54854                                           PP ************.88888............................65....88888888887.789999.999..................................................................................................................6778.9***...
AACZ03008074.1/9530-9663                                                     AAAAAGGGCUUC.UGUCG............................UGAG..UGGCACACGU....AGGG.CAA.................................................................................................................CUCGA.UUGC...
#=GR AACZ03008074.1/9530-9663                                             PP ************.*****............................****..**********....****.***.................................................................................................................*****.****...
AASW01036016.1/5510-5240                                                     AAAAAGGGUGCU.CGUCCuggcacguuuccg..aucacgaaacugaAGUG.cGGACGCAUUG....CGCC.GCAagagcgucuccuucgcuccgccccuggacuuccgggg......................................gugggcgggggcgagcguucuauugccgccuucgacgcCUCCU.UGCG...
#=GR AASW01036016.1/5510-5240                                             PP ************.******************..***********997777.8**********....****.****************************************......................................*************************************999999.****...
AAKN02028628.1/12557-12424                                                   AAAAAGGGCUUC.UGUCG............................UGAG..UGGCACACGU....AGGG.CAA.................................................................................................................CUCGU.UUGC...
#=GR AAKN02028628.1/12557-12424                                           PP ************.*****............................****..**********....****.***.................................................................................................................*****.****...
AAQR03115726.1/70105-70238                                                   AAAAGAGGCUUC.UGUCG............................UGAG..UGGCACACGU....GGGG.CAG.................................................................................................................CUCAA.CUGC...
#=GR AAQR03115726.1/70105-70238                                           PP 999999******.*****............................****..**********....****.***.................................................................................................................*****.****...
AANH01002401.1/29976-29843                                                   AAAAAGGGCUUC.UGCCA............................UGUU..UGGUACAGGA....GGAGuGGG.................................................................................................................GAUGA.CCCC...
#=GR AANH01002401.1/29976-29843                                           PP ************.*****............................****..**********....***98888.................................................................................................................999**.****...
AAJJ01001715.1/9129-9258                                                     AAAAAGGGUGCU.UGCUA............................CUUU.aUAGCACAUGA....GG--.--C.................................................................................................................UAACC.G---...
#=GR AAJJ01001715.1/9129-9258                                             PP ************.*****............................9888.8**********....99.....6.................................................................................................................77777.6......
AAGU03057468.1/44726-44859                                                   AAAAAGGGCUUC.UGUCG............................UGAA.gUGGCACACGU....AGGG.CAA.................................................................................................................CUCUA.UUGC...
#=GR AAGU03057468.1/44726-44859                                           PP ************.*****............................**99.9**********....****.***.................................................................................................................*****.****...
BK005203.1/1-127                                                             AAAAAGGGCUUU.UGCCG............................UGCG..UGGCACGGGG....GGGC.---.................................................................................................................-UUCG.--GC...
#=GR BK005203.1/1-127                                                     PP ************.*****............................****..*******999....9533......................................................................................................................4444...33...
AAPE02033931.1/17932-17799                                                   AAAAAGGGCUUC.UGUCG............................UGAG..UGGCACACGU....AGAG.CAG.................................................................................................................CCUGA.UUGC...
#=GR AAPE02033931.1/17932-17799                                           PP ************.*****............................****..**********....****.***.................................................................................................................*****.****...
AAEU02000135.1/1824-1552                                                     UAAAAGGGCGCU.CGUCCuggcacguucccg..aucacggaacucaAGUG.cAGACGCAUUG....CGCC.GCAggagcgucuccuucgcuccgcuccuggauuuccagug......................................gugggcgggggcgagcguuccauugccgccuucgacgcCUCCU.UGCG...
#=GR AAEU02000135.1/1824-1552                                             PP ************.******************..***********997777.8**********....****.****************************************......................................*************************************999999.****...
AP005284.3/44012-43888                                                       AAAAAGGGUCGGuUGGCU............................AUGU.aUGCCACAUCC....AU--.---.................................................................................................................ACAUCc----...
#=GR AP005284.3/44012-43888                                               PP *****************9............................7766.6**********....*9.......................................................................................................................455553.......
AABS01000278.1/4728-4592                                                     UAAAAGGGCUUC.CGUCG............................UGAC..UGGCGCGUGU....UACG.GGU................................................................................................................uUUAACaGCCU...
#=GR AABS01000278.1/4728-4592                                             PP ************.*****............................****..*********9....6666.665................................................................................................................45555515566...
ABAV01020362.1/5206-5079                                                     UAAAAGGGCCUU.UGCAG............................UCAC..UUGCACGUGG....GCCU.GU-.................................................................................................................----C.-ACG...
#=GR ABAV01020362.1/5206-5079                                             PP ************.*****............................****..**********....**88.75......................................................................................................................3..578...
AACW02000090.1/428771-428920                                                 AAAAAGGGCGCG.UCACAaagucggucu........uuagaccugaCCAA..UGUGUCAAAA....GU--.-UU.................................................................................................................UUAUU.GA--...
#=GR AACW02000090.1/428771-428920                                         PP ************.***************........*******9976667..********99....99....67.................................................................................................................88888.76.....
AANU01100842.1/307-440                                                       AAAAAGGGCUUC.UGUCG............................UGAG..UGGCACACGU....AGGG.CAA.................................................................................................................CUCGA.UUGC...
#=GR AANU01100842.1/307-440                                               PP ************.*****............................****..**********....****.***.................................................................................................................*****.****...
AAVX01045818.1/2085-1950                                                     UAAAAGGGUUUC.UGCCG............................UGAG..UGGCACACGG....AGGAgGCA.................................................................................................................CCACG.UGCU...
#=GR AAVX01045818.1/2085-1950                                             PP ************.*****............................****..**********....98662566.................................................................................................................66666.6665...
AB025638.1/90124-90258                                                       AAAAAGGGUCGGaUGGCU............................AUUU.aUGCCACGCUC....AGCC.UAA.................................................................................................................GAUAA.--GG...
#=GR AB025638.1/90124-90258                                               PP ******************............................9988.8**********....**99.776.................................................................................................................66666...89...
AASG02007614.1/6497-6368                                                     UAAAAGGGUCGGuUGGCU............................AAUU.aUGCCACACUC....AU--.-CC.................................................................................................................UUGUU.CG--...
#=GR AASG02007614.1/6497-6368                                             PP ******************............................9988.8**********....*9....55.................................................................................................................66677.55.....
BK005204.1/1-133                                                             AAAAAGGGCUUC.UGCUG............................UGUG..UAGCACAGGA....GGGG.UGG................................................................................................................uGUUUA.CCAC...
#=GR BK005204.1/1-133                                                     PP ************.*****............................****..**********....****.***................................................................................................................657788.****...
AAPN01131876.1/439-572                                                       AAAAAGGGCUUC.UGCCG............................UGCG..UGGCACACGG....GAAG.CGGcggg........................................................................................................gucccCUCAG.CCGU...
#=GR AAPN01131876.1/439-572                                               PP ************.*****............................****..**********....****.*******........................................................................................................****988888.****...
AAGE02014423.1/39375-39225                                                   UAAAAGGGUGCU.UGCUCuac......................guuUAUA..UGGCACACCU....AAUU.GUAcuuc.........................................................................................................caauGGAAG.UUCG...
#=GR AAGE02014423.1/39375-39225                                           PP ************.********......................*966666..**********....****.*******.........................................................................................................**9977888.99**...
AAYZ01217881.1/672-806                                                       AAAAAGGGCUUC.UGUCG............................UGAG..UGGCACACGC....AGAG.CGG................................................................................................................cUCUGU.UUGC...
#=GR AAYZ01217881.1/672-806                                               PP ************.*****............................****..**********....****.***................................................................................................................444567.99**...
AABU01002767.1/1211444-1211716                                               AAAAAGGGUGCU.CGUCCuggcacguuuccg..aucacgaaacucaAGUG.cGGACGCAUUG....CGCC.GCAggagcgucuccuucgcuccgccccuggacuucuccggg....................................gauaggcgggggcgagcguuccauugccgccuucgacgcCUCCU.UGCG...
#=GR AABU01002767.1/1211444-1211716                                       PP ************.******************..***********997777.8**********....****.*****************************************....................................**************************************999999.****...
AAQQ01061209.1/4064-4200                                                     AAAAAAGGCUUC.UGUCA............................UGAU..UGGUACAU--....-GUA.GGG.................................................................................................................CAACU.CUCU...
#=GR AAQQ01061209.1/4064-4200                                             PP ************.*****............................****..*******9.......788.999.................................................................................................................99999.9999...
AAHY01040494.1/2284-2417                                                     AAAAAGGGCUUC.UGUCG............................UGAG..UGGCACACGC....AGGG.CAA.................................................................................................................CUCGA.UUGC...
#=GR AAHY01040494.1/2284-2417                                             PP ************.*****............................****..**********....****.***.................................................................................................................*****.****...
CAAE01008611.1/5075-5208                                                     AAAAAGGGCUUC.UGCUG............................UGUG..UAGCACAGGA....GGGG.UGG................................................................................................................uGUUUA.CCAC...
#=GR CAAE01008611.1/5075-5208                                             PP ************.*****............................****..**********....****.***................................................................................................................657788.****...
AAAB01008915.1/2021-2191                                                     UAAAAGGGUGCU.UGCUUuucua.................cgcuuuUGUA..UGGCACAUCU....GUGC.GGCgccgagcucgg..........................................................................................uugaguccggccAGGUG.UCCG...
#=GR AAAB01008915.1/2021-2191                                             PP ************.**********.................****987888..**********....****.**************..........................................................................................**********9877777.9***...
AAFR03060642.1/81119-81261                                                   AAAAAGGGCUUC.UGUCG............................UGCA..UGGCACACGU....CGAG.CGGcgggg.......................................................................................................guaucCUCAG.CCGU...
#=GR AAFR03060642.1/81119-81261                                           PP ************.*****............................****..**********....9999.9999****.......................................................................................................***9877788.9999...
BK005205.1/1-134                                                             AAAAAGGGCUUC.UGCUG............................UGCU..UAGCACAGGC....GGAG.UGG................................................................................................................uGAUUA.UCAC...
#=GR BK005205.1/1-134                                                     PP ************.*****............................****..**********....**99.998................................................................................................................556677.9999...
ABBA01035051.1/9337-9470                                                     AAAAAGGGCUUC.UGUCG............................UGAG..UGGCACACGU....AGGG.CAA.................................................................................................................CUCGA.UUGC...
#=GR ABBA01035051.1/9337-9470                                             PP ************.*****............................****..**********....****.***.................................................................................................................*****.****...
U11.dvex176488.+.448.581.[CIN,NA].[Metazoa,Default].RF00548.snRNA            --AAAGGGCUUU.CGUCG............................UUCA..UGACGCAUUG....CGUU.GAC.................................................................................................................-UUUG.GUUG...
#=GR U11.dvex176488.+.448.581.[CIN,NA].[Metazoa,Default].RF00548.snRNA    PP ..**********.*****............................****..**********....****.***..................................................................................................................7889.****...
U11.dvex396825.+.52.185.[CIN,CSA,NA].[Metazoa,Default].RF00548.snRNA         ------------.-----............................----..----------....----.AAAucugcuuggcauuuga................................................................................ccuauaaacuuugcuuaCUUUG.GUUG...
#=GR U11.dvex396825.+.52.185.[CIN,CSA,NA].[Metazoa,Default].RF00548.snRNA PP .......................................................................2224666666666666666................................................................................6667799999999998767777.8885...
#=GC SS_cons                                                                 :::::::(((((.<<<<<............................____..>>>>><<<<<....<<<<.<<<................................................................................................................._____.>>>>...
#=GC RF                                                                      AAAAAGGGCucc.uGcCa............................ugag..uGgCaCAcgg....aggc.gga.................................................................................................................aaaaa.uccg...

AAGW02062789.1/6850-6716                                                     .UCUUCGUGCGGAAUCGAC..AUCAAGA.GAUUUCGGAAGCAUAAUUUUUU..GAUACUGA.GGCA...GCUGG.UGAUC............................................GUU..G.GUC..CUGGCGCC.CGU..
#=GR AAGW02062789.1/6850-6716                                             PP .******************..*******.**********************..********.****...*****.*****............................................***..*.***..********.***..
AADG06004967.1/92499-92362                                                   .UGCUAGCGGGGUAUGGCA..AUCAAGA.CAUACCCAGUACGUAAUUUUUG.uGAAUGCGA.GGCU...GUUGG.CUGCC............................................AUU.uU.GCA..CUGACGCC.UCC..
#=GR AADG06004967.1/92499-92362                                           PP .******************..*******.**********************.9999999**.****...*****.****9............................................766.48.***..********.***..
AAWT01063690.1/26739-26607                                                   .CGAUUCUGCGGAAUGGUU..AUCAAGA.CAUUUCGGAGGAAUAAUGUUU-..AGAAAUCG.AGCU...GCUAU.GUUUC............................................AUA..U.AA-..CUGGCGCU.CCU..
#=GR AAWT01063690.1/26739-26607                                           PP .******************..*******.*********************...899999**.****...****9.88877............................................776..6.76...8*******.***..
AAGV020859736.1/320-452                                                      .UCUUCGUGCGGAAUCGAC..AUCAAGA.GAUUUCAGAAGCAUAAUUUUU-..GUUGCCUG.GGCA...GCUGG.UGAUC............................................GUU..G.GUC..CCGGCGCC.CCC..
#=GR AAGV020859736.1/320-452                                              PP .******************..*******.*********************...8889999*.****...*****.*****............................................***..*.***..********.***..
AAWU01003184.1/54824-54673                                                   .GCCUGGUGAGGUAUGGUU..AUCAAGA.CAUACCUAGCACAUAAUUUUUA.aCAACAGAA.AGCU...GUUGA.CUGCGaau......................................ccuUGU..U.CCG..UCGGCGCU.UUC..
#=GR AAWU01003184.1/54824-54673                                           PP .******************..*******.**********************.778888899.****...*****.77777788......................................876444..6.677..********.***..
AAQX01000552.1/67979-67843                                                   .UCCUUGUGGUGAAUCGCG..AUCAGGA.GAUUUGCCCUGCAUAAUUUCUG..AGCAGCCG.CGCU...GGAAU.GGA--ccucacgg...........................gcuaauuccACC..G.G--..--------.---..
#=GR AAQX01000552.1/67979-67843                                           PP .******************..*******.************8888888887..66666665.5443...33333.333..45888888...........................776433333222..3.3..................
AALT01584327.1/366-499                                                       .UCUACGUGCGGAAUCGAC..AUCAAGA.GAUUUCGGAAGCAUAAUUUUUG..CACCGCAG.GGCA...GCUAG.UGAUC............................................GUU..G.GUC..CUGGCGCC.CCG..
#=GR AALT01584327.1/366-499                                               PP .******************..*******.**********************..********.****...*****.*****............................................***..*.***..********.***..
BAAF04001666.1/1184-1319                                                     .CUCCCUUGCGGAAUCGCU..AUCAAGA.GAUUUCGGAAGCACAAUUUUUG..CUACUUGA.GGCU...GCUGG.UGCUC............................................ACU..G.GUC..CCGGCGCC.UCC..
#=GR BAAF04001666.1/1184-1319                                             PP .788999************..*******.**********************..********.****...*****.*****............................................***..*.***..********.***..
AAAA02007290.1/27897-28021                                                   .-AUGGGUGCUGUAUGGCU..AUCAAGA.CAUAUGGCCGGCAUAAUUUGUG.gAAAUAGAU.AGG-...GUUGG.CUCGC............................................U--..A.CGG..CCGACCCU.CCA..
#=GR AAAA02007290.1/27897-28021                                           PP ..*****************..*******.*********************9.777788888.999....*****.99987............................................5....8.999..********.***..
AAWZ02034328.1/8740-8879                                                     .UUUCCGUGCGGAAUCGCU..AUCAAGA.GAUUUCGGAAGCAUAAUUUUU-..GGGAACGG.GGAA...GCUGG.UAAUC............................................GCG..U.GUU..CUGGCUCC.CCA..
#=GR AAWZ02034328.1/8740-8879                                             PP .******************..*******.*********************...6778899*.****...*****.*****............................................***..*.***..********.***..
CR385068.11/137382-137517                                                    aCACAGUUACGGAAUCGCU..AUCAAGA.GAUUUCGGAUGCAUAAUUUUUA..UGACACGG.GGCU...GCUAA.UGAUC............................................GUU..G.GUC..UUGGCGCC.CCA..
#=GR CR385068.11/137382-137517                                            PP 7******************..*******.**********************..********.****...*****.*****............................................***..*.***..********.***..
BAAB01132489.1/1656-1782                                                     .GGGUCGUGGGGUAUGGUU..AUCAAGA.CAUACUCAACACAUAAUUUUUG.uCGAGAGGA.AGCA...GUUGG.CUACC............................................U-G..C.GUA..CCGGCGCU.UCC..
#=GR BAAB01132489.1/1656-1782                                             PP .89****************..*******.**********************.989999***.****...*****.****9............................................5.6..8.***..********.***..
AADN03008246.1/6571-6445                                                     .CGCCCUCGCGGAAUCGAC..AUCAAGA.GAUUUCGGAAGCACAAUUUUU-..GUGGGAGG.GGUC...GCCGG.UAACC............................................GCU..C.GUU..CUGGCGCC.CCG..
#=GR AADN03008246.1/6571-6445                                             PP .579999************..*******.*********************...67778889.9999...*****.*****............................................***..*.***..********.***..
AACT01041795.1/13567-13430                                                   .GGUAUGUGUGGAAUCGCA..AUCAAUA.GAUUCCGGAAGCACAAUUUUUA..CAACAUAGuGGAU...GUUGG.UUGCC............................................GCU..U.GCA..CCGACGCC.CGU..
#=GR AACT01041795.1/13567-13430                                           PP .******************..*******.**********************..555555555****...*****.*****............................................***..*.***..********.***..
AAPU01011491.1/523623-523884                                                 cGCAUAGUGGGGUAUGGCU..UUG----.CAUAUCCAGUGCGUAAUUUUU-..GUGUUAGG.GGCAuagGUAGC.UGUACguuugggacggccggauagcg..gaguucucugcgugccggcagUCC..G.UAC..GCUGUGCC.CCA..
#=GR AAPU01011491.1/523623-523884                                         PP *******************..***.....*********************...7778899*.***9999*****.**************************..*******************97777..*.***..********.***..
AANI01017315.1/47163-47421                                                   uGCUCAGUGGGGUAUGGCU..UUG----.CAUAUCCAGUGCGUAAUUUUUG..UAUUUAGG.GGCA..gGCGGC.UGCACuuuggugacaaccgaauugcg..gauuugucugcgugucgguggUCC..G.UGC..GCUGCGCC.CCC..
#=GR AANI01017315.1/47163-47421                                           PP *******************..***.....**********************..********.***9..9*****.**************************..*******************98777..*.***..********.***..
AAQB01007749.1/152453-152180                                                 .GUCCAGUGGGGUAUGGCU..UUG----.CAUAUCCAGUGCAUAAUUUUUG..UUCUUGGG.GCUC...GCGGC.UGUACcuaguuggu..........................acgccuuggAUU..G.---..--------.---..
#=GR AAQB01007749.1/152453-152180                                         PP .******************..***.....*********************8..88888777.7777...88888.77666888888888..........................888877765444..5....................
AAPY01441723.1/669-536                                                       .UCUGCGUGCGGAAUCGAC..AUCAAGA.GAUUUCGGAAGCAUAAUUUUUU..GGUACUCG.GGCA...GCUGG.UGAUC............................................GUU..G.GUC..CCGGCGCC.CUG..
#=GR AAPY01441723.1/669-536                                               PP .******************..*******.**********************..********.****...*****.*****............................................***..*.***..********.***..
AAIY01590504.1/4258-4391                                                     .UCUACGUGCGGAAUCGAC..AUCAAGA.GAUUUCGGAAGCGUAAUUUUU-..GUUACCUG.GGCU...GCUAG.UGAUC............................................GUU..G.GUC..CUGGCGCC.CUG..
#=GR AAIY01590504.1/4258-4391                                             PP .******************..*******.*********************...7888999*.****...*****.*****............................................***..*.***..********.***..
AAPQ01006553.1/254812-254542                                                 cGCCCAGUGGGGUAUGGCU..UUG----.CAUAUCCAGUGCGUAAUUUUU-..GUAUUUGG.GGCC...GCGGC.UGCACauuguggauugcucgggga.....uuccugaaucucccugcgugCCA..G.UGC..GCUGCGCC.CCG..
#=GR AAPQ01006553.1/254812-254542                                         PP *******************..***.....*********************...889999**.****...*****.************************.....******************98778..*.***..********.***..
BK005202.1/1-134                                                             .UGUGCGUGCGGAAUCGAC..AUCAAGA.GAUUUCGGAAGCAUAAUUUUUU..GGUAAUUG.GGCA...GCUGG.UGAUC............................................GUU..G.GUC..CCGGCGCC.CUU..
#=GR BK005202.1/1-134                                                     PP .******************..*******.**********************..********.****...*****.*****............................................***..*.***..********.***..
ABDC01471663.1/1847-1980                                                     .UCUUCGUGCGGAAUCGAC..AUCAAGA.GAUUUCGGAAGCAUAAUUUUUU..GAUAUUCG.GGCU...GCUGG.UGAUC............................................GUU..G.GUC..CCGGCGCC.CUU..
#=GR ABDC01471663.1/1847-1980                                             PP .******************..*******.**********************..********.****...*****.*****............................................***..*.***..********.***..
AAZX01001930.1/10834-10698                                                   .GAGCGGCGGGGUAUGGCC..AUCAAGA.CAUACCCAGUAUGUAAUUUUUGuaACCGAGGA.GGCU...GUGGG.CUGCC............................................AAA..U.GCA..CUAACGCC.UCC..
#=GR AAZX01001930.1/10834-10698                                           PP .******************..*******.**********************766677899*.****...*****.*****............................................***..*.***..********.***..
AAPT01020584.1/16528-16265                                                   uGCCCAGUGGGGUAUGGCU..UUG----.CAUAUCCAGUGCGUAAUUUUUG..UAUUUCGG.GGCA..gGCGGC.UGCACgcuuucugagcagcuggauagcagauacuucugcgugccagcagCUC..G.UGC..GCUGCGCC.CCA..
#=GR AAPT01020584.1/16528-16265                                           PP 9******************..***.....**********************..********.***9..9*****.***********************************************96556..*.***..********.***..
AM423809.2/2725-2853                                                         .-GUGAGUGCUGUAUGGCU..AUCAAGA.CAUAUGGCCGACAUAAUUUAUG..GAAACCUU.AUAG...GGUUG.-GCUC............................................CUC..U.GGC..CGACCCUU.CAU..
#=GR AM423809.2/2725-2853                                                 PP ..9****************..*******.**********************..88888888.8877...99999..9999............................................999..9.999..9999999*.***..
AATU01001667.1/7717-7852                                                     uCCUUUGUGGUGAAUCGCG..AUCAAGA.GAUUUGCCCUGCAUAAUUUCUG..AGCGGCCG.CGUU...GGAAUgGGUCU............................................GUG..A.GGCuaAUUCCAC-.CGG..
#=GR AATU01001667.1/7717-7852                                             PP 6999***************..*******.**********************..********.****...*****999999............................................999..9.99999*******..***..
AAFC03093783.1/14151-14019                                                   .UCUACGUGCGGAAUCGAC..AUCAAGA.GAUUUCGGAAGCAUAAUUUUU-..GGUAAUAG.GGCA...GCUGG.UGAUC............................................GUU..G.GUC..CUGGCGCC.CCC..
#=GR AAFC03093783.1/14151-14019                                           PP .******************..*******.*********************...7888999*.****...*****.*****............................................***..*.***..********.***..
AAPP01015607.1/39970-39770                                                   uGCCCAGUGGGGUAUGGCU..UUG----.CAUAUCCAGUGCAUAAUUUUU-..-GUAAUGG.GGCU...GGCGG.CUGCAccuc...................................gaaccGUU..C.GCA..CUG-----.---..
#=GR AAPP01015607.1/39970-39770                                           PP *******************..***.....********************9....5667899.9***...*****.*********...................................***99999..*.***..***...........
AASC02034979.1/62381-62245                                                   aGUCCUGUGCGGAAUCGCA..AUCAAGA.GAUUUCGGAGGCAAAAUUUUUA..UAUCUUGA.GGCU...GCUGG.UGCUC............................................GCU..A.UGC..CCGGCGCC.CUU..
#=GR AASC02034979.1/62381-62245                                           PP 89*****************..*******.**********************..********.****...*****.*****............................................***..*.***..********.***..
AAWR02028292.1/15486-15353                                                   .UCUUCGUGCGGAAUCGAC..AUCAAGA.GAUUUCGGAAGCAUAAUUUUUU..GGUACUCG.GGCA...GCUGG.UGAUC............................................GUU..G.GUC..UCGGCGCC.CCU..
#=GR AAWR02028292.1/15486-15353                                           PP .******************..*******.**********************..********.****...*****.*****............................................***..*.***..********.***..
AANN01366666.1/1503-1371                                                     .UCUACGUGCGGAAUCGAC..AUCAAGA.GAUUUCGGAAGCAUAAUUUUU-..GUUGUUAG.GGCA...GCUGG.UGAUC............................................GUU..G.GUC..CCGGCGCC.CUG..
#=GR AANN01366666.1/1503-1371                                             PP .******************..*******.*********************...8889999*.****...*****.*****............................................***..*.***..********.***..
AC161863.21/36376-36251                                                      .GGCGAGUGCUGUAUGGCU..AUCAAGA.UAUAUGACUGACAUAAUUUUUG..UGAAUCAA.UAG-...GGUUG.-GCUC............................................GUU..A.AGU..CGACCCUC.UUU..
#=GR AC161863.21/36376-36251                                              PP .489***************..*******.**********************..********.***....*****..9***............................................***..*.***..********.***..
AAKO01000845.1/101970-101700                                                 cGCCCAGUGGGGUAUGGCU..UUG----.CAUAUCCAGUGCGCAAUUUUU-..GUAUUUGG.GGCC...UCGGC.UGCACauuguggauugcucgggga.....uucccggaucucccugcgugCCA..G.UGC..GCUGCGCC.CCG..
#=GR AAKO01000845.1/101970-101700                                         PP *******************..***.....*********************...889999**.****...*****.************************.....******************98778..*.***..********.***..
AACN010249771.1/1049-1182                                                    .UCUUCGUGCGGAAUCGAC..AUCAAGA.GAUUUCGGAAGCAUAAUUUUUU..GGUACCUG.GGCA...GCUGG.UGAUC............................................GUU..G.GUC..CCGGCGCC.CCU..
#=GR AACN010249771.1/1049-1182                                            PP .******************..*******.**********************..********.****...*****.*****............................................***..*.***..********.***..
X13707.1/1-134                                                               .UCUGCGUGCGGAAUCGAC..AUCAAGA.GAUUUCGGAAGCAUAAUUUUUU..GGUAUUUG.GGCA...GCUGG.UGAUC............................................GUU..G.GUC..CCGGCGCC.CUU..
#=GR X13707.1/1-134                                                       PP .******************..*******.**********************..********.****...*****.*****............................................***..*.***..********.***..
AATT01000197.1/1408-1220                                                     .ACUCCCUGCGAUUUGGCAgcAUCAAUAaCAAACCGCCCGAGUAAUUUUUA..AUAUAGGA.GGU-...GUUCU.AACGG............................................C--..C.UGU..AUUGUAUC.UGC..
#=GR AATT01000197.1/1408-1220                                             PP .99*************99888*****888**********************..********.***....89999.88888............................................6....7.788..99999***.***..
AAGJ04082761.1/830-697                                                       .UUCCUGUGCGGAAUCACU..AUCAAGA.GAUUUCGGAAGCAUAAUAUUUG..UGACCUGU.GGCU...GUUAG.UUGUC............................................UCU..U.GCA..CUGACGCC.CUA..
#=GR AAGJ04082761.1/830-697                                               PP .******************..*******.**********************..********.****...*****.*****............................................***..*.***..********.***..
AARH01003793.1/16313-16186                                                   .-GUGAGUGCCGUAUGGCU..AUCAAGA.CAUAUGGCUGACAUAAUUUGUG..GGACAGCA.CAG-...GGUUG.-GCUC............................................GCC..U.GGC..CGACCCUC.CGU..
#=GR AARH01003793.1/16313-16186                                           PP ..99***************..*******.**********************..99999999.999....99999..9999............................................999..9.999..99999***.***..
AAHX01087747.1/21614-21481                                                   .UCUGCGUGCGGAAUCGAC..AUCAAGA.GAUUUCGGAAGCAUAAUUUUUU..GGUACUUG.GGCA...GCUGG.UGAUC............................................GUU..G.GUC..CCAGCGCC.UGC..
#=GR AAHX01087747.1/21614-21481                                           PP .******************..*******.**********************..********.****...*****.*****............................................***..*.***..********.***..
AAZO01007178.1/21512-21382                                                   .GGCCUGUGGGGUAUGGUU..AUCAAGA.CAUAUCCAGCACGUAAUUUUUG.uACCUGUAG.GGCU...GUUGA.CUGCC............................................AAU.aU.GCA..UCGACGCC.CUC..
#=GR AAZO01007178.1/21512-21382                                           PP .8*****************..*******.**********************.8888999**.****...*****.****9............................................666.59.***..********.***..
AANG01616273.1/2533-2400                                                     .UCUUCGUACAGAAUAGAC..AUCAAGA.GAUUUCAGAAGCAAAAUUUUUU..GGUACCCA.GGCA...GCGGG.UGAUC............................................AUU..G.GUC..CCGGUGCC.CCA..
#=GR AANG01616273.1/2533-2400                                             PP .******************..*******.**********************..********.****...*****.*****............................................***..*.***..********.***..
AAQY02000201.1/54989-54854                                                   .UCCUUGUGGUGAAUCGCG..AUCAGGA.GAUUUGCCCUGCAUAAUUUCUG..AGCGGCCG.CGCU...GGAAUgGGCCC............................................GUC..G.GGCuaAUUCCAC-.CGG..
#=GR AAQY02000201.1/54989-54854                                           PP .******************..*******.**********************..********.****...*****99****............................................***..*.***9********..***..
AACZ03008074.1/9530-9663                                                     .UCUACGUGCGGAAUCGAC..AUCAAGA.GAUUUCGGAAGCAUAAUUUUUU..GGUAUUUG.GGCA...GCUGG.UGAUC............................................GUU..G.GUC..CCGGCGCC.CUU..
#=GR AACZ03008074.1/9530-9663                                             PP .******************..*******.**********************..********.****...*****.*****............................................***..*.***..********.***..
AASW01036016.1/5510-5240                                                     cGCCCAGUGGGGUAUGGCU..UUG----.CAUAUCCAGUGCGUAAUUUUU-..GUAUUUGG.GGCC...GCGGC.UGCACauuguggauugcucgggga.....uucccggaucucccugcgugCCA..G.UGC..GCUGCGCC.CCG..
#=GR AASW01036016.1/5510-5240                                             PP *******************..***.....*********************...889999**.****...*****.************************.....******************98778..*.***..********.***..
AAKN02028628.1/12557-12424                                                   .UCUGCGUGCGGAAUCGAC..AUCAAGA.GAUUUCGGAAGCAUAAUUUUUU..GGUUUCUG.GGCA...GCUAG.UGAUC............................................GUU..G.GUC..CUGGCGCC.CUU..
#=GR AAKN02028628.1/12557-12424                                           PP .******************..*******.**********************..********.****...*****.*****............................................***..*.***..********.***..
AAQR03115726.1/70105-70238                                                   .UCUUCGUGCAGAAUCGAC..AUCAAGA.GAUUUUGGAAGCAUAAUUUUUU..GGUACCUG.GGCA...GCUGG.UGAUC............................................AUU..G.GUC..CCAGCACC.CAG..
#=GR AAQR03115726.1/70105-70238                                           PP .******************..*******.**********************..********.****...*****.*****............................................***..*.***..********.***..
AANH01002401.1/29976-29843                                                   .UCCUUUUGCGGAAUCGCC..AUCAAGA.GAUUUCGGAAGCAUAAUUUUU-..AACACAGG.GGCU...GCUAG.UGAUC............................................ACU..U.GUC..CUGGCGCC.CCG..
#=GR AANH01002401.1/29976-29843                                           PP .******************..*******.*********************...99999***.****...*****.*****............................................***..*.***..********.***..
AAJJ01001715.1/9129-9258                                                     .-CCUCGUGGGGUAUGGCA..AUCAAGA.CAUACCCAGCACAUAAUUUUUG.gCCACGUGG.AGCU...GUUUC.UUGGC............................................AUUguU.CCA..GAGGCGCU.CCC..
#=GR AAJJ01001715.1/9129-9258                                             PP ..99***************..*******.**********************.88889999*.****...*****.99999............................................777446.999..********.***..
AAGU03057468.1/44726-44859                                                   .UCUAUGUGCGGAAUCGAC..AUCAAGA.GAUUUCGGAAGCGUAAUUUUU-..GUUCUCUG.GGCA...GCUGG.UGAUC............................................GUU..G.GUC..CCGGCGCC.CUA..
#=GR AAGU03057468.1/44726-44859                                           PP .******************..*******.*********************...8889999*.****...*****.*****............................................***..*.***..********.***..
BK005203.1/1-127                                                             .CGCCCUCGCGGAAUUGAC..AUCAAGA.GAUUUCGGAAGCACAAUUUUU-..GUGGGAGG.GGUC...GCCGG.UAACC............................................GCU..C.GUU..CUGGCGCC.CCG..
#=GR BK005203.1/1-127                                                     PP .579999************..*******.*********************...67778889.9999...*****.*****............................................***..*.***..********.***..
AAPE02033931.1/17932-17799                                                   .UCUACGUGCGGAAUCGAC..AUCAAGA.GAUUUCGGAAGCAUAAUUUUUU..GGUACUUG.GGCA...GCUGG.UGAUC............................................GUU..G.GUC..CUGGCGCC.UGU..
#=GR AAPE02033931.1/17932-17799                                           PP .******************..*******.**********************..********.****...*****.*****............................................***..*.***..********.***..
AAEU02000135.1/1824-1552                                                     cGCCCAGUGGGGUAUGGCU..UUG----.CAUAUCCAGUGCGUAAUUUUUU..GCUUCUGG.GGCC...GCGGC.UGCACauugcggauugcucggggau....uccccgaaucuccuugcgugCCC..G.UGC..GCUGCGCC.CCG..
#=GR AAEU02000135.1/1824-1552                                             PP *******************..***.....**********************..********.****...*****.*************************....******************97677..*.***..********.***..
AP005284.3/44012-43888                                                       .-AUGGGUGCUGUAUGGCU..AUCAAGA.CAUAUGGCCGGCAUAAUUUGUG.gAAAUAGAU.AGG-...GUUGG.CUCGC............................................U--..A.CGG..CCGACCCU.CAA..
#=GR AP005284.3/44012-43888                                               PP ..*****************..*******.*********************9.777788888.999....*****.99987............................................5....8.999..********.***..
AABS01000278.1/4728-4592                                                     .GUUUCUCGUGGAAUCGCA..AUCAAUA.GAUUCCGGAAGCAUCAUUUUUG..UAAGUUUGuGGUU...GUUGG.UUGCC............................................GCU..U.GCA..CCGACGCC.CGU..
#=GR AABS01000278.1/4728-4592                                             PP .6669**************..*******.**********************..666555555****...*****.*****............................................***..*.***..********.***..
ABAV01020362.1/5206-5079                                                     .GGCCUGCGCGGAAUCGCC..AUCAAGA.GAUUUCGGAGGCAUAAUCUUUG..GACUCUUU.GGCA...GUUGG.-CGCC............................................ACU..GuUCG..CCGACGCC.CUA..
#=GR ABAV01020362.1/5206-5079                                             PP .8*****************..*******.**********************..********.****...*****..7777............................................777..43788..********.***..
AACW02000090.1/428771-428920                                                 .-ACUUUUGCGGUAUGGAU..AUCAAGA.CAUAUCGAGCGCAUAAUUUUUU.gAUUAUAUU.GGAA...GCUCG.CUGUA............................................CUU..U.ACU.uUUGGCUUC.GCU..
#=GR AACW02000090.1/428771-428920                                         PP ..9999*************..*******.*****************99988.688888999.****...*****.99999............................................999..9.998.7899*****.***..
AANU01100842.1/307-440                                                       .UCUUCGUGCGGAAUCGAC..AUCAAGA.GAUUUCGGAAGCAUAAUUUUUU..GACAUUCG.GGCA...GCUGG.UGAUC............................................GUU..G.GUC..CCGGCGCC.CUU..
#=GR AANU01100842.1/307-440                                               PP .******************..*******.**********************..********.****...*****.*****............................................***..*.***..********.***..
AAVX01045818.1/2085-1950                                                     cUAUCCGUGCGGAAUCGAC..AUCAAGA.GAUUUCGGAAGCAUAAUUUUUG..GCGACCGG.GGCA...GCCGG.UGAUC............................................ACG..U.UAC..CUGGCGCU.CCC..
#=GR AAVX01045818.1/2085-1950                                             PP 378****************..*******.**********************..********.****...*****.*****............................................***..*.***..********.***..
AB025638.1/90124-90258                                                       .GGUGAGUGCUGUAUGGCAaaAUCAAGA.CAUAUGGCCGACAUUAUUUCUG..GAACAACC.CAUG...GGUUG.-GCUC............................................GCU..C.GGC..CGACCCUC.CAA..
#=GR AB025638.1/90124-90258                                               PP .****************98789******.**********************..********.****...*****..****............................................***..*.***..********.***..
AASG02007614.1/6497-6368                                                     .-GUGAGUGCCGUAUGGCA..AUCAAGA.CAUAUGGCCGACAUAAUUUGUG..GAGCCUUA.AUA-...GGGUU.GGCCC............................................GCU.uG.GUC..GACCCUCU.UGU..
#=GR AASG02007614.1/6497-6368                                             PP ..9****************..*******.**********************..********.*99....66666.69999............................................888.25.555..6777899*.***..
BK005204.1/1-133                                                             .UCCUCCUGCGGAAUCGCC..AUCAAGA.GAUUUCGGAAGCACAAUUUUU-..AUAACUGG.GGCU...GCUGG.UGAUC............................................ACU..C.GUC..CUGGCGCC.CC-..
#=GR BK005204.1/1-133                                                     PP .******************..*******.*********************...9999****.****...*****.*****............................................***..*.***..********.**...
AAPN01131876.1/439-572                                                       .UUCUCGUGCGGAAUCGAC..AUCAAGA.GAUUUCGGAAGCACAAUUUUU-..GUCCCCGG.GGCC...GCUGG.UGAUC............................................GCU..U.GUC..CUG-----.---..
#=GR AAPN01131876.1/439-572                                               PP .******************..*******.*********************...78888999.9999...*****.*****............................................***..*.***..***...........
AAGE02014423.1/39375-39225                                                   .GUUGGGUGAGGUAUGGUU..AUCAAGA.CAUACCUAGCACAUAAUUUUU-..AAUUAGAA.GACA...GUUGA.CCGCUgc........................................uuGCA..U.GCG..UCGACGUC.UUC..
#=GR AAGE02014423.1/39375-39225                                           PP .******************..*******.*********************...99999***.****...*****.*****88........................................88777..9.***..********.***..
AAYZ01217881.1/672-806                                                       .UCUGCGUGCGGAAUCGAC..AUCAAGA.GAUUUCGGAAGCAUAAUUUUUU..GGUUUGUG.GGCA...GCUGG.UGAUC............................................GUU..G.GUC..CUAGCGCC.CUU..
#=GR AAYZ01217881.1/672-806                                               PP .******************..*******.**********************..********.****...*****.*****............................................***..*.***..********.***..
AABU01002767.1/1211444-1211716                                               cGCCCAGUGGGGUAUGGCU..UUG----.CAUAUCCAGUGCGUAAUUUUU-..GUAUUUGG.GGCC...GCGGC.UGCACauuguggauugcucgggga.....uucccggaucucccugcgugCCA..G.UGC..GCUGCGCC.CCG..
#=GR AABU01002767.1/1211444-1211716                                       PP *******************..***.....*********************...889999**.****...*****.************************.....******************98778..*.***..********.***..
AAQQ01061209.1/4064-4200                                                     .UCCUUAUGCAAAAUCCAC..AUCAAGA.GAUUUUGGAAGCAUAAUAUUUU..GGUAGGUG.AGCA...GCUGG.UGAUUguugauuaa..........................aaauuuuauGCU..U.AU-..--------.---..
#=GR AAQQ01061209.1/4064-4200                                             PP .9999**************..*******.**********************..********.****...*****.**677888888888..........................888888887555..6.66.................
AAHY01040494.1/2284-2417                                                     .UGUGCGUGCGGAAUCGAC..AUCAAGA.GAUUUCGGAAGCAUAAUUUUUU..GGUAAUUG.GGCA...GCUGG.UGAUC............................................GUU..G.GUC..CCGGCGCC.CUU..
#=GR AAHY01040494.1/2284-2417                                             PP .******************..*******.**********************..********.****...*****.*****............................................***..*.***..********.***..
CAAE01008611.1/5075-5208                                                     .UCCUCCUGCGGAAUCGCC..AUCAAGA.GAUUUCGGAAGCACAAUUUUU-..AUAACUGG.GGCU...GCUGG.UGAUC............................................ACU..C.GUC..CUGGCGCC.CCG..
#=GR CAAE01008611.1/5075-5208                                             PP .******************..*******.*********************...9999****.****...*****.*****............................................***..*.***..********.***..
AAAB01008915.1/2021-2191                                                     .UACCGGUGGGGUAUGGCU..AUCAAGA.CAUAUCCAGCACGUAAUUUUUG.aCCCCGGAA.GGCA...GUUGAcUCGCU............................................CCU.cU.GCG..UCGACGCC.UUC..
#=GR AAAB01008915.1/2021-2191                                             PP .******************..*******.**********************.666777889.****...*****556666............................................555.45.667..********.***..
AAFR03060642.1/81119-81261                                                   .UUUUCGUGCGGAAUCGAC..AUCAAGA.GAUUUCGGAAGCACAAUUUUU-..GUUAACUG.GGCA...GCUGG.UGAUC............................................GUU..G.GUC..CUAGCGCC.CUU..
#=GR AAFR03060642.1/81119-81261                                           PP .999***************..*******.*********************...7889999*.****...*****.*****............................................***..*.***..********.***..
BK005205.1/1-134                                                             .GCCGCCUGCGGAAUCGCC..AUCAAGA.GAUUUCGGAAGCACAAUUUUU-..AUAACUGG.GACU...GCCGG.UGAUC............................................ACA..U.GUC..CCGGCGUC.CCG..
#=GR BK005205.1/1-134                                                     PP .9*****************..*******.*********************...9999****.****...*****.*****............................................***..*.***..********.***..
ABBA01035051.1/9337-9470                                                     .UCUGCGUGCGGAAUCGAC..AUCAAGA.GAUUUCGGAAGCAUAAUUUUUU..GGUAUUUG.GGCA...GCUGG.UGAUC............................................GUU..G.GUC..CCGGCGCC.CUU..
#=GR ABBA01035051.1/9337-9470                                             PP .******************..*******.**********************..********.****...*****.*****............................................***..*.***..********.***..
U11.dvex176488.+.448.581.[CIN,NA].[Metazoa,Default].RF00548.snRNA            .GCGCAGUGUGGAAUCGCU..AUCAAGA.GAUUCCGAAAGCGUAAUGUUUG.uAGAUUUGU.GGCU...GUUAG.UUGUC............................................GUU..U.GCA..CUGACGCC.CUGuu
#=GR U11.dvex176488.+.448.581.[CIN,NA].[Metazoa,Default].RF00548.snRNA    PP .******************..*******.**********************.666666667.****...*****.*****............................................***..*.***..********.86444
U11.dvex396825.+.52.185.[CIN,CSA,NA].[Metazoa,Default].RF00548.snRNA         .GCGCAGUGUGGAAUCGCU..AUCAAGA.GAUUCCGAAAGCGUGAUGUUUG..UAGGUUUGuGGCU...GUUAG.UUGUC............................................GUU..U.GCA..CUGACGCCcUGA..
#=GR U11.dvex396825.+.52.185.[CIN,CSA,NA].[Metazoa,Default].RF00548.snRNA PP .66666666**********..*******.**********************..666666666****...*****.*****............................................***..*.***..*******94568..
#=GC SS_cons                                                                 .>>>>>>>><<<<<<<___.._______.>>>>>>>)))))----------..-------<.<<<-...<<<<<.-<<<<............................................___..>.>>>..>>>>>>>>.>::..
#=GC RF                                                                      .ccuccgUGcGguAUgGcu..AUCAAGA.cAUacCgggaGCAUAAUUUUUg..aaaaaugg.GGca...Gcugg.ugacc............................................auu..g.guc..ccagCgCC.cua..
//
