# Supplementary material for: Automated detection of ncRNAs in the draft genome sequence of a colonial tunicate: the carpet sea squirt Didemnum vexillum
Source: BMC Genomics. 2016 Aug 30;17(1):691. doi: 10.1186/s12864-016-2934-5 (PMC5006418; doi:10.1186/s12864-016-2934-5)
Supplement: Additional file 3 — Parseable stockholm alignments files of ncRNA candidates on D. vexillum. (GZ 3403 kb) [file 12864_2016_2934_MOESM3_ESM.tar › SupplementalFiles3/RF00456.sto]

# STOCKHOLM 1.0
#=GF AU Infernal 1.1

AY866160.1/436-525                                                                  GU..GAGUGUUUCUUUGGCAGUGUCUUAGC.UGGUUGUUGUGAGCAA......UAGUAA.GGAAGCAAUCAGCAAGUAUACUGCCCUAGAAG.UGCU.ACAC
#=GR AY866160.1/436-525                                                          PP **..**************************.****************......******.********************************.****.****
BX119985.7/114097-114014                                                            GG..GGUUGGUCUGUAGGCAGUGUUGUUAGcUGAUUGUUUC--AUAU......AAACUA.-----UAAUCACUAACCAUACUGCCAACACAA.CAAC.CUAC
#=GR BX119985.7/114097-114014                                                    PP **..************************************9..9999......9*****......***************************.****.****
AL591166.12/20647-20558                                                             GU..GAGUGUUUCUUUGGCAGUGUCUUAGC.UGGUUGUUGUGAGCAA......UAGUAA.GGAAGCAAUCAGCAAGUAUACUGCCCUAGAAG.UGCU.GCAC
#=GR AL591166.12/20647-20558                                                     PP **..**************************.****************......******.********************************.****.****
AY866155.1/449-538                                                                  GU..GAGUGUUUCUUUGGCAGUGUCUUAGC.UGGUUGUUGUGAGCAA......UAGUAA.GGAAGCAAUCAGCAAGUAUACUGCCCUAGAAG.UGCU.GCAC
#=GR AY866155.1/449-538                                                          PP **..**************************.****************......******.********************************.****.****
BX548008.7/163918-164007                                                            GU..GAGUGGUUCUCUGGCAGUGUCUUAGC.UGGUUGUUGUGUGGAG......UGAGAA.CGAAGCAAUCAGCAAGUAUACUGCCGCAGAAA.CUCG.UCAC
#=GR BX548008.7/163918-164007                                                    PP **..**************************.****************......******.********************************.****.****
AY866156.1/471-561                                                                  GU..GAGUGUUUCUUUGGCAGUGUCUUAGC.UGGUUGUUGUGUGCAA......UAGUGAaGGAAGCAAUCAGCAAGUAUACUGCCCUAGAAG.UGCU.GCAC
#=GR AY866156.1/471-561                                                          PP **..**************************.****************......***99989*******************************.****.****
AP002008.5/124182-124265                                                            GU..GCUCGGUUUGUAGGCAGUGUCAUUAGcUGAUUGUACU--GUGG......UGGUUA.-----CAAUCACUAACUCCACUGCCAUCAAAA.CAAG.GCAC
#=GR AP002008.5/124182-124265                                                    PP **..*************************************..999*......******......***************************.****.****
AY866161.1/514-604                                                                  GU..GAGUGUUUCUUUGGCAGUGUCUUAGC.UGGUUGUUGUGAGCAA......UAGUGAaGGAAGCAAUCAGCAAGUAUACUGCCCUAGAAG.UGCU.GCAC
#=GR AY866161.1/514-604                                                          PP **..**************************.****************......***99989*******************************.****.****
AL606914.9/21743-21653                                                              GU..GAGUAAUUCUUUGGCAGUGUCUUAGC.UGGUUGUUGUGAGUAU......UAGCUAaGGAAGCAAUCAGCAAGUAUACUGCCCUAGAAG.UGCU.GCAC
#=GR AL606914.9/21743-21653                                                      PP **..**************************.****************......**999889*******************************.****.****
AY866163.1/462-551                                                                  GU..GAGUGUUUCUUUGGCAGUGUCUUAGC.UGGUUGUUGUGAGCAA......UAGUAA.GGAAGCAAUCAGCAAGUAUACUGCCCUAGAAG.UGCU.ACAC
#=GR AY866163.1/462-551                                                          PP **..**************************.****************......******.********************************.****.****
AY866157.1/430-519                                                                  GU..GAGUGUUUCUUUGGCAGUGUCUUAGC.UGGUUGUUGUGAGCAA......UAGUAA.GGAAGCAAUCAGCAAGUAUACUGCCCUAGAAG.UGCU.GCAC
#=GR AY866157.1/430-519                                                          PP **..**************************.****************......******.********************************.****.****
AC119831.6/97933-97854                                                              GA..GUCUAGUUACUAGGCAGUGUAGUUAGcUGAUUGCUA---AUAG......UAC---.-----CAAUCACUAACCACACAGCCAGGUAAA.AAGA.CUGA
#=GR AC119831.6/97933-97854                                                      PP **..***********************************9...8999......999.........***************************.****.****
AY866159.1/449-538                                                                  GU..GAGUGUUUCUUUGGCAGUGUCUUAGC.UGGUUGUUGUGAGCAA......UAGUAA.GGAAGCAAUCAGCAAGUAUACUGCCCUAGAAG.UGCU.GCAC
#=GR AY866159.1/449-538                                                          PP **..**************************.****************......******.********************************.****.****
AP002008.5/124682-124761                                                            GA..GUCUAGUUACUAGGCAGUGUAGUUAGcUGAUUGCUA---AUAG......UAC---.-----CAAUCACUAACCACACGGCCAGGUAAA.AAGA.UUUG
#=GR AP002008.5/124682-124761                                                    PP **..***********************************9...8999......999.........***************************.****.****
AC119831.6/98467-98384                                                              GU..GCUCGGUUUGUAGGCAGUGUAAUUAGcUGAUUGUAGU--GCGG......UGCUGA.-----CAAUCACUAACUCCACUGCCAUCAAAA.CAAG.GCAC
#=GR AC119831.6/98467-98384                                                      PP **..************************************9..9999......******......***************************.****.****
AY866158.1/164-253                                                                  GU..GAGUGUUUCUUUGGCAGUGUCUUAGC.UGGUUGUUGUGAGCAA......UAGUAA.GGAAGCAAUCAGCAAGUAUACUGCCCUAGAAG.UGCU.GCAC
#=GR AY866158.1/164-253                                                          PP **..**************************.****************......******.********************************.****.****
AY866162.1/471-561                                                                  GU..GAGUGUUUCUUUGGCAGUGUCUUAGC.UGGUUGUUGUGAGCAA......UAGUGAaGGAAGCAAUCAGCAAGUAUACUGCCCUAGAAG.UGCU.GCAC
#=GR AY866162.1/471-561                                                          PP **..**************************.****************......***99989*******************************.****.****
BX950179.6/113794-113711                                                            GG..GGUUGGUCUGUAGGCAGUGUUGUUAGcUGAUUGUUUC--AUAU......GAACUA.-----UAAUCACUAACCAUACUGCCAACACAA.CAAC.CUAC
#=GR BX950179.6/113794-113711                                                    PP **..************************************9..9***......******......***************************.****.****
mir-34.dvex141512.-.2374.2474.[CIN,CSA,BFL].[Default,Metazoa].RF00456.miRNA         UUgcUAGCGAUUCCGAGGCAGUGUAGUUAGcUAGUUGUUUUAAAUCUccggcaUCGUGA.CGUCACAACUGCUUCAUGCACUGCCACGGAAAuCGUUuGAAC
#=GR mir-34.dvex141512.-.2374.2474.[CIN,CSA,BFL].[Default,Metazoa].RF00456.miRNA PP **54455559******************************9998765111111556667.89999**************************97555456777
#=GC SS_cons                                                                        <<..-<<<<-<<<<<-<<<<<<<<-<<<<<.<<<<<<__________......______._____>>>>>>>>>>>->>>>>>>>->>>>>-.>>>>.>>::
#=GC RF                                                                             Gg..GcgugGUucguAGGCaGUguagUugg.UGaUUGUUgugaguAg......UAauaA.ggAAgCAAuCAccaAcuacACuGCCAacgaAA.cacg.cCAc
//
