# Supplementary material for: Automated detection of ncRNAs in the draft genome sequence of a colonial tunicate: the carpet sea squirt Didemnum vexillum
Source: BMC Genomics. 2016 Aug 30;17(1):691. doi: 10.1186/s12864-016-2934-5 (PMC5006418; doi:10.1186/s12864-016-2934-5)
Supplement: Additional file 3 — Parseable stockholm alignments files of ncRNA candidates on D. vexillum. (GZ 3403 kb) [file 12864_2016_2934_MOESM3_ESM.tar › SupplementalFiles3/RF00239.sto]

# STOCKHOLM 1.0
#=GF AU Infernal 1.1

AASU01002643.1/1016-1092/Drosophila.simulans.7240                                 GUUUUU.CUCCUGGUAU....CCACUGUAG...GCCU.AUAUGUAU..UUCC---ACCAUA-AGGCACGCGGUGAAUGCCAAGA.GCGAA..CGC
#=GR AASU01002643.1/1016-1092/Drosophila.simulans.7240                         PP ******.**********....*********...****.88899999..9888...888886.**********************.*****..***
BAAE01194669.1/2121-2201/Oryzias.latipes.8090                                     UUUCCA.CUCCUCGUGU....UCACAGCGG...ACUU.UAAUUGAU..UAAGCGCACAAUUAAGGCACGCGGUGAAUGCCAAGA.GAGGA..AUC
#=GR BAAE01194669.1/2121-2201/Oryzias.latipes.8090                             PP ******.**********....*********...****.********..************************************.*****..***
AANH01005533.1/39962-40041/Gasterosteus.aculeatus.69293                           CUUCCU.CUCUCAGUGU....UCACAGUGG...ACCU.UGAUUUAA..AAUC-AUUCAAUUAAGGCACGCGGUGAAUGCCAAGA.GAGAA..GCC
#=GR AANH01005533.1/39962-40041/Gasterosteus.aculeatus.69293                   PP ******.**********....*********...****.********..****.*******************************.*****..***
AAWU01000987.1/43993-44075/Culex.quinquefasciatus.7176                            GUUUUU.CUCCUGGUGU....UCACUGCCG...GCCUgUAUGUCCU.aUUGAGGUUUUCAUAAGGCACGCGGUGAAUGCCAAGA.GCGGA..CGA
#=GR AAWU01000987.1/43993-44075/Culex.quinquefasciatus.7176                    PP ******.**********....*********...**********999.888888*******************************.*****..***
AADK01010415.1/6990-7072/Bombyx.mori.7091                                         GUCCAC.CUCCUCGCGU....UCACUGCCGgagCCGU.UAUGUAUA..UUUA-AAAUUCAUAAGGCACGCGGUGAAUGCCAAGA.GCGGA..CUC
#=GR AADK01010415.1/6990-7072/Bombyx.mori.7091                                 PP 99999*.**********....*******99997777*.********..***9.*******************************.*****..***
AABS01000310.1/18932-18854/Ciona.intestinalis.7719                                CUAUGU.UCGGUAGUAU....UUAUUGUGG...ACCU.UG-CUGUG..UGACGUCACA-AUAAGGCACGCGGUGAAUGCCAACG.AAUUU..UUG
#=GR AABS01000310.1/18932-18854/Ciona.intestinalis.7719                        PP ******.**********....*********...****.**.9****..**********.*************************.*****..***
BAAF04002878.1/3181-3101/Oryzias.latipes.8090                                     UUGUCA.CUCUGCGUGU....UCACAGCGG...ACCU.UGAUUUAA..UGUCCAUACAAUUAAGGCACGCGGUGAAUGCCAAGA.GAGGA..AUC
#=GR BAAF04002878.1/3181-3101/Oryzias.latipes.8090                             PP ******.**********....*********...****.********..************************************.*****..***
AY866115.1/445-524/Pongo.pygmaeus.9600                                            GCUCUG.CCCUCCGUGU....UCACAGCGG...ACCU.UGAUUUAA..UGUC-AUACAAUUAAGGCACGCGGUGAAUGCCAAGA.GCGGA..GCC
#=GR AY866115.1/445-524/Pongo.pygmaeus.9600                                    PP ******.**********....*********...****.********..****.*******************************.*****..***
AY866117.1/414-493/Macaca.mulatta.9544                                            GCUCUG.CCCUCCGUGU....UCACAGCGG...ACCU.UGAUUUAA..UGUC-AUACAAUUAAGGCACGCGGUGAAUGCCAAGA.GCGGA..GCC
#=GR AY866117.1/414-493/Macaca.mulatta.9544                                    PP ******.**********....*********...****.********..****.*******************************.*****..***
AANH01005777.1/13142-13063/Gasterosteus.aculeatus.69293                           UUGUGU.CUCUCCGUGU....UCACAGCGG...ACCU.UGAUUUAA..UGUC-UUACAAUUAAGGCACGCGGUGAAUGCCAAGA.GAUUA..CCC
#=GR AANH01005777.1/13142-13063/Gasterosteus.aculeatus.69293                   PP ******.**********....*********...****.********..****.*******************************.*****..***
AAWZ02008050.1/15223-15144/Anolis.carolinensis.28377                              CGCUGC.CUCUCCGUGU....UCACAGCGG...ACCU.UGAUUUAA..UGUC-AUACAAUUAAGGCACGCGGUGAAUGCCAAGA.GCGGG..GCU
#=GR AAWZ02008050.1/15223-15144/Anolis.carolinensis.28377                      PP 999999.**********....*********...****.********..****.*******************************.*****..***
AAZO01006175.1/169136-169059/Pediculus.humanus.121224                             UGCCUG.CUCCUCGUGU....UCACUGUUG...GCCU.UG-AUGUU..UUAA-UGAUC-AUAAGGCACGCGGUGAAUGCCAAGA.GCUAG..CUC
#=GR AAZO01006175.1/169136-169059/Pediculus.humanus.121224                     PP ******.**********....*********...****.**.44444..4444.56666.79***********************.*****..***
AY866113.1/459-538/Ateles.geoffroyi.9509                                          GCUCUG.CCCUCCGUGU....UCACAGCGG...ACCU.UGAUUUAA..UGUC-AUACAAUUAAGGCACGCGGUGAAUGCCAAGA.GCGGA..GCC
#=GR AY866113.1/459-538/Ateles.geoffroyi.9509                                  PP ******.**********....*********...****.********..****.*******************************.*****..***
AAJJ01000069.1/11639-11717/Tribolium.castaneum.7070                               GUCAUU.CUCCUAGUGU....UCACUGUUG...GCCUgUAUGUUUU..UGUA---ACGCAUAAGGCACGCGGUGAAUGCCAAGA.GCAGA..CUU
#=GR AAJJ01000069.1/11639-11717/Tribolium.castaneum.7070                       PP ******.**********....*********...*************..**99...*****************************.*****..***
AC189672.3/51235-51156/Trichinella.spiralis.6334                                  UCGACA.CGCUUCGUGU....UCACUGUCU...GUCU.UGAUCUUU..UAUU-CGAGAAUUAAGGCACGCGGUGAAUGCCAAGC.GUGGG..ACG
#=GR AC189672.3/51235-51156/Trichinella.spiralis.6334                          PP ******.**********....*********...****.********..9999.99*****************************.*****..***
AY866114.1/342-421/Pan.paniscus.9597                                              GCUCUG.CUCUCCGUGU....UCACAGCGG...ACCU.UGAUUUAA..UGUC-AUACAAUUAAGGCACGCGGUGAAUGCCAAGA.GCGGA..GCC
#=GR AY866114.1/342-421/Pan.paniscus.9597                                      PP ******.**********....*********...****.********..****.*******************************.*****..***
AAWT01063851.1/2130-2054/Schmidtea.mediterranea.79327                             CCAUGA.AAAUUUGCAU....UUACAACGU...GUCU.UUAGUUCA..UGUG---ACACU-AAGGCACGCGGUGAAUGCUGAAU.UAAAU..GGU
#=GR AAWT01063851.1/2130-2054/Schmidtea.mediterranea.79327                     PP ******.**********....*********...****.********..****...*****.9**********************.*****..***
AAPN01339562.1/220-301/Ornithorhynchus.anatinus.9258                              GCCUGU.CUCUCCGUGU....UCACAGCGG...ACCU.UGAUUUAA.aUUUGUACACAAUUAAGGCACGCGGUGAAUGCCAAGA.GCCCA..GCC
#=GR AAPN01339562.1/220-301/Ornithorhynchus.anatinus.9258                      PP ******.**********....*********...****.********.999999*******************************.*****..***
AACN010875145.1/527-607/Canis.lupus.9615                                          ACUCUG.CCCUCCGUGU....UCACAGCGG...ACCU.UGAUUUAA..UGUC-AUACAAUUAAGGCACGCGGUGAAUGCCAAUUaGCGGA..GCC
#=GR AACN010875145.1/527-607/Canis.lupus.9615                                  PP ******.**********....*********...****.********..****.*****************************766*****..***
CAAB02005961.1/37252-37171/Takifugu.rubripes.31033                                UGGUCU.CUCCUCGUGU....UCACAGCGG...ACCU.UGAUUUAA.aUGUCCAUACAAUUAAGGCACGCGGUGAAUGCCAAGA.GAGCA..GCU
#=GR CAAB02005961.1/37252-37171/Takifugu.rubripes.31033                        PP ******.**********....*********...****.********.9************************************.*****..***
AAWZ02034331.1/1530-1450/Anolis.carolinensis.28377                                GCUUGG.CCCUUCGUGU....UCACAGUGG...ACCU.UGAUUUCA..UGUGGACACAAUUAAGGCACGCGGUGAAUGCCAAGA.GCCCA..GCC
#=GR AAWZ02034331.1/1530-1450/Anolis.carolinensis.28377                        PP ******.**********....*********...****.********..************************************.*****..***
BX511178.6/169755-169675/Danio.rerio.7955                                         -UGCUU.UUCUUCGUGU....UCACAGCGG...ACCU.UGAUUUAA.aUGUCCAUACAAUUAAGGCACGCGGUGAAUGCCAAGA.GAGAU..GGC
#=GR BX511178.6/169755-169675/Danio.rerio.7955                                 PP .*****.**********....*********...****.********.9************************************.*****..***
AADN03007879.1/154-234/Gallus.gallus.9031                                         GCCUCU.CUCUGCGUGU....UCACAGCGG...ACCU.UGAUUUAA..UGUCCAUACAAUUAAGGCACGCGGUGAAUGCCAAGA.GAGGA..GCC
#=GR AADN03007879.1/154-234/Gallus.gallus.9031                                 PP ******.**********....*********...****.********..************************************.*****..***
AACT01004897.1/11101-11179/Ciona.savignyi.51511                                   UGCGCU.UCAUCCGCGU....UUGCUGCGG...ACCU.UC-UUGUG..UGACAUCACA-AUAAGGCACGCGGUGAAUGCCAAUG.AAACG..UCA
#=GR AACT01004897.1/11101-11179/Ciona.savignyi.51511                           PP ******.**********....*********...****.*9.69999..**********.9************************.*****..***
AAQQ01613377.1/480-556/Spermophilus.tridecemlineatus.43179                        AGGCCC.CUCUGCGUGU....CCACAGCGG...ACCU.GA-UUUUA..UGUCUAUACA-UUUAGGCACGCGGUG-AUGC-AAGA.GAGCG..CUC
#=GR AAQQ01613377.1/480-556/Spermophilus.tridecemlineatus.43179                PP 9999**.**********....*********...****.99.9****..*********9.999************.9***.****.*****..***
AAWZ02006431.1/94608-94528/Anolis.carolinensis.28377                              GCCCUU.CUCUGCGUGU....UCACAGCGG...ACCU.UGAUUUAA..UGUCCAUACAAUUAAGGCACGCGGUGAAUGCCAAGA.GAGCG..GCU
#=GR AAWZ02006431.1/94608-94528/Anolis.carolinensis.28377                      PP ******.**********....*********...****.********..************************************.*****..***
AAGE02000531.1/21424-21342/Aedes.aegypti.7159                                     GUUUUU.CUCCUGGUAU....CCACUGCCG...GCCUaUAUGUCCU.aUUUCGGUACUCAUAAGGCACGCGGUGAAUGCCAAGA.GCGAA..CGC
#=GR AAGE02000531.1/21424-21342/Aedes.aegypti.7159                             PP ******.**********....*********...**********999.9************************************.*****..***
AACT01007791.1/10034-10112/Ciona.savignyi.51511                                   CCAAGU.UCGAUCGUGU....UUAUUGUGG...ACCU.UGC-CGUG..UGACGUCACA-GUAAGGCACGCGGUGAAUGCCAACG.AACUC..GCG
#=GR AACT01007791.1/10034-10112/Ciona.savignyi.51511                           PP ******.**********....*********...****.**7.8999..**********.*************************.*****..***
BX324109.8/64997-64917/Danio.rerio.7955                                           CCGCCA.CUCUGCGUGU....UCACGGCGG...ACCU.UGAUUUAA..UAUCCAUACAAUUAAGGCACGCGGUGAAUGCCAAGA.GAGGG..GUC
#=GR BX324109.8/64997-64917/Danio.rerio.7955                                   PP ******.**********....*********...****.********..************************************.*****..***
AAVX01582238.1/229-149/Callorhinchus.milii.7868                                   CUCCUG.CUCUCCGUGU....UCACAGCGG...ACCU.UGAUUUAA..UGUUUAUACAAUUAAGGCACGCGGUGAAUGCCAAGA.GAAGU..GCC
#=GR AAVX01582238.1/229-149/Callorhinchus.milii.7868                           PP ******.**********....*********...****.********..************************************.*****..***
AADN03008224.1/1979-2058/Gallus.gallus.9031                                       CCCCAG.CGUUUUGUGU....UCACUGCAG...ACCU.UGAUUUAA..UGUC-ACACGAUUAAGGCACGCAGUGAAUGCCAAAG.UUUGG..GGC
#=GR AADN03008224.1/1979-2058/Gallus.gallus.9031                               PP ******.**********....*********...****.********..****.*******************************.*****..***
AAGJ04089024.1/54216-54298/Strongylocentrotus.purpuratus.7668                     AUCCCG.UUCUUAGUGU....UCACUGUGA...UCCU.UGAUUUAU.aUUCUAAAACAAUUAAGGCACGCGGUGAAUGCCAAGGcUCGAG..GGU
#=GR AAGJ04089024.1/54216-54298/Strongylocentrotus.purpuratus.7668             PP ******.**********....*********...****.*******9.988899******************************99*****..***
AEVX01011340.1/56538-56623/Acromyrmex.echinatior.103372                           UCUGUG.CUCCUUGCGU....UCACUGCGGgcuUCCA.UGUGCCAAcuUUUCAAAAUUCAUAAGGCACGCGGUGAAUGCCAAGA.GCGGA..CCA
#=GR AEVX01011340.1/56538-56623/Acromyrmex.echinatior.103372                   PP ******.**********....*********99999**.********9999**********************************.*****..***
BAAF04094312.1/9605-9526/Oryzias.latipes.8090                                     UUUCCU.CUCUCAGUGU....UCACAGUGG...ACCU.UGAUUUCA..AAAC-AGUCAAUUAAGGCACGCGGUGAAUGCCAAGA.GAGAA..UCC
#=GR BAAF04094312.1/9605-9526/Oryzias.latipes.8090                             PP ******.**********....*********...****.********..****.*******************************.*****..***
AAVX01233922.1/370-449/Callorhinchus.milii.7868                                   CCCCCA.CUCUCCGUGU....UCACAGCGG...ACCU.UGAUUUAA..UGUU-AUACAAUUAAGGCACGCGGUGAAUGCCAAGA.GAAGG..GCC
#=GR AAVX01233922.1/370-449/Callorhinchus.milii.7868                           PP ******.**********....*********...****.********..****.*******************************.*****..***
CAAB02009061.1/535-451/Takifugu.rubripes.31033                                    UAAACU.UUCCACGAAUucgaUCACGGCGG...ACCU.UAAUUUAU..CUGCCCAUCAAUUCAGGCACGCGGAGAAUGCCAAGA.GAGGA..AUC
#=GR CAAB02009061.1/535-451/Takifugu.rubripes.31033                            PP ******.***********************...****.********..88888*******************************.*****..***
AAVX01290765.1/186-107/Callorhinchus.milii.7868                                   UUCUCG.CUCUCAGUGU....UCAUGGCGG...AUCU.UGAUUUAA..UGUG-GUACAAUUAAGGCACACGGUGAAUGCUAAGG.GAGGG..GCC
#=GR AAVX01290765.1/186-107/Callorhinchus.milii.7868                           PP ******.**********....*********...****.********..****.*******************************.*****..***
AY866118.1/431-510/Lagothrix.lagotricha.9519                                      GCUCUG.CCCUCCGUGU....UCACAGCGG...ACCU.UGAUUUAA..UGUC-AUACAAUUAAGGCACGCGGUGAAUGCCAAGA.GCGGA..GCC
#=GR AY866118.1/431-510/Lagothrix.lagotricha.9519                              PP ******.**********....*********...****.********..****.*******************************.*****..***
AAVX01073976.1/511-432/Callorhinchus.milii.7868                                   CUCGUU.CUCUCCGUGU....UCACAGCGG...ACCU.UGAUUUAA..UGUC-AUACAAUUAAGGCACGCGGUGAAUGCCAAGA.GCCGG..GCC
#=GR AAVX01073976.1/511-432/Callorhinchus.milii.7868                           PP ******.**********....*********...****.********..****.*******************************.*****..***
AADN03002517.1/215257-215336/Gallus.gallus.9031                                   -CUCUGcCUCUCCGUGU....UCACAGCGG...ACCU.UGAUUUAA..UGUC-AUACAAUUAAGGCACGCGGUGAAUGCCAAGA.GCGGA..UCC
#=GR AADN03002517.1/215257-215336/Gallus.gallus.9031                           PP .66666379********....*********...****.********..****.*******************************.*****..***
AY866112.1/445-524/Gorilla.gorilla.9593                                           GCUCUG.CUCUCCGUGU....UCACAGCGG...ACCU.UGAUUUAA..UGUC-AUACAAUUAAGGCACGCGGUGAAUGCCAAGA.GCGGA..GCC
#=GR AY866112.1/445-524/Gorilla.gorilla.9593                                   PP ******.**********....*********...****.********..****.*******************************.*****..***
AANH01002585.1/13981-13901/Gasterosteus.aculeatus.69293                           UUGCCA.CUCCUCGUGU....UCACGGCGG...ACCU.UGAUUUAU..UAGCAAUACAAUUAAGGCACGCGGUGAAUGCCAAGA.GAGGA..AUC
#=GR AANH01002585.1/13981-13901/Gasterosteus.aculeatus.69293                   PP ******.**********....*********...****.********..************************************.*****..***
AABS01000310.1/18792-18714/Ciona.intestinalis.7719                                CGCUUA.UGAGUCGUGU....UUACUGUGG...ACCU.UG-CUGUG..UGACGUCACA-AUAAGGCACGCGGUGAAUGCCAAUC.AAAAG..UCG
#=GR AABS01000310.1/18792-18714/Ciona.intestinalis.7719                        PP ******.**********....*********...****.**.9****..**********.*************************.*****..***
AAWZ02009650.1/4800-4719/Anolis.carolinensis.28377                                GCCCCU.CUCUGCGUGU....UCACAGCGG...ACCU.UGAUUUAA.aUGUCCAUACAAUUAAGGCACGCGGUGAAUGCUAAGA.ACGAG..GCU
#=GR AAWZ02009650.1/4800-4719/Anolis.carolinensis.28377                        PP ******.**********....*********...****.********.9************************************.*****..***
AANI01016269.1/7414-7490/Drosophila.virilis.7244                                  GUUUUU.CUCCUGGUAU....CCACUGUAG...GCCU.CUAUGAAU..UUUG---ACCAUA-AGGCACGCGGUGAAUGCCAAGA.GCGAA..CGA
#=GR AANI01016269.1/7414-7490/Drosophila.virilis.7244                          PP ******.**********....*********...****.77777777..7777...777775.**********************.*****..***
BAAF04105842.1/7834-7753/Oryzias.latipes.8090                                     UUUUCU.CUCCUCGUGU....UCACAGCGG...ACCU.UGAUUUAA.aUGUCCAUACAAUUAAGGCACGCGGUGAAUGCCAAGA.GAGCG..ACC
#=GR BAAF04105842.1/7834-7753/Oryzias.latipes.8090                             PP ******.**********....*********...****.********.9************************************.*****..***
FP017274.3/18078-18158/Danio.rerio.7955                                           UUUUUG.CUCUUUGUGU....UCACAGUGG...ACCU.UGAUUUAA..UUUCAAUACAAUUAAGGCACGCGGUGAAUGCCAAGA.GAGAA..GCC
#=GR FP017274.3/18078-18158/Danio.rerio.7955                                   PP ******.**********....*********...****.********..************************************.*****..***
AY866116.1/445-524/Pan.troglodytes.9598                                           GCUCUG.CUCUCCGUGU....UCACAGCGG...ACCU.UGAUUUAA..UGUC-AUACAAUUAAGGCACGCGGUGAAUGCCAAGA.GCGGA..GCC
#=GR AY866116.1/445-524/Pan.troglodytes.9598                                   PP ******.**********....*********...****.********..****.*******************************.*****..***
AAQB01006734.1/278415-278339/Drosophila.willistoni.7260                           GUUUUU.CUCCUGGUAU....CCACUGCAG...GCCUaUAUGUUAU..-UUG---AC-CAUAAGGCACGCGGUGAAUGCCAAGA.GCGAA..CGA
#=GR AAQB01006734.1/278415-278339/Drosophila.willistoni.7260                   PP ******.**********....*********...****555555555...555...55.5556**********************.*****..***
AAAB01008984.1/10212826-10212908/Anopheles.gambiae.180454                         GUUUUU.CUCCUGGUGU....UCACUGUAG...GCCUgUAUGUUCU.aUUGCGGAUUUCAUAAGGCACGCGGUGAAUGCCAAGA.GCGAA..CGA
#=GR AAAB01008984.1/10212826-10212908/Anopheles.gambiae.180454                 PP ******.**********....*********...***********99.999999*******************************.*****..***
mir-124.dvex156154.+.260.338.[AC,LCH,CIN,XTR,CSA].[Metazoa].RF00239.miRNA         -UUGUC.UCGACCAUAU....UUAUUGUGUg.aUCCU.UUUUG---..UGAUGAAACA-AUAAGGCACGCGGUGAAUAUUGGCG.GUGCA.gGUC
#=GR mir-124.dvex156154.+.260.338.[AC,LCH,CIN,XTR,CSA].[Metazoa].RF00239.miRNA PP .99999.9*********....*****99988.89***.98655.....5555555888.679**********************.99988.3577
mir-124.dvex156154.+.731.804.[AC,LCH,DRE,XTR,CIN].[Metazoa].RF00239.miRNA         --AACU.CUAGCAGUGU....UUGUCACGU...GACU.UGUUG---..----GAUGCAAAUAAGGCACGCGGUGAAUGCUUUUA.GAGUGacGUC
#=GR mir-124.dvex156154.+.731.804.[AC,LCH,DRE,XTR,CIN].[Metazoa].RF00239.miRNA PP ..****.**********....*********...****.**874.........4668899**********************999.9999733578
#=GC SS_cons                                                                      ::<<<<.<<<---<<<<....-<<<-----...-<<<.<<<<____..__________>>>>>>>------>>>->>>>--->>.>>>>>..:::
#=GC RF                                                                           uuuccu.cucuucGuGU....UCACuGCGG...aCCU.UgauUUaa..UgucaauACAauuAAGGCACGCGGUGAAUgCCAAga.gagga..gcc
//
