# Supplementary material for: Automated detection of ncRNAs in the draft genome sequence of a colonial tunicate: the carpet sea squirt Didemnum vexillum
Source: BMC Genomics. 2016 Aug 30;17(1):691. doi: 10.1186/s12864-016-2934-5 (PMC5006418; doi:10.1186/s12864-016-2934-5)
Supplement: Additional file 3 — Parseable stockholm alignments files of ncRNA candidates on D. vexillum. (GZ 3403 kb) [file 12864_2016_2934_MOESM3_ESM.tar › SupplementalFiles3/RF00911.sto]

# STOCKHOLM 1.0
#=GF AU Infernal 1.1

AAGV020467248.1/1689-1588/Dasypus.novemcinctus.9361             GAUGGCAAUCUAGCCCUUUAGUUUUGAGGUUGGUGUACUGUGUGUGAGUAUAUAUAUa.cUUAUCACACACAGU.AGCUAUCUUCAAAAGUGAGGGUGCACAUC
#=GR AAGV020467248.1/1689-1588/Dasypus.novemcinctus.9361     PP ***************************************************9999999.9**************.*****************************
AAHX01111751.1/5045-4946/Rattus.norvegicus.10116                GAUGGUGAUCUAGCCCUUUAGUUUUGAGGUUGGUGUACUGUGUGUGAGUAUACAUAU...UUAUCACACACAGU.CGCCAUCUUCGAAAGUGAGGGUGCACAUC
#=GR AAHX01111751.1/5045-4946/Rattus.norvegicus.10116        PP *********************************************************...**************.*****************************
AAKN02029883.1/10222-10321/Cavia.porcellus.10141                GAUGGUUAUACAGAACUUUAGUUUUGAGGUUGGUGUACUGUGUGUGGGUAUACAUAU...UUAUCCCACACAGC.CACUAUGUUUCAAAGCAAAGGUGCACAUC
#=GR AAKN02029883.1/10222-10321/Cavia.porcellus.10141        PP *********************************************************...**************.*****************************
AANG01619273.1/1456-1357/Felis.catus.9685                       AUAUGGUGUCUAGCCCUUUAGUUUUGUGGUUGAUGUACUGUGUGCAAGUAUAUACAU...UUAUCACGUGCAGU.CAUUGUCUUUGAAAGUGAGCAUGCAUCUU
#=GR AANG01619273.1/1456-1357/Felis.catus.9685               PP 99*******************************************************...**************.*****************************
AL671963.9/91658-91559/Mus.musculus.10090                       GAUGGUGAUCUAGCCCUUUAGUUUUGAGGUUGGUGUACUGUGUGUGAGUAUACAUAU...UUAUCACACACAGU.CACUAUCUUCGAAAGUGAGGGUGCACAUC
#=GR AL671963.9/91658-91559/Mus.musculus.10090               PP *********************************************************...**************.*****************************
AAWR02034187.1/41002-40903/Equus.caballus.9796                  GAUGGCGAUCUAGCCCUUUAGUUUUGAGGUUGGUGUACUGUGUGUGAGUAUAUAUAU...UUAUCACACAUAGG.CAAUAUCUUUGAAAGUGAGGGUGCACGUC
#=GR AAWR02034187.1/41002-40903/Equus.caballus.9796          PP *********************************************************...**************.*****************************
ABDC01238457.1/396-297/Microcebus.murinus.30608                 GAUGGUGAUUUGGCCCUUUAGUUUUGAGGUUGGUGUACUGUGUGUGAGUACACAUAU...UUAUCACACACAGU.CACUAUCCUCGAAACUAAGGGUGCACAUC
#=GR ABDC01238457.1/396-297/Microcebus.murinus.30608         PP *********************************************************...**************.*****************************
mir-672.dvex658945.+.1.93.[CIN].[Metazoa].RF00911.miRNA         --------AAAAAAUCAUCUGUUUUGAUGUUCAUUUAUGCAGGGCAGUUAUACAUAUguaUAACUGCCCUGCAUaAAUGAACAUCAAAACAGAUGAUUUUU---
#=GR mir-672.dvex658945.+.1.93.[CIN].[Metazoa].RF00911.miRNA PP ........888999*********************999999999999**********88888999999999999678********************9999...
#=GC SS_cons                                                    ::::::::::::::<<<<<<-<<<<<<<<-<<<<<-<<<<<<<<<<<__________...___>>>>>>>>>>>.>>>>>->>>>>>>>->>>>>>::::::::
#=GC RF                                                         gAugGuuAUcUAGccCuucaGuuucgagGUuggugUaCuGuGuGuGaGUAUAuAUAU...UUAuCaCaCaCaGu.caccaUCcucgaaagugagGgUGCAcaUc
//
