# Supplementary material for: Automated detection of ncRNAs in the draft genome sequence of a colonial tunicate: the carpet sea squirt Didemnum vexillum
Source: BMC Genomics. 2016 Aug 30;17(1):691. doi: 10.1186/s12864-016-2934-5 (PMC5006418; doi:10.1186/s12864-016-2934-5)
Supplement: Additional file 3 — Parseable stockholm alignments files of ncRNA candidates on D. vexillum. (GZ 3403 kb) [file 12864_2016_2934_MOESM3_ESM.tar › SupplementalFiles3/RF00749.sto]

# STOCKHOLM 1.0
#=GF AU Infernal 1.1

AANH01005510.1/7154-7076/Gasterosteus.aculeatus.69293              UUGUCUAGCAGAUCAGCUUUUUGUUUGUGUUAUGUUCA...UA-CUAAAAUGU.AAGACGAACAAAAAGUUUGUCUGUUGGAUG
#=GR AANH01005510.1/7154-7076/Gasterosteus.aculeatus.69293      PP ***********************************877...66.*********.******************************
CAAB02005568.1/9492-9414/Takifugu.rubripes.31033                   UCGUCUAGCAGAUCAGCUUUUUGUUUGUGUUAUGUUCC...AA-CUAAAAUGU.AAGACGAACAAAAAGUUUGUCUGUUAGGUG
#=GR CAAB02005568.1/9492-9414/Takifugu.rubripes.31033           PP ***********************************999...98.*********.******************************
AAQR03175805.1/1765-1686/Otolemur.garnettii.30611                  UCUCCUCUCAGGGAAGCUUUUUGCUCGAAUUAUGUUUC...UCAUUCAAAUAU.AAGACGAACAAAAGGUUUGUCUGAGGGCAG
#=GR AAQR03175805.1/1765-1686/Otolemur.garnettii.30611          PP **************************************...************.******************************
AALT01364005.1/1499-1549/Sorex.araneus.42254                       --------------CAUAUUUGGCCCGGGUUAUACCUG...ACGCUCACGUAU.AAGACGAGCAAAAAG---------------
#=GR AALT01364005.1/1499-1549/Sorex.araneus.42254               PP ..............99**********************...************.***************...............
AAWZ02031816.1/9825-9907/Anolis.carolinensis.28377                 UCCUCUAACAAGGAAGCUUUUGGCUCGGGUUAUAUUUUagaAUGGCAGUGUAU.AAGACGAGCAAAAAGCUUGUUGGUUGGAGG
#=GR AAWZ02031816.1/9825-9907/Anolis.carolinensis.28377         PP *************************************97777888999*****.******************************
AAYZ01095204.1/9868-9789/Ochotona.princeps.9978                    UCUCCCCUCAGGGAAGCUUUUUGCUCGCAUUAUGUUUC...UCAUCCAAAUAU.AAGACGAACAAAAGGUUUGUCUGAGAGCAG
#=GR AAYZ01095204.1/9868-9789/Ochotona.princeps.9978            PP **************************************...************.******************************
L15351.1/22841-22920/Mesocricetus.auratus.10036                    UCCUUUGACGGGUGAGCUUUUGGCCCGGGUUAUACCUG...ACACUCACGUAU.AAGACGAGCAAAAAGCUUGUUGGUCAGAGG
#=GR L15351.1/22841-22920/Mesocricetus.auratus.10036            PP **************************************...************.******************************
AAPN01031605.1/4571-4492/Ornithorhynchus.anatinus.9258             UCCUGUGACAGACAAGCUUUUGGCCCAGAUUAUACCUG...ACAUUCCCGUAU.AAGACGAGCAAAAAGCUUGUUGGUCAGAGG
#=GR AAPN01031605.1/4571-4492/Ornithorhynchus.anatinus.9258     PP **************************************...************.******************************
BAAE01155469.1/5362-5284/Oryzias.latipes.8090                      UCGUCUGGCAGAUCAGCUUUUUGUUUGUGUUAUGUUCC...UA-CUACAAUGU.AAGACGAACAAAAAGUUUUUCCGUUGGAUG
#=GR BAAE01155469.1/5362-5284/Oryzias.latipes.8090              PP ***********************************999...88.99*******.******************************
L12104.1/28954-29033/Mesocricetus.auratus.10036                    GCUCCUCUCGGGGAAGCUUUUUGCUCGCGUUAUGUUUC...UCAUCCGAAUAU.AAGACGAACAAAAGGUUUGUCUGAGGGCUG
#=GR L12104.1/28954-29033/Mesocricetus.auratus.10036            PP **************************************...************.******************************
DQ227285.1/14652-14731/Canis.lupus.9615                            UCUCCUCUCAGGGAAGCUUUUUGCUCGCGUUAUGUUUC...UCAUCCGAAUAU.AAGACGAACAAAAGGUUUGUCUGAGGGUAG
#=GR DQ227285.1/14652-14731/Canis.lupus.9615                    PP **************************************...************.******************************
AAFR03022197.1/70154-70233/Monodelphis.domestica.13616             UCUCCUCUCAGGGAAGCUUUUUGCUCGGGUUAUGUUUU...GGAUCUGAAUAU.AAGACGAACAAAAGGUUUGUCUGUGUGCAG
#=GR AAFR03022197.1/70154-70233/Monodelphis.domestica.13616     PP **************************************...************.******************************
DQ227286.1/13629-13708/Canis.lupus.9615                            UCCUGUGACGCAUGAGCUUUUGGCUCGGGUUAUACCUG...AUGCUCACGUAU.AAGACGAGCAAAAAGCUUGUUGGUCAGAGG
#=GR DQ227286.1/13629-13708/Canis.lupus.9615                    PP **************************************...************.******************************
AF130771.1/159-238/Equus.caballus.9796                             UCUCCUCUCAGGGAAGCUUUUUGCUCGCGUUAUGUUUC...UCAUCCGAAUAU.AAGACGAACAAAAGGUUUGUCUGAGGGCAG
#=GR AF130771.1/159-238/Equus.caballus.9796                     PP **************************************...************.******************************
AAFR03022200.1/17966-18045/Monodelphis.domestica.13616             UCCUGUGACAGGUGAGCUUUUGGUCCGGGUUAUACCUG...AUGCAUGUGUAU.AAGACGAGCAAAAAGCUCGUUGGUCGGAGG
#=GR AAFR03022200.1/17966-18045/Monodelphis.domestica.13616     PP **************************************...************.******************************
GU324919.1/21603-21682/Homo.sapiens.9606                           UCCUGUGACGGGCGAGCUUUUGGCCCGGGUUAUACCUG...AUGCUCACGUAU.AAGACGAGCAAAAAGCUUGUUGGUCAGAGG
#=GR GU324919.1/21603-21682/Homo.sapiens.9606                   PP **************************************...************.******************************
mir-208.dvex146831.-.166.240.[CEL].[Metazoa].RF00749.miRNA         UUGUUUAUCGAUCAAGCUUUCGGCCUC--UUUCGUUUU...UUUUUGUAGAGA.AAAA--AACA-AAAGCUUGAUCGAUAAACA
#=GR mir-208.dvex146831.-.166.240.[CEL].[Metazoa].RF00749.miRNA PP *********999999999999999975..888888888...887777777787.7755..***9.99999999999********
mir-208.dvex449436.-.26.97.[CIN].[Metazoa].RF00749.miRNA           UCUUCUUGUAGUUGAUCAAUCU--UCGUGCUUCGGUUG...UUUUUAUA----.AGAACGA--AGAUUGAUCAACUACAAGAAG
#=GR mir-208.dvex449436.-.26.97.[CIN].[Metazoa].RF00749.miRNA   PP *******************988..8******8888888...77665555.....*******..799******************
mir-208.dvex596800.-.95.171.[CSA].[Metazoa].RF00749.miRNA          AUUUCAAGCAUAUACACCUUUUGUAUGC-UUGAAAUGA...UCAAUU-AUUUC.AAG-CAUACAAAAGGUGUAUUGCUUUGUUG
#=GR mir-208.dvex596800.-.95.171.[CSA].[Metazoa].RF00749.miRNA  PP **************************98.666666666...664444.45666.666.9***************99999*****
mir-208.dvex850739.+.139.217.[CIN].[Metazoa].RF00749.miRNA         --UAUUCAGCUAUAAGCCUUU-GCCCGACAGAUACACGu.gUUUUUGAUGUAUgCUGAUGAAC-AAAGGCUUGUGGCUGGCGGA
#=GR mir-208.dvex850739.+.139.217.[CIN].[Metazoa].RF00749.miRNA PP ..77777777********999.********999998775.578889999****99********.899********777777777
#=GC SS_cons                                                       ::::<<<<<-<<<<<<<<<<<-<<-<<--<<<<<<___...________>>>>.>>-->>->>->>>>>>>>>>>->>>>>:::
#=GC RF                                                            UCuucugaCAggcaAgCuUUUuGcUCGgGUUAuacuUu...auauucaaguaU.AAGACGAgCAAAAaGcUugucuGucagaaG
//
