# Supplementary material for: Automated detection of ncRNAs in the draft genome sequence of a colonial tunicate: the carpet sea squirt Didemnum vexillum
Source: BMC Genomics. 2016 Aug 30;17(1):691. doi: 10.1186/s12864-016-2934-5 (PMC5006418; doi:10.1186/s12864-016-2934-5)
Supplement: Additional file 3 — Parseable stockholm alignments files of ncRNA candidates on D. vexillum. (GZ 3403 kb) [file 12864_2016_2934_MOESM3_ESM.tar › SupplementalFiles3/RF00909.sto]

# STOCKHOLM 1.0
#=GF AU Infernal 1.1

AAHX01115170.1/8183-8259/Rattus.norvegicus.10116                 UGCACU-CAAUGCUGAGAG.AAGUAGCAGUUACUUUUUACUCuUAAGUAACUGCAACAUCUCUCAGUAUUGUAAGGCUC
#=GR AAHX01115170.1/8183-8259/Rattus.norvegicus.10116         PP ******.************.**********************99***********************************
AAHY01211887.1/3534-3610/Mus.musculus.10090                      UGCACUAUAAUGCUGAGAG.AAGUAGCAGUUACUUUAUUCUA.UAAGUAACUGCAACAGCUCUCAGUAUUGUAAGGCUC
#=GR AAHY01211887.1/3534-3610/Mus.musculus.10090              PP *******************.**********************.************************************
AAHY01211886.1/6262-6339/Mus.musculus.10090                      UGCAAUGCAUUACUGAGAAuGGGUAGCAGUCACUUUGUACUA.UGAGUAACUGCAACAUCUCUCAGUAUUGUAAGGUUC
#=GR AAHY01211886.1/6262-6339/Mus.musculus.10090              PP ******************************************.************************************
mir-883.dvex195157.-.77.150.[AC].[Metazoa].RF00909.miRNA         UGCAAUGCAAUGCAGUGCA.AAGAUUGAUAC--UUUUUUACA.UAUU-GCAUCAAUCAUUGCACUGCAUUGCAUUGCAU
#=GR mir-883.dvex195157.-.77.150.[AC].[Metazoa].RF00909.miRNA PP *******************.***96555444..344444445.6543.44555669***********************
#=GC SS_cons                                                     :<<--<<<<<<<<<<<<<<.--<<-<<<<<<<<<<_______._>>>>>>>>>>->>-->>>>>>>>>>>>>>-->>::
#=GC RF                                                          UGCAcugcaauaCuGaGag.aaGuAGCaGuuaCuuUaUaCUa.UaaGuaaCuGCAaCAucuCuCaGuauugcaAGGCUC
//
