# Supplementary material for: Automated detection of ncRNAs in the draft genome sequence of a colonial tunicate: the carpet sea squirt Didemnum vexillum
Source: BMC Genomics. 2016 Aug 30;17(1):691. doi: 10.1186/s12864-016-2934-5 (PMC5006418; doi:10.1186/s12864-016-2934-5)
Supplement: Additional file 3 — Parseable stockholm alignments files of ncRNA candidates on D. vexillum. (GZ 3403 kb) [file 12864_2016_2934_MOESM3_ESM.tar › SupplementalFiles3/RF00237.sto]

# STOCKHOLM 1.0
#=GF AU Infernal 1.1

AL954314.8/15829-15770/Danio.rerio.7955                               CUCUUUGGUUAUCUAGCUGUA.UGAGUUAUAACA....-CUG...UCAUAAAGCUAGAUAACCGAAAGU
#=GR AL954314.8/15829-15770/Danio.rerio.7955                       PP *********************.**********99.....999...************************
AAGE02019539.1/116880-116941/Aedes.aegypti.7159                       CUCUUUGGUUAUCUAGCUGUA.UGAGUGAAUUUA...gAACA...UCAUAAAGCUAGCAUACCGAAGUU
#=GR AAGE02019539.1/116880-116941/Aedes.aegypti.7159               PP *********************.************...*****...************************
AAGV020387958.1/714-775/Dasypus.novemcinctus.9361                     AUCUUUGGUUAUCUAGCUGUA.UGAGUGGUGUGG...aGUCU...UCAUAAAGCUAGAUAACAAAAAAG
#=GR AAGV020387958.1/714-775/Dasypus.novemcinctus.9361             PP *********************.************...*****...************************
AAFR03045064.1/82617-82556/Monodelphis.domestica.13616                CUCUUUGGUUAUCUAGCUGUA.UGAGUGUUAUUG...aGCUA...UCAUAAAGCUAGAUAACCGAAAGU
#=GR AAFR03045064.1/82617-82556/Monodelphis.domestica.13616        PP *********************.************...99999...************************
AAVX01065791.1/2124-2183/Callorhinchus.milii.7868                     GUCUUUGGUUAUCUAGCUGUA.UGAGUUUAUUCA....-CCG...UCAUAAAGCUAAAUAACCGAAAGU
#=GR AAVX01065791.1/2124-2183/Callorhinchus.milii.7868             PP *********************.***********9.....***...************************
BAAF04134102.1/794-855/Oryzias.latipes.8090                           AUCUUUGGUUAUCUAGCUGUA.UGAGUGCCGUAU...uUUCU...UCAUAAAGCUAGAUAACCGAAAGU
#=GR BAAF04134102.1/794-855/Oryzias.latipes.8090                   PP *********************.************...9****...************************
Z81467.1/13319-13384/Caenorhabditis.elegans.6239                      AUCUUUGGUGAUUCAGCUUCAaUGAUUGGCUACAgguuU---cuuUCAUAAAGCUAGGUUACCAAAGCU
#=GR Z81467.1/13319-13384/Caenorhabditis.elegans.6239              PP ********************99************74433...566************************
CAAE01015022.1/86446-86507/Tetraodon.nigroviridis.99883               AUCUUUGGUUAUCUAGCUGUA.UGAGUGACGUAC...aAUCU...UCAUAAAGCUAGAUAACCGAAAGU
#=GR CAAE01015022.1/86446-86507/Tetraodon.nigroviridis.99883       PP *********************.************...9****...************************
AGKD01013711.1/6608-6669/Salmo.salar.8030                             GUCUUUGGUUAUCUAGCUGUA.UGAGUGUUAAAU...aCCUG...UCAUAAAGCUAGAUAACCGAAAGU
#=GR AGKD01013711.1/6608-6669/Salmo.salar.8030                     PP *********************.************...88888...************************
BAAB01140220.1/33-92/Bombyx.mori.7091                                 AUCUUUGGUUAUCUAGCUGUA.UGAGUAUUACUG....-ACG...UCAUAAAGCUAGGUUACCGGAGUU
#=GR BAAB01140220.1/33-92/Bombyx.mori.7091                         PP *********************.***********9.....***...************************
BAAF04047241.1/1745-1804/Oryzias.latipes.8090                         AUCUUUGGUUAUCUAGCUGUA.UGAGUUGGUGUA....-AUA...UCAUAAAGCUAGAGAACCGAAUGU
#=GR BAAF04047241.1/1745-1804/Oryzias.latipes.8090                 PP *********************.**********99.....***...************************
CR848047.6/7022-7083/Danio.rerio.7955                                 AUCUUUGGUUAUCUAGCUGUA.UGAGUGUUAUUC...aUUCU...UCAUAAAGCUAGAUAACCGAAAGU
#=GR CR848047.6/7022-7083/Danio.rerio.7955                         PP *********************.************...9****...************************
AAFR03052350.1/15878-15820/Monodelphis.domestica.13616                AUCUUUGGUUUCCUAGCUGUG.UGAGUGUCUCUG....--AA...UCAUAAAGCUGGAGAACCGAAUGU
#=GR AAFR03052350.1/15878-15820/Monodelphis.domestica.13616        PP *********************.**********99......88...************************
CU467822.7/141255-141194/Danio.rerio.7955                             AUCUUUGGUUAUCUAGCUGUA.UGAGUGUUUAUC...uGCCU...UCAUAAAGCUAGAUAACCGAAAGU
#=GR CU467822.7/141255-141194/Danio.rerio.7955                     PP *********************.************...9****...************************
AASV01010872.1/688-628/Drosophila.simulans.7240                       GUCUUUGGUUAUCUAGCUGUA.UGAGUGAUAAAU....AACG...UCAUAAAGCUAGCUUACCGAAGUU
#=GR AASV01010872.1/688-628/Drosophila.simulans.7240               PP *********************.************....****...************************
AAJJ01003219.1/11147-11088/Tribolium.castaneum.7070                   UUCUUUGGUGAUCUAGUUGUA.UGAGUGUUUUAU....-AUA...UCAUAAAGCUGGUUCAGCAAAGCA
#=GR AAJJ01003219.1/11147-11088/Tribolium.castaneum.7070           PP *********************.***********9.....***...************************
AANH01005485.1/10565-10509/Gasterosteus.aculeatus.69293               GUCUUUGGUUAUCUAGCUGUA.UGAGUUUUAAUU....----...UCAUAAAGCUAGAGAACCGAAAGU
#=GR AANH01005485.1/10565-10509/Gasterosteus.aculeatus.69293       PP *********************.**********99...........************************
AAGJ04054934.1/20471-20532/Strongylocentrotus.purpuratus.7668         CUCUUUGGUUAUCUAGCUGUA.UGAGUGAUGUCA...aUGCA...UCAUAAAGCUAGGUUACCAAAGAU
#=GR AAGJ04054934.1/20471-20532/Strongylocentrotus.purpuratus.7668 PP *********************.************...*****...************************
AAZO01004036.1/9217-9278/Pediculus.humanus.121224                     UUCUUUGGUGAUCUAGCUGUA.UGGAUAAUAAUU...uUAUU...CCAUAAAGCUAUUUUACCGAUGUC
#=GR AAZO01004036.1/9217-9278/Pediculus.humanus.121224             PP *********************.************...9****...************************
AEKZ01008225.1/40713-40773/Apis.florea.7463                           UUCUUUGGUUAUCUAGCUGUA.UGAGUAUUAUUC....GACA...UCAUAAAGCUAGGUUACCGGAGUU
#=GR AEKZ01008225.1/40713-40773/Apis.florea.7463                   PP *********************.************....****...************************
AAVX01083387.1/420-360/Callorhinchus.milii.7868                       CUCUUUGGUUUUCUAGCUGUA.UGAGUGUGUUAU....ACCU...UCAUAAAGCUAGACAACCGAAUGU
#=GR AAVX01083387.1/420-360/Callorhinchus.milii.7868               PP *********************.************....****...************************
AANU01176011.1/665-604/Macaca.mulatta.9544                            CUCUUUGGUUAUCUAGCUGUA.UGAGUGCCACAG...aGCCG...CUCUCAAGCUAGAUAACCGAAAGU
#=GR AANU01176011.1/665-604/Macaca.mulatta.9544                    PP *********************.************...87777...555999******************
AAPN01432088.1/257-198/Ornithorhynchus.anatinus.9258                  GUCUUUGGUUAUCUAGCUGUA.UGAGUGUAUGUG....-AUG...UCAUAAAGCUAGAGAACCGAAUGU
#=GR AAPN01432088.1/257-198/Ornithorhynchus.anatinus.9258          PP *********************.***********9.....***...************************
AAJJ01000398.1/19121-19058/Tribolium.castaneum.7070                   UUCUUUGGUUAUCUAGCUGUA.UGAGUAUUGUUUa.auAACA...UCAUAAAGCUAGGUUACCGGAGUU
#=GR AAJJ01000398.1/19121-19058/Tribolium.castaneum.7070           PP *********************.******9999997.777778...************************
AAQA01000025.1/15457-15396/Brugia.malayi.6279                         UACUUUGGUUAUCUAGCUGUA.UGAGUAAGUUAC...uGGCU...UCAUAAAGCUAGGUUACCAAAGCU
#=GR AAQA01000025.1/15457-15396/Brugia.malayi.6279                 PP *********************.************...9****...************************
CAAK05014843.1/1888-1946/Danio.rerio.7955                             CUCUUUGGUUAUCUAGCUGUA.UGAGUUAUGAAA....--UA...UCAUAAAGCUAGAGAACCGAAAGU
#=GR CAAK05014843.1/1888-1946/Danio.rerio.7955                     PP *********************.*****9999888......99...************************
AC005316.1/63325-63386/Homo.sapiens.9606                              CUCUUUGGUUAUCUAGCUGUA.UGAGUGCCACAG...aGCCG...UCAUAAAGCUAGAUAACCGAAAGU
#=GR AC005316.1/63325-63386/Homo.sapiens.9606                      PP *********************.************...99***...************************
CAAE01014654.1/3052-3111/Tetraodon.nigroviridis.99883                 AUCUUUGGUUAUCUAGCUGUA.UGAGUUUAUGUA....-AUA...UCAUAAAGCUAGAGAACCGAAUGU
#=GR CAAE01014654.1/3052-3111/Tetraodon.nigroviridis.99883         PP *********************.*********999.....***...************************
AC116051.4/129891-129952/Mus.musculus.10090                           AUCUUUGGUUAUCUAGCUGUA.UGAGUGGUGUGG...aGUCU...UCAUAAAGCUAGAUAACCGAAAGU
#=GR AC116051.4/129891-129952/Mus.musculus.10090                   PP *********************.************...*****...************************
AAZX01012164.1/4457-4517/Nasonia.vitripennis.7425                     UUCUUUGGUUAUCUAGCUGUA.UGAGUUUGGUUG....UACA...UCAUAAAGCUAGGUUACCGGAGUU
#=GR AAZX01012164.1/4457-4517/Nasonia.vitripennis.7425             PP *********************.************....****...************************
AAAB01008960.1/1144939-1144878/Anopheles.gambiae.180454               CUCUUUGGUUAUCUAGCUGUA.UGAGUGUAUUUU...aAACG...UCAUAAAGCUAGCAUACCGAAGUU
#=GR AAAB01008960.1/1144939-1144878/Anopheles.gambiae.180454       PP *********************.************...*****...************************
AANH01000350.1/78292-78353/Gasterosteus.aculeatus.69293               GUCUUUGGUUAUCUAGCUGUA.UGAGUGUUAAUC...aUCCA...UCAUAAAGCUAGAUAACCGAAAGU
#=GR AANH01000350.1/78292-78353/Gasterosteus.aculeatus.69293       PP *********************.************...9****...************************
AAZO01004437.1/24877-24818/Pediculus.humanus.121224                   UUCUUUGGUUAUCUAGCUGUA.UGGAUAUUUUGA....-ACU...UCAUAAAGCUACAUUACCGAAGGU
#=GR AAZO01004437.1/24877-24818/Pediculus.humanus.121224           PP *********************.**********99.....***...************************
BAAF04029497.1/530-469/Oryzias.latipes.8090                           GUCUUUGGUUAUCUAGCUGUA.UGAGUGUGAUUU...aCCCA...UCAUAAAGCUAGAUAACCGAAAGU
#=GR BAAF04029497.1/530-469/Oryzias.latipes.8090                   PP *********************.************...99999...************************
AAST01027169.1/135-76/Drosophila.simulans.7240                        UCUUUUGGUUAUCUAGCUGUA.UGAGUGAUAAUA....-ACG...UCAUAAAGCUAGCCUACCGAAGUU
#=GR AAST01027169.1/135-76/Drosophila.simulans.7240                PP 88899****************.************.....***...************************
BAAE01170633.1/457-398/Oryzias.latipes.8090                           AUCUUUGGUUAUCUAGCUGUA.UGAGUGUUCUGC....-UCG...UCAUAAAGCUAGAUAACCGAAAGU
#=GR BAAE01170633.1/457-398/Oryzias.latipes.8090                   PP *********************.*********999.....***...************************
AF155142.1/45725-45784/Mus.musculus.10090                             AUCUUUGGUUAUCUAGCUGUA.UGAGUGUAUUGG....-UCU...UCAUAAAGCUAGAUAACCGAAAGU
#=GR AF155142.1/45725-45784/Mus.musculus.10090                     PP *********************.**********99.....***...************************
AAGE02024640.1/55219-55280/Aedes.aegypti.7159                         UGCUUUGGCGCUUUAGCUGUA.UGAUAGAAUUUA...aUAUU...UCAUAAAGCUAGAUUACCAAAGCA
#=GR AAGE02024640.1/55219-55280/Aedes.aegypti.7159                 PP *********************.************...9****...************************
AAKO01001629.1/14298-14360/Drosophila.sechellia.7238                  UGCUUUGGCGCUUUAGCUGUA.UGAUAGAUUUAAa..cUACU...UCAUAAAGCUAGAUUACCAAAGCA
#=GR AAKO01001629.1/14298-14360/Drosophila.sechellia.7238          PP *********************.************9..99999...************************
AADG06003322.1/33812-33872/Apis.mellifera.7460                        UACUUUGGUAAUAUAGCUCUA.UGAUUUUAAUUA....AGGA...UCAUAAAGCUAGAUUACCAAAGCA
#=GR AADG06003322.1/33812-33872/Apis.mellifera.7460                PP *********************.************....9999...************************
mir-9.dvex186059.-.1336.1388.[XTR].[Metazoa].RF00237.miRNA            AAAUCUGGUUCUAU---UUUA.UGAGCACUUUUG....--UA...UCAUAAA---AUAGAACCAGAUUU
#=GR mir-9.dvex186059.-.1336.1388.[XTR].[Metazoa].RF00237.miRNA    PP *************9...9***.*****9999999......99...******9...9*************
#=GC SS_cons                                                          :::<<<<<<<<<<<<<<<--<.<<<_________....____...>>>>-->>>>>>>>>>>>>>>:::
#=GC RF                                                               aUCUUuGGUuaucUAGCUGUA.UGAGUGuuuuua....uaca...UCAUAAAGCUAgauaACCgAAggU
//
