# Supplementary material for: Automated detection of ncRNAs in the draft genome sequence of a colonial tunicate: the carpet sea squirt Didemnum vexillum
Source: BMC Genomics. 2016 Aug 30;17(1):691. doi: 10.1186/s12864-016-2934-5 (PMC5006418; doi:10.1186/s12864-016-2934-5)
Supplement: Additional file 3 — Parseable stockholm alignments files of ncRNA candidates on D. vexillum. (GZ 3403 kb) [file 12864_2016_2934_MOESM3_ESM.tar › SupplementalFiles3/RF00717.sto]

# STOCKHOLM 1.0
#=GF AU Infernal 1.1

AADG06004063.1/7218-7138/Apis.mellifera.7460                      GCUCUUUAUGCUUUUGAUUGUUGCUCAGAAAGCCUUGAUUAUGA---UAU..UGGCUUUCGGGCAAUAAUCAUAAUCAC.GAAAGGG
#=GR AADG06004063.1/7218-7138/Apis.mellifera.7460              PP ******************************************99...899..***************************.*******
AAWU01022757.1/12051-12134/Culex.quinquefasciatus.7176            UUUCUAUAAAAUUUUGAUUGUUGCUCAGAAAGCCGUGCAUUCGAAACAUU..CCGCUUUCGAGCAGUAAUCAGAGUCAA.AUAAAAC
#=GR AAWU01022757.1/12051-12134/Culex.quinquefasciatus.7176    PP **************************************************..***************************.*******
AAPT01020729.1/201657-201576/Drosophila.grimshawi.7222            CGCUCAUAUAAUUUUGAUUGUUGCUCAGAAAGCCUUUCACUUGA--CACU..UGGCUUUCGAGUAAUAAUCGAAACCAA.AUAAGCG
#=GR AAPT01020729.1/201657-201576/Drosophila.grimshawi.7222    PP **************************************999988..999*..***************************.*******
AAPQ01006582.1/536778-536860/Drosophila.erecta.7220               CACUUAUAUAAUUUUGAUUGUUGCUCAGAAAGCCCUAUUAUCUA-ACAGC..UGGCUUUCGAGCAAUAAUUGAAACCAG.AUAAGUG
#=GR AAPQ01006582.1/536778-536860/Drosophila.erecta.7220       PP ***********************************998888776.78***..***************************.*******
AANI01017430.1/85121-85040/Drosophila.virilis.7244                CGCCUAUAUCAUUUUGAUUGUUGCUCAGAAAGCCCUGCAUUCAA--UACU..UGGCUUUCGAGUAAUAAUCGAAACCAA.AUAAGCG
#=GR AANI01017430.1/85121-85040/Drosophila.virilis.7244        PP *************************************9998855..999*..***************************.*******
AE014296.4/18854071-18854154/Drosophila.melanogaster.7227         CACUUAUAUAAUUUUGAUUGUUGCUCAGAAAGCCCUCAUUGUUUACCAGU..UGGCUUUCGAGCAAUAAUUGAAACCAG.AUAAGUG
#=GR AE014296.4/18854071-18854154/Drosophila.melanogaster.7227 PP **************************************************..***************************.*******
AAEU02004141.1/4128-4045/Drosophila.yakuba.7245                   CACUUAUAUAAUUUUGAUUGUUGCUCAGAAAGCCCUUACUAUUUAACAGC..UGGCUUUCGAGCAAUAAUUGAAACCAG.AUAAGUG
#=GR AAEU02004141.1/4128-4045/Drosophila.yakuba.7245           PP **************************************************..***************************.*******
AAPU01011669.1/1431-1347/Drosophila.mojavensis.7230               CCCUUAUAUAAUUUUGAUUGUUGCUCAGAAAGCCCGUAAUUUAACUUAAC.aUGGCUUUCGAGUAAUAAUCGAAACCAA.AUAAGGC
#=GR AAPU01011669.1/1431-1347/Drosophila.mojavensis.7230       PP *****************************************999999888.8***************************.*******
AAFS01000172.1/91075-90992/Drosophila.pseudoobscura.46245         CACUUAUCUAUUUUUGAUUGUUGCUCAGAAAGCCCUUAUAAUUAACCAGU..UGGCUUUCGAGCAAUUAUCAAAGCCAA.AUAAGUG
#=GR AAFS01000172.1/91075-90992/Drosophila.pseudoobscura.46245 PP **************************************************..***************************.*******
AASU01006755.1/588-667/Drosophila.simulans.7240                   CACUUAUAUAAUUUUGAUUGUUGCUCAGAAAGCCCUUAUUGUUUACCAGU..UGGCUUU-GAGC--UAAU-GGAACCAG.AGAAGUG
#=GR AASU01006755.1/588-667/Drosophila.simulans.7240           PP **************************************************..*******.****..***9.********.*******
AAJJ01004236.1/2476-2553/Tribolium.castaneum.7070                 UUCCUUU-UGCUUUUGAUUGUUGCUCAGAAAGCCGGGUGUUAGAAA----..-GGCUUUCGGGCAAUAAUCAUUUCCAA.AGAGGAC
#=GR AAJJ01004236.1/2476-2553/Tribolium.castaneum.7070         PP 9999999.9*********************************9988.......**************************.*******
AAZX01000470.1/15987-15906/Nasonia.vitripennis.7425               GCUCUCUAUGCUUUUGAUUGUUGCUCAGAAAGCCUCGAUAUCGA---UAC..UGGCUUUCGGGCAAUAAUCAUAAUCACgGGAGAGU
#=GR AAZX01000470.1/15987-15906/Nasonia.vitripennis.7425       PP *******************************************9...889..9*************************999******
AAGE02021501.1/12488-12571/Aedes.aegypti.7159                     UUUCUAUAAAAUUUUGAUUGUUGCUCAGAAAGCCGUGCAUUUGAAACGGG..UCGCUUUCGAGCAGUAAUCAAAGUCAA.AUAAAAC
#=GR AAGE02021501.1/12488-12571/Aedes.aegypti.7159             PP **************************************************..***************************.*******
AAPP01019348.1/396602-396519/Drosophila.ananassae.7217            CACUUAUAUAAUUUUGAUUGUUGCUCAGAAAGCCCUUAUAAAUUAUUAGC..UGGCUUUCGAGCAAUAAUUGAAACCAA.AUAAGUG
#=GR AAPP01019348.1/396602-396519/Drosophila.ananassae.7217    PP **************************************************..***************************.*******
AAAB01006400.1/15231-15314/Anopheles.gambiae.180454               UUUGUAUAAAAUUUUGAUUGUUGCUCAGAAAGCCGUGUCGAUUAAGCAAU..UCGCUUUCGGGCAGUAAUCAAAGUCAA.AUACAAC
#=GR AAAB01006400.1/15231-15314/Anopheles.gambiae.180454       PP **************************************************..***************************.*******
AAKO01002852.1/220904-220985/Drosophila.sechellia.7238            CACUUAUAUAAUUUUGAUUGUUGCUCAGAAAGCCCUUAUUG--UACCAGU..UGGCUUUCGAGCAAUAAUUGAAACCAG.AUAAGUG
#=GR AAKO01002852.1/220904-220985/Drosophila.sechellia.7238    PP ***********************************997655..588****..***************************.*******
mir-315.dvex382663.+.14.88.[CEL].[Metazoa].RF00717.miRNA          --UUCUC----UUUUUGAUAUUUCUCA-AGAGUCUAAAAUUGAUAAUGACaaAGACUUUUGAGAAAUAUCGAAAA----.GAGAACU
#=GR mir-315.dvex382663.+.14.88.[CEL].[Metazoa].RF00717.miRNA  PP ..77777....8888888889999995.66666666666555555554444456666778999999888888888.....7777777
#=GC SS_cons                                                      :<<<<<<----<<<<<<<<<<<<<<<-<<<<<<<________________.._>>>>>>>>>>>>>>>>>>>>>>----.>>>>>>:
#=GC RF                                                           cccuUauAUaauUuuGAUUGuUGCuCAGAAAGCCcUuauuuuuaAacAau..UGGCUUUCGaGCAaUAAUCaaAacCAa.auAaggg
//
