# Supplementary material for: Automated detection of ncRNAs in the draft genome sequence of a colonial tunicate: the carpet sea squirt Didemnum vexillum
Source: BMC Genomics. 2016 Aug 30;17(1):691. doi: 10.1186/s12864-016-2934-5 (PMC5006418; doi:10.1186/s12864-016-2934-5)
Supplement: Additional file 3 — Parseable stockholm alignments files of ncRNA candidates on D. vexillum. (GZ 3403 kb) [file 12864_2016_2934_MOESM3_ESM.tar › SupplementalFiles3/RF00858.sto]

# STOCKHOLM 1.0
#=GF AU Infernal 1.1

AANI01016236.1/76413-76323/Drosophila.virilis.7244                   ACACCC.CGCUGCUCAGGUAC.UUAGUGACUCUCA...AUCA..UCUAUUGCU..UUgcauaccuUGAGGGUCGCUCU.GUGCCUGUGCCGCCUGUGC..UGC
#=GR AANI01016236.1/76413-76323/Drosophila.virilis.7244           PP ******.**************.*************...****..*********..***********************.*******************..***
AAPT01019705.1/15024-15115/Drosophila.grimshawi.7222                 ACACGU.UGCUGCUCAGGUAC.UUAGUGACUCUCAauuCAAC..AUUGUAUUG..CAcgc..cuuUGAGGGUCGCUCU.GUGCCUGUGUUGCACGUGU..UGC
#=GR AAPT01019705.1/15024-15115/Drosophila.grimshawi.7222         PP ******.**************.*************9888888..888888888..889**..****************.*******************..***
AAQB01008360.1/26170-26086/Drosophila.willistoni.7260                UGCCUA.AACAGCUCAGGUAC.UUAGUGACUCUCA...AAGA..AUAUAUCUAgaCU........UGAGAGACGCUCU.GUACCUAGACUGUUGUGUC..UGC
#=GR AAQB01008360.1/26170-26086/Drosophila.willistoni.7260        PP ******.**************.*************...****..*********8888........*************.*******************..***
AABU01002759.1/4710601-4710519/Drosophila.melanogaster.7227          CCACUC.GAUGGCUCAGGUAC.UUAGUGACUCUCA...AUGC..UUUUGACAU..UU........UGGGGGUCACUCU.GUGCCUGUGCUGCCAGUGG..GAC
#=GR AABU01002759.1/4710601-4710519/Drosophila.melanogaster.7227  PP ******.**************.*************...****..*********..**........*************.*******************..***
AADE01000148.1/25176-25258/Drosophila.pseudoobscura.46245            -CACUUuGCCGGCUCAGGUAC.UUAGUGACUCUCA...AUGC..UUUCGACAU..CU........UGAGAGUCUCUCU.GUGCCUGCACUGGCGGUGG..UGC
#=GR AADE01000148.1/25176-25258/Drosophila.pseudoobscura.46245    PP .****99**************.*************...****..*********..**........*************.*******************..***
AAPP01015742.1/196327-196245/Drosophila.ananassae.7217               CCACUU.GGUAGCUCAGGUAC.UUAGUGACUCUCA...AUGC..AUUUGACAU..UU........UGGGAGCCACUUU.GUGCCUGGGCCAUCAGUGC..GAC
#=GR AAPP01015742.1/196327-196245/Drosophila.ananassae.7217       PP ******.**************.*************...****..*********..**........*************.*******************..***
AAPU01010522.1/87951-88041/Drosophila.mojavensis.7230                ACACGC.UGCAGCUCAGGUAC.UUAGUGACUCUCA...AUCA..CAUAUUGCU..UUgcauacuuUGAGGGUCGCUCU.GUGCCUGUGCCGCCCGUGU..UGC
#=GR AAPU01010522.1/87951-88041/Drosophila.mojavensis.7230        PP ******.**************.*************...****..*********..***********************.*******************..***
mir-306.dvex118245.-.2950.3019.[CEL].[Metazoa].RF00858.miRNA         ------.--CAACUUGGCAGCaAAAGUGAUACUCU...AUAA..AUAGGUUUU..AU........UGAGUAUCACUUUcGCUGCUUAGUUGACA----..---
#=GR mir-306.dvex118245.-.2950.3019.[CEL].[Metazoa].RF00858.miRNA PP .........888888888888788***********...9988..888888888..89........9**********997888888888888887.........
mir-306.dvex459574.+.1629.1713.[XTR].[Metazoa].RF00858.miRNA         ----AA.AGCGAGUCUUCGUC.AUGGUGACAUACA...CAAAauAUCAUGUUU..--gu...uugUGUGUGUCACUCU.GACAAAACCUUGCUUUGUAgcCG-
#=GR mir-306.dvex459574.+.1629.1713.[XTR].[Metazoa].RF00858.miRNA PP ....99.**************.*************...554400333333333....33...589*************.*************9766541145.
#=GC SS_cons                                                         <<<<<-.<<<<<<-<<<<<<<.--<<<<<<<<<<<...<<<<..____>->>>..--........>>>>>>>>>>>--.>>>>>>>->>>>>>>>>>>..:::
#=GC RF                                                              ccaccu.ggcgGcUCAGGuAC.UUAGcGaCuCuCA...augc..auUugacau..uU........UGaGaGuCgCUCU.GUgCCUGugCcgccggugg..uGC
//
