# Supplementary material for: Automated detection of ncRNAs in the draft genome sequence of a colonial tunicate: the carpet sea squirt Didemnum vexillum
Source: BMC Genomics. 2016 Aug 30;17(1):691. doi: 10.1186/s12864-016-2934-5 (PMC5006418; doi:10.1186/s12864-016-2934-5)
Supplement: Additional file 3 — Parseable stockholm alignments files of ncRNA candidates on D. vexillum. (GZ 3403 kb) [file 12864_2016_2934_MOESM3_ESM.tar › SupplementalFiles3/RF00251.sto]

# STOCKHOLM 1.0
#=GF AU Infernal 1.1

AY866245.1/430-501/Pongo.pygmaeus.9600                             GCUCCUGAUUGUCCAAACGCAAUUCU....CGAGUCUAUGGCCCCGGCCGAGAGUUGAGUCUGGACGUCCCGAGCC
#=GR AY866245.1/430-501/Pongo.pygmaeus.9600                     PP **************************....**********************************************
AAPN01125568.1/829-757/Ornithorhynchus.anatinus.9258               GCCGCUGAUUGUCCAAACGCAAUUCUugugCGAGUUUGCGGC--CAACCGAGAAUUGUGACUGGACAUCUGUGGC-
#=GR AAPN01125568.1/829-757/Ornithorhynchus.anatinus.9258       PP ******************************************..*******************************.
AL928926.9/24183-24111/Mus.musculus.10090                          GCCACUGAUUGUCCAAACGCAAUUCUuguaCGAGUCUGCGGC--CAACCGAGAAUUGUGGCUGGACAUCUGUGGU-
#=GR AL928926.9/24183-24111/Mus.musculus.10090                  PP ******************************************..*******************************.
AJ421778.1/62949-62878/Macaca.mulatta.9544                         GCUCCUGAUUGUCCAAACGCAAUUCU....CGAGUCUAUGGCUCUGGCCGAGAGUUGAGUCUGGACGUCCCGAGCC
#=GR AJ421778.1/62949-62878/Macaca.mulatta.9544                 PP **************************....**********************************************
AY152826.1/42824-42753/Felis.catus.9685                            GCUCUUGAUUGUCCAAACGCAAUUCU....CGAGUCUAUGGCUCCGGCCGAGAGUUGAGUCUGGACGUCCCGAGCC
#=GR AY152826.1/42824-42753/Felis.catus.9685                    PP **************************....**********************************************
D84401.1/35519-35448/Homo.sapiens.9606                             GCUCCUGAUUGUCCAAACGCAAUUCU....CGAGUCUAUGGCUCCGGCCGAGAGUUGAGUCUGGACGUCCCGAGCC
#=GR D84401.1/35519-35448/Homo.sapiens.9606                     PP **************************....**********************************************
AAWZ02035889.1/954-887/Anolis.carolinensis.28377                   GGUCCUGAUUGUCCAAACGCAAUUCU....UG--UCUCCGCU--CCACCGAGAGUUGAGUCUGGACAUCAGGAGCC
#=GR AAWZ02035889.1/954-887/Anolis.carolinensis.28377           PP **************************....**..99999999..999*****************************
AAFR03043752.1/856-788/Monodelphis.domestica.13616                 GCUCCUGAUUGUCCAAACGCAAUUCU....CGUGGCUCCGGCCCU---CGAGAGUUGGGUCUGGACAUCCCGAGCC
#=GR AAFR03043752.1/856-788/Monodelphis.domestica.13616         PP **************************....************888...****************************
AE014296.4/17308119-17308189/Drosophila.melanogaster.7227          AGCUAUGAUUGUCCAAACGCAAUUCU....UGUUGAUAUUCA-AUAUUCAAGGGUUGCGACUGGGCAUCGCGGCUC
#=GR AE014296.4/17308119-17308189/Drosophila.melanogaster.7227  PP **************************....*********999.9********************************
AF100956.1/111730-111659/Mus.musculus.10090                        GCUCCUGAUUGUCCAAACGCAAUUCU....CGAGUCUCUGGCUCCGGCCGAGAGUUGCGUCUGGACGUCCCGAGCC
#=GR AF100956.1/111730-111659/Mus.musculus.10090                PP **************************....**********************************************
AY866243.1/430-501/Macaca.mulatta.9544                             GCUCCUGAUUGUCCAAACGCAAUUCU....CGAGUCUAUGGCUCUGGCCGAGAGUUGAGUCUGGACGUCCCGAGCC
#=GR AY866243.1/430-501/Macaca.mulatta.9544                     PP **************************....**********************************************
AY866244.1/138-209/Gorilla.gorilla.9593                            GCUCCUGAUUGUCCAAACGCAAUUCU....CGAGUCUAUGGCUCCGGCCGAGAGUUGAGUCUGGACGUCCCGAGCC
#=GR AY866244.1/138-209/Gorilla.gorilla.9593                    PP **************************....**********************************************
mir-219.dvex454576.-.743.809.[DRE].[Metazoa].RF00251.miRNA         CUGUCAGAUUGUCCAAUCGCAAUUUC....UG---UUCAGU--AUAAACUGAAGUUGUGCGUGGACAUCUUACUGC
#=GR mir-219.dvex454576.-.743.809.[DRE].[Metazoa].RF00251.miRNA PP 777899********************....99...344444..588999***************************
#=GC SS_cons                                                       :::::::::<<<<<<--<<<<<<<<<....<<________________>>>>>>>>>>>-->>>>>>:::::::::
#=GC RF                                                            GcuccUGAUuGUCCAAACgCAAuUCU....CGAGUcUauGGcuccagCCGAGAgUUGcGuCUGGACaUCccGaGcC
//
