# Supplementary material for: Automated detection of ncRNAs in the draft genome sequence of a colonial tunicate: the carpet sea squirt Didemnum vexillum
Source: BMC Genomics. 2016 Aug 30;17(1):691. doi: 10.1186/s12864-016-2934-5 (PMC5006418; doi:10.1186/s12864-016-2934-5)
Supplement: Additional file 3 — Parseable stockholm alignments files of ncRNA candidates on D. vexillum. (GZ 3403 kb) [file 12864_2016_2934_MOESM3_ESM.tar › SupplementalFiles3/RF00015.sto]

# STOCKHOLM 1.0
#=GF AU Infernal 1.1

AACT01063233.1/31971-31831/Ciona.savignyi.51511                      AGCUUUGCGCAGUGGCAGUAACAUAGCCAAUGAGGUUUA.UCCGAGGCGUGUUUAUUGCUAGUUGAAAACUAUA.CCCAAUACCCCGCC.CU.GUCGACGUg..aAACA.................CC.GUC.GG.CUG.UGGCAAUUUCUGACGGGUUCUCCGGAAC
#=GR AACT01063233.1/31971-31831/Ciona.savignyi.51511              PP ***************************************.**********************************.**************.99.999999998..55555.................77.999.99.999.****************************
AABS01000042.1/351938-351798/Ciona.intestinalis.7719                 AGCUUUGCGCAGUGGCGGUAUCGUAGCCUAUGAGGUUUA.UCCGAGGCGCGAUUAUUGCUAGUUGAAAACUAUU.CCCAAUACCCCGCC.CU.GUCGACGUg..aAAAA.................CC.GUC.GG.CUG.UGGCAAUUUCUGAUGUGUUCUCAGGAAC
#=GR AABS01000042.1/351938-351798/Ciona.intestinalis.7719         PP ***************************************.**********************************.**************.*9.999999999..66666.................78.999.99.99*.****************************
AC193264.3/174224-174084/Pan.troglodytes.9598                        AGCUUUGCGCAGUGGCAGUAUCGUAGCCAAUGAGGUUUA.UCCGAGGCGCGAUUAUUGCUAAUUGAAAACUUUU.CCCAAUACCCCGCC.AU.GACGACUU...gAAAU................aUA.GUC.GG.CAU.UGGCAAUUUUUGACAGUCUCUACGGAGA
#=GR AC193264.3/174224-174084/Pan.troglodytes.9598                PP ***************************************.**********************************.**************.77.77777777...75555................266.777.77.777.9***************************
AANG01100342.1/1096-956/Felis.catus.9685                             AGCUUUGCGCAGUGGCAGUAUCGUAGCCAAUGAGGUUUA.UCCGAGGCGCGAUUAUUGCUAAUUGAAAACUUUU.CCCAAUACCCCGCC.AU.GACGACUU...gAAAU................aUA.GUC.GG.CAU.UGGCAAUUUUUGACAGUCUCUACGGAGA
#=GR AANG01100342.1/1096-956/Felis.catus.9685                     PP ***************************************.**********************************.**************.77.77777777...75555................266.777.77.777.9***************************
ABEG02000949.1/11902-11764/Caenorhabditis.brenneri.135651            AGCUUUGCGCUGGGGCGAUAACGUGACCAAUGAGGCUUU.GCCGAGGUGCGUUUAUUGCUGGUUGAAAACUUUU.CCCAAUUGCCCGCG.AU.GACCCCUG...aAACA.................CG.GGU.GU.CAU.ACGCAAUUUUUGAACGCCUCCA-GGAGG
#=GR ABEG02000949.1/11902-11764/Caenorhabditis.brenneri.135651    PP ***************************************.**********************************.**************.**.********...77778.................88.999.**.***.********************99.8****
M15957.1/271-411/Homo.sapiens.9606                                   AGCUUUGCGCAGUGGCAGUAUCGUAGCCAAUGAGGUUUA.UCCGAGGCGCGAUUAUUGCUAAUUGAAAACUUUU.CCCAAUACCCCGCC.AU.GACGACUU...gAAAU................aUA.GUC.GG.CAU.UGGCAAUUUUUGACAGUCUCUACGGAGA
#=GR M15957.1/271-411/Homo.sapiens.9606                           PP ***************************************.**********************************.**************.77.77777777...75555................266.777.77.777.9***************************
Z74042.2/30433-30295/Caenorhabditis.elegans.6239                     AGCUUUGCGCUGGGGCGAUAACGUGACCAAUGAGGCUUU.GCCGAGGUGCGUUUAUUGCUGGUUGAAAACUUUU.CCCAAUUGCCCGCG.AU.GUCCCCUG...aAACA.................UG.GGU.GG.CAU.ACGCAAUUUUUGAAAGCCUCUA-GGAGG
#=GR Z74042.2/30433-30295/Caenorhabditis.elegans.6239             PP ***************************************.**********************************.**************.**.********...55556.................66.777.**.***.*********************9.8****
AAFC03029538.1/15458-15318/Bos.taurus.9913                           AGCUUUGCGCAGUGGCAGUAUCGUAGCCAAUGAGGUUUA.UCCGAGGCGCGAUUAUUGCUAAUUGAAAACUUUU.CCCAAUACCCCGCC.AU.GACGACUU...gAAAU................aCA.GUC.GG.CAU.UGGCAAUUUUUGACAGUCUCUACGGAGA
#=GR AAFC03029538.1/15458-15318/Bos.taurus.9913                   PP ***************************************.**********************************.**************.77.77777776...66666................266.777.77.777.9***************************
AADK01043685.1/1410-1272/Bombyx.mori.7091                            AACUUUGCGCAGAGGCAAUAUCGUAACCAAUGAGGUUAA.UCCGAGGUGCGAUUAUUGCUAGUUGAAAACUUUA.C-CAAUACCCCGCC.UU.GUGGACGUg..aAACA.................CC.GUC.CG.CUA.UGGCAAUUUUUGGAAGGCCGUA-AAGGC
#=GR AADK01043685.1/1410-1272/Bombyx.mori.7091                    PP ***************************************.*******************************998.7.************.**.999999999..55555.................77.999.99.***.********************99.68***
DQ451048.1/205-341/Thryonomys.swinderianus.10169                     AGCUUUGCAUAGUGGUAGUACUGUAGCCAUUGAAGUUUU.UCAGAGGUGUGAUUAUUGCUAAUUGAAAACAGGGaAACGAAGC-UCCUG.UC.CUGUUUAA...uCUGU.................AU.AAA.UG.UAA.UUUGUA---CUUGAGCCCCUUUACUGGG
#=GR DQ451048.1/205-341/Thryonomys.swinderianus.10169             PP ***************************************.********************************9999*****96.55566.66.66666655...33334.................45.666.66.666.666644...4558888************
AAFR03070450.1/4019-4159/Monodelphis.domestica.13616                 AGCUUUGCGCAGUGGCAGUAUCGUAGCCAAUGAGGUUUA.UCCGAGGCGCGAUUAUUGCUAAUUGAAAACUUUU.CCCAAUACCCCGCC.AU.GACGACUU...gAAAU................aUA.GUC.GG.CAU.UGGCAAUUUUUGACAGUCUCUACGGAGA
#=GR AAFR03070450.1/4019-4159/Monodelphis.domestica.13616         PP ***************************************.**********************************.**************.77.77777777...75555................266.777.77.777.9***************************
AAPU01010717.1/67287-67148/Drosophila.mojavensis.7230                AUCUUUGCGCAGAGGCGAUAUCGUAACCAAUGAAGUUCU.ACUGAGGUGCGAUUAUUGCUAGUUGAAAACUUUA.ACCAAUACCCCGCCaUG.GGGACGUG....AAAU.................AC.CGU.CCaCUA.CGGCAAUUUUUGGAA-GCCCGAAAGGGC
#=GR AAPU01010717.1/67287-67148/Drosophila.mojavensis.7230        PP ***************************************.**********************************.**************999.99999999....9999.................99.999.996888.9************99.************
ADTU01005844.1/39857-39997/Atta.cephalotes.12957                     AGCUUUGCGCAGUGGCGAUAUCGUAACCAAUGAGGUUCU.ACCGAGGUGCGAUUAUUGCUAGUUGAAAACUUUU.ACCAAUACCCCGCCaUG.ACGAUGUG....AAAU.................AC.CAU.CG.GCUaCGGCAAUUUUUGAAAGUUUCUGCGGAAA
#=GR ADTU01005844.1/39857-39997/Atta.cephalotes.12957             PP ***************************************.**********************************.**************778.88888888....9999.................88.888.88.76648***************************
AAWR02035467.1/41938-42078/Equus.caballus.9796                       AGCUUUGCGCAGUGGCAGUAUCGUAGCCAAUGAGGUUUA.UCCGAGGCGCGAUUAUUGCUAAUUGAAAACUUUU.CCCAAUACCCCGCC.GU.GACGACUU...gAAAU................aUA.GUC.GG.CAC.UGGCAAUUUUUGACAGUCUCUACGGAGA
#=GR AAWR02035467.1/41938-42078/Equus.caballus.9796               PP ***************************************.**********************************.**************.88.87777777...75555................277.777.77.888.****************************
AAPQ01007039.1/986580-986441/Drosophila.erecta.7220                  AUCUUUGCGCAGAGGCGAUAUCGUAACCAAUGAAGUUCU.ACUGAGGUGCGAUUAUUGCUAGUUGAAAACUUUA.ACCAAUACCCCGCCaUG.GGGACGUG....AAAC.................AC.CGU.CCaCUA.CGGCAAUUUUUGGAA-GCCCGAGAGGGC
#=GR AAPQ01007039.1/986580-986441/Drosophila.erecta.7220          PP ***************************************.**********************************.**************889.99999999....9999.................99.999.886888.9************99.************
AAPE02005503.1/37803-37943/Myotis.lucifugus.59463                    AGCUUUGCGCAGUGGCAGUAUCGUAGCCAAUGAGGUUUA.UCCGAGGCACGAUUAUUGCUAAUUGAAAACUUUU.CCCAAUACCCCGCC.GU.GACAACUUg..aAAUA.................UA.GUU.GG.CAC.UGGCAAUUUUUGACAGUCUCUAUGGAGA
#=GR AAPE02005503.1/37803-37943/Myotis.lucifugus.59463            PP ***************************************.**********************************.**************.99.988888888..55555.................78.888.88.999.****************************
AAAB01008933.1/1598961-1598821/Anopheles.gambiae.180454              AGCUUUGCGCAGUGGCGAUAUCGUAACCAAUGAGGUACA.ACCGAGGUGCGAUUAUUGCUAGUUGAAAACUAAU.ACCAAUACCCCGCC.UU.GGGGACGU...gAAAU.................ACcGUC.CG.CUA.UGGCAAUUUUUGCAAACCCCGAAAGGGG
#=GR AAAB01008933.1/1598961-1598821/Anopheles.gambiae.180454      PP ***************************************.**********************************.**************.77.77777777...77777.................552777.77.***.****************************
BC124577.1/1-141/Danio.rerio.7955                                    AGCUUUGCGCAGUGGCAGUAUCGUAGCCUAUGAGGUUUA.UCCGAGGCGCGAUUAUUGCUAAUUGAAAACUUUA.CCCAAUACCCCGCC.GU.GACGACUU...gAAAU................aUA.GUC.GG.CAC.UGGCAAUUUUUGACAGUCUUCUCGAAGA
#=GR BC124577.1/1-141/Danio.rerio.7955                            PP ***************************************.**********************************.**************.88.87777777...75555................277.777.77.888.****************************
AAHY01048392.1/24763-24623/Mus.musculus.10090                        AGCUUUGCGCAGUGGCAGUAUCGUAGCCAAUGAGGUUUA.UCCGAGGCGCGAUUAUUGCUAAUUGAAAACUUUU.CCCAAUACCCCGCC.AU.GACGACUU...gAAAU................aUA.GUC.GG.CAU.UGGCAAUUUUUGACAGUCUCUACGGAGA
#=GR AAHY01048392.1/24763-24623/Mus.musculus.10090                PP ***************************************.**********************************.**************.77.77777777...75555................266.777.77.777.9***************************
AAIY01144063.1/2359-2499/Echinops.telfairi.9371                      AGCUUUGCGCAGUGGCAAUAUCGUAGCCAGUGAGGUUUA.UCCGAGGCGCGAUUAUUGCUAAUUGAAAACUUUU.CCCAAUACCCCGCCgUG.ACGACUUG....AAAU.................AU.AGU.CG.GCAuUGGCAAUUUUUGACAGUCUCUACGGAGA
#=GR AAIY01144063.1/2359-2499/Echinops.telfairi.9371              PP ***************************************.**********************************.**************555.56666666....7777.................66.666.66.55549***************************
AAGJ04107959.1/2135-2275/Strongylocentrotus.purpuratus.7668          AUCUUUGCGCAGAGGCAGUAUCGUAGCCAAUGAGGUUUA.UCCGAGGCGCGAUUAUUGCUAGUUGAAAACUUAU.CCCAAUACCCCGCU.CU.GACGACGU...gAAAU................aCC.GUC.GG.CUG.UAGCAAUUUUUCCAGAUCUCCAAGGAGA
#=GR AAGJ04107959.1/2135-2275/Strongylocentrotus.purpuratus.7668  PP ***************************************.**********************************.**************.99.99999988...86666................266.999.99.999.****************************
L22250.1/171-310/Ascaris.lumbricoides.6252                           AGCUUUGCGCAGAGGCGAUAACGUGACCAAUGAGGCUCA.GCCGAGGUGCGUUUAUUGCUGGUUGAAAACUUUCaCCCAAUUG-CCCGC.CGcGGCGCCUG....AAAC.................AU.GGC.GG.CCG.UACGAAUUUUUGAACGCCCUGAAGGGGG
#=GR L22250.1/171-310/Ascaris.lumbricoides.6252                   PP ***************************************.**********************************99*****97.55677.66699******....****.................**.***.88.777.77779***********************
AAGD02002631.1/646-784/Caenorhabditis.remanei.31234                  AGCUUUGCGCUGGGGCGAUAACGUGACCAAUGAGGCUUU.GCCGAGGUGCGUUUAUUGCUGGUUGAAAACUUUU.CCCAAUUGCCCGCG.AU.GACCCCUG...aAACA.................UG.GGU.GU.CAU.ACGCAAUUUUUGAACGCCUCAA-GGAGG
#=GR AAGD02002631.1/646-784/Caenorhabditis.remanei.31234          PP ***************************************.**********************************.**************.**.********...55556.................66.777.**.***.********************99.8****
AANN01193588.1/6106-6246/Erinaceus.europaeus.9365                    AGCUUUGCGCAGUGGCAGUAUCGUAGCCAAUGAGGUUUA.UCCGAGGCGCGAUUAUUGCUAAUUGAAAACUUUU.CCCAAUACCCCGCC.AU.GACGACUU...gAAAU................aUA.GUC.GG.CAU.UGGCAAUUUUUGACAGUCUCUACGGAGA
#=GR AANN01193588.1/6106-6246/Erinaceus.europaeus.9365            PP ***************************************.**********************************.**************.77.77777777...75555................266.777.77.777.9***************************
AAVX01087583.1/989-849/Callorhinchus.milii.7868                      AGCUUUGCGCAGUGGCAGUAUCGUAGCCGAUGAGGUCUA.ACCGAGGCGCGAUUAUUGCUUAUUGAAAACUUUU.CCCAAUACCCCGCCgUG.ACGACUUG....AAAU.................AU.AGU.CG.GCAuUGGCAAUUUUUGACAGUCUCUGCGGAGA
#=GR AAVX01087583.1/989-849/Callorhinchus.milii.7868              PP ***************************************.**********************************.**************555.56666666....7777.................66.666.66.55549***************************
BAAE01269333.1/2018-1878/Oryzias.latipes.8090                        AUCUUUGCGCAGUGGCAGUAUCGUAGCCUAUGAGGUUUA.UCCGAGGCGCGAUUAUUGCUAAUUGAAAACUUUA.CCCAAUACCCCGCC.UU.GACGACUUg..aAAUA.................UA.GUC.GG.CAA.UGGCAAUUUUUGACGGUCUCUAAGGAGA
#=GR BAAE01269333.1/2018-1878/Oryzias.latipes.8090                PP ***************************************.**********************************.**************.88.888888877..44445.................77.888.88.888.****************************
AAQQ01631221.1/1703-1837/Spermophilus.tridecemlineatus.43179         AGCUUUGUGCAGUGGCAGUAUUGAAGCCAAUGAAGUCCA.UCUGAGGCACAAUUAUUGCUAAUUGAAAACUUUU.C-CAGUACCCCACCaUG.ACAACUUU....UAAU.................AU.AGU.CG.GCA.UUGGCAUAAUUUAAAAAAAAAAUA----
#=GR AAQQ01631221.1/1703-1837/Spermophilus.tridecemlineatus.43179 PP ***************************************.*******************************999.7.*****8776555277.77777777....8888.................77.777.77.777.555555555555555577774444....
AADD01128634.1/1009-869/Homo.sapiens.9606                            AGCUUUGCGCAGUGGCAGUAUCGUAGCCAAUGAGGUUUA.UCCGAGGCGCGAUUAUUGCUAAUUGAAAACUUUU.CCCAAUACCCCGCC.AU.GACGACUU...gAAAU................aUA.GUC.GG.CAU.UGGCAAUUUUUGACAGUCUCUACGGAGA
#=GR AADD01128634.1/1009-869/Homo.sapiens.9606                    PP ***************************************.**********************************.**************.77.77777777...75555................266.777.77.777.9***************************
AAEU02000313.1/218060-217921/Drosophila.yakuba.7245                  AUCUUUGCGCAGUGGCAAUACCGUAACCAAUGAAGUCCU.CCUGAGGUGCGGUUAUUGCUAGUUGAAAACUUUA.ACCAAUACCCCGCCaUG.GGGACGUG....AAAU.................AC.CGU.CCaCUA.CGGCAAUUUUUGGAA-GCCCGAGAGGGC
#=GR AAEU02000313.1/218060-217921/Drosophila.yakuba.7245          PP ***************************************.**********************************.**************999.99999999....9999.................99.999.996888.9************99.************
AAWT01050999.1/11219-11362/Schmidtea.mediterranea.79327              GUUUUUGCGCAGGUGCAAUACACCAUCAAGUGAGGAUAAuUCCGAUGAGGUGUUUUUGCUAAUUGAAAACUUUU.CCCAAUACCCCGCUaUU.AGUUUUACugau----ca.............uaGU.AAA.AC.UUU.UAGCAAUUUUUAAAGGUCCGAC-AAGGA
#=GR AAWT01050999.1/11219-11362/Schmidtea.mediterranea.79327      PP *************************************9999*********************************.**************544.555555557543....34.............5655.555.55.566.7******************977.79***
AASC02060889.1/1492-1632/Aplysia.californica.6500                    AGCUUUGCGCAGUGGCGGUACCAUAGCCAAUGAGGUUUU.ACCGAGGCGUGGUUAUUGCUAGUUGAAAACUACU.CCCAAUACCCCGCAcGG.GCUGGCCU....UCAC.................AG.GUU.AG.CUUaGUGCAAUUUUUUACGGCUCUUACGGGAG
#=GR AASC02060889.1/1492-1632/Aplysia.californica.6500            PP ***************************************.**********************************.**************899.99999999....9999.................99.999.99.99956***************************
AC198144.2/107120-106981/Nomascus.leucogenys.61853                   AGUUUUGCACAGUGGCAGUACCGUAGCCAAUGAGAUUUA.UCCAAGACGCGAUUAUUGCUAAUUGAAAAUUUU-.CCCAAUACCCCACCaUG.AUGACUUG....AAAU.................AU.AAU.CA.GCAcUGGCAAUUUUUGACACUCUCUACGGAGA
#=GR AC198144.2/107120-106981/Nomascus.leucogenys.61853           PP ***************************************.*************************99997665..56************999.99999999....9999.................99.999.99.99978***************************
AC190402.1/26804-26930/Pongo.abelii.9601                             GGAACUGAGCAGUGGCAGUAUCGUAGCCAAUGAGGUUUA.UCGGAGGUGUGAUCAUUGCUAAUUGAAAACUUUUcUAUAAAGGAACUGG.UC.UGUAGUUUa..a-AAAaaaaaaaucagugucac--.---.--.---.-----------AAAGGAC----------
#=GR AC190402.1/26804-26930/Pongo.abelii.9601                     PP ***************************************.**********************************9*******8877444.44.455566664..3.33334444444444443332.........................2222222..........
AAPT01020986.1/3963-4102/Drosophila.grimshawi.7222                   AUCUUUGCGCAGAGGCGAUAUCGUAACCAAUGAAGUUCU.ACUGAGGUGCGAUUAUUGCUAGUUGAAAACUUUA.ACCAAUACCCUGCCaUG.GGGACGUG....AAAU.................AC.CGU.CCgCUA.CGGCAAUUUUUGGAA-GCCCGAGAGGGC
#=GR AAPT01020986.1/3963-4102/Drosophila.grimshawi.7222           PP ***************************************.**********************************.**************999.99999999....9999.................99.999.987899.*************99.************
AAPP01015712.1/40466-40605/Drosophila.ananassae.7217                 AUCUUUGCGCAGUGGCAAUACCGUAACCGAUGAAGUUCU.ACUGAGGUGCGGUUAUUGCUAGUUGAAAACUUUA.ACCAAUACCCCGCCaUG.GGGACGUG....AAAU.................AC.CGU.CCaCUA.CGGCAAUUUUUGCAA-GCCCGAGAGGGC
#=GR AAPP01015712.1/40466-40605/Drosophila.ananassae.7217         PP ***************************************.**********************************.**************999.99999999....9999.................99.999.996888.9********999998.************
K00476.1/2-142/Gallus.gallus.9031                                    AGCUUUGCGCAGUGGCAGUAUCGUAGCCAAUGAGGUUAA.UCCGAGGCGCGAUUAUUGCUAAUUGAAAACUUUU.CCCAAUACCCCGCC.AU.GACGACUU...gAAAU................aUA.GUC.GG.CAU.UGGCAAUUUUUGACAGUCUCUACGGAGA
#=GR K00476.1/2-142/Gallus.gallus.9031                            PP ***************************************.**********************************.**************.77.77777777...75555................266.777.77.777.9***************************
AB168678.1/1-141/Macaca.fascicularis.9541                            AGCUUUGCGCAGUGGCAGUAUCGUAGCCAAUGAGGUUUA.UCCGAGGCGCGAUUAUUGCUAAUUGAAAACUUUU.CCCAAUACCCCGCC.GU.GACGACUUg..cAAUA.................UA.GUC.GG.CAU.UGGCAAUUUUUGACAGUCUCUACGGAGA
#=GR AB168678.1/1-141/Macaca.fascicularis.9541                    PP ***************************************.**********************************.**************.77.777777777..65666.................67.777.77.777.9***************************
AC149882.2/166659-166543/Xenopus.(Silurana).8364                     GUCUUUGCGCAGUGGCAGUAACAUAGCCAAUAAGGUCAA.ACCGAGGCGUGAUUAUUGCUAAUUG---------.--UGAUGAA--GCU.UA.UUGU----....-ACA.................--.--G.CA.CUG.CGGAAUAUGUUGGCGCUUUAUAAAUAAA
#=GR AC149882.2/166659-166543/Xenopus.(Silurana).8364             PP ***************************************.*********************9999............6666653..333.33.3333.........333......................3.34.444.45557778899*****************
AAZX01000257.1/602-462/Nasonia.vitripennis.7425                      AUCUCUGCGCAGUGGCGAUAUCGUAACCAAUGAGGUUCU.ACCGAGGUGCGAUUAUUGCUAGUUGAAAACUUUU.ACCAAUACCCCGCCaAG.ACGAUGUG....AAAU.................AC.CAU.CG.GCUaCGGCAAUUUUUGACAGCCCUUACGAGGG
#=GR AAZX01000257.1/602-462/Nasonia.vitripennis.7425              PP ***************************************.**********************************.**************888.88888888....9999.................99.888.88.88868***************************
AANI01016129.1/182015-181878/Drosophila.virilis.7244                 AACCUUGUGCAGUGGCAAUAUCGCAAACAAUGAGGUCACaACCGAGUUGCGAUUAUUGCUAGUUGAAAACUUUA.ACCAAUAACUCGCC.CU.GUGUGAGC....-CAC.................GC.UCA.CG.UUG.AGGCAAUUUUUUUAG-GCUCGAAAGAGC
#=GR AANI01016129.1/182015-181878/Drosophila.virilis.7244         PP ************************************9766**********************************.**************.**.********.....677.................**.***.**.***.*****9999998877.************
AC192395.1/10098-9958/Callithrix.jacchus.9483                        AGCUUUGUGCAGUGGCAGUAUCGUAGCCAAUGAGGUGUA.UCUGAGACUCGAUUAUUGCUAUUUGAAAACUUUU.CCCAGUACCCCGCC.AU.GACAACUU...gAAAU................aUA.GUC.GG.CAU.UGGCAAUUUUUGACAGUCUCUACGGAGA
#=GR AC192395.1/10098-9958/Callithrix.jacchus.9483                PP ***************************************.**********************************.**************.88.88877777...75555................267.777.88.888.9***************************
AAWU01039949.1/7621-7481/Culex.quinquefasciatus.7176                 AGCUUUGCGCAGUGGCGAUAUCGUAACCAAUGAGGUACA.UCCGAGGUGCGAUUAUUGCUAGUUGAAAACUAAU.ACCAAUACCCCGCCaUG.GGGACGUG....AAAU.................AC.CGU.CCgCUA.CGGCAAUUUUUGAAAACCCCGAAAGGGG
#=GR AAWU01039949.1/7621-7481/Culex.quinquefasciatus.7176         PP ***************************************.**********************************.**************999.99999999....9999.................99.999.987899.****************************
AAQA01000004.1/379392-379252/Brugia.malayi.6279                      AGCUUUGCGCAGUGGCGAUAACGUGACCAAUGAGGCUUA.GCCGAGGUGCGUUUAUUGCUGGUUGAAAACUUUCaCCCAAUUGCCCGCC.GC.AGCUCCUG....AAAA.................AU.GGAuGC.UGU.AGGCAAUUUUUGAACGCCCCGCACGGGG
#=GR AAQA01000004.1/379392-379252/Brugia.malayi.6279              PP ***************************************.**********************************9**************.**.********....8888.................88.8877**.***.****************************
AAZO01005801.1/5213-5353/Pediculus.humanus.121224                    AGCUUUGCGCAGUGGCGAUAUCGUAACCAAUGAAGGUUU.ACUGAGGUGCGAUUAUUGCUAGUUGAAAACUUAU.ACCAAUACCCCGCC.UA.GGAAAUGUg..uAAUA.................CC.AUU.UC.CUA.UGGCAAUUUUUGAAAGCUUCUAAGGAAG
#=GR AAZO01005801.1/5213-5353/Pediculus.humanus.121224            PP ***************************************.**********************************.**************.99.999999998..55555.................77.999.99.999.****************************
AANH01001405.1/82396-82256/Gasterosteus.aculeatus.69293              AGCUUUGCGCAGUGGCAGUAUCGUAGCCUAUGAGGUUUA.UCCGAGGCGCGAUUAUUGCUAGUUGAAAACUUUA.CCCAAUACCCCGCC.UU.GACGACUUg..aAAUA.................UA.GUC.GG.CAA.UGGCAAUUUUUGACGGUCUCUAAGGAGA
#=GR AANH01001405.1/82396-82256/Gasterosteus.aculeatus.69293      PP ***************************************.**********************************.**************.88.888888877..44445.................77.888.88.888.****************************
ABRQ01104616.1/4922-4782/Procavia.capensis.9813                      AGCUUUGCGCAGUGGCAAUAUCGUAGCCAAUGAGGUUUA.UCCGAGGCGCGAUUAUUGCUAAUUGAAAACUUUU.CCCAAUACCCCGCCgUG.ACGACUUG....AAAU.................AU.AGU.CG.GCAuUGGCAAUUUUUGACGGUCUCUACGGAGA
#=GR ABRQ01104616.1/4922-4782/Procavia.capensis.9813              PP ***************************************.**********************************.**************555.56666666....7777.................66.666.66.55549***************************
AAPN01043183.1/815-675/Ornithorhynchus.anatinus.9258                 AGCUUUGCGCAGUGGCAGUAUCGUAGCCAAUGAGGUUUA.UCCGAGGCGCGAUUAUUGCUAAUUGAAAACUUUU.CCCAAUACCCCGCC.AU.GACGACUU...gAAAU................aUA.GUC.GG.CAU.UGGCAAUUUUUGACAGUCUCUACGGAGA
#=GR AAPN01043183.1/815-675/Ornithorhynchus.anatinus.9258         PP ***************************************.**********************************.**************.77.77777777...75555................266.777.77.777.9***************************
AC084591.1/18183-18321/Caenorhabditis.briggsae.6238                  AGCUUUGCGCUGGGGCGAUAACGUGACCAAUGAGGCUUU.GCCGAGGUGCGUUUAUUGCUGGUUGAAAACUUUU.CCCAAUUGCCCGCG.AU.GUCCCCUG...aAACA.................UG.GGU.GA.CAU.ACGCAAUUUUUGAACGCCUCUA-GGAGG
#=GR AC084591.1/18183-18321/Caenorhabditis.briggsae.6238          PP ***************************************.**********************************.**************.**.********...55556.................66.777.**.***.*********************9.8****
AAFS01000180.1/63195-63056/Drosophila.pseudoobscura.46245            AUCUUUGCGCAGAGGCAUUAUCGUAACCAAUGAAGUUCU.ACUGAGGUGCGAUUAUUGCUAGUUGAAAACUUUA.ACCAAUACCCCGCCaUG.AGGACGUG....AAAU.................AC.CGU.CC.GCUaCGGCAAUUUUUGGAA-GCCCGUGAGGGC
#=GR AAFS01000180.1/63195-63056/Drosophila.pseudoobscura.46245    PP ***************************************.**********************************.**************666.66666667....8888.................88.666.66.65549************99.************
AANU01246434.1/3940-4080/Macaca.mulatta.9544                         AGCUUUGCGCAGUGGCAGUAUCGUAGCCAAUGAGGUUUA.UCCGAGGCGCGAUUAUUGCUAAUUGAAAACUUUU.CCCAAUACCCCGCC.AU.GACGACUU...gAAAU................aUA.GUC.GG.CAU.UGGCAAUUUUUGACAGUCUCUACGGAGA
#=GR AANU01246434.1/3940-4080/Macaca.mulatta.9544                 PP ***************************************.**********************************.**************.77.77777777...75555................266.777.77.777.9***************************
AAGE02020535.1/44175-44035/Aedes.aegypti.7159                        AGCUUUGCGCAGUGGCGAUAUCGUAACCAAUGAGGUUUA.ACCGAGGUGCGAUUAUUGCUAGUUGAAAACUAAU.ACCAAUACCCCGCC.UU.GGGGACGU...gAAAU.................ACcGUC.CG.CUA.CGGCAAUUUUUGACAACCCCGAAAGGGG
#=GR AAGE02020535.1/44175-44035/Aedes.aegypti.7159                PP ***************************************.**********************************.**************.77.77777777...77777.................552777.77.9**.****************************
AASS01015485.1/140-1/Drosophila.simulans.7240                        AUCUUUGCGCAGUGGCAAUACCGUAACCAAUGAAGUCCU.CCUGAGGUGCGGUUAUUGCUAGUUGAAAACUUUA.ACCAAUACCCCGCCaUG.GGGACGUG....AAAU.................AC.CGU.CCaCUA.CGGCAAUUUUUGGAA-GCCCGAGAGGGC
#=GR AASS01015485.1/140-1/Drosophila.simulans.7240                PP ***************************************.**********************************.**************999.99999999....9999.................99.999.996888.9************99.************
AAIZ01004033.1/4883-4744/Drosophila.persimilis.7234                  AUCUUUGCGCAGAGGCAUUAUCGUAACCAAUGAAGUUCU.ACUGAGGUGCGAUUAUUGCUAGUUGAAAACUUUA.ACCAAUACCCCGCCaUG.AGGACGUG....AAAU.................AC.CGU.CC.GCUaCGGCAAUUUUUGGAA-GCCCGUGAGGGC
#=GR AAIZ01004033.1/4883-4744/Drosophila.persimilis.7234          PP ***************************************.**********************************.**************666.66666667....8888.................88.666.66.65549************99.************
AAKN02007150.1/17728-17588/Cavia.porcellus.10141                     AGCUUUGCGCAGUGGCAGUAUCGUAGCCAAUGAGGUUUA.UCCGAGGCGCGAUUAUUGCUAAUUGAAAACUUUU.CCCAAUACCCCGCCgUG.ACGACUUG....AAAU.................AU.AGU.CG.GCAuUGGCAAUUUUUGACGGUCUCUACGGAGA
#=GR AAKN02007150.1/17728-17588/Cavia.porcellus.10141             PP ***************************************.**********************************.**************555.56666666....7777.................66.666.66.55549***************************
AALT01138445.1/833-693/Sorex.araneus.42254                           AGCUUUGCGCAGUGGCAGUAUCGUAGCCAAUGAGGUUUA.UCCGAGGCGCGAUUAUUGCUAAUUGAAAACUUUU.CCCAAUACCCCGCC.AU.GACGACUU...gAAAU................aUA.GUC.GG.CAU.UGGCAAUUUUUGACAGUCUCUACGGAGA
#=GR AALT01138445.1/833-693/Sorex.araneus.42254                   PP ***************************************.**********************************.**************.77.77777777...75555................266.777.77.777.9***************************
AAPY01772888.1/1357-1497/Tupaia.belangeri.37347                      AGCUUUGCGCAGUGGCAGUAUCGUAGCCAAUGAGGUUUA.UCCGAGGCGCGAUUAUUGCUAAUUGAAAACUUUU.CCCAAUACCCCGCCgUG.ACGACUUG....AAAU.................AU.AGU.CG.GCAuUGGCAAUUUUUGACAGUCUCUACGGAGA
#=GR AAPY01772888.1/1357-1497/Tupaia.belangeri.37347              PP ***************************************.**********************************.**************555.56666666....7777.................66.666.66.55549***************************
AAKO01002834.1/25643-25504/Drosophila.sechellia.7238                 AUCUUUGCGCAGUGGCAAUACCGUAACCAAUGAAGUCCU.CCUGAGGUGCGGUUAUUGCUAGUUGAAAACUUUA.ACCAAUACCCCGCCaUG.GGGACGUG....AAAU.................AC.CGU.CCaCUA.CGGCAAUUUUUGGAA-GCCCGAGAGGGC
#=GR AAKO01002834.1/25643-25504/Drosophila.sechellia.7238         PP ***************************************.**********************************.**************999.99999999....9999.................99.999.996888.9************99.************
AAYZ01170597.1/2807-2947/Ochotona.princeps.9978                      AGCUUUGCGCAGUGGCAGUAUCGUAGCCAAUGAGGUUUA.UCCGAGGCGCGAUUAUUGCUAAUUGAAAACUUUU.CCCAAUACCCCGCCgUG.ACGACUUG....AAAU.................AU.AGU.CG.GCAuUGGCAAUUUUUGACAGUCUCUUCGGAGA
#=GR AAYZ01170597.1/2807-2947/Ochotona.princeps.9978              PP ***************************************.**********************************.**************555.56666666....7777.................66.666.66.55549***************************
AAJJ01000336.1/45867-45727/Tribolium.castaneum.7070                  AGCUUUGCGCAGUGGCAGUAUCGUAACCGAUGAGGUAAA.UCCGAGGUGCGAUUAUUGCUAGUUGAAAACUUUA.ACCAAUACCCCGCCaUG.UGCACGUG....AAAU.................AC.CGU.GCgCUA.CGGCAAUUUUUGGAAGCCUCUACGGGGG
#=GR AAJJ01000336.1/45867-45727/Tribolium.castaneum.7070          PP ***************************************.**********************************.**************555.55555555....8888.................77.555.550556.9***************************
ABAV01003454.1/17582-17444/Nematostella.vectensis.45351              AGCUUUGCGCAGUGGCAUUACCGUAGCUGAUGAGGUUCA.UCCGAGGCGCGGUUAUUGCUGAUUGAAAACUUUU.CCCAAUACCCCGCG.AG.ACGACUUG....AAAC.................AU.AGU.CG.GCU.UUGCAAUUUUUGAAGGUCUUCAAGAAGG
#=GR ABAV01003454.1/17582-17444/Nematostella.vectensis.45351      PP ***************************************.**********************************.**************.**.********....****.................**.***.**.***.****************************
ABDC01319198.1/612-472/Microcebus.murinus.30608                      AGCUUUGCGCAGUGGCAGUAUCGUAGCCAAUGAGGUUUA.UCCGAGGCGCGAUUAUUGCUAAUUGAAAACUUUU.CCCAAUACCCCGCC.AU.GACGACUU...gAAAU................aUA.GUC.GG.CAU.UGGCAAUUUUUGACAGUCUCUACGGAGA
#=GR ABDC01319198.1/612-472/Microcebus.murinus.30608              PP ***************************************.**********************************.**************.77.77777777...75555................266.777.77.777.9***************************
AAQB01006409.1/413450-413312/Drosophila.willistoni.7260              AUCUUUGCGCAGCGGCAAUUUCGUAACCAAUGAAGGC-A.ACUGAGGUGCGAAUAUUGCUAGUUGAAAACUUUA.ACCAAUACCCCGCCcAG.GGGACGUG....AAAU.................AC.CGU.CC.ACUaAGGCAAUUUUUGGAA-GCCCGAGAGGGC
#=GR AAQB01006409.1/413450-413312/Drosophila.willistoni.7260      PP **********************************986.6.89********************************.**************888.88888888....9999.................99.888.88.88868************99.************
AACN010181221.1/232-92/Canis.lupus.9615                              AGCUUUGCGCAGUGGCAGUAUCGUAGCCAAUGAGGUUUA.UCCGAGGCGCGAUUAUUGCUAAUUGAAAACUUUU.CCCAAUACCCCGCC.AU.GACGACUU...gAAAU................aUA.GUC.GG.CAU.UGGCAAUUUUUGACAGUCUCUACGGAGA
#=GR AACN010181221.1/232-92/Canis.lupus.9615                      PP ***************************************.**********************************.**************.77.77777777...75555................266.777.77.777.9***************************
AAWZ02025418.1/39904-40044/Anolis.carolinensis.28377                 AGCUUUGCGCAGUGGCAGUAUCGUAGCCAAUGAGGUUAA.UCCGAGGCGCGAUUAUUGCUAAUUGAAAACUUUU.CCCAAUACCCCGCCaUG.ACGACUUG....AAAU.................AU.AGU.CG.GCAcUGGCAAUUUUUGACAGUCUCUGCGGAGA
#=GR AAWZ02025418.1/39904-40044/Anolis.carolinensis.28377         PP ***************************************.**********************************.**************888.88888888....9999.................88.888.88.88879***************************
K03095.1/1-139/Drosophila.melanogaster.7227                          AGCUUAGCGCAGUGGCAAUACCGUAACCAAUGAAGCCUC.CCUGAGGUGCGGUUAUUGCUAGUUGAAAACUUUA.ACCAACC-CACGCC.AU.GGGACGUG....AAAU.................AC.CGU.CC.ACUaCGGCAAUUUUUGGAAGCCCUUACGAGGG
#=GR K03095.1/1-139/Drosophila.melanogaster.7227                  PP ***************************************.**********************************.******7.899***.**.********....****.................**.***.**.7777****************************
U4.dvex521760.-.456.583.[CIN,PM].[Metazoa].RF00015.snRNA             AGCUUUGUGCAGAGGCGAUGUCGUGGUCAAUGAGGUUCA.UCCAAGAUGCGAUUAUUGCUAGUUGAAA-CUAUU.GCU-UUCCCCCUCU.--.-----CCA....GCUA.................CG.GAA.GA.AUU.UAGCAUUUUUUGACCUGGCAAAUCGG--
#=GR U4.dvex521760.-.456.583.[CIN,PM].[Metazoa].RF00015.snRNA     PP ***************************************.***********************99665.55555.322.1222222222.........111....1222.................22.333.33.333.58889999999999999999999999..
#=GC SS_cons                                                         ::::::::::::::::<<-<<<<<-<<<___________._____>>>>>>>>-->>,,,,<<<<_________.__>>>>,,,,,<<<.<<.<<<<<<<<....____.................>>.>>>.>>.>>>.->>>,,,,,,,,,,,,<<<<____>>>>
#=GC RF                                                              AGcUUUGcGCAGUGGCAgUAuCguAgCCAAUGAGGUUua.uCcGAGGcgcGaUUAuUGCUAaUUGAAAACUUUu.ccCAAuacCcCgCc.cg.gcggccuc....AAau.................ga.ggc.cg.ccg.ugGcAAUUUUUgaaagcCccuaaaggGg
//
