# Supplementary material for: Automated detection of ncRNAs in the draft genome sequence of a colonial tunicate: the carpet sea squirt Didemnum vexillum
Source: BMC Genomics. 2016 Aug 30;17(1):691. doi: 10.1186/s12864-016-2934-5 (PMC5006418; doi:10.1186/s12864-016-2934-5)
Supplement: Additional file 3 — Parseable stockholm alignments files of ncRNA candidates on D. vexillum. (GZ 3403 kb) [file 12864_2016_2934_MOESM3_ESM.tar › SupplementalFiles3/RF00697.sto]

# STOCKHOLM 1.0
#=GF AU Infernal 1.1

AADA01218450.1/19335-19428/Pan.troglodytes.9598                      UUCUUG.CAGCUUUCCAAAAAAUUAGCCCUUU.GUGGUGAAAUUUUCCAUGCUUGGUUUCAGCCCAAAGGUGAUUUU...uUUUUUGCAAAGUU.....UGAGA
#=GR AADA01218450.1/19335-19428/Pan.troglodytes.9598              PP ******.*************************.****************************************9999...8999**********.....*****
AY865945.1/420-505/Pan.paniscus.9597                                 -UGCUUgUAACUUUCCAAAGAAUUCUCCUUUU.GGGCUU------UCUGGUUUUAUUUUAAGCCCAAAGGUGAAUUU....-UUUGGGAAGUUU.....GAGCU
#=GR AY865945.1/420-505/Pan.paniscus.9597                         PP .*******************************.******......********************************.....************.....*****
ABDC01349456.1/5826-5918/Microcebus.murinus.30608                    UGCUUC.UAACUUUCCAAUAAGGUUUCCUUUA.GGGCUGAAACUUUCCGUGCUUCGUUUCAGCGCAAAGGUGAAUUU....AUUUUGGAAAGUU.....CGCAC
#=GR ABDC01349456.1/5826-5918/Microcebus.murinus.30608            PP ******.*************************.********************************************....*************.....*****
AAFC03040431.1/43745-43653/Bos.taurus.9913                           UGCUUC.UCACUUUCCAAUAAGGUAUCCUUUU.GGGCUGAAACUUUCCAUGCUCAGUUUCAGCUCAAAGGUGAAUUU....AUUUUGGAAAGUU.....CACAC
#=GR AAFC03040431.1/43745-43653/Bos.taurus.9913                   PP ******.*************************.********************************************....*************.....*****
AAXM01004409.1/377-286/Rattus.norvegicus.10116                       UUCUCG.CAGCUUUCCAAAAAAUUAGCCUUUU.GUGGUGAAAUUUUCCAUGCUUAGUUUCAGCCCAAAGGUGAUUUU....-UUUUGCAAAGUU.....CGAGA
#=GR AAXM01004409.1/377-286/Rattus.norvegicus.10116               PP ******.*************************.******************************************99.....************.....*****
CAAA01202455.1/12062-12147/Mus.musculus.10090                        -UGCUUaCAACUUUCCAAAGAAUUCUCCUUUU.GGGCUU------UCUCAUUUUAUUUUAAGCCCUAAGGUGAAUUU....-UUUGGGAAGUUU.....GAGCU
#=GR CAAA01202455.1/12062-12147/Mus.musculus.10090                PP .*******************************.******......********************************.....************.....*****
AADN03001062.1/48120-48212/Gallus.gallus.9031                        AUGCUCuUAACUUUCUGAAAAAUUCUUCUUUU.CAGCUGAAAUUUUCCAUGCUUGGUCUCAGCUGAAAGAUGAAUUU....-CUUUAGACAGUU.....GAGCA
#=GR AADN03001062.1/48120-48212/Gallus.gallus.9031                PP ********************************.********************************************.....************.....*****
AACN010052403.1/1704-1612/Canis.lupus.9615                           UGCCUC.UAACUUUCUAAUAAGGUAUCCUUUU.GGACUGAAACUUUCCGUGCUUAGUUUCAGCUCAAAGGUGAAUUU....AUUUUGGAAAGUU.....CGUAC
#=GR AACN010052403.1/1704-1612/Canis.lupus.9615                   PP 999999.*************************.********************************************....*************.....*****
AAGV020303356.1/7437-7522/Dasypus.novemcinctus.9361                  UUGCUU.GUACUUUCCAAAGAAUUCUCCUUUU.GGGCUU------UCUGAUUUUAUUUUAAGCCCAAAGGUGAAUUU....-UUUGGGAAGUUU.....GAGCU
#=GR AAGV020303356.1/7437-7522/Dasypus.novemcinctus.9361          PP ******.*************************.******......********************************.....************.....*****
AAKN02005099.1/172878-172964/Cavia.porcellus.10141                   UUGCUCgUAACUUUCCAAAGAAUUCUCCUUUU.GGGCUU------UCUGGUUUUAUGUUAAGCCCAAAGGUGAAUUU....-UUUGGGAAGUUU.....GAGCU
#=GR AAKN02005099.1/172878-172964/Cavia.porcellus.10141           PP ********************************.******......********************************.....************.....*****
AAQR03048750.1/25469-25565/Otolemur.garnettii.30611                  GUUUUG.CAGCUUUCCAAAAAAUUAGCCCUUU.GUGGUGAAAUUUUCCAUGCUUGGUUUCAGCCCAAAGGUGAUUUUuuuuUUUUUGCAAAGUU.....UGAGA
#=GR AAQR03048750.1/25469-25565/Otolemur.garnettii.30611          PP 999999.*************************.******************************************9999999************.....*****
AAPN01067101.1/12973-13059/Ornithorhynchus.anatinus.9258             UUGCUCaUAACUUUCCAAAGAAUUCUCCUUUU.GGGCUU------UCUAUGCUUGGUCACAGCCCAAAGGUGAAUUU....-UUUGGGAAGUUU.....GAGCU
#=GR AAPN01067101.1/12973-13059/Ornithorhynchus.anatinus.9258     PP ********************************.******......********************************.....************.....*****
AAQQ01434948.1/1749-1657/Spermophilus.tridecemlineatus.43179         UGCUUC.UAACUUUCCAAUAAUGUAUCCUUCU.GGGCUGAAACUUUCCAUCCUUCGUUUCAGCUCAAAGGUAAAUUU....AUUUUGGAAAGUU.....CACAC
#=GR AAQQ01434948.1/1749-1657/Spermophilus.tridecemlineatus.43179 PP ******.*************************.********************************************....*************.....*****
AANN01553095.1/1575-1661/Erinaceus.europaeus.9365                    -UGCUUaUAACUUUCCAAAGAAUUCUCCUUUUuGGGCUU------UCUGAUUUUGUUUUAAGCCCAAAGGCGAAUUU....-CUUGGGAAGUUU.....GAGCU
#=GR AANN01553095.1/1575-1661/Erinaceus.europaeus.9365            PP .**************************998766******......********************************.....************.....*****
AAGU03004798.1/46533-46625/Loxodonta.africana.9785                   UGCUCC.UAACUUUCCAAUAAAGUAUGUUUUG.GGGCUGAAACUUUCCAUGCUUAGUUUCGGCUCGAAGGUGAAUUU....AUUUUGGAAAGUU.....CACAC
#=GR AAGU03004798.1/46533-46625/Loxodonta.africana.9785           PP 999999.*************************.********************************************....*************.....*****
AANG01342151.1/693-785/Felis.catus.9685                              UGCCUC.UAAUUUUCCAAUAAGGUAUCCUUUU.GGACUGAAACUUUCCAUGCUUGGUUUCAACUCAAAGGUGAGUUU....AUUUUGGAAAGUU.....CAUAC
#=GR AANG01342151.1/693-785/Felis.catus.9685                      PP ******.*************************.********************************************....*************.....*****
AAFR03042129.1/13240-13326/Monodelphis.domestica.13616               UUGCUCaCAACCUUCCAAAGAAUUCUCCUUUU.GGGCUU------UUGAUUCUUAAUUUCAGCCCAAAGGUGAAUUU....-UUUGGGAUGUUU.....GAGCU
#=GR AAFR03042129.1/13240-13326/Monodelphis.domestica.13616       PP ********************************.******......********************************.....************.....*****
AADD01064057.1/7183-7274/Homo.sapiens.9606                           UGCUUC.UAACUUUCCAAUAAGGUAU-CCUUU.GGGUUGAAACUUUCCAUGCUUCAUUUCAUCUCAAAGGUGAAUUU....AUUUUGGAAAGUU.....CACAC
#=GR AADD01064057.1/7183-7274/Homo.sapiens.9606                   PP ******.*******************.88999.********************************************....*************.....*****
AAWR02002340.1/29052-28960/Equus.caballus.9796                       UGCUUC.UAACUUUCCAAUAAGGUAUCUUUUU.GGGCUGAAAGUUUCCGUGCUUAGUUUCAGCUCAAAGGUGAAUUU....AUUCUGGAAAGUU.....CACAC
#=GR AAWR02002340.1/29052-28960/Equus.caballus.9796               PP ******.*************************.********************************************....*************.....*****
mir-186.dvex158666.+.817.886.[AC].[Metazoa].RF00697.miRNA            --CCCG.AAGCCUUUCAGCAAAG------UUU.GGGUUAAA-----------UCUGAUUUAACCCAAA------CUU....-UGCUGAAAAGCUucgggCAG--
#=GR mir-186.dvex158666.+.817.886.[AC].[Metazoa].RF00697.miRNA    PP ..8788.89**9*9999999876......678.88888844...........3345677888888876......677.....9999999999999****777..
#=GC SS_cons                                                         ::<<<<.-<<<<<<<<<<<<<<<<<<<<<<<<.<<<<<<____________________>>>>>>>>>>>>>>>>>>....->>>>>>>>>>>>.....>>>>:
#=GC RF                                                              Uuccuc.uAacuUUCCaAaaAauucucCuUUu.GgGcUgAAAuUUUCcaugCUUagUUUcAgCcCaAAgGgggauuU....auuUuGGAAaguU.....gaggu
//
