# Supplementary material for: Automated detection of ncRNAs in the draft genome sequence of a colonial tunicate: the carpet sea squirt Didemnum vexillum
Source: BMC Genomics. 2016 Aug 30;17(1):691. doi: 10.1186/s12864-016-2934-5 (PMC5006418; doi:10.1186/s12864-016-2934-5)
Supplement: Additional file 3 — Parseable stockholm alignments files of ncRNA candidates on D. vexillum. (GZ 3403 kb) [file 12864_2016_2934_MOESM3_ESM.tar › SupplementalFiles3/RF01018.sto]

# STOCKHOLM 1.0
#=GF AU Infernal 1.1

AAPY01270675.1/874-783/Tupaia.belangeri.37347                       GGCAUUGUUAGAUUAUUUUG-UGGGA..CAUUAACAACACCAUCAGCAGCAGCAACU---UUAGUUAAUGAAUCUUGGCAAGUUAAGUGACUUUAUU..U
#=GR AAPY01270675.1/874-783/Tupaia.belangeri.37347               PP ***************99999.*****..**********************9998777...*************************************..*
AAGV020084471.1/1533-1438/Dasypus.novemcinctus.9361                 GGUAUUGUUAGAUUAAUUUUGUGGAA..CAUUAACAAAAGCAGCAGCAGCAACAUCAACUUUAGUUAAUGAAUCCUAGUGAGUUAAGUGACUUUAUU..U
#=GR AAGV020084471.1/1533-1438/Dasypus.novemcinctus.9361         PP **************************..*********************************************************************..*
AANN01582903.1/10569-10474/Erinaceus.europaeus.9365                 AGUAUUGUGCGAUUAAUUUUGCGGGG..CAUUAACUAAAGCAUCAGCAGCGGCAUUGACUGUAGUUAAUGAAUCCUGGCGAGUGAAGUAACUCUGUU..U
#=GR AANN01582903.1/10569-10474/Erinaceus.europaeus.9365         PP **************************..*********************************************************************..*
AAPE02018140.1/149254-149349/Myotis.lucifugus.59463                 GGUAUUGUUAGAUUAAUUUUGUGGAA..CAUUAACUACAGCAUCAACAGCAACAGCAUCUUUAGUUAAUGAAUACUGGCGAGUUAAGUGACUUUAUU..U
#=GR AAPE02018140.1/149254-149349/Myotis.lucifugus.59463         PP **************************..*********************************************************************..*
AAIY01309527.1/1347-1442/Echinops.telfairi.9371                     GGUAUUGUUAGAUUCAUUUUGUGGGA..CAUUAACAACAGCAUCAGCAGCAACAUCGACUUUAGUUAAUGAAUCCCAGCGAGCUAAGUGACUCUAUU..U
#=GR AAIY01309527.1/1347-1442/Echinops.telfairi.9371             PP **************************..*********************************************************************..*
AACN010147712.1/871-966/Canis.lupus.9615                            GGUAUUGUUAGAUUAAUUUUGUGGGA..CAUUAACUACAGCAGCAGCAGCAACAUCAACUUUAGUUAAUGAAUCCUGGCGAGUUAAGUGACUUUAUU..U
#=GR AACN010147712.1/871-966/Canis.lupus.9615                    PP **************************..*********************************************************************..*
AAQQ01653799.1/497-402/Spermophilus.tridecemlineatus.43179          AGUAUUGUUAGAUUAAUUCUGUGGGG..CAUUAACAAGAGCAUCAGCAGCAACAUCAACUUUAGUUAAUGAAUCCUGGUGAGUUAAGUGACUUUAUU..U
#=GR AAQQ01653799.1/497-402/Spermophilus.tridecemlineatus.43179  PP **************************..*********************************************************************..*
ABDC01040335.1/2625-2530/Microcebus.murinus.30608                   AGUGUUGUUAGAUUAAUUUUGUGGGA..CAUUAACAACAGCAUCAGCAGCAACAUCAGCCUUAGUUAAUGAAUCCUGACAAGUUAAGUGACUUUAUU..U
#=GR ABDC01040335.1/2625-2530/Microcebus.murinus.30608           PP **************************..*********************************************************************..*
AAGW02014437.1/168391-168480/Oryctolagus.cuniculus.9986             AGUACUGCUAGAUUAAUCUUAUGGGA..CAUUAACAACACCAUCAACAGCAAC----G--UUAGUUAAUGAAUCUUGGUGAGUGAAAUGACUCUCUU..A
#=GR AAGW02014437.1/168391-168480/Oryctolagus.cuniculus.9986     PP **************************..************************9....9..*************************************..*
AC121268.7/120021-119927/Mus.musculus.10090                         GUUAUUGUUAGAUUAAUUUUGUGGGA..CAUUAACAACACCAUAGGCAGCAACAUCAACCUUAGCUAAUGAAUCCGGGCUAGUUAAAUGA-UCUAUU..U
#=GR AC121268.7/120021-119927/Mus.musculus.10090                 PP **************************..**************************************************************.9*****..*
AANU01299587.1/22836-22741/Macaca.mulatta.9544                      GGUAUUGUUAGAUUAAUUUUGUGGGA..CAUUAACAACAGCAUCAGCAGCAACAUCAGCUUUAGUUAAUGAAUCCUGGAAAGUUAAGUGACUUUAUU..U
#=GR AANU01299587.1/22836-22741/Macaca.mulatta.9544              PP **************************..*********************************************************************..*
AAKN02051025.1/41128-41033/Cavia.porcellus.10141                    GGUAUUGUUAGAUUAAUUUUGUGGGA..CAUUAACACUAGCAUCAGUAGCAAUAUUCACUUGACAUAGUGAAUCCUGCUGAGUUAAGUGACUUUAUU..U
#=GR AAKN02051025.1/41128-41033/Cavia.porcellus.10141            PP **************************..*********************************************************************..*
mir-569.dvex549706.+.981.1076.[XTR].[Metazoa].RF01018.miRNA         --AGCAGGGA-AUGAGCUUCACUAACcaCAUCAACAGCAGCACUUGG-GGAUCUUCAGCUGCUGUUGAUGUAGUUAGUGAAGCUCAUUCCCUGCUUAcaU
#=GR mir-569.dvex549706.+.981.1076.[XTR].[Metazoa].RF01018.miRNA PP ..66777777.8**************777899999999999988875.568999********************************98888776654337
#=GC SS_cons                                                        <<<<--<<<<--<<<<<<<<-<<<<<..<<<<<<<---<<<________________>>>--->>>>>>>-->>>>>->>>>>>>>->>>>-->>>>..:
#=GC RF                                                             aguaUUGuuaGAUUaauucgGcgGga..CauUaaCaAcaGcAUCAGCAGCAACAucagCuUUAGuuAauGAAucCcggcgaguuAAGugaCUuuauu..U
//
