# Supplementary material for: Automated detection of ncRNAs in the draft genome sequence of a colonial tunicate: the carpet sea squirt Didemnum vexillum
Source: BMC Genomics. 2016 Aug 30;17(1):691. doi: 10.1186/s12864-016-2934-5 (PMC5006418; doi:10.1186/s12864-016-2934-5)
Supplement: Additional file 3 — Parseable stockholm alignments files of ncRNA candidates on D. vexillum. (GZ 3403 kb) [file 12864_2016_2934_MOESM3_ESM.tar › SupplementalFiles3/RF00712.sto]

# STOCKHOLM 1.0
#=GF AU Infernal 1.1

AAFR03030363.1/8341-8416/Monodelphis.domestica.13616               CUUUAUAGAACCUGCAUUGUACACACUGUGUGUUUUCAUUCC-CAUGCACAGCGC.AUACAAUGUGGAUACUAUAAG.A
#=GR AAFR03030363.1/8341-8416/Monodelphis.domestica.13616       PP ************************************999988.99**********.*********************.*
AJ550897.1/27759-27835/Takifugu.rubripes.31033                     UUUUACAGUUCCUGCAUUGUACACACUGUGCAAAUCAUUUCUGGAAGCACAGCGC.AUACAAUGUGGAUGCUGUGCU.G
#=GR AJ550897.1/27759-27835/Takifugu.rubripes.31033             PP *******************************************************.*********************.*
AAPN01052000.1/412-337/Ornithorhynchus.anatinus.9258               CUGUAUAGAACCUGCAUUGUACACACUGUGUGUCUC-GCUCUCUGCACACAGCGC.GUACAAUGUGGAUACUAUAGA.A
#=GR AAPN01052000.1/412-337/Ornithorhynchus.anatinus.9258       PP **********************************99.999999************.*********************.*
AANH01005365.1/54234-54158/Gasterosteus.aculeatus.69293            CUUUACAGCUCCUGCAUUGUACACACUGUGCGUAGAAGUUACGUAAGCACAGCGC.AUACAAUGUGGAUGCUGUGCU.A
#=GR AANH01005365.1/54234-54158/Gasterosteus.aculeatus.69293    PP *******************************************************.*********************.*
AADN03002318.1/51312-51236/Gallus.gallus.9031                      CUAUAUAGCACCUGCAUUGUACACACUGUGUGUGUUAACUGGAAAUGCACAGCGC.AUACAAUGUGGAUUCUGUAGA.A
#=GR AADN03002318.1/51312-51236/Gallus.gallus.9031              PP *******************************************************.*********************.*
BAAE01241804.1/395-319/Oryzias.latipes.8090                        CUUUACAGUUCCUGCAUUGUACACACUGUGCAUAUAUGUUACAUAAGCACAGCGC.AUACAAUGUGGAUGCUGUGCU.A
#=GR BAAE01241804.1/395-319/Oryzias.latipes.8090                PP *******************************************************.*********************.*
AAWZ02031896.1/1692-1616/Anolis.carolinensis.28377                 CCUUAUAGGACCUGCAUUGUACACACUGUGUGUAUGGACUGGAGGUGCACAGCGC.AUACAAUGUGGAUGCUAUAGA.A
#=GR AAWZ02031896.1/1692-1616/Anolis.carolinensis.28377         PP *******************************************************.*********************.*
mir-460.dvex457808.+.446.510.[LCH].[Metazoa].RF00712.miRNA         --CUACAGUAUGCACAUUGUGCACAAUGUA----AA-------AG--UACAGUGCuGCACAAUGUGCAUACUGUAGAcG
#=GR mir-460.dvex457808.+.446.510.[LCH].[Metazoa].RF00712.miRNA PP ..6666666666666666666665544442....22.......22..34444454246666666666666666665424
#=GC SS_cons                                                       :::::<<<<--<<<<<<<<<<--<-<<<<<<_______________>>>>>>->-.->>>>>>>>>>-->>>>::::.:
#=GC RF                                                            CUuUAcAGcaCCuGCAUUGUACACACUGUGcgUaUuaauUauauAugCACAGCGC.AUACAAUGUgGAUgCUgUaga.A
//
