# Supplementary material for: Automated detection of ncRNAs in the draft genome sequence of a colonial tunicate: the carpet sea squirt Didemnum vexillum
Source: BMC Genomics. 2016 Aug 30;17(1):691. doi: 10.1186/s12864-016-2934-5 (PMC5006418; doi:10.1186/s12864-016-2934-5)
Supplement: Additional file 3 — Parseable stockholm alignments files of ncRNA candidates on D. vexillum. (GZ 3403 kb) [file 12864_2016_2934_MOESM3_ESM.tar › SupplementalFiles3/RF00030.sto]

# STOCKHOLM 1.0
#=GF AU Infernal 1.1

AACU03000132.1/743038-743599                                          CCCUCG....UCC.AA..ACGAU.CGCCA....UCGAAGC.aCAUAUAGc..acGGAGAUGAAuggcu............................................aaucccAUCGUCUC...............aUUUACAUUUGCUUUG.GG..GAAAGUCCCCGGACa................cCAUCAG
#=GR AACU03000132.1/743038-743599                                  PP ******....***.**..*****.*****....*******.999988889..99**************............................................******9*******...............7777777888******.**..***************................*******
AANG01432228.1/1130-848                                               GUUCGU....GCU.GA..AGGCC.UGUUU....CCUAGGC..UACAAAC.....GGGGGACUU.......................................................-GUUCCUU................---AUUAACGCCUAG.GG..GAAAGUCCCCGGAC..................CGCGGG
#=GR AANG01432228.1/1130-848                                       PP ******....***.**..*****.*****....*******..*******.....********9........................................................*******...................99**********.**..**************..................******
AAYL01000122.1/26509-26132                                            GGGAGC....AGCaAG..CAAGU.UGC-A....UCAUAGC.gUUCCGAC.....GAGGGCUUUugagacuucgcugugggcguccgcgc..gcagugcgucgaccacgcagucuccaaUAUGCUCU................---UUACAAGCUAUG.GG..GAAAGUCUCCGUGC.................cAUGGGG
#=GR AAYL01000122.1/26509-26132                                    PP ******....666599..*****.***.9....*******.********.....988888888**************************..***************************88888888...................788888******.**..**************.................8888899
AANN01822319.1/784-1041                                               GCUUAC....GCU.GA..AGGCC.UGUUU....CCUAGGC..AACAAAC.....GGAGGACUU.......................................................-GUUCCUC................---GCUCUCGCCUAG.GG..GAAAGUCCCCGGAC..................CACAGG
#=GR AANN01822319.1/784-1041                                       PP ******....***.**..*****.*****....*******..*******.....********9........................................................*******...................99**********.**..**************..................******
AAGV020433745.1/900-619                                               GUUCGU....GCU.GA..AGGCC.UGUUU....CCUAGGC..UACAAAC.....GGAGGACUU.......................................................-GUUCCUU................UAC-UUUCCGCCUAG.GG..GAAAGUCCCCGGAC..................CUCCGG
#=GR AAGV020433745.1/900-619                                       PP ******....***.**..*****.*****....*******..*******.....********9........................................................******9................877.9**********.**..**************..................******
AASV01011901.1/1905-1558                                              UGAGUC....UUC.CA..UGCUU.GUCUC....UCGGGGC..CACAAAA.....CGAGUUCCU.......................................................GGUAACUC...............cACUGAUAAUGCCCUG.GG.cGAAAGUCCCCGGGC..................CUAGGA
#=GR AASV01011901.1/1905-1558                                      PP ******....***.**..*****.*****....*******..*******.....*********.......................................................********...............*9999***********.66.6**************..................******
AAHF01000005.1/2298545-2298918                                        UCCUCG....CUC.AA..AGGAU.CGCAU....UCAAAGC.uCACACAC.....AGAGUACCUa....................................................ccGGGUAUUCucauuccucugccaggAGGAACCUAGCUUUGgGA..GAAAGUCCCCGGAC.................aCCCUG-
#=GR AAHF01000005.1/2298545-2298918                                PP ******....***.**..*****.*****....*******.********.....**********....................................................**77777777778888888*******99999**********666..**************.................*99999.
ABCN01002927.1/686-416                                                AGGCGCa..gUGC.GG..AGGGC.CAC-C....UCGGUGU..CACUUAC.....GGCAGGAGUcgaggggcugcugcuuugag..............cgcggcccccggcugggcgcuGCAUCCAU................GUAUUGAGCACAUCG.GG.cGAAAGUCCCCGGGC.................gACGGGG
#=GR ABCN01002927.1/686-416                                        PP *******..****.**..*****.***.*....*******..*******.....*99999999********************..............***************88877766666666................88899**********.66.6**************.................*9999**
AATU01002697.1/96756-97056                                            GAACAC....GAU.UU..AGAAU.UGCGAa..gUCAAGUG..G------.....-GUCUUCAUccuggugcacc.................................augugcuagagCUGGAGGC................---------GGCUUG.GG..GAAAUUCCCCGGAC.................aCCAGGG
#=GR AATU01002697.1/96756-97056                                    PP ******....***.**..*****.******..********..8............99999999***********.................................**********999999999.........................******.**..**************.................*******
X65942.1/199-444                                                      UUGUCA....CUG.GA..CGAAG.UGAAU....-GGGU--..--CAUAU.....-GGGCUUGU.......................................................CCAAGUUC................---------CGACCC.AG..GAAAGUCCCCGGGCca..............cuUAUCCG
#=GR X65942.1/199-444                                              PP ******....***.**..*****.***66.....3333......55666......99999999.......................................................99999999.........................333334.5*..****************..............**9999**
AP006493.2/385670-385231                                              GGGAAGacucUGC.UA..AGCGU.UCCUCguuaUCAGAGCgcUACGUAC.....GGUUUACGGgaggguccuggauuagccccuaaaccaggcucggugcgaacaggugcgcccugauUCGAUGCC................AGCCGUUUGGCUCUG.GG.uGAAAGUCCCCGGAC.................aGUAGGU
#=GR AP006493.2/385670-385231                                      PP 777777*******.**..*****.*************************.....988888877**************************************************9999977778888................999999999******.66.6**************.................8788889
Z11844.1/494-766                                                      -GGCAU....UCU.GA..AGACC.UGAAG....UCUAGGC..AACGUAC.....GGGAGACGU.......................................................AGUUCUUCa..............aUCACAUGACGCCUAG.GG..GAAAGUCCCCGGAU..................CUCGGG
#=GR Z11844.1/494-766                                              PP .*****....***.**..*****.*****....*******..*******.....*********.......................................................********9..............8777899999******.**..**************..................******
AANU01164883.1/1953-2212                                              GGUCGU....GCU.GA..AGGCC.UGUAU....CCUAGGC..UACAAAC.....UGGGGACUA.......................................................CGUUCCUC................---CCCCCUGCCUAG.GG..GAAAGUCCCCGGAC..................CUCCGG
#=GR AANU01164883.1/1953-2212                                      PP ******....***.**..*****.*****....*******..*******.....*********.......................................................********...................99**********.**..**************..................******
AADN03004103.1/140439-140725                                          GGAUGU....UCU.GA..AGACC.UGCUC....UCUAGGC..CACGCAC.....GGAGGACGU......................................................cUGUUCCUCgag..........ggcCGUGUGCCCGCCUAG.GG..GAAAGUCCCCGGAC..................CGCGGG
#=GR AADN03004103.1/140439-140725                                  PP ******....***.**..*****.*****....*******..*******.....*********......................................................9899********..........***9999***********.**..**************..................******
ABDG02000029.1/789960-790403                                          CCUUCG....CUC.AA..CAAAU.CGCCA...uUCGAAGC.uUACACAC.....GGAGAUUCUgcu................................................cugcAGCAUCUCu..............uCCAAACACAGCUUUGgGA..GAAAGUCCCCGGACgucucc.....uuuuuggAGCAUG
#=GR ABDG02000029.1/789960-790403                                  PP ******....***.**..*****.***99...********.********.....************................................................****9*******9..............8777889999******666..********************.....******9999999
AY948627.1/1-183                                                      GCAUGA....CGG.CA..AGGCG.AGUAC....UCGCAGC..CACGAAA.....-CGUUCCCU.......................................................GUUGAGCG................CGCUA----ACUGUGaGC..GAAAGUCCCUGGAC..................CACUGG
#=GR AY948627.1/1-183                                              PP 999999....999.**..*****.**888....*******..*******......********.......................................................********................66555....******888..**************..................******
AAXT01000002.1/573795-573558                                          GAUACG....GUC.GC..GAAGC.UACU-....UCGUAGU.gAACACAC.....GGGUU----.......................................................G---AGCC................----UAUACACUACG.GG..GAAAGUCUCCGUGCg................uUUAAUG
#=GR AAXT01000002.1/573795-573558                                  PP ******....***.**..*****.***5.....5666666.6*******.....*9999...........................................................8...9999....................55555666666.99..***************................*9*****
ABDC01137536.1/1679-1414                                              GGUCGC....GCU.GA..AGGCC.UGUUU....CCUAGGC..UACAGAC.....GGAGGACUA.......................................................-GUUCCUC................AUU-CUUCUGCCUAG.GG..GAAAGUCCCCGGAC..................CUCCGG
#=GR ABDC01137536.1/1679-1414                                      PP ******....***.**..*****.*****....*******..*******.....********8........................................................*******................999.9**********.**..**************..................******
AABS01000030.1/66301-66051                                            CUGCAC....UUG.GA..AGACU.UGCUA....UCUAAGU..CACUAUG.....GAC-AUCAU.......................................................AUGA----................--UCCUAUGGCUUAG.GG..GAAAGUCCCCGGAC..................AUUGGG
#=GR AABS01000030.1/66301-66051                                    PP ******....***.**..*****.*****....*******..*996666.....554.55555.......................................................5555......................4699999******.**..**************..................******
AALT01554760.1/622-340                                                GUCCGU....GCU.GA..AGGCC.UGUUG....CCUGGGC..UACAAAC.....GGAGGACUG.......................................................UGUUCCU-................ACUCCCUUCGCCCAG.GG..GAAAGUCCCCGGAC..................CUCCGG
#=GR AALT01554760.1/622-340                                        PP ******....***.**..*****.*****....*******..*******.....*********.......................................................9999999.................8888***********.**..**************..................******
AY953321.1/41-313                                                     GCGCGU....GCU.GA..AGGCC.UGUUU....CCUAGGC..UACAGAC.....GGAGGACUU.......................................................-GUUCCUU................---AUUUGCGCCUAG.GG..GAAAGUCCCCGGAC..................CCUUGG
#=GR AY953321.1/41-313                                             PP ******....***.**..*****.*****....*******..*******.....********9........................................................*******...................99**********.**..**************..................******
AAPQ01006809.1/690372-690710                                          UGAGUC....UUC.CA..UGCUU.GUCUC....UCGGGGC..CACAAAA.....CGAGUUCCU.......................................................GGUAACUC...............cACUGGUAUUGCCCUG.GG.cGAAAGUCCCCGGGC..................CUAGGA
#=GR AAPQ01006809.1/690372-690710                                  PP ******....***.**..*****.*****....*******..*******.....*********.......................................................********...............*9999***********.66.6**************..................******
AADA01035511.1/14292-14554                                            GUUCGU....GCU.GA..AGGCC.UGUAU....CCUAGGC..UACACAC.....UGGGGACUC.......................................................UGUUCCUC................CCC-UUUCCGCCUAG.GG..GAAAGUCCCCGGAC..................CUCGGG
#=GR AADA01035511.1/14292-14554                                    PP ******....***.**..*****.*****....*******..*******.....*********.......................................................99999999................877.9**********.**..**************..................******
CP000500.1/1045694-1046146                                            ACGUCCa.ugGUC.AA..AGAUU.UGUUU....UCGAGGC..U-CACAA.....AAGGAUCCU.......................................................CGGAUCUU................----CAUAUGCCUUG.GG..GAAAGUCUCCUGCC.................aCAUAAG
#=GR CP000500.1/1045694-1046146                                    PP *******.*****.**..*****.*****....*******..6.66666.....699******.......................................................******99....................77778******.**..**************.................*******
AABU01002774.1/15978705-15978349                                      UUGAGU...cUUC.CA..UGCUU.GUCUC....UCGGGGC..CACAAAA.....CGAGUUCCU.......................................................GGUAACUC...............aACUGAUAAUGCCCUG.GG.cGAAAGUCCCCGGGC..................CUAGGA
#=GR AABU01002774.1/15978705-15978349                              PP ******...****.**..*****.*****....*******..*******.....*********.......................................................********...............99999***********.66.6**************..................******
AAPY01565803.1/1823-1547                                              GCUUGU....GCU.GA..AGGCC.UGUUU....CCUAGGC..UACGUAC.....GGGGGACU-.......................................................-GGUUCCC................GAU--UUGUGCCUAG.GG..GAAAGUCCCCGGAC..................CUUGGG
#=GR AAPY01565803.1/1823-1547                                      PP ******....***.**..*****.*****....*******..*******.....*9999999.........................................................8888888................765..99********.**..**************..................******
AACM02000363.1/288058-287605                                          CCCUCG....CUC.AA..UAGAU.CGCUA...uUCGAAGC.uCACAAAC.....AGAGACACUgcgauu...........................................uaucgcAGCGUCUCa.............auCUCUUUAUUGCUUUGgGA..GAAAGUCCCCGGACgucuucgu..uucgacgaAGUUUG
#=GR AACM02000363.1/288058-287605                                  PP ******....***.**..*****.*****...********.********.....***************...........................................******9*******9.............99888899999******666..**************99666666..66666666556666
AAPP01019595.1/1014493-1014830                                        CGAGUU....UUU.CA..UGCUU.GUCUC....UCGGGGC..UACAAAC.....-GAGUUCCU.......................................................GGUAACUC...............uAUGCAUCGUGCCCUG.GG..UAAAGUCCCCGGGU..................CUAGGA
#=GR AAPP01019595.1/1014493-1014830                                PP ******....***.**..*****.*****....*******..*******......********.......................................................********...............*888888888******.**..**************..................******
AAPE02045418.1/25573-25844                                            GUUCGC....GCU.GA..AGGCC.UGUUG....CCUAGGC..UACGUAC.....GGAGGACUC.......................................................GGUUCCUC................---AUUUGCGCCUAG.GG..GAAAGUCCCCGGAU..................CUCUGG
#=GR AAPE02045418.1/25573-25844                                    PP ******....***.**..*****.*****....*******..*******.....*********.......................................................********...................99**********.**..**************..................******
AAGU03018545.1/59131-59409                                            GCUCGU....GCU.GA..AGGCC.UGUUU....CCUAGGC..UACAGAC.....GGAGGACUA.......................................................-GUUCCUC................AUUUCUCACGCCUAG.GG..GAAAGUCCCCGGAC..................CUUGGG
#=GR AAGU03018545.1/59131-59409                                    PP ******....***.**..*****.*****....*******..*******.....********8........................................................*******................***************.**..**************..................******
J03151.1/847-1116                                                     -CUCGC....UCU.GA..AGGCC.UGUUU....CCUAGGC..UACAUAC.....GAGGGACAU.......................................................-GUUCCU-................UAUCCUUUCGCCUAG.GG..GAAAGUCCCCGGAC..................CACGGG
#=GR J03151.1/847-1116                                             PP .*****....***.**..*****.*****....*******..*******.....********5........................................................555555.................55569**********.**..**************..................******
J05014.1/2-272                                                        GCUCGC....UCU.GA..AGGCC.UGUUU....CCUAGGC..UACGUAC.....GGGGGACCU.......................................................UGUUCCUU................AUC-CUUUCGCCUAG.GG..GAAAGUCCCCGGAC..................CAUGGG
#=GR J05014.1/2-272                                                PP 999999....999.**..*****.*****....*******..*******.....*********.......................................................99999988................777.9**********.**..**************..................******
AAGW02033514.1/33245-32971                                            GUUCGU....GCU.GA..AGGCC.UGUUU....CCUAGGC..UACAUAC.....GGGGGACUC.......................................................-GUUCCUU................AUC--UUCCGCCUAG.GG..GAAAGUCCCCGGAC..................CAUGGG
#=GR AAGW02033514.1/33245-32971                                    PP ******....***.**..*****.*****....*******..*******.....999999996........................................................9999999................876..9999******.**..**************..................******
AAKO01000389.1/32662-32318                                            UGAGUC....UUC.CA..UGCUU.GUCUC....UCGGGGC..CACAAAA.....CGAGUUCCU.......................................................GGUAACUC...............cACUGAUAAUGCCCUG.GG.cGAAAGUCCCCGGGC..................CUAGGA
#=GR AAKO01000389.1/32662-32318                                    PP ******....***.**..*****.*****....*******..*******.....*********.......................................................********...............*9999***********.66.6**************..................******
D30745.1/2839-3111                                                    -GGCAU....UCU.GA..AGACC.UGAAG....UCUAGGC..AACGUAC.....GGGAGACGU.......................................................AGUUCUUCa..............aUCACAUGACGCCUAG.GG..GAAAGUCCCCGGAU..................CUCGGG
#=GR D30745.1/2839-3111                                            PP .*****....***.**..*****.*****....*******..*******.....*********.......................................................********9..............8777899999******.**..**************..................******
AAQX01001105.1/73112-73390                                            GAACAC....GAU.UU..AGAAU.UGCGAa..gUCAAGUG..G------.....-GCCCCUCU.......................................................CGGGGGGC................---------GGCUUG.GG..GAAAUUCCCCGGAC.................aCCAGGG
#=GR AAQX01001105.1/73112-73390                                    PP ******....***.**..*****.******..********..9............********.......................................................********.........................******.**..**************.................*******
AAYZ01073739.1/1951-1685                                              GUUCGC....GCU.GA..AGGCC.UGUUU....CCUAGGC..UACAUAC.....-GGGGACUU.......................................................-GUUCCUC................AUCUUCUC-GCCUAG.GG..GAAAGUCCCCGGAC..................CUCCGG
#=GR AAYZ01073739.1/1951-1685                                      PP ******....***.**..*****.*****....*******..*******......99*****9........................................................******9................88855555.******.**..**************..................******
AAQQ01544511.1/981-703                                                GUGCGU....GCU.GA..AGGCC.UGU-U....CCUAGGC..UACAAAC.....GAGGGACUA.......................................................-GUUCCUU................-ACCUUUCCGCCUAG.GG..GAAAGUCCCCGGAC..................CUCCGG
#=GR AAQQ01544511.1/981-703                                        PP ******....***.**..*****.***.9....*******..*******.....999999994........................................................6655555.................55599999******.**..**************..................******
AAFR03028712.1/851-1131                                               AGGCGCu..uGCU.GA..AGGCC.UGUUA....CCUAGGC..UACGUAC.....GGGGGACAU.......................................................-GUUCCCC................---AUCUGCGCCUAG.GG..GAAAGUCCCCGGAC..................CAAUGG
#=GR AAFR03028712.1/851-1131                                       PP *******..****.**..*****.*****....*******..*******.....********9........................................................9******...................99**********.**..**************..................******
Z14231.1/277-602                                                      CAUGAC....CAAaGA..--AUC.GUCACa.aaUCGAAGC.uUACAAAA....uGGAGUAAAAuu...................................................uuUUUUACUC................AGU-AAUAUGCUUUG.GGuuGAAAGUCUCCCACCaa..............uuCGUAUG
#=GR Z14231.1/277-602                                              PP ******....*98888....999.99999*.*********.********....*88888888889...................................................9878888888................887.89999******.999*****************..............********
AAQY02000199.1/360008-360290                                          GAACAC....GAU.UU..AGAAU.UGCGAa..gUCAAGUG..G------.....-GCCCCUCCc....................................................cgGGGGGGGC................---------GGCUUG.GG..GAAAUUCCCCGGAC.................aCCAGGG
#=GR AAQY02000199.1/360008-360290                                  PP ******....***.**..*****.******..*******9..5............555555558....................................................8877777777.........................9*****.**..**************.................*******
AE016817.6/339559-339280                                              AGGCAU...gUCC.GA..AGAAU.CGUCAc.aaUCGAAGC.uUACCAAG....gCCGGCAGCU.......................................................AGCUGCCG................GUCCGCCAUGCUUUG.GG..GAAAGUCUCCGACCag..............gcUGUAUG
#=GR AE016817.6/339559-339280                                      PP ******...9999.**..**777.666556.*********.*******9....889*******.......................................................********................***************.**..****************..............**99****
AAJI01002466.1/2910-2420                                              AACUCUu.cgCUC.AA..AGAAU.CGCAU....UCAAAGC.uUACGCAC....aGGAGAGGG-aagagaauagcccuuc.......................acggaauuauuuuauuCUCUCUU-cau.........accgCAACUACUAGCUUUGgGA..GAAAGUCCCCGGACacccugca..cccccgucUUAAAA
#=GR AAJI01002466.1/2910-2420                                      PP ******9.97777.88..*****.*****....*******.********....644444444.4888888*********.......................*************7655555555.5**.........***9888899999******666..**********************..*******9999999
AAQB01008982.1/155948-156306                                          UGAGUU....UUU.CA..UGCUU.GUCUC....UCGGGGU..AACACGA.....CGAGUUCCU.......................................................GGUAACUCuuu..........auaAAUAUUUACACCCUG.GG..UAAAGUCCCCGGGC..................CUAUGA
#=GR AAQB01008982.1/155948-156306                                  PP ******....***.**..*****.*****....*******..*******.....*********.......................................................***********..........***9999***********.**..**************..................******
Z25280.1/704-978                                                      -UUCGU....GCU.GA..AGGCC.UGUUU....CCUAGGC..UACAUAC.....GGAGGACUA.......................................................-GUUCCUU................---GUUUGCGCCUAG.GG..GAAAGUCCCCGGAC..................CGUGGG
#=GR Z25280.1/704-978                                              PP .*****....***.**..*****.*****....*******..*******.....********8........................................................*******...................99**********.**..**************..................******
EF424786.1/14-398                                                     --UGAG....CUC.GA..ACGAU.CGUGG....UUGAAGC.aGUCAUAC.....-AGGAAUUU.......................................................UUAUUCCU................CUAAACA--GCUUUA.GG..GAAAGUCCCCGGAC.................uCUUGCG
#=GR EF424786.1/14-398                                             PP ..****....***.**..*****.*****....*******.*99*****......99999999.......................................................99999999................8887777..******.**..**************.................9666666
AAKN02030431.1/17344-17064                                            GAUCGC....GCU.GA..AGGCC.UGUUU....CCUAGGC..UACACUC.....GGGGGACUU.......................................................-GUUCCUC................AUC-UAGUUGCCUAG.GG..GAAAGUCCCCGGAC..................CUUGGG
#=GR AAKN02030431.1/17344-17064                                    PP ******....***.**..*****.*****....*******..*******.....********9........................................................*******................998.8999*******.**..**************..................******
AAPN01196855.1/605-343                                                AGUGGCg..aGCU.GA..AAGUC.UGUUG....CCUAGGC..UACGAGC.....UGGGGACU-.......................................................-GGUUCCC................ACC-UGAGCGCCUAG.GG..GAAAGUCCCCGGAC..................CCCGGG
#=GR AAPN01196855.1/605-343                                        PP *******..****.**..*****.*****....*******..*******.....88888888.........................................................7777777................776.78888******.**..**************..................******
AAEU02000441.1/179185-179529                                          UGAGUC....UUC.CA..UGCUU.GUCUC....UCGGGGC..CACAAAA.....CGAGUUCCU.......................................................GGUAACUC...............cACUGAUAAUGCCCUG.GG.cGAAAGUCCCCGGGC..................CUAGGA
#=GR AAEU02000441.1/179185-179529                                  PP ******....***.**..*****.*****....*******..*******.....*********.......................................................********...............*9999***********.66.6**************..................******
CR382125.1/739090-739470                                              UUUUGU...aGUC.GA..AGAAU.CGUCAcugaUCGAAGC.uUACAUAAggaacGGAUUUUAUcuguuc..........................................aauugaaAUGAUAUC................AUUUCUAUAGCUUUG.GGuaGAAAGUCUCCGACCag..............ucCGUAAG
#=GR CR382125.1/739090-739470                                      PP ******...****.**..**999.998888**********.********55555555555555555555..........................................555555555555555................9999***********.999*****************..............**99****
M29916.1/746-1008                                                     -UUCGU....GCU.GA..AGGCC.UGUAU....CCUAGGC..UACACAC.....UGAGGACUC.......................................................UGUUCCUC................CCC-UUUCCGCCUAG.GG..GAAAGUCCCCGGAC..................CUCGGG
#=GR M29916.1/746-1008                                             PP .*****....***.**..*****.*****....*******..*******.....*********.......................................................********................888.9**********.**..**************..................******
AAIL02000096.1/26104-26605                                            CCUUUG....CUC.AA..CAAAU.CGCCA...uUCGAAGC.uCACACAC.....GGAGAUGCUcuuuucga......................................agagcaucuCGCACCUC................AAAAAACAAGCUUUGgGA..GAAAGUCCCCGGACgucuccucuucuacgaggAGCAUG
#=GR AAIL02000096.1/26104-26605                                    PP ******....***.**..*****.***99...********.********.....*****************......................................**888888878888888................***************666..****************9999999999999999888899
AADM01000056.1/42358-42674                                            --CAUG....GUC.AA..AGAGU.CGUCAcuaaUCGAAGC..U-UGCAC.....AAUGGGCAU.......................................................-GUCCUAU................CUUUUUUAAGCUUUG.GGucGAAAGUCUCCCACCug..............ucCGUAUG
#=GR AADM01000056.1/42358-42674                                    PP ..5555....999.99..99999.888777**********..5.57788.....899999998........................................................9999999................9999***********.999*****************..............********
AACS02000003.1/1671152-1670746                                        CUGCCG....CUG.GA..AGAAU.CGCUG....UCGCAGC.uCACGUAC.....UGAGAGCCUc....................................................gaGCUCUCUC................----AUUCUGCUGUG.GG..GAAAGUCCCCGGAG.................g----UG
#=GR AACS02000003.1/1671152-1670746                                PP ******....***.**..*****.*****....*******.********.....*********9....................................................7777777777....................89*********.**..************97.................6....77
CU329670.1/1234461-1234849                                            UUUGAG....CUC.GA..ACGAU.CGUGG....UUGAAGC.aGUCAUAC.....-AGGAAUUU.......................................................UUAUUCCU................CUAAACA--GCUUUA.GG..GAAAGUCCCCGGAC.................uCUUGCG
#=GR CU329670.1/1234461-1234849                                    PP ******....***.**..*****.*****....*******.*99*****......99999999.......................................................99999999................8887777..******.**..**************.................9666666
L22578.1/704-978                                                      -UUCGU....GCU.GA..AGGCC.UGUUU....CCUAGGC..UACAUAC.....GGAGGACUA.......................................................-GUUCCUU................---GUUUGCGCCUAG.GG..GAAAGUCCCCGGAC..................CGUGGG
#=GR L22578.1/704-978                                              PP .*****....***.**..*****.*****....*******..*******.....********8........................................................*******...................99**********.**..**************..................******
AACT01041809.1/6950-7211                                              CUGCAC....UUG.GA..AGACU.UGCUA....UCUAAGU..-------.....-CAUUAUGG.......................................................GCAAAAGG................GACCCUAUGGCUUAG.GG..GAAAGUCCCCGGAC..................ACUGGG
#=GR AACT01041809.1/6950-7211                                      PP ******....***.**..*****.*****....*******...............44444444.......................................................44444444................555567777******.**..**************..................******
AACD01000075.1/118622-118263                                          UCCUCG....CUC.AA..AGGAU.CGCAU....UCAAAGC.uUACACAC.....AGAGAAUUUu.....................................................cCAGUUCUCuccucuu.cuaccaagAAGAGUCUUGCUUUGgGA..GAAAGUCCCCGGACacccugu....cuuucguCUCUGG
#=GR AACD01000075.1/118622-118263                                  PP ******....***.**..*****.*****....*******.********.....**********.....................................................*788888888888899.********9999***********666..**************8888888....8888888888888
AY090596.1/3-377                                                      ---UGU...aGUC.GA..AGAAU.CGUCAcugaUCGAAGC.uUACAUAAggaacGGAUUUUAUcuguuc..........................................aauugaaAUGAUAUC................AUUUCUAUAGCUUUG.GGuaGAAAGUCUCCGACCag..............ucCGUAAG
#=GR AY090596.1/3-377                                              PP ...999...9***.**..**999.998888**********.********55555555555555555555..........................................555555555555555................9999***********.999*****************..............**99****
AY090608.1/5-320                                                      --CAUG....GUC.AA..AGAAU.CGUCAcuguUCGAAGC.uUGCAAAAc...uGGAGUGGUU......................................................cAUACACUC................AAU--CAAUGCUUUG.GGuaGAAAGUCUCCGACCag..............acCGUAUG
#=GR AY090608.1/5-320                                              PP ..5555....888.88..88888.777667**********.*********...**********......................................................888999999................876..9999******.999*****************..............********
AAIY01269613.1/2336-2072                                              UUUCGU....GUU.GA..AGGCCcUGUUU....CCUAGGC..UACAGAC.....GGAGGACUU.......................................................-GUUCCUG................----GAACCGCCUAG.GG..GAAAGUCCCCGGAC..................CUCGGG
#=GR AAIY01269613.1/2336-2072                                      PP ******....***.**..***988*****....*******..*******.....********9........................................................******6....................9**********.**..**************..................******
ABDF02000003.1/1755298-1754855                                        CCUUUG....CUC.AA..CAAAU.CGCCA...uUCGAAGC.uUACAAAC.....GGAGAUGCUgcu................................................ugccAGCGCCUCg..............uGAGAUCACGGCUUUGgGA..GAAAGUCCCCGGACgucucc.....uuuucggAGCAUG
#=GR ABDF02000003.1/1755298-1754855                                PP ******....***.**..*****.***99...********.********.....************................................................****9*******9..............8777889999******666..********************.....*******9999**
AAQR03015324.1/19728-19463                                            GGUCAU....GCU.GA..AGGCC.UGUUU....CCUCGGC..UACAUGC.....AGGGGACU-.......................................................GGUUCCUU................GU-UCUUCUGCCUAG.GG..GAAAGUCCCCAGAC..................CUCAGG
#=GR AAQR03015324.1/19728-19463                                    PP ******....***.**..*****.*****....*******..*******.....77777777........................................................46666665................55.588888******.**..**************..................******
AL451109.1/35066-34571                                                CCCUCG....UCC.GA..CAAAU.CGCUA...uUCGAAGC.uUCCACAC.....GGAGAGAUCacgcuuuu.......................................uuugcgcgCUUCUUUC...............aUUUCCUCGAGCUUUGgGA..GAAAGUCCCCGGACauucguucgcuugcgaacGGAUUG
#=GR AL451109.1/35066-34571                                        PP ******....***.**..*****.*****...********.********.....*****9999********.......................................******9988899999...............8778888999******666..**************988777766555555555444455
M29212.1/2-265                                                        -UUCGU....GCU.GA..AGGCC.UGUAU....CCUAGGC..UACACAC.....UGAGGACUC.......................................................UGUUCCUC................CCC-UUUCCGCCUAG.GG..GAAAGUCCCCGGAC..................CUCGGG
#=GR M29212.1/2-265                                                PP .*****....***.**..*****.*****....*******..*******.....*********.......................................................********................888.9**********.**..**************..................******
AAWR02025203.1/483-217                                                GUCCGU....GCC.GA..AGGCC.UGUUU....CCUAGGC..UACAUAC.....GGGGGACU-.......................................................-GGUUCCU................G--ACAAGUGCCUAG.GG..GAAAGUCCCCGGAC..................CGCGGG
#=GR AAWR02025203.1/483-217                                        PP ******....***.**..*****.*****....*******..*******.....99999999.........................................................5555555................4..569999******.**..**************..................******
RNase_MRP.dvex156131.+.1089.1270.[NA].[Default].RF00030.snRNA         -GUCAC....UUG.CA..GAACC.UGAGU...gCCGAGCG..-------.....-AAGAACGA.......................................................UGAUUCUU................U--------GUCUUGcGG..GAAAGUCCCCGGAC..................GCUGCG
#=GR RNase_MRP.dvex156131.+.1089.1270.[NA].[Default].RF00030.snRNA PP .56666....555.55..55555.55555...69999844...............99999999.......................................................99999998................3........3389999**..**************..................9*****
RNase_MRP.dvex503536.-.175.440.[NA].[Default].RF00030.snRNA           UUGUUC....ACU.CGgcAUUUC.CGAAG....UGCAAGC..AAC----.....-GUGUCCCC.......................................................-AACACGC................---------GCUCGC.AC..GAAAGUCCCCUGAU..................UGCAGG
#=GR RNase_MRP.dvex503536.-.175.440.[NA].[Default].RF00030.snRNA   PP 999999....888.777788***.*****....*******..998..........88775543........................................................5555555.........................******.**..**************..................******
#=GC SS_cons                                                          :[[[[[....[[[.[[..,,(((.(((,,....<<<<<<<..-------.....-<<<<<<<_......................................................._>>>>>>>................--------->>>>>>.>,..,,,,,,,,,,,,,,..................,,,,<<
#=GC RF                                                               ccuugc....ccc.gA..AGacc.uGCuu....UCgAgGC..UACAaAC.....GGaGgaccU.......................................................aguucCuC................auuauuauuGCcUuG.GG..GAAAGUCCCCGGAC..................CuuggG

AACU03000132.1/743038-743599                                          CG................GAAA-...........CGCG.....................................................................................................................CCGCCAua..........aaaG---c....acUCGCGGcuuagcc
#=GR AACU03000132.1/743038-743599                                  PP **................****............****.....................................................................................................................99999997..........5444...4....569999999999999
AANG01432228.1/1130-848                                               CA................GAGAG...........UGCC.....................................................................................................................ACGUGC...............AUGC.......GCACGU.......
#=GR AANG01432228.1/1130-848                                       PP **................*****...........****.....................................................................................................................******...............****.......******.......
AAYL01000122.1/26509-26132                                            UC................GAGAG...........GAUCgaugagaaauucgugga..................................................................................cgccucucagcuacagucGCCUGA...............UGUG.......UUGUGC.......
#=GR AAYL01000122.1/26509-26132                                    PP **................*****...........****99999999999999999..................................................................................999999999999999999888888...............8888.......999999.......
AANN01822319.1/784-1041                                               CA................GAAAG...........UGCC.....................................................................................................................ACGUGC...............GCAU.......GCACGC.......
#=GR AANN01822319.1/784-1041                                       PP **................*****...........****.....................................................................................................................******...............****.......******.......
AAGV020433745.1/900-619                                               CA................GAGAG...........UGCC.....................................................................................................................GCGUGC...............GCGU.......GCACGU.......
#=GR AAGV020433745.1/900-619                                       PP **................*****...........****.....................................................................................................................******...............****.......******.......
AASV01011901.1/1905-1558                                              UA................GAAAG...........UAUCaagguguaaaaagugcauccau.........................................................................aucauccuguguugguggugca-UUCGCcu...........au---Auu...cuGCGG--.......
#=GR AASV01011901.1/1905-1558                                      PP **................*****...........****9999999999999999999999.........................................................................9999999999999999988888.6888886...........42...224...678888.........
AAHF01000005.1/2298545-2298918                                        --................-----...........---C.....................................................................................................................CCGAUC...............CUCG.......GAUCCG.......
#=GR AAHF01000005.1/2298545-2298918                                PP .....................................9.....................................................................................................................******...............****.......******.......
ABCN01002927.1/686-416                                                CA................GAGAG...........UGCC.....................................................................................................................-AGCCC...............GCAA.......GGGC--.......
#=GR ABCN01002927.1/686-416                                        PP **................*****...........****......................................................................................................................*****...............****.......****.........
AATU01002697.1/96756-97056                                            CA................GAGAG...........UGCC.....................................................................................................................-AGCGU...............CUAA.......GCGC--.......
#=GR AATU01002697.1/96756-97056                                    PP **................*****...........****......................................................................................................................*****...............****.......****.........
X65942.1/199-444                                                      CA................GAGA-...........UGCG.....................................................................................................................-CCUCG...............GUAA.......CGAGAG.......
#=GR X65942.1/199-444                                              PP **................****............****......................................................................................................................69***...............****.......****99.......
AP006493.2/385670-385231                                              CA................GAGAG...........UGUCggugguaagcaaagcugggcguuucaggucgcgcacacuucugc............................ucgcgggacugcaaccacagaaccccaauaagagcgggagugcug------...............----.......------cgcga..
#=GR AP006493.2/385670-385231                                      PP **................*****...........****99999999999999887777777777776666666655555544............................444444444444444444444433333333333333333333333......................................33333..
Z11844.1/494-766                                                      UA................GAAAG...........UGCC.....................................................................................................................GUGCGCu.............a-CUAu.....gGCGUGC.......
#=GR Z11844.1/494-766                                              PP **................*****...........****.....................................................................................................................*******.............6.4444.....8******.......
AANU01164883.1/1953-2212                                              CA................GAGAG...........UGCC.....................................................................................................................ACGUGC...............AUAA.......GCACGU.......
#=GR AANU01164883.1/1953-2212                                      PP **................*****...........****.....................................................................................................................******...............****.......******.......
AADN03004103.1/140439-140725                                          CA................GAGAG...........UGCC.....................................................................................................................GCGCGC..............cGCCG.......GCGCCC.......
#=GR AADN03004103.1/140439-140725                                  PP **................*****...........****.....................................................................................................................******..............99999.......999999.......
ABDG02000029.1/789960-790403                                          CG................GAAA-...........CGCGccgccauaga.................................................................................................agcacugcgg------...............----.......------cugaccu
#=GR ABDG02000029.1/789960-790403                                  PP **................****............99994444444444.................................................................................................4444443333......................................4455555
AY948627.1/1-183                                                      CA................GAAAG...........UGUC.....................................................................................................................ACCCUC...............UAGG.......UUGGGU.......
#=GR AY948627.1/1-183                                              PP **................*****...........****.....................................................................................................................888777...............7777.......777777.......
AAXT01000002.1/573795-573558                                          CC................UAGAG...........GGCA.....................................................................................................................CAGGGG...............GAAU.......CUCCAG.......
#=GR AAXT01000002.1/573795-573558                                  PP **................*****...........****.....................................................................................................................******...............****.......******.......
ABDC01137536.1/1679-1414                                              CA................GAGAG...........UGCC.....................................................................................................................GCGUGC...............ACGC.......GCACGC.......
#=GR ABDC01137536.1/1679-1414                                      PP **................*****...........****.....................................................................................................................******...............****.......******.......
AABS01000030.1/66301-66051                                            UA................GAAAG...........UACC.....................................................................................................................UGGGGU..............uUGAA.......ACCCCAcaccu..
#=GR AABS01000030.1/66301-66051                                    PP **................*****...........****.....................................................................................................................999999..............87788.......88888866666..
AALT01554760.1/622-340                                                CA................GAGAG...........UGCC.....................................................................................................................ACGUGC...............GCGU.......GCACGU.......
#=GR AALT01554760.1/622-340                                        PP **................*****...........****.....................................................................................................................******...............****.......******.......
AY953321.1/41-313                                                     CA................GAGAG...........UGCC.....................................................................................................................GCGUGC...............GCGU.......GCACGC.......
#=GR AY953321.1/41-313                                             PP **................*****...........****.....................................................................................................................******...............****.......******.......
AAPQ01006809.1/690372-690710                                          UA................GAAAG...........UAUCaagguguaaaacgugcauccc...........................................................................ucagguugaugaguucuugca-UUCGCcu...........au---Auu...cuGCGG--.......
#=GR AAPQ01006809.1/690372-690710                                  PP **................*****...........****999999999999999999988...........................................................................888888888888888877777.6777776...........42...234...577777.........
AADA01035511.1/14292-14554                                            CA................GAGAG...........UGCC.....................................................................................................................GCGUGC...............AUAC.......GCACGU.......
#=GR AADA01035511.1/14292-14554                                    PP **................*****...........****.....................................................................................................................******...............****.......******.......
CP000500.1/1045694-1046146                                            CG................GAAA-...........CGCA.....................................................................................................................GUGGAU..............uUACC......aAUCCACuugagag
#=GR CP000500.1/1045694-1046146                                    PP **................****............****.....................................................................................................................999999..............95555......599999999*****
AABU01002774.1/15978705-15978349                                      UA................GAAAG...........UAUCaagguguaaaaagugugcacaa.........................................................................aacacccaccaccccuguggug------...............----.......------gguggug
#=GR AABU01002774.1/15978705-15978349                              PP **................*****...........**************999999999999.........................................................................9998885444444444444444......................................4445566
AAPY01565803.1/1823-1547                                              CA................GAGAG...........UGCC.....................................................................................................................GCGUGC...............GCCU.......GCACGU.......
#=GR AAPY01565803.1/1823-1547                                      PP **................*****...........****.....................................................................................................................******...............****.......******.......
AACM02000363.1/288058-287605                                          CG................GAAA-...........CGCG.....................................................................................................................------...............----.......------ccgccau
#=GR AACM02000363.1/288058-287605                                  PP 66................6666............6666...........................................................................................................................................................4444444
AAPP01019595.1/1014493-1014830                                        UA................GAAAG...........UAUCaagguguaaaaugu........................................................................................gcguuuuugugcgca-UUCGCc............uaUA--uu...ucGCGG--.......
#=GR AAPP01019595.1/1014493-1014830                                PP **................*****...........************998877........................................................................................777777776655555.444445............4322..23...345554.........
AAPE02045418.1/25573-25844                                            CA................GAGAG...........UGCC.....................................................................................................................GCGUGC...............GCAU.......GCACGU.......
#=GR AAPE02045418.1/25573-25844                                    PP **................*****...........****.....................................................................................................................******...............****.......******.......
AAGU03018545.1/59131-59409                                            CA................GAAAG...........UGCC.....................................................................................................................GCGUGC...............UCAU.......GCACGC.......
#=GR AAGU03018545.1/59131-59409                                    PP **................*****...........****.....................................................................................................................******...............****.......******.......
J03151.1/847-1116                                                     CA................GAGAG...........UGCC.....................................................................................................................GCGUGC...............ACAC.......GCGCGU.......
#=GR J03151.1/847-1116                                             PP **................*****...........****.....................................................................................................................******...............****.......******.......
J05014.1/2-272                                                        CA................GAGAG...........UGCC.....................................................................................................................GCGUGC...............ACAC.......GCGCGU.......
#=GR J05014.1/2-272                                                PP **................*****...........****.....................................................................................................................******...............****.......******.......
AAGW02033514.1/33245-32971                                            CA................GAGAG...........UGCC.....................................................................................................................GCGUGC...............GCAU.......GCACGU.......
#=GR AAGW02033514.1/33245-32971                                    PP **................*****...........****.....................................................................................................................******...............****.......******.......
AAKO01000389.1/32662-32318                                            UA................GAAAG...........UAUCuagguguaaaaagugcaucca...........................................................................ucauccuguggugguggugca-UUCGCcu...........au---Auu...cuGCGG--.......
#=GR AAKO01000389.1/32662-32318                                    PP **................*****...........****999999999999999999999...........................................................................999999999998888888887.6888886...........42...235...678888.........
D30745.1/2839-3111                                                    UA................GAAAG...........UGCC.....................................................................................................................GUGCGCu.............a-CUAu.....gGCGUGC.......
#=GR D30745.1/2839-3111                                            PP **................*****...........****.....................................................................................................................*******.............6.4444.....8******.......
AAQX01001105.1/73112-73390                                            CA................GAGAG...........UGCC.....................................................................................................................-AGCGU...............CCAA.......GCGC--.......
#=GR AAQX01001105.1/73112-73390                                    PP **................*****...........****......................................................................................................................*****...............****.......****.........
AAYZ01073739.1/1951-1685                                              CA................GAGAG...........UGCC.....................................................................................................................GCGUGC...............GCAU.......GCACGU.......
#=GR AAYZ01073739.1/1951-1685                                      PP **................*****...........****.....................................................................................................................******...............****.......******.......
AAQQ01544511.1/981-703                                                CA................GAGAG...........UGCC.....................................................................................................................ACGUGC...............GCUC.......GCACGU.......
#=GR AAQQ01544511.1/981-703                                        PP **................*****...........****.....................................................................................................................******...............****.......******.......
AAFR03028712.1/851-1131                                               CA................GAAAG...........UGCC.....................................................................................................................ACGCAC...............GCAC.......GUGCGG.......
#=GR AAFR03028712.1/851-1131                                       PP **................*****...........****.....................................................................................................................******...............****.......******.......
Z14231.1/277-602                                                      CG................GAAAA...........CGUAaugagauuua.................................................................................................aaaauuuuaa------...............----.......------auuguuu
#=GR Z14231.1/277-602                                              PP **................*****...........****6655544444.................................................................................................4443333333......................................4455555
AAQY02000199.1/360008-360290                                          CA................GAGAG...........UGCC.....................................................................................................................-AGCGU...............CCAA.......GCGC--.......
#=GR AAQY02000199.1/360008-360290                                  PP **................*****...........****......................................................................................................................*****...............****.......****.........
AE016817.6/339559-339280                                              CG................GAAA-...........CGCAgcgagauuuaaaaacu....................................................................................uauuuuuacauccacucGCUAGG...............GCUG.......CCUGGC.......
#=GR AE016817.6/339559-339280                                      PP **................****............********************....................................................................................***********************...............****.......******.......
AAJI01002466.1/2910-2420                                              CC................GCGAG...........GGUUccucacaacaagc..........................................................................................caggcacugcggaa------...............----.......------acgcgcc
#=GR AAJI01002466.1/2910-2420                                      PP **................*****...........****5555555555555..........................................................................................55555555555544......................................5555555
AAQB01008982.1/155948-156306                                          UA................GAAAG...........UAUCaaggcguaaaaaguguauauagaga...................................................................gggauuuauauuucucuuuacauauAUUCGCcu...........au---Auu...ccGCGGAA.......
#=GR AAQB01008982.1/155948-156306                                  PP **................*****...........*****************************...................................................................*********************999999999997...........52...235...78999999.......
Z25280.1/704-978                                                      CA................GAGAG...........UGCC.....................................................................................................................ACGUGC...............CCGU.......GCACGU.......
#=GR Z25280.1/704-978                                              PP **................*****...........****.....................................................................................................................******...............****.......******.......
EF424786.1/14-398                                                     UCuugauc....uccaugGAGAUugg....gaca----ggcgguaacgugcugacuugaagaaucagcgguuucauuaauggcgc.......................uaguuuuuccuuuagccuuuguacuuuaaaccucaagagauauaacuCCUUGUcca........gaau----gag.uagAUAAGG.......
#=GR EF424786.1/14-398                                             PP 65666777....77777766664555....4444....44459999999999999999999999999999999999999999999.......................99999999999999999999999999999999999999999999999888888888........5543....345.567888888.......
AAKN02030431.1/17344-17064                                            CA................GAAAG...........UGCC.....................................................................................................................ACGUGC...............UCAC.......GCACGU.......
#=GR AAKN02030431.1/17344-17064                                    PP **................*****...........****.....................................................................................................................******...............****.......******.......
AAPN01196855.1/605-343                                                CA................GAGAG...........UGCC.....................................................................................................................GCGCGC...............GCAG.......GCGCGU.......
#=GR AAPN01196855.1/605-343                                        PP **................*****...........****.....................................................................................................................******...............****.......******.......
AAEU02000441.1/179185-179529                                          UA................GAAAG...........UAUCaagguguagaaagugcaucaca........................................................................cacuuuguugagugaguuuugca-UUCGCcu...........au---Auu...cuGCGG--.......
#=GR AAEU02000441.1/179185-179529                                  PP **................*****...........****8888888888777777777777........................................................................77777777777777777666665.5566664...........32...223...456666.........
CR382125.1/739090-739470                                              CG................GAAA-...........CGUA.....................................................................................................................AUGAGAuu...........ua--A-aa..acuUUUCAAauguuua
#=GR CR382125.1/739090-739470                                      PP **................****............****.....................................................................................................................77777775...........43..2.23..4666666667777777
M29916.1/746-1008                                                     CA................GAGAG...........UGCC.....................................................................................................................ACGUGC...............AUAC.......GCACGU.......
#=GR M29916.1/746-1008                                             PP **................*****...........****.....................................................................................................................******...............****.......******.......
AAIL02000096.1/26104-26605                                            CG................GAAA-...........CGCGccgccauaga.................................................................................................agcacugcgg------...............----.......------cugaccu
#=GR AAIL02000096.1/26104-26605                                    PP 99................9999............99995555555555.................................................................................................5555444444......................................4455555
AADM01000056.1/42358-42674                                            CG................GAAAA...........CGCAaugagauuuaaaaauauuuuua........................................................................aauuguuuaaauccacucauuaaGAGUGC..............aUUCG......uGCACUC.......
#=GR AADM01000056.1/42358-42674                                    PP **................*****...........****8887777666666666666666........................................................................66666666666666555555555555555..............53333......3555555.......
AACS02000003.1/1671152-1670746                                        CA................GAGAAuauccucguucUGCAauggaaagcugccgauuccaagcgcaucgguccagggacguugggauggcgaaggucgauuuggaugcguucuaaguucgcguuagcggucucguuugcauccuccgcuucguccacUCUGCU...............GCUC.......AGCUGA.......
#=GR AACS02000003.1/1671152-1670746                                PP 78................88886677777777776666777777777777788888888888888888888888888888888888888888888888888888888888888777777777777777777777777777777777777777777777777...............7777.......777777.......
CU329670.1/1234461-1234849                                            UCuugauc....uccaugGAGAUugg....gaca----ggcgguaacgugcugacuugaagaaucagcgguuucauuaauggcgc.......................uaguuuuuccuuuagccuuuguacuuuaaaccucaagagauauaacuCCUUGUccag.......aaug----gag.uagAUAAGG.......
#=GR CU329670.1/1234461-1234849                                    PP 55666666....67777766664555....4444....44448888889999999999999999999999999999988888888.......................888888888888888888888888888888888888888888888888888888875.......5443....444.566888888.......
L22578.1/704-978                                                      CA................GAGAG...........UGCC.....................................................................................................................ACGUGC...............CCGU.......GCACGU.......
#=GR L22578.1/704-978                                              PP **................*****...........****.....................................................................................................................******...............****.......******.......
AACT01041809.1/6950-7211                                              UA................GAGAG...........UACC.....................................................................................................................UGGGGU...............GUAA.......CCCCC-cacacc.
#=GR AACT01041809.1/6950-7211                                      PP **................*****...........****.....................................................................................................................666666...............6554.......33332.356666.
AACD01000075.1/118622-118263                                          CGauagacaggcaaugcgGAAA-cg......cgcCGCC.....................................................................................................................AUAAAA...............GCAA.......UUUGAU.......
#=GR AACD01000075.1/118622-118263                                  PP 8888855554444444444444.68......7777777.....................................................................................................................888888...............8888.......888888.......
AY090596.1/3-377                                                      CG................GAAA-...........CGUA.....................................................................................................................AUGAGAuu...........ua--A-aa..acuUUUCAAauguuua
#=GR AY090596.1/3-377                                              PP **................****............****.....................................................................................................................77777775...........43..2.23..4666666667777777
AY090608.1/5-320                                                      CG................GAAAA...........CGUAa...................................................................................................................u--GAGAu.............uUAAAa.....aUUUUACaaucuuu
#=GR AY090608.1/5-320                                              PP **................*****...........****5...................................................................................................................5..44444.............333333.....33333333344444
AAIY01269613.1/2336-2072                                              CA................GAGAG...........UGCC.....................................................................................................................ACGCGC...............GAAC.......GUGCGC.......
#=GR AAIY01269613.1/2336-2072                                      PP **................*****...........****.....................................................................................................................******...............****.......******.......
ABDF02000003.1/1755298-1754855                                        CG................GAAA-...........CGCGccgccauagaagcacugcgg............................................................................cugaccuccgcgccuuggccc------...............----.......------agcugag
#=GR ABDF02000003.1/1755298-1754855                                PP **................****............***977777777777777666666............................................................................666666655555555555444......................................4444444
AAQR03015324.1/19728-19463                                            CA................GAGAG...........UGUG.....................................................................................................................GCGUGC...............AUGC.......GCACGU.......
#=GR AAQR03015324.1/19728-19463                                    PP **................*****...........****.....................................................................................................................******...............****.......******.......
AL451109.1/35066-34571                                                CG................GAAA-...........CGCGccgccaua....................................................................................................gaagcacug------...............----.......------cggcuga
#=GR AL451109.1/35066-34571                                        PP 55................6666............666544444444....................................................................................................444444443......................................3334456
M29212.1/2-265                                                        CA................GAGAG...........UGCC.....................................................................................................................ACGUGC...............AUAC.......GCACGU.......
#=GR M29212.1/2-265                                                PP **................*****...........****.....................................................................................................................******...............****.......******.......
AAWR02025203.1/483-217                                                CA................GAGAG...........UGCC.....................................................................................................................GCGUGC...............GCGC.......GCACGC.......
#=GR AAWR02025203.1/483-217                                        PP **................*****...........****.....................................................................................................................******...............****.......******.......
RNase_MRP.dvex156131.+.1089.1270.[NA].[Default].RF00030.snRNA         CA................GAAAU...........UGCUggcuuaauuaauaaguuaauaaaug...................................................................ucugagcgagaggccgauucaggugGCGUGC...............AGUA.......GUACGC.......
#=GR RNase_MRP.dvex156131.+.1089.1270.[NA].[Default].RF00030.snRNA PP **................*****...........****8888888888888888888888888...................................................................8888888888888888888888888888888...............8888.......888888.......
RNase_MRP.dvex503536.-.175.440.[NA].[Default].RF00030.snRNA           UA................AAAA-...........UACC.....................................................................................................................ACUCGUuuaucaguuacacau----uuuaaaaGUGGGU.......
#=GR RNase_MRP.dvex503536.-.175.440.[NA].[Default].RF00030.snRNA   PP **................****............****.....................................................................................................................888888877777665554443....4444567888888.......
#=GC SS_cons                                                          <<................_____...........>>>>.....................................................................................................................<<<<<<...............____.......>>>>>>.......
#=GC RF                                                               Ca................GAgAG...........uGCc.....................................................................................................................gcgcgc...............gcaa.......gcgcgc.......

AACU03000132.1/743038-743599                                          cugccgacuguuuuaccucgcgccuggucuuuauuugguucuuuuugccaacccucccguuuuuggacgguuuccauuucuuccccucggucuucuuacccagucguugucuugauucgccuuucuucggcccucgccgcccccaauggacgaagauaugaguccgcgcuucgagugguuuggguuaggcugucaggcaa
#=GR AACU03000132.1/743038-743599                                  PP 999999999999999999999999999999999999999999999999999999999999*******************************************************************9999999999999999999999999999999999999999999999999999999999999999999999999
AANG01432228.1/1130-848                                               ........................................................................................................................................................................................................
#=GR AANG01432228.1/1130-848                                       PP ........................................................................................................................................................................................................
AAYL01000122.1/26509-26132                                            ........................................................................................................................................................................................................
#=GR AAYL01000122.1/26509-26132                                    PP ........................................................................................................................................................................................................
AANN01822319.1/784-1041                                               ........................................................................................................................................................................................................
#=GR AANN01822319.1/784-1041                                       PP ........................................................................................................................................................................................................
AAGV020433745.1/900-619                                               ........................................................................................................................................................................................................
#=GR AAGV020433745.1/900-619                                       PP ........................................................................................................................................................................................................
AASV01011901.1/1905-1558                                              ........................................................................................................................................................................................................
#=GR AASV01011901.1/1905-1558                                      PP ........................................................................................................................................................................................................
AAHF01000005.1/2298545-2298918                                        ........................................................................................................................................................................................................
#=GR AAHF01000005.1/2298545-2298918                                PP ........................................................................................................................................................................................................
ABCN01002927.1/686-416                                                ........................................................................................................................................................................................................
#=GR ABCN01002927.1/686-416                                        PP ........................................................................................................................................................................................................
AATU01002697.1/96756-97056                                            ........................................................................................................................................................................................................
#=GR AATU01002697.1/96756-97056                                    PP ........................................................................................................................................................................................................
X65942.1/199-444                                                      ........................................................................................................................................................................................................
#=GR X65942.1/199-444                                              PP ........................................................................................................................................................................................................
AP006493.2/385670-385231                                              ........................................................................................................................................................................................................
#=GR AP006493.2/385670-385231                                      PP ........................................................................................................................................................................................................
Z11844.1/494-766                                                      ........................................................................................................................................................................................................
#=GR Z11844.1/494-766                                              PP ........................................................................................................................................................................................................
AANU01164883.1/1953-2212                                              ........................................................................................................................................................................................................
#=GR AANU01164883.1/1953-2212                                      PP ........................................................................................................................................................................................................
AADN03004103.1/140439-140725                                          ........................................................................................................................................................................................................
#=GR AADN03004103.1/140439-140725                                  PP ........................................................................................................................................................................................................
ABDG02000029.1/789960-790403                                          ccgcgccuuggcccagcugccgcaucugcccugccugcugcuaaauccguuucucacgaggcacugucaaacccuaaucuugcgu.......................................................................................cucuggccccuauggaugaagauaugag
#=GR ABDG02000029.1/789960-790403                                  PP 5555556666666666777777777777777777777777777777777777777777777778888888888877777666666.......................................................................................6666666666666666666666666666
AY948627.1/1-183                                                      ........................................................................................................................................................................................................
#=GR AY948627.1/1-183                                              PP ........................................................................................................................................................................................................
AAXT01000002.1/573795-573558                                          ........................................................................................................................................................................................................
#=GR AAXT01000002.1/573795-573558                                  PP ........................................................................................................................................................................................................
ABDC01137536.1/1679-1414                                              ........................................................................................................................................................................................................
#=GR ABDC01137536.1/1679-1414                                      PP ........................................................................................................................................................................................................
AABS01000030.1/66301-66051                                            ........................................................................................................................................................................................................
#=GR AABS01000030.1/66301-66051                                    PP ........................................................................................................................................................................................................
AALT01554760.1/622-340                                                ........................................................................................................................................................................................................
#=GR AALT01554760.1/622-340                                        PP ........................................................................................................................................................................................................
AY953321.1/41-313                                                     ........................................................................................................................................................................................................
#=GR AY953321.1/41-313                                             PP ........................................................................................................................................................................................................
AAPQ01006809.1/690372-690710                                          ........................................................................................................................................................................................................
#=GR AAPQ01006809.1/690372-690710                                  PP ........................................................................................................................................................................................................
AADA01035511.1/14292-14554                                            ........................................................................................................................................................................................................
#=GR AADA01035511.1/14292-14554                                    PP ........................................................................................................................................................................................................
CP000500.1/1045694-1046146                                            gauuguggaauaaaaucagaaguugucaauuccagcgauguuaaaguugugauuauaucuacaguggaguugcuaauucgucuauggaucuugucucuuucg......................................................agcucuggcaaugaaaguguucugauuggucagaaugaguuguu
#=GR CP000500.1/1045694-1046146                                    PP **************************9999999999999999999999999999999999999999999999999999999999999999999999999999......................................................99999999999999888888888888888888888888888888
AABU01002774.1/15978705-15978349                                      cauucg..................................................................................................................................................................................................
#=GR AABU01002774.1/15978705-15978349                              PP 666666..................................................................................................................................................................................................
AAPY01565803.1/1823-1547                                              ........................................................................................................................................................................................................
#=GR AAPY01565803.1/1823-1547                                      PP ........................................................................................................................................................................................................
AACM02000363.1/288058-287605                                          agaagcacugcgguugaccuuugcgcccaggcccucgcccugcacuggcccugcccuccgcuacaucugcuugccaacggccuuugucucaac.......................................................................ggucuuugccgcccucgguccucuuggaugaagaua
#=GR AACM02000363.1/288058-287605                                  PP 444444444444477777777777778888888888888888888888888889999999999999999999999999999999999999999.......................................................................999999999999999999999999999999999999
AAPP01019595.1/1014493-1014830                                        ........................................................................................................................................................................................................
#=GR AAPP01019595.1/1014493-1014830                                PP ........................................................................................................................................................................................................
AAPE02045418.1/25573-25844                                            ........................................................................................................................................................................................................
#=GR AAPE02045418.1/25573-25844                                    PP ........................................................................................................................................................................................................
AAGU03018545.1/59131-59409                                            ........................................................................................................................................................................................................
#=GR AAGU03018545.1/59131-59409                                    PP ........................................................................................................................................................................................................
J03151.1/847-1116                                                     ........................................................................................................................................................................................................
#=GR J03151.1/847-1116                                             PP ........................................................................................................................................................................................................
J05014.1/2-272                                                        ........................................................................................................................................................................................................
#=GR J05014.1/2-272                                                PP ........................................................................................................................................................................................................
AAGW02033514.1/33245-32971                                            ........................................................................................................................................................................................................
#=GR AAGW02033514.1/33245-32971                                    PP ........................................................................................................................................................................................................
AAKO01000389.1/32662-32318                                            ........................................................................................................................................................................................................
#=GR AAKO01000389.1/32662-32318                                    PP ........................................................................................................................................................................................................
D30745.1/2839-3111                                                    ........................................................................................................................................................................................................
#=GR D30745.1/2839-3111                                            PP ........................................................................................................................................................................................................
AAQX01001105.1/73112-73390                                            ........................................................................................................................................................................................................
#=GR AAQX01001105.1/73112-73390                                    PP ........................................................................................................................................................................................................
AAYZ01073739.1/1951-1685                                              ........................................................................................................................................................................................................
#=GR AAYZ01073739.1/1951-1685                                      PP ........................................................................................................................................................................................................
AAQQ01544511.1/981-703                                                ........................................................................................................................................................................................................
#=GR AAQQ01544511.1/981-703                                        PP ........................................................................................................................................................................................................
AAFR03028712.1/851-1131                                               ........................................................................................................................................................................................................
#=GR AAFR03028712.1/851-1131                                       PP ........................................................................................................................................................................................................
Z14231.1/277-602                                                      aaaucaacucauuaaggaggau..................................................................................................................................................................................
#=GR Z14231.1/277-602                                              PP 5555666666666666666666..................................................................................................................................................................................
AAQY02000199.1/360008-360290                                          ........................................................................................................................................................................................................
#=GR AAQY02000199.1/360008-360290                                  PP ........................................................................................................................................................................................................
AE016817.6/339559-339280                                              ........................................................................................................................................................................................................
#=GR AE016817.6/339559-339280                                      PP ........................................................................................................................................................................................................
AAJI01002466.1/2910-2420                                              gccauagaagcauuucucauugcggcuuacgccuuuuucccuucccuuc.......................................................................................................................................................
#=GR AAJI01002466.1/2910-2420                                      PP 5555555555555556666666666666667777777777777777777.......................................................................................................................................................
AAQB01008982.1/155948-156306                                          ........................................................................................................................................................................................................
#=GR AAQB01008982.1/155948-156306                                  PP ........................................................................................................................................................................................................
Z25280.1/704-978                                                      ........................................................................................................................................................................................................
#=GR Z25280.1/704-978                                              PP ........................................................................................................................................................................................................
EF424786.1/14-398                                                     ........................................................................................................................................................................................................
#=GR EF424786.1/14-398                                             PP ........................................................................................................................................................................................................
AAKN02030431.1/17344-17064                                            ........................................................................................................................................................................................................
#=GR AAKN02030431.1/17344-17064                                    PP ........................................................................................................................................................................................................
AAPN01196855.1/605-343                                                ........................................................................................................................................................................................................
#=GR AAPN01196855.1/605-343                                        PP ........................................................................................................................................................................................................
AAEU02000441.1/179185-179529                                          ........................................................................................................................................................................................................
#=GR AAEU02000441.1/179185-179529                                  PP ........................................................................................................................................................................................................
CR382125.1/739090-739470                                              aaucaacucauuaaucgug.....................................................................................................................................................................................
#=GR CR382125.1/739090-739470                                      PP 7777777888887787777.....................................................................................................................................................................................
M29916.1/746-1008                                                     ........................................................................................................................................................................................................
#=GR M29916.1/746-1008                                             PP ........................................................................................................................................................................................................
AAIL02000096.1/26104-26605                                            ccgcgccuuggcccagccgcggcaucugcccugccuacugcuaaauucguccuucuuuguccucuuuuuuuccggcacgaaccuuguuuucccuuucguuucu...................................................guugccggccgcuuauggaugaagauacgaguccgagcugggagcg
#=GR AAIL02000096.1/26104-26605                                    PP 5555556666666666777777788888888888888888888888777777777777777777777777777777777777777777777777766666666...................................................6666666666666666666666666666666666666666666666
AADM01000056.1/42358-42674                                            ........................................................................................................................................................................................................
#=GR AADM01000056.1/42358-42674                                    PP ........................................................................................................................................................................................................
AACS02000003.1/1671152-1670746                                        ........................................................................................................................................................................................................
#=GR AACS02000003.1/1671152-1670746                                PP ........................................................................................................................................................................................................
CU329670.1/1234461-1234849                                            ........................................................................................................................................................................................................
#=GR CU329670.1/1234461-1234849                                    PP ........................................................................................................................................................................................................
L22578.1/704-978                                                      ........................................................................................................................................................................................................
#=GR L22578.1/704-978                                              PP ........................................................................................................................................................................................................
AACT01041809.1/6950-7211                                              ........................................................................................................................................................................................................
#=GR AACT01041809.1/6950-7211                                      PP ........................................................................................................................................................................................................
AACD01000075.1/118622-118263                                          ........................................................................................................................................................................................................
#=GR AACD01000075.1/118622-118263                                  PP ........................................................................................................................................................................................................
AY090596.1/3-377                                                      aaucaacucauuaaucgug.....................................................................................................................................................................................
#=GR AY090596.1/3-377                                              PP 7777777888887787777.....................................................................................................................................................................................
AY090608.1/5-320                                                      aaaucaacucauuaag........................................................................................................................................................................................
#=GR AY090608.1/5-320                                              PP 4444555555555555........................................................................................................................................................................................
AAIY01269613.1/2336-2072                                              ........................................................................................................................................................................................................
#=GR AAIY01269613.1/2336-2072                                      PP ........................................................................................................................................................................................................
ABDF02000003.1/1755298-1754855                                        gcaucug.................................................................................................................................................................................................
#=GR ABDF02000003.1/1755298-1754855                                PP 5555555.................................................................................................................................................................................................
AAQR03015324.1/19728-19463                                            ........................................................................................................................................................................................................
#=GR AAQR03015324.1/19728-19463                                    PP ........................................................................................................................................................................................................
AL451109.1/35066-34571                                                ucucggccgcccaguuccucgucugucuugcccagcccu.................................................................................................................................................................
#=GR AL451109.1/35066-34571                                        PP 666666666778888888888888888888888888888.................................................................................................................................................................
M29212.1/2-265                                                        ........................................................................................................................................................................................................
#=GR M29212.1/2-265                                                PP ........................................................................................................................................................................................................
AAWR02025203.1/483-217                                                ........................................................................................................................................................................................................
#=GR AAWR02025203.1/483-217                                        PP ........................................................................................................................................................................................................
RNase_MRP.dvex156131.+.1089.1270.[NA].[Default].RF00030.snRNA         ........................................................................................................................................................................................................
#=GR RNase_MRP.dvex156131.+.1089.1270.[NA].[Default].RF00030.snRNA PP ........................................................................................................................................................................................................
RNase_MRP.dvex503536.-.175.440.[NA].[Default].RF00030.snRNA           ........................................................................................................................................................................................................
#=GR RNase_MRP.dvex503536.-.175.440.[NA].[Default].RF00030.snRNA   PP ........................................................................................................................................................................................................
#=GC SS_cons                                                          ........................................................................................................................................................................................................
#=GC RF                                                               ........................................................................................................................................................................................................

AACU03000132.1/743038-743599                                          uugcuggcucuggcugucgagguaggggucuugguguaauggggaaggcgggggaguuaucuuaa--AGgu.ugGGUCU.A.UGGGA........AACGC-------.-----------.................................................................................
#=GR AACU03000132.1/743038-743599                                  PP 99999999999999999999999999999999999999999999999999999988888888863..3335.7666666.7.77777........77777....................................................................................................
AANG01432228.1/1130-848                                               .................................................................AGAC.....CUUCC.C.UGUGU........UUCACUGUAAAG.UCCGCCAAGAAgcgaccccccc......................................................................
#=GR AANG01432228.1/1130-848                                       PP .................................................................****.....9****.*.*****........************.**********************......................................................................
AAYL01000122.1/26509-26132                                            .................................................................ACGU.....CUCCU.C.UGUGA........CAGGCUUCUUGC.CUGGAGAAGAGgcagc............................................................................
#=GR AAYL01000122.1/26509-26132                                    PP .................................................................9999.....99999.9.99999........9****9999999.9**********99999............................................................................
AANN01822319.1/784-1041                                               .................................................................AGAC.....UGUCC.C.UGCUU........CUCAC-CUUAAG.UCCGCCAAGAA.................................................................................
#=GR AANN01822319.1/784-1041                                       PP .................................................................****.....*****.*.*****........*****.9*****.***********.................................................................................
AAGV020433745.1/900-619                                               .................................................................UAGA.....CCUCC.U.CACGG........UUCACUGUAAAG.CCCGCUAAGAAgcgacccc.........................................................................
#=GR AAGV020433745.1/900-619                                       PP .................................................................9999.....89999.9.*****........************.*******************.........................................................................
AASV01011901.1/1905-1558                                              .................................................................AAUU.....UCGCC.U.GGC--........-GUAU-------.-GGAUGAAGAG.................................................................................
#=GR AASV01011901.1/1905-1558                                      PP .................................................................****.....*****.*.***...........****.........**********.................................................................................
AAHF01000005.1/2298545-2298918                                        .................................................................UGGC.....AGGCA.A.UGC--........-GGAA--ACGCG.CCGCCAUAGAAgcaauuugauagcggcuaacugcccuacucccucccggcgcccg.....................ugccuauaucugacgc
#=GR AAHF01000005.1/2298545-2298918                                PP .................................................................****.....66666.6.666...........4444..46667.79999999*99********************************************.....................****************
ABCN01002927.1/686-416                                                .................................................................AGGA.....CCCCC.G.CGCG-........-UCGU-------.-----------.................................................................................
#=GR ABCN01002927.1/686-416                                        PP .................................................................****.....*****.*.**99..........9999....................................................................................................
AATU01002697.1/96756-97056                                            .................................................................AGAC....uCCCUC.AgCGAUG........AAGCU-------.-ACGCGGAGAUggcuc............................................................................
#=GR AATU01002697.1/96756-97056                                    PP .................................................................****....999999.6699999........99999.........**********99999............................................................................
X65942.1/199-444                                                      .................................................................AAUC.....UUGCG.G.UGG--........-AGAG-AUUCAA.AUUGCUGAGAC.................................................................................
#=GR X65942.1/199-444                                              PP .................................................................9999.....77777.7.777...........6666.789999.99*********.................................................................................
AP006493.2/385670-385231                                              ...........................................................caguga----.....-----.-.-----........------------.-----------acgucgcuugucgauggu...............................................................
#=GR AP006493.2/385670-385231                                      PP ...........................................................333333......................................................344444444444444444...............................................................
Z11844.1/494-766                                                      .................................................................AAUA....aUCCCG.C.CCUGC........UGUCCAUAUCAA.CCCGCUAAGAA.................................................................................
#=GR Z11844.1/494-766                                              PP .................................................................9999....999999.9.*****........************.***********.................................................................................
AANU01164883.1/1953-2212                                              .................................................................AGAC....aUUCCC.C.CUU--........CCCACUGUAAAG.UCCGCCAAGAA.................................................................................
#=GR AANU01164883.1/1953-2212                                      PP .................................................................****....744444.4.444..........4***********.***********.................................................................................
AADN03004103.1/140439-140725                                          .................................................................GCUC.....-CGCC.C.CGCA-........-GCCC-ACGCAC.GCCGCUGAGAC.................................................................................
#=GR AADN03004103.1/140439-140725                                  PP .................................................................9999......8899.9.9998..........9999.9999**.***********.................................................................................
ABDG02000029.1/789960-790403                                          uccgugcuggaaggcugcgggauugggguggcgacgcugaauggagauggauggcagguggacguUGUC.....AUGUC.U.GCCG-........-GCUG-------.-----------.................................................................................
#=GR ABDG02000029.1/789960-790403                                  PP 666666666666666666666666666666666666666666666666666666666666666665666.....66666.6.5555..........5555....................................................................................................
AY948627.1/1-183                                                      .................................................................ACUC.....---UU.U.GGA--........-GUUUUAGUCAU.AGCACAGAGACgcuccuuagaacagca.................................................................
#=GR AY948627.1/1-183                                              PP .................................................................5444........33.2.333...........33333444444.444433333334444444444444444.................................................................
AAXT01000002.1/573795-573558                                          .................................................................CGGA....uGCUGC.G.AAU--........-GUUAUUUU---.---------AC.................................................................................
#=GR AAXT01000002.1/573795-573558                                  PP .................................................................****....*9****.*.***...........99996666.............55.................................................................................
ABDC01137536.1/1679-1414                                              .................................................................AGAC.....AUCCC.UcAGCUU........UCCACUGUAAGG.ACCGCCAAGAA.................................................................................
#=GR ABDC01137536.1/1679-1414                                      PP .................................................................****.....88888.6155666........9****99999**.***********.................................................................................
AABS01000030.1/66301-66051                                            ...........................................................gaucca-AAC.....CACC-.-.-----uggguguaAAAGCUCAUGAU.CAAGCUAAGAU.................................................................................
#=GR AABS01000030.1/66301-66051                                    PP ...........................................................666663.222.....2222.........23334445445555588888.8**********.................................................................................
AALT01554760.1/622-340                                                .................................................................CGAC.....CUUCC.C.CGCAU........CUCACAAAUAAC.UCCGCUAAGAAgcgagccggc.......................................................................
#=GR AALT01554760.1/622-340                                        PP .................................................................****.....*****.*.*****........************.*********************.......................................................................
AY953321.1/41-313                                                     .................................................................UGAC.....UUUCC.C.UGCUU........UGCACUGUAACG.UCCGCCAAGAAgcgaucc..........................................................................
#=GR AY953321.1/41-313                                             PP .................................................................****.....*****.*.*****........************.***********9999999..........................................................................
AAPQ01006809.1/690372-690710                                          .................................................................AAUU.....UCGCC.U.GGC--........-GUAU-------.-GGAUGAAGAG.................................................................................
#=GR AAPQ01006809.1/690372-690710                                  PP .................................................................9999.....99***.*.***...........***9.........**********.................................................................................
AADA01035511.1/14292-14554                                            .................................................................AGAC.....AUUCC.C.CGCUU........CCCACUCCAAAG.UCCGCUAAGAA.................................................................................
#=GR AADA01035511.1/14292-14554                                    PP .................................................................****.....*****.*.*****........************.***********.................................................................................
CP000500.1/1045694-1046146                                            gaaguuguuccuuuuauuuuuuucacaaucaccucucauugucccaguuggucuuuaucccaucu----.....-----.-.-----........------------.-----------g................................................................................
#=GR CP000500.1/1045694-1046146                                    PP 88888888887777777777777777777766666655555555555555554444444444444......................................................3................................................................................
AABU01002774.1/15978705-15978349                                      ...................................................ccuauauucugcggAAUU.....UCGCC.U.GGC--........-GUAU-------.-GGAUGAAGAG.................................................................................
#=GR AABU01002774.1/15978705-15978349                              PP ...................................................666666666666669***.....*****.*.***...........****.........**********.................................................................................
AAPY01565803.1/1823-1547                                              .................................................................CGAC.....UGCCC.U.CGCUU........UUCACGAAUUAA.UCCGCCAAGAAgcgaacca.........................................................................
#=GR AAPY01565803.1/1823-1547                                      PP .................................................................****.....*****.*.*****........************.*******************.........................................................................
AACM02000363.1/288058-287605                                          ugaguccgcugucgaggugcggugaguucuggacggacggguugucuggcggguggauggugggcAGAC.....--GCU.U.AGU--........-GCUC-------.-GUGCA-----.................................................................................
#=GR AACM02000363.1/288058-287605                                  PP 999999999999999999999999999999999999999999999999999999999999999877777.......9**.*.***...........****.........99998......................................................................................
AAPP01019595.1/1014493-1014830                                        .................................................................AAUC.....UCGCC.A.GGCGU........AGU--GAUGAAG.AAGGAUUCGAA.................................................................................
#=GR AAPP01019595.1/1014493-1014830                                PP .................................................................****.....*****.*.***76........666..4444444.55555555555.................................................................................
AAPE02045418.1/25573-25844                                            .................................................................AGAC.....UUCCU.C.CGCUU........CUCCU-UGUCAA.UCCGCCAAGACgcgagc...........................................................................
#=GR AAPE02045418.1/25573-25844                                    PP .................................................................****.....77777.7.77776........66665.99999*.***************99...........................................................................
AAGU03018545.1/59131-59409                                            .................................................................AGGU.....CAUCC.C.GUC--........-UCAC-AGUAAG.CCCGCCAAGAAgcaaccccg........................................................................
#=GR AAGU03018545.1/59131-59409                                    PP .................................................................****.....99999.9.999...........9999.9*****.********************........................................................................
J03151.1/847-1116                                                     .................................................................AGAC.....UUCCC.C.CGCAA........GUCAC-UGUUAG.CCCGCCAAGAAgcgaccc..........................................................................
#=GR J03151.1/847-1116                                             PP .................................................................****.....*****.*.*****........*****.99****.***********9999988..........................................................................
J05014.1/2-272                                                        .................................................................AGGC.....UUCCC.C.CGCAA........GUCAC-UGUUAG.CCCGCCAAGAAgcgaccc..........................................................................
#=GR J05014.1/2-272                                                PP .................................................................****.....*****.*.*****........*****.99****.***********9999988..........................................................................
AAGW02033514.1/33245-32971                                            .................................................................UAGA.....CUCCC.C.CGCGU........CCCAC-CGAUAG.UCCGCCAAGAAgcgaaccc.........................................................................
#=GR AAGW02033514.1/33245-32971                                    PP .................................................................8888.....8****.*.*****........*****.9999**.*******************.........................................................................
AAKO01000389.1/32662-32318                                            .................................................................AAUU.....UCGCC.U.GGC--........-GUAU-------.-GGAUGAAGAG.................................................................................
#=GR AAKO01000389.1/32662-32318                                    PP .................................................................****.....*****.*.***...........****.........**********.................................................................................
D30745.1/2839-3111                                                    .................................................................AAUA....aUCCCG.C.CCUGC........UGUCCAUAUCAA.CCCGCCAAGAA.................................................................................
#=GR D30745.1/2839-3111                                            PP .................................................................9999....999999.9.*****........************.***********.................................................................................
AAQX01001105.1/73112-73390                                            .................................................................AGAC....uCCCUCaG.CGAUG........AAGCU-------.-UGGCGGAGAGggccc............................................................................
#=GR AAQX01001105.1/73112-73390                                    PP .................................................................****....99999977.99999........99999.........**********76666............................................................................
AAYZ01073739.1/1951-1685                                              .................................................................AGAC.....UCACC.C.CGCCC........CCCAC-GGCUAG.UCCGCCAAGAAgcucc............................................................................
#=GR AAYZ01073739.1/1951-1685                                      PP .................................................................****.....*****.*.*****........*****.9*****.*************999............................................................................
AAQQ01544511.1/981-703                                                .................................................................AGAC.....-CUUC.C.CGCCA........GUCACUGGCUUA.UCCGCCAAGAAgcgauccc.........................................................................
#=GR AAQQ01544511.1/981-703                                        PP .................................................................****......4556.6.78888........8***********.***********99999999.........................................................................
AAFR03028712.1/851-1131                                               .................................................................UCUG....gCCUAU.G.UCGCA........GCUCCAUAUCUC.CCUGCCAAGAAguucuu...........................................................................
#=GR AAFR03028712.1/851-1131                                       PP .................................................................8888....767777.7.77777........7***********.***********999999...........................................................................
Z14231.1/277-602                                                      ....................................gcccuuggguauucugcuucuugaccuggUACC....uCUAUU.G.CAGGG........UACUG-------.-----------.................................................................................
#=GR Z14231.1/277-602                                              PP ....................................666666666666666655555444444432222....233333.3.44444........44444....................................................................................................
AAQY02000199.1/360008-360290                                          .................................................................AGACu...cCCUCG.G.CGAUG........AAGCU-------.-UUGCGGAGAU.................................................................................
#=GR AAQY02000199.1/360008-360290                                  PP .................................................................*****...777777.8.99999........99999.........9*********.................................................................................
AE016817.6/339559-339280                                              .................................................................AGCC.....CUUUC.U.CCUGG........GGCGC-------.---------AA.................................................................................
#=GR AE016817.6/339559-339280                                      PP .................................................................****.....88888.8.88888........77777.................44.................................................................................
AAJI01002466.1/2910-2420                                              .........ucuuuucucacucuucuuuuagaagggaugaggaaagaaagaagggcucgucgcugUUCC.....UACCC.G.ACUCU........GGAAGUUUUUAU.UCUGCAGAGAAaac..............................................................................
#=GR AAJI01002466.1/2910-2420                                      PP .........777777777777777777777777777888899999999999999999999999765666.....88888.8.88888........999999999999.9**********999..............................................................................
AAQB01008982.1/155948-156306                                          .................................................................AUUC.....--GCC.U.UGCGU........UGCGACGAAGAA.GGAACGAAGUCcg...............................................................................
#=GR AAQB01008982.1/155948-156306                                  PP .................................................................9999.......556.7.99999........999999999999.99999999999**...............................................................................
Z25280.1/704-978                                                      .................................................................AGAC.....UUCCC.C.UGCUU........CUCACGACUAAA.CCCGCCAAGAAgcgauccu.........................................................................
#=GR Z25280.1/704-978                                              PP .................................................................****.....*****.*.*****........************.*******************.........................................................................
EF424786.1/14-398                                                     .................................................................AAUA.....CAGUC.U.AUGAG........UUGUGUUUCUUG.AGCGUCUAGUGuac..............................................................................
#=GR EF424786.1/14-398                                             PP .................................................................9999.....9****.*.*****........************.***********888..............................................................................
AAKN02030431.1/17344-17064                                            .................................................................AGAC.....CCUCC.C.CGCCC........UUCAC-ACUUAG.CCCGCCAAGAAgcaaacccgc.......................................................................
#=GR AAKN02030431.1/17344-17064                                    PP .................................................................****.....*****.*.*****........*****.9*****.********************9.......................................................................
AAPN01196855.1/605-343                                                .................................................................UGGG.....--CCG.C.CUCGU........UCGCUCUCUUAG.GCCGCCGAGAC.................................................................................
#=GR AAPN01196855.1/605-343                                        PP .................................................................****.......888.8.88888........888888******.***********.................................................................................
AAEU02000441.1/179185-179529                                          .................................................................AAUU.....UCGCC.U.GGC--........-GUAC-------.-GGAUGAAGAG.................................................................................
#=GR AAEU02000441.1/179185-179529                                  PP .................................................................9999.....99***.*.**9...........8888.........*********9.................................................................................
CR382125.1/739090-739470                                              .......................................uugguuuucugucacgguuucuauccAGAG....gCUGUU.U.UAGAA........GCCUCUGUG---.-----------.................................................................................
#=GR CR382125.1/739090-739470                                      PP .......................................777777777777777777777777775555....577777.7.77777........777774444................................................................................................
M29916.1/746-1008                                                     .................................................................AGAC.....AUUCC.C.CGCUU........CCCACUCCAAAG.UCCGCCAAGAA.................................................................................
#=GR M29916.1/746-1008                                             PP .................................................................****.....*****.*.*****........************.***********.................................................................................
AAIL02000096.1/26104-26605                                            caacgacugggaauaggggugaguuuggagaggggacgaagggguuggaugguagguggacguuu----.....-----.-.-----........------------.-----------.................................................................................
#=GR AAIL02000096.1/26104-26605                                    PP 66666666666666666666666666666666666666666666666666665555555444444.......................................................................................................................................
AADM01000056.1/42358-42674                                            .................................................................UUUC....uGUCCC.G.CGG--........-GAUC-------.-----------cu...............................................................................
#=GR AADM01000056.1/42358-42674                                    PP .................................................................5555....444444.4.444...........3333...................33...............................................................................
AACS02000003.1/1671152-1670746                                        .................................................................AGCC....uUGUCG.C.GUCGG........UGAAGGCGGGAA.UGCGCAAAGAU.................................................................................
#=GR AACS02000003.1/1671152-1670746                                PP .................................................................8888....877777.7.77777........788888888888.89999999987.................................................................................
CU329670.1/1234461-1234849                                            .................................................................AAUA.....CAGUC.U.AUGAG........UUGUGUUUCUUG.AGCGUCUAGUGuac..............................................................................
#=GR CU329670.1/1234461-1234849                                    PP .................................................................9999.....99***.*.*****........************.***********888..............................................................................
L22578.1/704-978                                                      .................................................................AGAC.....UUCCC.C.UGCUU........CUCACGACUAAA.CCCGCCAAGAAgcgauccu.........................................................................
#=GR L22578.1/704-978                                              PP .................................................................****.....*****.*.*****........************.*******************.........................................................................
AACT01041809.1/6950-7211                                              ...........................................................ugaucu----....aAACCA.C.CUGGGgu....uaUACACCUUGGAC.CAAGCUAAGAU.................................................................................
#=GR AACT01041809.1/6950-7211                                      PP ...........................................................666555........344455.5.5555555....66999999******.***********.................................................................................
AACD01000075.1/118622-118263                                          .................................................................AGCGgcugaCUGCC.C.UAU--........-UCCC-----UA.CCGGUGCUGAGugcguacucgacgcac.................................................................
#=GR AACD01000075.1/118622-118263                                  PP .................................................................66665444333333.3.222...........2222.....22.244444444446699999999999999.................................................................
AY090596.1/3-377                                                      .......................................uugguuuucugucacgguuucuauccAGAG....gCUGUU.U.UAGAA........GCCUCUGUG---.-----------.................................................................................
#=GR AY090596.1/3-377                                              PP .......................................777777777777777777777777775555....577777.7.77777........777774444................................................................................................
AY090608.1/5-320                                                      .........................................uggacuggggauacuuguauuuucAGCC.....CGCUU.U.CCA--........------------.-----------accu.............................................................................
#=GR AY090608.1/5-320                                              PP .........................................5555555555554444444444444444.....44444.4.444..................................3333.............................................................................
AAIY01269613.1/2336-2072                                              .................................................................GGGC.....CGACC.C.GCC--........-GCUCACGGUCC.UCCGCCAAGAGgcgag............................................................................
#=GR AAIY01269613.1/2336-2072                                      PP .................................................................****.....88888.8.888...........8888889999*.***********99888............................................................................
ABDF02000003.1/1755298-1754855                                        ...................................................cccugccugcugcuAAAU....cCGUCU.U.UGCGA........GACAU-------.-UUGCCAACCCuguuucugcgccucuggcccccauggaugaagauaugaguccgagcuggauagcugugggagcagggccgcgucgaugucg
#=GR ABDF02000003.1/1755298-1754855                                PP ...................................................555555555555656777....699***.*.*****........*****.........9999999888*********************************************************************************
AAQR03015324.1/19728-19463                                            .................................................................GGAC....aUCCUU.C.CAUUU........CUCACUCUUAAAaCCCACCAAGAA.................................................................................
#=GR AAQR03015324.1/19728-19463                                    PP .................................................................****....888888.8.99999........99999888887779**********.................................................................................
AL451109.1/35066-34571                                                ...................gcccgucacaccaaagucgaccucgucugcuucuccagggagggugUCAU.....CUUCC.G.AGC--........-UCGGGGACCACaUGGACGAAGAUaugaguccgcgccucgggugacgaguuugaugccugaucu..............................ggggagcuggg
#=GR AL451109.1/35066-34571                                        PP ...................88888888888888888888888888888888888888888888885666.....66666.7.777...........666666666555699999***99****************************************..............................***********
M29212.1/2-265                                                        .................................................................AGAC.....AUUCC.C.CGCUU........CCCACUCCAAAG.UCCGCCAAGAA.................................................................................
#=GR M29212.1/2-265                                                PP .................................................................****.....*****.*.*****........************.***********.................................................................................
AAWR02025203.1/483-217                                                .................................................................AGGG.....-CCGC.C.CGCCC........GUCACUGUCUAG.GCCGCCGAGACgcgac............................................................................
#=GR AAWR02025203.1/483-217                                        PP .................................................................***9......9***.*.*****........************.***************9............................................................................
RNase_MRP.dvex156131.+.1089.1270.[NA].[Default].RF00030.snRNA         .................................................................UGAC.....UCA--.A.UGGGG........AUUACUAUUCAA.GUGAUU-----.................................................................................
#=GR RNase_MRP.dvex156131.+.1089.1270.[NA].[Default].RF00030.snRNA PP .................................................................7777.....222...3.33333........344443444444.433333......................................................................................
RNase_MRP.dvex503536.-.175.440.[NA].[Default].RF00030.snRNA           .................................................................AAGC....u---UC.G.UUUAU........GUCGA----CAA.AAUGCGAAGAU.................................................................................
#=GR RNase_MRP.dvex503536.-.175.440.[NA].[Default].RF00030.snRNA   PP .................................................................8888....3...33.3.22222........12222....344.588********.................................................................................
#=GC SS_cons                                                          .................................................................,<<<.....---<<.<.<<<--........-<<<<-------.-<<<<------.................................................................................
#=GC RF                                                               .................................................................Agac.....cuccc.c.cgcga........ugcacuuuuuAa.uccGCcAAGAa.................................................................................

AACU03000132.1/743038-743599                                          .............................----uAUA----..--..------.......GUCU..UGCAUGG.Gag........uuCUU.................CGUCAGUUU..UACUGAAAGUU.AU........GCGAUUCAACCUCGUCCGcucugaguaccucu......................ggggaa
#=GR AACU03000132.1/743038-743599                                  PP .................................5666.......................7777..7777777.766........66666.................777777777..***********.**........************966666**************......................******
AANG01432228.1/1130-848                                               ..................ccccguauacgGC-G.GGGGAGC..UG..AGCGGC.......GUGU..UGCAGGG.Gu.........guGUC.................CUCAGUCAG..CUCUCCUAGUU.AC........GCAGGCAGUGCGU--UUG..........................................
#=GR AANG01432228.1/1130-848                                       PP ..................**********644.5.5779***..**..******.......****..*******.88.........89***.................*********..***********.**........*************..999..........................................
AAYL01000122.1/26509-26132                                            ........................gcgacGGCU.GGAGGUU..GA..UUGCAGu.....uGCCG..CUUACAU.G............CGG.................GCUCUUCCA..AGGCUUGAGUUcAU........GCGACUGGUGGGACUGUCuuccc.....................................
#=GR AAYL01000122.1/26509-26132                                    PP ........................999887777.7777777..88..8889989.....*****..9999999.9............999.................999999999..88888888875488........*************88888*****.....................................
AANN01822319.1/784-1041                                               .............................GCCC.GCCGGGC..CG..AGCGGC.......GUGU..UGUAGGGaU............GUC.................AUCCGUCAG..CAGUUCUAGUC.AC........GCAGGCAGUGCAU---UC..........................................
#=GR AANN01822319.1/784-1041                                       PP .............................****.*******..**..******.......****..*******99............***.................*********..***********.**........************9...77..........................................
AAGV020433745.1/900-619                                               .....................gcucccugGGUG.GGGGAGC..UG..AGCGGC.......GUGA.gAGCGGGG.A............CGU................cAUCCGUCAG.cAUUUCCUAGUU.AC........GCAGGCAGCGCGUCGUGC..........................................
#=GR AAGV020433745.1/900-619                                       PP .....................****99998888.8999999..**..******.......9999.88888888.5............555................4999999999.************.**........******************..........................................
AASV01011901.1/1905-1558                                              .............................GAUU.U--UAUC..CG..AAUCCU......uACGC..-GCCAGG.U............UGU.................CUGCGGAAA.uCUGCCAGAGUA.AAuc...uuaGAUAUGGACGAGUUGGUAggacucgccggguugguguuc.........ccacacccucuc
#=GR AASV01011901.1/1905-1558                                      PP .............................**98.7..****..**..*****8......*****...******.*............***.................*********.************.****...*********9****99999999********************.........************
AAHF01000005.1/2298545-2298918                                        uguucgcgguggaaacaaugaugguauagCGGG.GUGUCGG..AG..AGGGGU.......UGUU..-UCAUUG.Gg.........uuGCC.................UUUCGUCGU.gUUUGGAUAGUC.AU........GCGAUUGCCCUGAUCCUCcuuug.....................................
#=GR AAHF01000005.1/2298545-2298918                                PP *******************99999999987777.8888888..99..999998.......5444...566666.54.........55888.................*********.************.**........*************88888*****.....................................
ABCN01002927.1/686-416                                                .............................----uUUU----..--..------.......ACGA..-CCGCGG.G............-GC.................AGCUCGCCA..UAGCAACAGUU.AU........GUGGCCAGUGGGG-AUAC..........................................
#=GR ABCN01002927.1/686-416                                        PP .................................8888.......................9999...999999.9.............99.................999******..***********.**........************9.5666..........................................
AATU01002697.1/96756-97056                                            ........................acuucGGUG.---GGCC..GG..AGCUUU......cGGCGgaUUCGUGA.G............GAC.................UGAUGGUCA..UACUAAAAGUU.AU........GCAAUUGGCUCAGCGGCAcauggcggacguc.........................gugu
#=GR AATU01002697.1/96756-97056                                    PP ........................998888888....9999..**..*****8......*8888889999***.*............***.................*********..***********.**........*************88888*************.........................****
X65942.1/199-444                                                      .............................GCGU.---GUGU..GG..AGCUUAugu.gguCUCU..-CCGCCGaU............GAU.................AUCAUGGCC..GUUCGACAGUU.AU........UCACCUC---UUCCUCUA..........................................
#=GR X65942.1/199-444                                              PP .............................****....****..**..***999999.9976666...77777778............***.................********9..***********.**........******9...66666666..........................................
AP006493.2/385670-385231                                              ..........gcagcgcuggaaccugcugCCGC.GUUGGGG..UG..CUUGCGcc...ccAUGU..UUGGC--.-a..........gCGG.................CAGCCUGCA..CUGAAUCAGCA.AU........GGAACGAGCGAGAGCGACcguccuuc..................................
#=GR AP006493.2/385670-385231                                      PP ..........44444444444444433333333.3333333..33..33333322...212222..22222....2..........2555.................666677777..999999*****.**........*************77777********..................................
Z11844.1/494-766                                                      .............................GCUC.CCAGAGC..CG..AGCGGCu.....uGGAU..UAGGGCG.G............GAU.................CUCUCAUCA.gUCACCAUAGUA.AC........UCAGGUAGCGCGGCAACG..........................................
#=GR Z11844.1/494-766                                              PP .............................****.*******..**..*******.....*****..*999999.9............***.................999999999.9***********.**........******************..........................................
AANU01164883.1/1953-2212                                              .............................GCGU.GGCCCGC..UG..AGCGGC.......GUGG..UGCGGGG.U...........aGUC.................GUCCGUCAG..CUCUUCUAGUU.AC........GCAGGCAGUGCGU--CUU..........................................
#=GR AANU01164883.1/1953-2212                                      PP .............................****.*******..**..******.......****..9999999.6...........7***.................*********..***********.**........*************..999..........................................
AADN03004103.1/140439-140725                                          .............................GCUC.-CCGGGC..CG..AGCGGG......uGAGC..-GCGGGG.C............GGG.................CAUUCGUCA..CGGCCACAGAC.AC........GCAGGUAGUGCGGAGGCGcgucccgcg................................a
#=GR AADN03004103.1/140439-140725                                  PP .............................***9..77****..**..******......99999...999999.9............999.................999999999..***********.**........*************88888*********................................*
ABDG02000029.1/789960-790403                                          .............................----uGGU----..--..------a.....uCGGG..-UGCAGA.G............GAU.................UUGUUGUCG.aGGUCGAUAGUU.AU........GCGAUUGCCUGGC--GCA..........................................
#=GR ABDG02000029.1/789960-790403                                  PP .................................2222................2.....36666...666666.6............666.................666666666.6***********.**........*************..***..........................................
AY948627.1/1-183                                                      ............uagggccuacucugauc----.-----GU..CAug------.......----..-------.-............---.................---------..-----------.--........------------------..........................................
#=GR AY948627.1/1-183                                              PP ............44444444444433322..........22..1100.........................................................................................................................................................
AAXT01000002.1/573795-573558                                          .............................UCGA.CAUUUGC..UG..C-----......uUCAC..UAUUUGC.Cgu.......uugGCC.................AGACCAUUA..AACCGAUAGUC.AA.......uGUAGCUAGCGCC------..........................................
#=GR AAXT01000002.1/573795-573558                                  PP .............................6666.6666666..66..6...........99999..*******.779.......999999.................999999999..**********9.88.......8***********9................................................
ABDC01137536.1/1679-1414                                              .............................GCGA.AUCCCGC..UG..AGCGGCg....ugGCGG..CGUGGGG.U............GUC.................ACCCGUCAG.cUAAUGCUAGUU.AC........GCAGGCAGUGCGU--CUU..........................................
#=GR ABDC01137536.1/1679-1414                                      PP .............................****.*******..**..******7....666666..7788888.8............***.................*********.************.**........*************..999..........................................
AABS01000030.1/66301-66051                                            .............................GCG-.---UUGC..GG..AGCUUGu.....gGGUA..UGGUUGG.G............CUU.................AGUC-----..GUAGCAUAGAU.AU........GCAAGUAGUU--------..........................................
#=GR AABS01000030.1/66301-66051                                    PP .............................**9.....****..**..*****98.....44444..4433333.3............333.................3333.......8899*******.**........*******865..................................................
AALT01554760.1/622-340                                                ...................cccucuccggGCUG.-GGGAGC..CG..AGCGGCg.....uGUGG..CGGCGGG.G............GUC.................AUCCGUCAU..CUGACCUAGUU.AC........GCAGGCAGCGCGC--GCC..........................................
#=GR AALT01554760.1/622-340                                        PP ...................********987776..789***..**..******6.....66666..6666788.9............***.................*********..***********.**........*************..9**..........................................
AY953321.1/41-313                                                     ......................guuugccGC--.GGGGAGC..CG..AGCGGC.......GUGU..GGCGGGG.C............GUC.................GUCCGUCAA.cUCUAUCUAGUU.AC........GCAGGCAGCGCGC-CUGG..........................................
#=GR AY953321.1/41-313                                             PP ......................999955444...5559999..**..******.......****..*******.*............***.................*********.************.**........*************.5666..........................................
AAPQ01006809.1/690372-690710                                          .............................GAUC.---UAUC..CG..AAUCCU.......UUGC..-GUCAGG.U............UGU.................CUGCGGAAA.uCUGCCAGAGUA.UCu.....uaGAUAUGGACGAGUUGGUAggacucgccgggcggaguu............cacgcucucuc
#=GR AAPQ01006809.1/690372-690710                                  PP .............................***9....****..**..*****9.......9999...******.*............***.................999999999.999999999999.889.....99999999999999988888999999*************............***********
AADA01035511.1/14292-14554                                            .............................GCGU.UUCCCGC..UG..AGCGGC.......GUGG..UGCGGGGgC............GUC.................GUCCGUCAG..CUCCUCUAGUU.AC........GCAGGCAGUGCGU--GUC..........................................
#=GR AADA01035511.1/14292-14554                                    PP .............................****.*******..**..******.......****..*******67............***.................*********..***********.**........*************..***..........................................
CP000500.1/1045694-1046146                                            ...........................guGAUU.UCCUUUC..AG..AGGAACu.....gUUCG..GCAAUGG.G............AAU.................UUGUUUCCU..AAACGAUAGUU.AU.......aACAAGUGAUCAAC--AAC..........................................
#=GR CP000500.1/1045694-1046146                                    PP ...........................332222.2223333..22..2222222.....25555..5778888.8............999.................999999999..***********.**.......**************..999..........................................
AABU01002774.1/15978705-15978349                                      .............................GAUU.U--UAUC..CG..AAUCCU......uACGC..-GCCAGG.U............UGU.................CUGCGGAAA.uCUGCCAGAGUA.AUcu....uaGAUAUGGACGAGUUGGUAggacucggcgggugguguuc..........acacacuuucuc
#=GR AABU01002774.1/15978705-15978349                              PP .............................**98.7..****..**..*****8......*****...******.*............***.................*********.************.****....**************999999********************..........************
AAPY01565803.1/1823-1547                                              ....................aggucucuuGGGG.---UAGC..UG..AGCGGC.......GUGU..GGCGGGGgU............GUC.................AUCCGUCAG.cCCUACCUAGUU.AC........ACAGGCAGUGCGUGCCUG..........................................
#=GR AAPY01565803.1/1823-1547                                      PP ....................9998865553333....8888..**..******.......****..******988............***.................*********.************.**........******************..........................................
AACM02000363.1/288058-287605                                          .............................----uGUG----..--..-GCAUC.......GGGU..CGCUUAG.G............AUU.................UGUUGUCGA..GAUUGACAGGU.AU........GCGAUUGCCUAGC--GAA..........................................
#=GR AACM02000363.1/288058-287605                                  PP .................................8888...........99998.......****..*******.*............***.................*********..***********.**........*************..***..........................................
AAPP01019595.1/1014493-1014830                                        .............................AGGA.---UCCU..GA..AUCCUU.......--GC..CGUCCGG.U............UGU.................CUGCGGAAA.uCUGCCAGAGUU.CUucaccucaGAUAUGGACGAGUUGGUAggaccuuuccccucuaacuc...........cucggaguggg
#=GR AAPP01019595.1/1014493-1014830                                PP .............................5555....5555..55..555555.........99..9******.*............***.................*********.************.**********************999999********************...........***********
AAPE02045418.1/25573-25844                                            ......................ccguuagGC-G.GGGGAGC..CG..AGCGGU.......GUGC..GGCGGGG.Ug.........uuGUC.................AUCCGUCAU..CUCCUCUAGUU.AC........GCAGGCGGUGCGU----C..........................................
#=GR AAPE02045418.1/25573-25844                                    PP ......................888888544.4.4668888..**..******.......9999..8888888.65.........66777.................*********..***********.**........************9....7..........................................
AAGU03018545.1/59131-59409                                            ....................ccaucugcgGCUG.-GCUAGC..UG..AGCGGC.......GUGA..UAGCGGGgU............GUC.................GUCCGUCUA..CUGUGCUAGUU.AC........GCAGGCAGUGCGUCUUCC..........................................
#=GR AAGU03018545.1/59131-59409                                    PP ....................******9987776..679***..**..******.......9999..999988857............888.................888888888..***********.**........*************77777..........................................
J03151.1/847-1116                                                     ......................cuccgggGC--.---GAGC..UG..AGCGGC.......GUGC..AGCGGGG.C............GUC.................AUCCGUCAG..CUCACAUAGUG.AC........GCAGGCAGUGCGACCUGG..........................................
#=GR J03151.1/847-1116                                             PP ......................888774444......8888..**..******.......****..*******.*............***.................*********..***********.**........******************..........................................
J05014.1/2-272                                                        ......................cuccgggGC--.---GAGC..UG..AGCGGC.......GUGC..GGCGGGG.U............GUC.................AUCCGUCAG..UUCUCCUAGUG.AC........GCAGGCAGUGCGACCUUG..........................................
#=GR J05014.1/2-272                                                PP ......................888774444......8888..**..******.......****..*******.*............***.................*********..***********.**........******************..........................................
AAGW02033514.1/33245-32971                                            ....................gccccggggGC-G.GCAGAGC..CG..AGCGGC.......GUGG..UGCGGGG.C............GUC.................CUCCGUCAG..CUCUCAUAGUU.AC........GCAGGCAGCGCGC--CCC..........................................
#=GR AAGW02033514.1/33245-32971                                    PP ....................88888888533.3.4568888..**..******.......****..*******.*............999.................********9..***********.**........*************..9**..........................................
AAKO01000389.1/32662-32318                                            .............................GAUU.U--UAUC..CG..AAUCCU......uACGC..-GCCAGG.U............UGU.................CUGCGGAAA.uCUGCCAGAGUA.AAuc...uuaGAUAUGGACGAGUUGGUAggacucgccggguugguguu..........ccacacuuucuc
#=GR AAKO01000389.1/32662-32318                                    PP .............................**98.7..****..**..*****8......*****...******.*............***.................*********.************.****...*********9****99999999*******************..........************
D30745.1/2839-3111                                                    .............................GCUC.CCAGAGC..CG..AGCGGCu.....uGGAU..UAGGGCG.G............GAU.................CUCUCAUCA.gUCACCAUAGUA.AC........UCAGGUAGCGCGGCAACG..........................................
#=GR D30745.1/2839-3111                                            PP .............................****.*******..**..*******.....*****..*999999.9............***.................999999999.9***********.**........******************..........................................
AAQX01001105.1/73112-73390                                            ........................gucucGGCG.---GGUU..GG..AGUCAU......cGGCGgaUUCGCGA.G............GAC.................UGAUGGUCA..UACUAACAGUU.AU........GCAAUUGGCUCAGCGGCAuauggcggacguc.........................gugc
#=GR AAQX01001105.1/73112-73390                                    PP ........................555554444....5555..**..*****8......*88888899*****.*............***.................*********..***********.**........*************88888*************.........................****
AAYZ01073739.1/1951-1685                                              ........................cugcuGGAC.AGGGCGC..CG..AGCGUU.......GUGG..UGCGGGG.C............GUC.................GUCCGUCA-..CGGUCACAGUU.AC........GCAGGCAGCGCGC---CC..........................................
#=GR AAYZ01073739.1/1951-1685                                      PP ........................998888888.8889999..**..******.......****..*******.*............***.................******99...9999*******.**........************9...77..........................................
AAQQ01544511.1/981-703                                                ....................gccgcgugcGACG.GGGGAGC..UG..AGCGGC.......GUGU..GGCGUGGgC............GUC.................GUCCGUCAU..CUCUCCUAGUA.AC........GCAGGCAGUGCGUGCUUU..........................................
#=GR AAQQ01544511.1/981-703                                        PP ....................9999999885555.5559999..**..******.......****..999988857............***.................*********..***********.**........******************..........................................
AAFR03028712.1/851-1131                                               ......................caaccucGGUU.GAAGCAC..UG..AGCGGA.......GGGA..GCGCGAU.Ga.........gg---cc............gccCUUAGUCAAgaACUGGAUAGUU.AC........GCAGGCAGUGCGU---CA..........................................
#=GR AAFR03028712.1/851-1131                                       PP ......................99999996666.6778888..**..******.......6666..5666666.64.........45...44............478777777777669999*******.**........************9...89..........................................
Z14231.1/277-602                                                      .............................GUGU.UUUCUUC..G-..-GUACU.......GGAU..UC--CGU.U............UGU.................AUGGAAUCU..AAACCAUAGUU.AU........GACGAUUGCUCUUUCCCGugc.......................................
#=GR Z14231.1/277-602                                              PP .............................4444.5555544..4....33333.......3333..33..333.3............444.................666666666..***********.**........9999998777777555559**.......................................
AAQY02000199.1/360008-360290                                          .............................GGCU.CCGCUUC..GG..CGGGCCg.....gAGCU..UUCGGCG.Gauuu...gcgagGAC.................UGAUGGUCA..UACUAAAAGUU.AU........GCAAUUGGCUCAGCGGCUuauggcggacguc.........................gugc
#=GR AAQY02000199.1/360008-360290                                  PP .............................6666.6555555..43..3333334.....47777..7777777.76777...777779**.................*********..***********.**........*************88888*************.........................****
AE016817.6/339559-339280                                              .............................GCUC.---CAGU..GA..C-----u.....uUCGG..UAGCGGG.G............CCC.................UGUGGGCGC.cGAGCGAUAGUU.AU.......gACGAUUGCGC------AC..........................................
#=GR AE016817.6/339559-339280                                      PP .............................5655....4444..33..3.....5.....57788..8888888.8............888.................888888888.9***********.**.......66667776443......44..........................................
AAJI01002466.1/2910-2420                                              .........................aaugGUGG.UUUGGACggGA..UGGGGC.......CAUU..UUGGCGA.G............GGAuagg........uugccAUUCGUCGU.gUUUCGAUAGUC.AU........GCGAUUGCUUGGUUUCGCauguguauau..............................ua
#=GR AAJI01002466.1/2910-2420                                      PP .........................99986666.66677776666..788888.......8888..8888888.8............7767777........78888*********.************.**........*************77777**********..............................**
AAQB01008982.1/155948-156306                                          ..........................caaGGAUuUCUCUCC..CG..AGUCCUuugcguuUGGU..UGUCUGC.G............GAA.................AUGUGCCAA..AUAUAUCAGAU.AU.......gGACGAGUUGGCAAUCAUCaaaugccacg..............................ug
#=GR AAQB01008982.1/155948-156306                                  PP ..........................**9666657788888..99..99999988888877777..8888888.7............888.................999999999..99999999999.99.......**************88888**********..............................**
Z25280.1/704-978                                                      .....................acccugggGGUG.GGGAAGC..CG..AGCGGC.......GUGU..UGCGGGG.U............GUC.................AUCCGUCAG.cUUCUAAUAGUU.AC........GCAGGCAGUGCCU--CCA..........................................
#=GR Z25280.1/704-978                                              PP .....................999999987777.7888999..**..******.......****..*******.*............***.................*********.************.**........*************..9**..........................................
EF424786.1/14-398                                                     ..........................gaaCGGU.AUGGUUG..AU..UACGCCa.....uUUCU..GAAUUGU.G............GUU.................UUUCGUCGU..AGUUGAUAGUU.AU........ACGGUCGCAUCCA--UUU..........................................
#=GR EF424786.1/14-398                                             PP ..........................8776666.6666666..88..9******.....9****..*******.*............***.................*********..***********.**........*************..999..........................................
AAKN02030431.1/17344-17064                                            ...................ucuuuggaacGGGA.---AUGC..UG..AGCGGC.......GUGU..UGCGGGA.C............GUC.................AUCCGUCAG..CUGUCAUAGUG.AC........GCAGGCAGUGCGCACAUGg.........................................
#=GR AAKN02030431.1/17344-17064                                    PP ...................99999977774444....8889..**..******.......****..*******.*............***.................*********..***********.**........*************77777*.........................................
AAPN01196855.1/605-343                                                .............................GCCU.C--UGGU..UG..AGCGGU......gAGCG..UGGGGCG.G............CCU................aCUCAGUCAA.gUUUGCAUAGUU.AU........ACAGGCAGUGCGC--ACA..........................................
#=GR AAPN01196855.1/605-343                                        PP .............................***8.7..****..**..******......98888..8888888.8............888................7888888888.************.**........*************..***..........................................
AAEU02000441.1/179185-179529                                          .............................GUUU.U--UUUC..CG..AAUCCU......uACGC..-GCCAGG.U............CGU.................CUGCGGAAA.uCUGCCAGAGUA.UCu.....uaGAUAUGGACGAGUUGGUAggacucgccgggcggaguuc...........acgcucuucuc
#=GR AAEU02000441.1/179185-179529                                  PP .............................9987.6..899*..**..*****7......76666...******.*............***.................999999999.999999999999.889.....99999999999999988888999999**************...........***********
CR382125.1/739090-739470                                              .............................----uCUU----..--..------.......GGGU..ACUGAAG.U............AUU.................UCUUUACUU.uAAACGAAAGUU.AU.......gACGAUUGCCCGAGCGUUUuuaucucuuuuuuuguuacuucuguuuacaggggugauuagg
#=GR CR382125.1/739090-739470                                      PP .................................4444.......................8888..8888888.7............444.................444444444.5***********.**.......8899999****99988888******************************************
M29916.1/746-1008                                                     .............................GCGU.AUCCCGC..UG..AGCGGC.......GUGG..CGCGGGGgC............GUC.................AUCCGUCAG.cUCCCUCUAGUU.AC........GCAGGCAGUGCGU--GUC..........................................
#=GR M29916.1/746-1008                                             PP .............................****.*******..**..******.......****..*******77............***.................*********.************.**........*************..***..........................................
AAIL02000096.1/26104-26605                                            ............................cGAUG.UUCUUUC..GC..GGUUGUgg..uauCGGG..UGCAGAG.G............AUU.................UGUUGUCGA..GGUCGAUAGGU.AU........GCGAUUGCCCGGCUGUGUcac.......................................
#=GR AAIL02000096.1/26104-26605                                    PP ............................42222.2222222..11..11111112..2334444..4666666.6............777.................888888888..***********.**........*************77777***.......................................
AADM01000056.1/42358-42674                                            ..........................ggu----.-------..--..------.......GGUC..-UCGUGG.Ugacuucgguacu---ggaacu....guauuucUUGAGUUCU..AAACCAUAGUU.AU.......gACGAUUGCUGCGUGUUUGgccu......................................
#=GR AADM01000056.1/42358-42674                                    PP ..........................322...............................3333...333333.3233333222222...222344....4456666999999999..***********.**.......8888999*******88888****......................................
AACS02000003.1/1671152-1670746                                        .............................----aU------..-G..AGCGCG.......UUUC..UUGCUCG.Gcaug....acgg---gguaacggcugggcaucUUGUUGCUC.aUAGUCAUAGUU.AU........GCGAUUGUAGACUUGCGCa.........................................
#=GR AACS02000003.1/1671152-1670746                                PP .................................44.........3..477777.......7777..7777777.76774....4444...44455555567777888666666666.6***********.**........************9777779.........................................
CU329670.1/1234461-1234849                                            ..........................gaaCGGU.AUGGUUG..AU..UACGCCa.....uUUCU..GAAUUGU.G............GUU.................UUUCGUCGU..AGUUGAUAGUU.AU........ACGGUCGCAUCCA--UUU..........................................
#=GR CU329670.1/1234461-1234849                                    PP ..........................8776666.6666666..88..9******.....9****..*******.*............***.................*********..***********.**........*************..999..........................................
L22578.1/704-978                                                      .....................acccugggGGUG.GGGAAGC..CG..AGCGGC.......GUGU..UGCGGGG.U............GUC.................AUCCGUCAG.cUUCUAAUAGUU.AC........GCAGGCAGUGCCU--CCA..........................................
#=GR L22578.1/704-978                                              PP .....................999999987777.7888999..**..******.......****..*******.*............***.................*********.************.**........*************..9**..........................................
AACT01041809.1/6950-7211                                              .............................GCA-.---UUGC..GG..AGCUUG......uGGGU..ACGGUUG.G............GCU.................UAGUC----..GAAGCACAGUC.AU........GCAAGUGGCUAGUUGUAA..........................................
#=GR AACT01041809.1/6950-7211                                      PP .............................**9.....****..**..*****9......88888..7777777.7............666.................66666......8999*******.**........******************..........................................
AACD01000075.1/118622-118263                                          ............acuguguggaaacaaugGGGU.AUACCUC..UG..UGCCGGag...agGGGU.uUAUUGG-.-g.........uuGCC.................UUUCGUCGU.gUUUGGAUAGUC.AU........GCGAUUGCUCAGCUACUGag........................................
#=GR AACD01000075.1/118622-118263                                  PP ............999999999999999987777.8888888..88..88877766...543333.2222233...3.........45666.................999999999.************.**........*************88888**........................................
AY090596.1/3-377                                                      .............................----uCUU----..--..------.......GGGU..ACUGAAG.U............AUU.................UCUUUACUU.uAAACGAAAGUU.AU.......gACGAUUGCCCGAGCGUUUuuaucucuuuuuuuguuacuucuguuuacaggggugauuagg
#=GR AY090596.1/3-377                                              PP .................................4444.......................8888..8888888.7............444.................444444444.5***********.**.......88999999*9999988888******************************************
AY090608.1/5-320                                                      .........................guauACUCcUUUGAGU..UG..CAGU--gcu.uuuCGGU..AUGGGAA.U............CUC.................GCUAGAUUU.cAAACCAUAGUU.AU.......gACGAUUGUUCAGU--UUU..........................................
#=GR AY090608.1/5-320                                              PP .........................3333444444444444..33..3222..224.4544555..5555555.5............555.................555555555.5***********.**.......77778888888888..777..........................................
AAIY01269613.1/2336-2072                                              ........................ccugc--GG.-GCGAGC..UG..AGCGGC.......GUGG..CGGCGGGcG............GCC.................CUCCGUCAG..CGGAGCGAGUG.AC........GCAGGCAGCGCGC-UGCA..........................................
#=GR AAIY01269613.1/2336-2072                                      PP ........................88744..33..338888..**..******.......9998..788888877............999.................999999999..***********.**........*************.6777..........................................
ABDF02000003.1/1755298-1754855                                        accaaggguggaugguaggcggacguuuuGGUG.UCUCGGC..UG..CGGUAU.......CGGG..UGCAGAG.G............AUU.................UGUUGUCGA..GGUCGAUAGUU.AU........GCGAUUGCCCGGC--GCA..........................................
#=GR ABDF02000003.1/1755298-1754855                                PP *****************************7777.777****..**..*****9.......****..*******.*............***.................*********..***********.**........*************..***..........................................
AAQR03015324.1/19728-19463                                            .............................GCGA.AUCUCGC..CA..AGCGGA.......GUGG..UGCGGAG.G...........cAUC.................GUCUGUCAG..CUCCACUAGUU.AA........GCAGGCAGUGAGUGUCUU..........................................
#=GR AAQR03015324.1/19728-19463                                    PP .............................****.*******..**..******.......****..*999999.8...........7999.................999999999..***********.**........******************..........................................
AL451109.1/35066-34571                                                gucgauggcggguucagccgcuuggguggUCCG.GACUUGG..GG..CGUUUUg.....aCGGU..GGCUCGA.G............AGG.................UUUCGUCAC.gAUACCACAGAU.AU........GCGAUUGCU-CGCUCUUGuuucucuucg...............................g
#=GR AL451109.1/35066-34571                                        PP ****************99999999988874444.4556666..99..9999999.....88888..9999999.*............***.................*********.************.**........*********.***88888**********...............................*
M29212.1/2-265                                                        .............................GCGA.UUCCCGC..UG..AGCGGC.......GUGG..CGCGGGGgC............GUC.................AUCCGUCAG.cUCCCUCUAGUU.AC........GCAGGCAGUGCGU--GUC..........................................
#=GR M29212.1/2-265                                                PP .............................****.*******..**..******.......****..*******77............***.................*********.************.**........*************..***..........................................
AAWR02025203.1/483-217                                                .......................cccacgGCGG.G--GAGC..CG..AGCGGC.......GUGC..GGCGGGC.G............GCC.................GUCCGUCAG..CUCCUCCAGUU.AC........GCAGGCAGUGCGC--CUU..........................................
#=GR AAWR02025203.1/483-217                                        PP .......................9999987766.5..8899..**..******.......****..*******.*............***.................*********..***********.**........*************..999..........................................
RNase_MRP.dvex156131.+.1089.1270.[NA].[Default].RF00030.snRNA         .............................----.-------..--..------.......----..-------.-............---.................---------..-----------.--........------------------..........................................
#=GR RNase_MRP.dvex156131.+.1089.1270.[NA].[Default].RF00030.snRNA PP ........................................................................................................................................................................................................
RNase_MRP.dvex503536.-.175.440.[NA].[Default].RF00030.snRNA           .............................GCUU.---CGGC..GA..AGCUACuu...gu--CG..ACAACGA.-cc........ggACU.................GGGCUUAAUucCAGAAAGAGUA.AU........UCGGAAUGUGCAU-UGUA..........................................
#=GR RNase_MRP.dvex503536.-.175.440.[NA].[Default].RF00030.snRNA   PP .............................****....****..**..***99855...32..22..2333333..35........54555.................444444443348889999****.**........************9.7788..........................................
#=GC SS_cons                                                          .............................<<<<.___>>>>..--..->>>>-.......>>>>..->>>>>>.-............>>>.................,,,,,,,,,..,,,,,,,,,,,.,,........)))))),<<<<<<_____..........................................
#=GC RF                                                               .............................Gcuc.uuugagC..uG..AGCggu.......gugc..ugcgggg.g............guc.................uUucgucaa..uuucgAuAGUU.AU........GCagguggugcgcuuuua..........................................

AACU03000132.1/743038-743599                                          aacgaguggCUUGGUUUAACACGAUGGGGCUUA.CUC...UU..G.GuG.....CGA.GG
#=GR AACU03000132.1/743038-743599                                  PP *********999*********************.***...**..*.***.....***.**
AANG01432228.1/1130-848                                               .........UGCGCACCAACCACACGGGGCUCA.UUC...UC..A.G.U.....GCG.GC
#=GR AANG01432228.1/1130-848                                       PP .........************************.***...**..*.*.*.....***.**
AAYL01000122.1/26509-26132                                            ...gaggacGUUCCGCUAACAGAAUGGAGCUUA.UGU...CUucG.C.U.....GUU.CC
#=GR AAYL01000122.1/26509-26132                                    PP ...******************************.***...88456.6.6.....***.**
AANN01822319.1/784-1041                                               .........CGUGCACCAACCAAACGGGGCUCA.UUC...UC..A.G.C.....GCA.GC
#=GR AANN01822319.1/784-1041                                       PP .........8***********************.***...**..*.*.*.....***.**
AAGV020433745.1/900-619                                               .........UGCGCGCCAACCGCACGGGGCUCA.UUC...UC..A.G.C.....GCG.UU
#=GR AAGV020433745.1/900-619                                       PP .........************************.***...**..*.*.*.....***.**
AASV01011901.1/1905-1558                                              ggcugagaaACCGCCUACACAGAAUGGGGCUUA.CAU...UG..G.G.A.....AAC.UU
#=GR AASV01011901.1/1905-1558                                      PP *********************************.***...**..*.*.*.....***.**
AAHF01000005.1/2298545-2298918                                        ....gaggcUUUUGGGUAACUCAAUGGGGCUCA.UUC...UU..G.AgG.....CGA.GG
#=GR AAHF01000005.1/2298545-2298918                                PP ....*****************************.***...**..*.88*.....***.**
ABCN01002927.1/686-416                                                .........AACCCACCAACACAACGGGGCUUA.CUC...CC..G.C.Ac..ugACG.CU
#=GR ABCN01002927.1/686-416                                        PP .........79**********************.***...**..*.*.**..*****.**
AATU01002697.1/96756-97056                                            cgucgucgcUUUGAGCUAACCCGACGGGGAUUA.CUC...AU..G.U.U.....GUG.UU
#=GR AATU01002697.1/96756-97056                                    PP *********************************.***...**..*.*.*.....***.**
X65942.1/199-444                                                      .........UGGAC--UAACUGAACGGGGCUUA.CGU...UU..C.A.A.....UGA.CA
#=GR X65942.1/199-444                                              PP .........66666..*****************.***...**..*.*.*.....***.**
AP006493.2/385670-385231                                              auggacggcGACUCGUGAACACAAUGGGGCUUA.CUC...UG..G.C.AgugugCUC.CC
#=GR AP006493.2/385670-385231                                      PP *********9***********************.***...**..*.*.99****777.77
Z11844.1/494-766                                                      .........UCCACGCUAACUAAACGGGGCUCA.UUC...UC..A.G.A.....AUG.CA
#=GR Z11844.1/494-766                                              PP .........************************.***...**..*.*.*.....***.**
AANU01164883.1/1953-2212                                              .........GGCGCACUAACCACACGGGGCUCA.UUC...UC..A.G.C.....GCG.GC
#=GR AANU01164883.1/1953-2212                                      PP .........************************.***...**..*.*.*.....***.**
AADN03004103.1/140439-140725                                          gccggggccGCAGCACCAACAGAACGGGGCUCA.CUC...UC..A.G.G.....CCA.UC
#=GR AADN03004103.1/140439-140725                                  PP *********************************.***...**..*.*.*.....***.**
ABDG02000029.1/789960-790403                                          .........AGCUUGGUUACUCGAUGGGGCCCA.UUC...UU..G.AuG.....CGA.AG
#=GR ABDG02000029.1/789960-790403                                  PP .........************************.***...**..*.99*.....***.**
AY948627.1/1-183                                                      .........------------------------.---...--..-.-.-.....---.--
#=GR AY948627.1/1-183                                              PP ............................................................
AAXT01000002.1/573795-573558                                          .........-UGGCGCUGACUCAAUGGAGCUUA.UCU...GC..GuA.C.....CGU.AU
#=GR AAXT01000002.1/573795-573558                                  PP ..........99*********************.***...**..*99.*.....***.**
ABDC01137536.1/1679-1414                                              .........CGCGCACCAACCACACGGGGCUCA.UUC...UC..A.G.U.....GCG.GC
#=GR ABDC01137536.1/1679-1414                                      PP .........9***********************.***...**..*.*.*.....***.**
AABS01000030.1/66301-66051                                            .........----CACAAACACAAUGGGGCUCA.CUC...UU..C.A.A.....GUG.UA
#=GR AABS01000030.1/66301-66051                                    PP .............568*****************.***...**..*.*.*.....***.**
AALT01554760.1/622-340                                                .........CGCGUGCCAACCGAACGGGGCUCA.UUC...UC..A.G.C.....ACG.GC
#=GR AALT01554760.1/622-340                                        PP .........************************.***...**..*.*.*.....***.**
AY953321.1/41-313                                                     .........UGCGCGCCAACCACACGGGGCUCA.UUC...UC..A.G.C.....GCGgC-
#=GR AY953321.1/41-313                                             PP .........8***********************.***...**..*.*.*.....*****.
AAPQ01006809.1/690372-690710                                          ggcugagaaACCGCCUACACAGAAUGGGGCUUA.CAU...UG..G.G.A.....AAC.UC
#=GR AAPQ01006809.1/690372-690710                                  PP *********************************.***...**..*.*.*.....***.**
AADA01035511.1/14292-14554                                            .........CGCGCACCAACCACACGGGGCUCA.UUC...UC..A.G.C.....GCG.GC
#=GR AADA01035511.1/14292-14554                                    PP .........************************.***...**..*.*.*.....***.**
CP000500.1/1045694-1046146                                            .........UGUUGAUUAACCCAAUGGAGCUUA.CUC...UU..G.A.Ccc.auGGA.CG
#=GR CP000500.1/1045694-1046146                                    PP .........************************.***...**..*.*.88*.*****.**
AABU01002774.1/15978705-15978349                                      gucugagaaACCGCCUACACAGAAUGGGGCUUA.CAU...UG..G.G.A....aACU.CG
#=GR AABU01002774.1/15978705-15978349                              PP *********************************.***...**..*.8.8....8***.**
AAPY01565803.1/1823-1547                                              .........CGCGCACCAACCACACGGGGCUCA.UUC...UC..A.G.C.....GCG.GC
#=GR AAPY01565803.1/1823-1547                                      PP .........************************.***...**..*.*.*.....***.**
AACM02000363.1/288058-287605                                          .........AGCUUGGUUACUCAAUGGGGCUCA.UUC...UU..G.AuG.....CGA.GG
#=GR AACM02000363.1/288058-287605                                  PP .........************************.***...**..*.99*.....***.**
AAPP01019595.1/1014493-1014830                                        gggaaggauACCGCCUACACGGAAUGGGGCUUA.CAU...UG..A.G.A.....AAU.UU
#=GR AAPP01019595.1/1014493-1014830                                PP *********************************.***...**..*.*.*.....***.**
AAPE02045418.1/25573-25844                                            .........CGCGCACUAACCACACGGGGCUCA.UUC...UC..A.G.C.....GCG.GC
#=GR AAPE02045418.1/25573-25844                                    PP .........7***********************.***...**..*.*.*.....***.**
AAGU03018545.1/59131-59409                                            ........gUGCGCACCAACCAAACGGGGCUCA.UUC...UC..A.G.U.....GCG.GC
#=GR AAGU03018545.1/59131-59409                                    PP ........9************************.***...**..*.*.*.....***.**
J03151.1/847-1116                                                     .........CUCGCACCAACCACACGGGGCUCA.UUC...UC..A.G.C.....GCG.GC
#=GR J03151.1/847-1116                                             PP .........************************.***...**..*.*.*.....***.**
J05014.1/2-272                                                        .........UACGCACCAACCACACGGGGCUCA.UUC...UC..GcGcG.....GC-.--
#=GR J05014.1/2-272                                                PP .........************************.***...**..*9999.....99....
AAGW02033514.1/33245-32971                                            .........GGCGCGCCAACCGCACGGGGCUCA.UUC...UC..A.G.C.....ACG.GC
#=GR AAGW02033514.1/33245-32971                                    PP .........************************.***...**..*.*.*.....***.**
AAKO01000389.1/32662-32318                                            ggcugagaaACCGCCUACACAGAAUGGGGCUUA.CAU...UG..G.G.A.....AAC.UC
#=GR AAKO01000389.1/32662-32318                                    PP *********************************.***...**..*.*.*.....***.**
D30745.1/2839-3111                                                    .........UCCACGCUAACUAAACGGGGCUCA.UUC...UC..A.G.A.....AUG.CU
#=GR D30745.1/2839-3111                                            PP .........************************.***...**..*.*.*.....***.**
AAQX01001105.1/73112-73390                                            cgucgccgcUUGGAGCUAACCCGACGGGGAUUA.CUC...AU..G.U.U.....GUG.UU
#=GR AAQX01001105.1/73112-73390                                    PP *********************************.***...**..*.*.*.....***.**
AAYZ01073739.1/1951-1685                                              .........CGCGCGCCAACCACACGGGGCUCA.UUC...UC..A.G.C.....GCG.GA
#=GR AAYZ01073739.1/1951-1685                                      PP .........8***********************.***...**..*.*.*.....***.**
AAQQ01544511.1/981-703                                                .........CGCGCACCAACCGCACGGGGCUCA.UUC...UC..A.G.C.....GCG.GC
#=GR AAQQ01544511.1/981-703                                        PP .........************************.***...**..*.*.*.....***.**
AAFR03028712.1/851-1131                                               .........UGCGCACCAACUCCACGGGGCUCA.UUC...UC..A.G.C.....GCG.UC
#=GR AAFR03028712.1/851-1131                                       PP .........9***********************.***...**..*.*.*.....***.**
Z14231.1/277-602                                                      ......uggAUCGAGU-AACCCAAUGGAGCUUA.CUA..uUC..U.U.G.....GUCcAU
#=GR Z14231.1/277-602                                              PP ......**87777777.****************.**9..888..8.9.*.....******
AAQY02000199.1/360008-360290                                          cgucgcugcUUGGAGCUAACCCGACGGGGAUUA.CUC...AU..G.U.U.....GUG.UU
#=GR AAQY02000199.1/360008-360290                                  PP *********************************.***...**..*.*.*.....***.**
AE016817.6/339559-339280                                              .........C---GCGUAACGCAAUGGAGCUUA.UUC...UC..G.G.Gc...cAUG.CC
#=GR AE016817.6/339559-339280                                      PP .........4...3447****************.***...**..*.9.99...9***.**
AAJI01002466.1/2910-2420                                              uaugugugaAAUCAAGUAACUCGAUGGGGCUUA.UUC...AU..G.A.Ggc.gaGGA.GU
#=GR AAJI01002466.1/2910-2420                                      PP *********************************.***...77..7.7.668.99***.**
AAQB01008982.1/155948-156306                                          uauuuggugUUUGUCUACACGGAAUGGGGCUUA.CGU...UG..A.G.A.....AAU.UU
#=GR AAQB01008982.1/155948-156306                                  PP *********************************.***...**..*.*.*.....***.**
Z25280.1/704-978                                                      .........UGCGCACCAACCUCACGGGGCUCA.UUC...UC..A.G.C.....ACG.UC
#=GR Z25280.1/704-978                                              PP .........************************.***...**..*.*.*.....***.**
EF424786.1/14-398                                                     .........GUUGAUGUAUCACAAUGGGGCUUA.GUC...UC..G.U.G.....CUC.A-
#=GR EF424786.1/14-398                                             PP .........9***********************.***...**..*.*.*.....***.*.
AAKN02030431.1/17344-17064                                            ........gUGCGCACCAACCAAACGGGGCUCA.UUC...UC..A.G.C.....GCG.GC
#=GR AAKN02030431.1/17344-17064                                    PP ........*************************.***...**..*.*.*.....***.**
AAPN01196855.1/605-343                                                .........GGUGCACCAACUCAACGGGGCUCA.AUC...UC..A.G.Ca...aGCC.AG
#=GR AAPN01196855.1/605-343                                        PP .........************************.***...**..*.*.**...****.**
AAEU02000441.1/179185-179529                                          ggccgagaaACCGCCUACACAGAAUGGGGCUUA.AAU...UG..G.G.A.....AAC.UU
#=GR AAEU02000441.1/179185-179529                                  PP *********************************.***...**..*.*.*.....***.**
CR382125.1/739090-739470                                              gaggagguaGCUUGGGUAACCCAAUGGAGCUUA.CUUu.cUC..G.G.Cu...cACG.AA
#=GR CR382125.1/739090-739470                                      PP *********9999********************.8877.7**..*.*.99...****.**
M29916.1/746-1008                                                     .........CGCGCACCAACCACACGGGGCUCA.UUC...UC..A.G.C.....GCG.GC
#=GR M29916.1/746-1008                                             PP .........************************.***...**..*.*.*.....***.**
AAIL02000096.1/26104-26605                                            ......agcAGCUUGGUUACUCGAUGGGGCCCA.UUC...UU..G.AuG.....CAA.AG
#=GR AAIL02000096.1/26104-26605                                    PP ......***************************.***...**..*.99*.....***.**
AADM01000056.1/42358-42674                                            ....uguccAGCGCAGUAACCCAAUGGAGCUUA.CUAuucUU..G.GcU.....CAU.--
#=GR AADM01000056.1/42358-42674                                    PP ....***************************99.77665599..9.955.....555...
AACS02000003.1/1671152-1670746                                        .......agCGGUCGUUAACUCAAUGGGGCUCA.CUC...UC..C.A.A.....CGG.CA
#=GR AACS02000003.1/1671152-1670746                                PP .......999***********************.***...**..*.*.*.....***.**
CU329670.1/1234461-1234849                                            .........GUUGAUGUAUCACAAUGGGGCUUA.GUC...UC..G.U.G.....CUC.AA
#=GR CU329670.1/1234461-1234849                                    PP .........9***********************.***...**..*.*.*.....***.**
L22578.1/704-978                                                      .........UGCGCACCAACCUCACGGGGCUCA.UUC...UC..A.G.C.....ACG.UC
#=GR L22578.1/704-978                                              PP .........************************.***...**..*.*.*.....***.**
AACT01041809.1/6950-7211                                              .........UGCUAGCUAACUCAAUGGGGCUCA.CUC...UC..C.A.A.....GUG.CA
#=GR AACT01041809.1/6950-7211                                      PP .........************************.***...**..*.*.*.....***.**
AACD01000075.1/118622-118263                                          .......uuAGCUGGGUAACUCAAUGGGGCUCA.UUC...UU..G.AgG.....CGA.GG
#=GR AACD01000075.1/118622-118263                                  PP .......**************************.***...**..*.88*.....***.**
AY090596.1/3-377                                                      gaggagguaGCUUGGGUAACCCAAUGGAGCUUA.CUUu.cUC..G.G.Cu...cAC-.--
#=GR AY090596.1/3-377                                              PP *********99999*******************.8877.799..*.*.98...999....
AY090608.1/5-320                                                      .........UGCUGAAUAACCCAAUGGAGCUUA.CUUuucUU..G.GcU.....CAU.--
#=GR AY090608.1/5-320                                              PP .........88888888****************.99877788..8.844.....555...
AAIY01269613.1/2336-2072                                              .........CGCGCGCCAACCACACGGGGCUCA.UUC...UC..A.G.C.....ACG.GC
#=GR AAIY01269613.1/2336-2072                                      PP .........7***********************.***...**..*.*.*.....***.**
ABDF02000003.1/1755298-1754855                                        .........AGCUUGGUUACUCGAUGGGGCCCA.UUC...UU..G.AuG.....CAA.AG
#=GR ABDF02000003.1/1755298-1754855                                PP .........************************.***...**..*.99*.....***.**
AAQR03015324.1/19728-19463                                            .........AGCGCUCCAACCACAUGGGGCUCA.UUC...UC..A.G.C.....GCG.GC
#=GR AAQR03015324.1/19728-19463                                    PP .........************************.***...**..*.*.*.....***.**
AL451109.1/35066-34571                                                ggaagcugcGGCGAAGUUACUCGACGGGGCUUA.UUC...UU..G.GuG.....CGA.GG
#=GR AL451109.1/35066-34571                                        PP *********************************.***...**..*.***.....***.**
M29212.1/2-265                                                        .........CGCGCACCUACCACACGGGGCUCAaUUC...UC..A.G.C.....GCG.GC
#=GR M29212.1/2-265                                                PP .........***********************84666...**..*.*.*.....***.**
AAWR02025203.1/483-217                                                .........CGCGCGCCAACCACACGGGGCUCA.UUC...UC..G.G.C.....GCG.GC
#=GR AAWR02025203.1/483-217                                        PP .........9***********************.***...**..*.*.*.....***.**
RNase_MRP.dvex156131.+.1089.1270.[NA].[Default].RF00030.snRNA         .........------------------------.---...--..-.-.-.....---.--
#=GR RNase_MRP.dvex156131.+.1089.1270.[NA].[Default].RF00030.snRNA PP ............................................................
RNase_MRP.dvex503536.-.175.440.[NA].[Default].RF00030.snRNA           .........GAUGCGCUCACAGAUUGGGGCUUA.UUGu.gCG..A.G.U.....GAA.--
#=GR RNase_MRP.dvex503536.-.175.440.[NA].[Default].RF00030.snRNA   PP .........8***********************.**99.777..8.8.8.....999...
#=GC SS_cons                                                          ........._>>>>>>,,,,,,,,,,,,,,,,,.,,,...]]..].].].....]]].]]
#=GC RF                                                               .........agcgcacuAACucAAUGGGGCUuA.uUC...Uc..g.g.g.....gca.ag
//
