# Supplementary material for: Automated detection of ncRNAs in the draft genome sequence of a colonial tunicate: the carpet sea squirt Didemnum vexillum
Source: BMC Genomics. 2016 Aug 30;17(1):691. doi: 10.1186/s12864-016-2934-5 (PMC5006418; doi:10.1186/s12864-016-2934-5)
Supplement: Additional file 3 — Parseable stockholm alignments files of ncRNA candidates on D. vexillum. (GZ 3403 kb) [file 12864_2016_2934_MOESM3_ESM.tar › SupplementalFiles3/RF00446.sto]

# STOCKHOLM 1.0
#=GF AU Infernal 1.1

AC147912.2/162581-162667/Xenopus.(Silurana).8364                             AAUGCUUUGCU....AAAGCUGGU.AAAAUGGAACCAAAUC....ACCUCUUCAAUG....GAUUU..GGUCCCCUUCAACCAGCUGUAGGAUUGCA..UUGAG
#=GR AC147912.2/162581-162667/Xenopus.(Silurana).8364                     PP ***********....*********.****************....************....*****..*****************************..*****
AAZO01007144.1/88847-88936/Pediculus.humanus.121224                          AAUGCUCUUCU....UUAGCUGGUuGACGCCGGGCCAAGUUu..aGCCGAUUCGAGU....CAUUU..GGUCCCCUUCAACCAGCUGUAGUUGGCAU..UUAGA
#=GR AAZO01007144.1/88847-88936/Pediculus.humanus.121224                  PP ***********....***************************..9999999999999....*****..*****************************..*****
AY865870.1/382-467/Pan.troglodytes.9598                                      AAUGCUUUGCU....AGAGCUGGU.AAAAUGGAACCAAAUC....GCCUCUUCAAUG....GAUUU..G-UCCCCUUCAACCAGCUGUAGCUAUGCA..UUGAU
#=GR AY865870.1/382-467/Pan.troglodytes.9598                              PP ***********....*********.****************....************....*****..8.***************************..*****
AAEU02000272.1/43410-43324/Drosophila.yakuba.7245                            AACGCUGUG-U....GUAGCUGGUuGACAUCGGGUCAGAUC....UGUUUUUCCAAG....CAUUU..GGUCCCCUUCAACCAGCUGUAGCCAGUGG..UUGAU
#=GR AAEU02000272.1/43410-43324/Drosophila.yakuba.7245                    PP 999999999.9....**************************....************....*****..*****************************..*****
AALT01338720.1/1443-1531/Sorex.araneus.42254                                 UGCCCCUUGCU....CUGGCUGGU.CAAACGGAACCAAGUC...cGUCUUCCUCAGA....GGUUUugGGUCCCCUUC-ACCAGCUACAGCAGGGCU..GGGCC
#=GR AALT01338720.1/1443-1531/Sorex.araneus.42254                         PP ***********....*********.****************...*999999999999....998888***********.9*****************..*****
AAVX01020289.1/2798-2712/Callorhinchus.milii.7868                            AAUGCUUUGCU....AAAGCUGGU.AAAAUGGAACCAAAUC....AACUAUUCUAUG....GAUUU..GGUCCCCUUCAACCAGCUGUAGCUGCGCA..UUGAU
#=GR AAVX01020289.1/2798-2712/Callorhinchus.milii.7868                    PP ***********....*********.****************....************....*****..*****************************..*****
AY865868.1/428-514/Pan.paniscus.9597                                         AAUGCUUUGCU....AGAGCUGGU.AAAAUGGAACCAAAUC....GCCUCUUCAAUG....GAUUU..GGUCCCCUUCAACCAGCUGUAGCUAUGCA..UUGAU
#=GR AY865868.1/428-514/Pan.paniscus.9597                                 PP ***********....*********.****************....************....*****..*****************************..*****
AY865873.1/326-412/Lagothrix.lagotricha.9519                                 AAUGCUUUGCU....AGAGCUGGU.AAAAUGGAACCAAAUC....GCCUCUUCAAUG....GAUUU..GGUCCCCUUCAACCAGCUGUAGCUAUGCA..UUGAC
#=GR AY865873.1/326-412/Lagothrix.lagotricha.9519                         PP ***********....*********.****************....************....*****..*****************************..*****
AADN03008235.1/118737-118822/Gallus.gallus.9031                              GGUGCCUUCCU....GGGGCUGGU.AAAAAGGAACCAGAUC....AACU-ACAACUG....GAUUU..GGUCCCCUUCAACCAGCUGCAGUGGGGCA..CGAGG
#=GR AADN03008235.1/118737-118822/Gallus.gallus.9031                      PP ***********....*********.****************....9998.6777889....*****..*****************************..*****
AAPN01136163.1/2110-2024/Ornithorhynchus.anatinus.9258                       GGCCAGCUGCU....GGGGCUGGU.CAAAAGGAACCAGAUC....GCCUCUCCACCU....GAUUU..GGUCCCCUUCAACCGGCUGCAGCGGGUUG..CCGGC
#=GR AAPN01136163.1/2110-2024/Ornithorhynchus.anatinus.9258               PP 9999*******....*********.****************....************....*****..*****************************..*****
AANH01006842.1/37352-37440/Gasterosteus.aculeatus.69293                      CACGCCUUGCC....GUGGCUGGU.CAAACGGAACCAAGUCa..gGUGUUUCUGUGA....GGUUU..GGUCCCCUUCAACCAGCUACUGCGCCGUG..AAUUC
#=GR AANH01006842.1/37352-37440/Gasterosteus.aculeatus.69293              PP ***********....*********.****************9..5555555555567....*****..*****************************..*****
AL449263.6/10756-10670/Homo.sapiens.9606                                     AAUGCUUUGCU....AGAGCUGGU.AAAAUGGAACCAAAUC....GACUGUCCAAUG....GAUUU..GGUCCCCUUCAACCAGCUGUAGCUGUGCA..UUGAU
#=GR AL449263.6/10756-10670/Homo.sapiens.9606                             PP ***********....*********.****************....************....*****..*****************************..*****
AAFR03005395.1/22086-22172/Monodelphis.domestica.13616                       AAUGCUUUGCU....AAAGCUGGU.AAAAAGGAACCAAAUC....ACCUGUGCGAUG....GAUUU..GGUCCCCUUCAACCAGCUGUAGCUGUGCA..UUAAU
#=GR AAFR03005395.1/22086-22172/Monodelphis.domestica.13616               PP ***********....*********.****************....************....*****..*****************************..*****
AAQB01006401.1/332784-332872/Drosophila.willistoni.7260                      ----CAACACUgaauGUAGCUGGUuGACAUCGGGUCAGAUC...uAUUUAUUUGAAG....CAUUU..GGUCCCCUUCAACCAGCUGUAGCAGUGGU..UGAUC
#=GR AAQB01006401.1/332784-332872/Drosophila.willistoni.7260              PP ....*******9999**************************...88888888899**....*****..*****************************..*****
AAPP01015693.1/86515-86606/Drosophila.ananassae.7217                         UCUGCAACGCUguauGUAGCUGGUuGACAUCGGGUCAGAUC....UAUCUUUUCAAG....CAUUU..GGUCCCCUUCAACCAGCUGUAGCAGUGGU..UGAUG
#=GR AAPP01015693.1/86515-86606/Drosophila.ananassae.7217                 PP *****************************************....************....*****..*****************************..*****
AAWZ02017015.1/25332-25245/Anolis.carolinensis.28377                         UGAGUCCUGCU....CUGGCUGGU.CAAAGGGAACCACGGC...uGUCUUCCUUGAA....GGUUU..GGUCCCCUUUAACCAGCUACAGCAGUCCU..GAUAU
#=GR AAWZ02017015.1/25332-25245/Anolis.carolinensis.28377                 PP ***********....*********.************9999...8999999999***....*****..*****************************..*****
FJ469647.1/6244-6331/Mus.musculus.10090                                      GGCCCCCUGCU....CUGGCUGGU.CAAACGGAACCAAGUC...cGUCUUCCUGAGA....GGUUU..GGUCCCCUUCAACCAGCUACAGCAGGGCU..GGCAA
#=GR FJ469647.1/6244-6331/Mus.musculus.10090                              PP ***********....*********.****************...*************....*****..*****************************..*****
AAPT01020977.1/40328-40419/Drosophila.grimshawi.7222                         UUUACAACGCUguauGUAGCUGGUuGACAUCGGGUCAGAUC....UAUUUAUUCGAG....UAUUU..GGUCCCCUUCAACCAGCUGUAGCAGUGGU..UGAUG
#=GR AAPT01020977.1/40328-40419/Drosophila.grimshawi.7222                 PP *****************************************....************....*****..*****************************..*****
AADN03003607.1/197879-197966/Gallus.gallus.9031                              UAUGCUCUGCU....CUGGCUGGU.CAAACGGAACCAAGCC...cGUCUUCUUCGGA....GGUUU..GGUCCCCUUCAACCAGCUAUAGCAGUGUU..GAAAA
#=GR AADN03003607.1/197879-197966/Gallus.gallus.9031                      PP ***********....*********.****************...*************....*****..*****************************..*****
AL929326.9/103254-103340/Danio.rerio.7955                                    AAUGCUUUGCU....AAAGCUGGU.AAAAUGGAACCAAAUC....ACCUCUUCAAUG....GAUUU..GGUCCCCUUCAACCAGCUGUAGCUAUGCU..UUGAU
#=GR AL929326.9/103254-103340/Danio.rerio.7955                            PP ***********....*********.****************....************....*****..*****************************..*****
AAJJ01000046.1/77209-77292/Tribolium.castaneum.7070                          AAUGUGCAGCU....UUAGCUGGUuGAAUCCGGGUCAAAUU....G----UAAAUGC....UAUUU..GGUCCCCUUCAACCAGCUGUGGUUGACAU..UGCGA
#=GR AAJJ01000046.1/77209-77292/Tribolium.castaneum.7070                  PP ***********....*************************9....7....5556677....9****..*****************************..*****
AANI01016239.1/47521-47435/Drosophila.virilis.7244                           AACGCUGUG-U....GUAGUUGGUuGACAUCGGGUCAGAUC....UAUUUCUGAAAG....CAUUU..GGUCCCCUUCAACCAGCUGUAGCAGUGGU..UGAAG
#=GR AANI01016239.1/47521-47435/Drosophila.virilis.7244                   PP 999999999.9....**************************....************....*****..*****************************..*****
BX276101.6/114604-114519/Danio.rerio.7955                                    -ACGCCUUGCU....GUGGCUGGU.CAAAUGGAACCAAGUCa..gGUGUUUCUGCGA....GGUUU..GGUCCCCUUCAACCAGCUACUGCGUCGUG..AAU--
#=GR BX276101.6/114604-114519/Danio.rerio.7955                            PP .**********....*********.****************9..5555555556677....*****..**************************999..999..
AAWZ02009612.1/61633-61719/Anolis.carolinensis.28377                         GAUGCUUUGCU....AAAGCUGGU.AAAAUGGAACCAAAUC....ACCUGUUAAAUG....GAUUU..GGUCCCCUUCAACCAGCUGUAGCUAUGUA..UUGAU
#=GR AAWZ02009612.1/61633-61719/Anolis.carolinensis.28377                 PP ***********....*********.****************....************....*****..*****************************..*****
AABS01000844.1/21320-21411/Ciona.intestinalis.7719                           UGCGGGUGUCG....GUCGUUGGU.AAAGUGGAAUCAAACC...uUACGGUUUUAGUccauGGUUU..GGUCCCCUUCAACCAGCUGCUGCUACCAC..GCACA
#=GR AABS01000844.1/21320-21411/Ciona.intestinalis.7719                   PP ***********....*********.****************...*7777777777666777*****..*****************************..*****
AADK01000091.1/43441-43353/Bombyx.mori.7091                                  CGUUGUUCGCU....UUAGCUGGUuGACUUCGGGUCAAAUU...gUCAUUUUCAUAU....CAUUU..GGUCCCCUUCAACCAGCUGUAGUUAACAU..CUGCU
#=GR AADK01000091.1/43441-43353/Bombyx.mori.7091                          PP ***********....**************************...5555555555599....*****..*****************************..*****
AAFR03002451.1/32623-32536/Monodelphis.domestica.13616                       UGCACCUUGCU....CUGGCUGGU.CAAACGGAACCAAGUC...cGUCUGACUGAGA....GGUUU..GGUCCCCUUCAACCAGCUACAGCAGGGCU..GACAU
#=GR AAFR03002451.1/32623-32536/Monodelphis.domestica.13616               PP ***********....*********.****************...*************....*****..*****************************..*****
AAVX01266048.1/613-699/Callorhinchus.milii.7868                              GAUGUUUUGCU....GAAGCUGGU.AAAAGAGAACCAGAUC....GAUUGUUACACG....GAUUU..GGUCCCCUUCAACCAGCUGUAGCUGUGCA..UUCAU
#=GR AAVX01266048.1/613-699/Callorhinchus.milii.7868                      PP ***********....*********.****************....************....*****..*****************************..*****
AAPU01010689.1/170290-170375/Drosophila.mojavensis.7230                      AACGCUGUG-U....GUAGUUGGUuGACAUCGGGUCAGAUC....UGUUUU-UCGAG....AAUUU..GGUCCCCUUCAACCAGCUGUAGCAGUGGU..UGAUG
#=GR AAPU01010689.1/170290-170375/Drosophila.mojavensis.7230              PP 999999999.9....**************************....888855.55567....9****..*****************************..*****
AAZX01000650.1/47832-47922/Nasonia.vitripennis.7425                          AAUGUUAAGCU....-UAGCUGGUuGAACACGGGUCAAAUAuaacGCACGAUUGACG....CAUUU..GGUCCCCUUCAACCAGCUGUAGUUGACAU..UAGUC
#=GR AAZX01000650.1/47832-47922/Nasonia.vitripennis.7425                  PP ***********.....9************************9887777888888899....*****..*****************************..*****
AAQQ01431588.1/1752-1838/Spermophilus.tridecemlineatus.43179                 AAUGCUUUGCU....GAAGCUGGU.CAAAUGGAACCAAAUC....GGCUGCUCACUG....GAUUU..GGUCCCCUUCAACCAGCUGUAGCUGCGCA..UUGAC
#=GR AAQQ01431588.1/1752-1838/Spermophilus.tridecemlineatus.43179         PP ***********....*********.****************....************....*****..*****************************..*****
AAYZ01364872.1/887-973/Ochotona.princeps.9978                                AAUGCUUUGCU....AAAGCUGGU.AAAAUGGAACCAAAUC....GACUCUGCAAUG....GAUUU..GGUCCCCUUCAACCAGCUGUAGCUGCGCA..UUGAC
#=GR AAYZ01364872.1/887-973/Ochotona.princeps.9978                        PP ***********....*********.****************....************....*****..*****************************..*****
AAIZ01001189.1/55294-55207/Drosophila.persimilis.7234                        AACGGCUGUAU....GUAGCUGGUuGACAUCGGGUCAGAUC....UAUUUUAUCAAG....UAUUU..GGUCCCCUUCAACCAGCUGUAUCAGUGGU..UGAUU
#=GR AAIZ01001189.1/55294-55207/Drosophila.persimilis.7234                PP ***********....**************************....************....*****..*****************************..*****
AAWZ02024324.1/1942-2028/Anolis.carolinensis.28377                           UAUGUGUCCCU....AGGGCUGGU.AAAAAGGAACCAGAUC....GACUGGCAACUG....GAUUU..GGUCCCCUUCAACCAGCUGUGGUGGCACG..UGAAA
#=GR AAWZ02024324.1/1942-2028/Anolis.carolinensis.28377                   PP ***********....*********.****************....************....*****..*****************************..*****
AACT01005834.1/3375-3295/Ciona.savignyi.51511                                --CUUGUGACG....GUUGUUGGU.-AAAGAGGAUCGAACC....UGAA-AAAUGAU....GGUUU..GGUCCCCUUCAACCAGCUACCGAUGCAAC..GCA--
#=GR AACT01005834.1/3375-3295/Ciona.savignyi.51511                        PP ..99*******....*********..88899**********....7777.4555667....*****..*****************************..***..
AL672157.5/51527-51613/Mus.musculus.10090                                    AAUGCUUUGCU....GAAGCUGGU.AAAAUGGAACCAAAUC....AGCUGUUGGAUG....GAUUU..GGUCCCCUUCAACCAGCUGUAGCUGCGCA..UUGAU
#=GR AL672157.5/51527-51613/Mus.musculus.10090                            PP ***********....*********.****************....************....*****..*****************************..*****
AASW01052175.1/117-202/Drosophila.simulans.7240                              AACGCUGUG-U....GUAGCUGGUuGACAUCGGGUCAGAUC....UGUU-UUUUAAG....CAUUU..GGUCCCCUUCAACCAGCUGUAGCCAGUGG..UUGCU
#=GR AASW01052175.1/117-202/Drosophila.simulans.7240                      PP 999999999.9....**************************....8777.6677789....*****..*****************************..*****
CAAE01015003.1/756593-756507/Tetraodon.nigroviridis.99883                    CACGCCUUGCU....GUGGCUGGU.CAAACGGAACCAAGUCa..gGUGUUUCUGUGA....GGUUU..GGUCCCCUUCAACCAGCUACUGCGUCGGC..ACA--
#=GR CAAE01015003.1/756593-756507/Tetraodon.nigroviridis.99883            PP ***********....*********.****************9..5555555555567....*****..*****************************..***..
BAAF04047944.1/3038-2950/Oryzias.latipes.8090                                CUCGCCUUGCU....GUGGCUGGU.CAAACGGAACCAAGUCa..gGUGUUUCAGAGA....GGUUU..GGUCCCCUUCAACCAGCUACUGCGUCGUG..AAUCA
#=GR BAAF04047944.1/3038-2950/Oryzias.latipes.8090                        PP ***********....*********.****************9..6666666666688....*****..*****************************..*****
CAAK05040482.1/11317-11401/Danio.rerio.7955                                  CACGGCUUAGU....--UGCUGGU.AAAACGGAACCAAGUCg..gGUGUUUGCGAGA....GGUUU..GGUCCCUUUCAACCAGCU--ACUGCGCCG..UGAAU
#=GR CAAK05040482.1/11317-11401/Danio.rerio.7955                          PP 99999999999......*******.****************9..7777777777788....*****..******************..99999999*..*****
AAPN01261137.1/7422-7509/Ornithorhynchus.anatinus.9258                       UGAACCCUGCU....CUGGCUGGU.CAAACGGAACCAAGUC...cGUCUGCCUGAGA....GGUUU..GGUCCCCUUCAACCAGCUACAGCGGGGCC..GACAU
#=GR AAPN01261137.1/7422-7509/Ornithorhynchus.anatinus.9258               PP ***********....*********.****************...*************....*****..*****************************..*****
AAGJ04155436.1/18887-18799/Strongylocentrotus.purpuratus.7668                AAUGUAGCGCU....UUAGCUGGU.AAACGGGAACCAAAUCg..uGAAGUAAAUGCG....GAUUU..GGUCCCCUUCAACCAGCCGUAGCACUGCA..UUCUA
#=GR AAGJ04155436.1/18887-18799/Strongylocentrotus.purpuratus.7668        PP ***********....*********.****************9..7777777788899....*****..*****************************..*****
CAAE01007044.1/175-261/Tetraodon.nigroviridis.99883                          AAUGCUUUGCU....GCAGCUGGU.CAAAUGGAACCAGAUC....UCCUUCUGUCUG....GAUUU..GGUCCCCUUCAACCAGUUGCAGCAUUGAC..GUCCU
#=GR CAAE01007044.1/175-261/Tetraodon.nigroviridis.99883                  PP ***********....*********.****************....************....*****..*****************************..*****
AAIY01559715.1/853-939/Echinops.telfairi.9371                                GAUGCUUUGCU....AGAGCUGGU.AAAAUGGAACCAGAUC....GGCCGUAUGAUG....GAUUU..GGUCCCCUUCAACCAGCUGUAGCUGCGCA..UUGAG
#=GR AAIY01559715.1/853-939/Echinops.telfairi.9371                        PP ***********....*********.****************....************....*****..*****************************..*****
mir-133.dvex30388.+.763.842.[NA,XTR].[Default,Metazoa].RF00446.miRNA         --CGUUAGACU....GUGGCUGGU.GAAUGGGGCUCACAUC...c--------GGGA....GAUUU..GGUCCCCUUCAACCAGCUAUUGUUUGAACgcACGAA
#=GR mir-133.dvex30388.+.763.842.[NA,XTR].[Default,Metazoa].RF00446.miRNA PP ..*********....*********.***************9...4........4567....*****..***********************9877651156788
#=GC SS_cons                                                                 ::::::::<<<....--<<<<<<<.------<<<<<<<<<<....____________....>>>>>..>>>----->>->>>>>>>-->>>::::::..:::::
#=GC RF                                                                      aauGcuuugCu....gUaGCUGGU.aAAAugGaACCAaAuc....gacuuuuuuaag....gaUuU..GGUCCCCUuCAACCAGCuGUaGcugugau..uuaau
//
