# Supplementary material for: Automated detection of ncRNAs in the draft genome sequence of a colonial tunicate: the carpet sea squirt Didemnum vexillum
Source: BMC Genomics. 2016 Aug 30;17(1):691. doi: 10.1186/s12864-016-2934-5 (PMC5006418; doi:10.1186/s12864-016-2934-5)
Supplement: Additional file 3 — Parseable stockholm alignments files of ncRNA candidates on D. vexillum. (GZ 3403 kb) [file 12864_2016_2934_MOESM3_ESM.tar › SupplementalFiles3/RF00935.sto]

# STOCKHOLM 1.0
#=GF AU Infernal 1.1

AACN010229644.1/1222-1302/Canis.lupus.9615                        UGAAG.UGCUGUGGAUUUCUUUGUGAAUCACCAUAUCUAAGCUAAUGUGGUGGUG.GUUUACAAAGUAAUUCAUAGUGCUUCA
#=GR AACN010229644.1/1222-1302/Canis.lupus.9615                PP *****.*************************************************.***************************
AAHY01034957.1/14912-14992/Mus.musculus.10090                     UCACG.UGCUAUGGAUUUCUCUGUGAAUCACUAUAUCAAAUCUAGUGUGGUAGUG.GUUUACAAAGUAAUUCAUAGUGCUUCA
#=GR AAHY01034957.1/14912-14992/Mus.musculus.10090             PP *****.*************************************************.***************************
AAHX01036095.1/17291-17211/Rattus.norvegicus.10116                UCAAG.UGCUGUGGAUUUCUCUGUGAAUCACCAUAUCAAAUCUAAUGUGGUGGUG.GUUUGCAAAGUAAUUCAUAGUGCUUCA
#=GR AAHX01036095.1/17291-17211/Rattus.norvegicus.10116        PP *****.*************************************************.***************************
mir-876.dvex273936.-.25.106.[CEL].[Metazoa].RF00935.miRNA         GGAUG.CGUUAAUUAUUGCUGAGAAUAUAUUAAAAUCAAACAAAUUUUAAUUUGUgGUUUUCUCAGCAAUAAUUAACGCAUCC
#=GR mir-876.dvex273936.-.25.106.[CEL].[Metazoa].RF00935.miRNA PP *****.***********************************9999999886555528**************************
mir-876.dvex82979.-.118.197.[CIN].[Metazoa].RF00935.miRNA         UGAAGuGGUCUUGAAUAACGUCAUUAAAGACCACUUCAAUAAUAUUGAAGUGGUC.UUUAAUGACGUUAUUCUUGUC--CUCA
#=GR mir-876.dvex82979.-.118.197.[CIN].[Metazoa].RF00935.miRNA PP **987357899********************************************.****************99965..59**
#=GC SS_cons                                                      <<<<<.<<<<<<<<<<<<<<<<<<<<<<<<<<<_________________>>>>>.>>>>>>>>>>>>>>>>>>>>>>>>>>>
#=GC RF                                                           ugaaG.ugCuguGgauuuCucuGugaauCaCcaUAUCaAAuCUAaUGUGGugGuG.guuuaCagaGuaauuCacaGugCuuca
//
