# Supplementary material for: Automated detection of ncRNAs in the draft genome sequence of a colonial tunicate: the carpet sea squirt Didemnum vexillum
Source: BMC Genomics. 2016 Aug 30;17(1):691. doi: 10.1186/s12864-016-2934-5 (PMC5006418; doi:10.1186/s12864-016-2934-5)
Supplement: Additional file 3 — Parseable stockholm alignments files of ncRNA candidates on D. vexillum. (GZ 3403 kb) [file 12864_2016_2934_MOESM3_ESM.tar › SupplementalFiles3/RF00009.sto]

# STOCKHOLM 1.0
#=GF AU Infernal 1.1

AANG01442536.1/145-454/Felis.catus.9685                                                   ------....---------ACAG.......AGGGGCUAUGAGCU.GAGUGCU.UUGU.........GuCA.CUCUACCCCGUg..........uCCCCUGGGAAGGUCUGAGACU.AGGGCCA.A.A.AGU...............................................................GGCCCC
#=GR AANG01442536.1/145-454/Felis.catus.9685                                           PP ...................9999.......**************.*******.****.........****.********987*..........**********************.*******.*.*.***...............................................................******
AACN010174136.1/601-933/Canis.lupus.9615                                                  GUACUC...uGAAAGCUUAUAGU.......UUUAU---------.AAGUUU-.UUAU.........-.AA.GUUUAUAGCACugaucaaaguaaCUGAAGAUGAAGUCUGAGACU.AGGGCCA.U.A.AGG..............................................................uGGCCCU
#=GR AACN010174136.1/601-933/Canis.lupus.9615                                          PP ****99...9*************.......99998..........777774..7777...........44.3444444433347777888889999999**99************.******9.9.8.876..............................................................6******
AAHY01054080.1/31215-30889/Mus.musculus.10090                                             GGCGGA....AGAAGUUUAUCAG.......UGGGGCCACGUGCU.GAGUG-A.UCGU.........-.CA.CUCUUCGG---............UCCCUGGCAAGGUCUGAGACU.GGGGCCU.C.C.CGC...............................................................AGCCCU
#=GR AAHY01054080.1/31215-30889/Mus.musculus.10090                                     PP ******....*************.......**************.*****.*.****...........**.****9999...............*********************.*******.*.*.***...............................................................******
AC154132.2/16832-17109/Tribolium.castaneum.7070                                           UAUGGC....AUAAUCUCGCAUU......uGGGGCUCACAUACA.GUGUA-U.UAGU.........-.UA.CACAACUAACA............GCCUCGGGAAGGUCUGAGAAA.--ACCCG.A.U.AA-...............................................................CGUUCU
#=GR AC154132.2/16832-17109/Tribolium.castaneum.7070                                   PP ******....*************......***************.*****.9.9999...........**.***********............*******************98...99999.9.9.77................................................................******
AAGH01008041.1/2662-2957/Drosophila.simulans.7240                                         UCAGUU....GCAAACUAGCAUC......uGGGGCCCACACAAC.GAGUAU-.CUGA.........U.UA.CUCCACAAACCa.........uuGCCCCGGGAAGGUCUGAGAAU.-CGGCCG.A.G.CCAgcuguuugu............................................ugcggcuucaUUUCCC
#=GR AAGH01008041.1/2662-2957/Drosophila.simulans.7240                                 PP ******....*************......***************.******..****.........*.**.*********99*.........***********************..******.*.9.999*********............................................****************
AAFC03039865.1/140694-141025/Bos.taurus.9913                                              ---GUA...gAGAAGCUCAUCAG.......UGGGGCUAGGAGCU.GAGUGCA.CUUA.........GuCA.CUCUGUCCCAUg..........uCCCUUGGGAAGGUCUGGGACU.AGGGCCAuA.G.CGC...............................................................GGCCCU
#=GR AAFC03039865.1/140694-141025/Bos.taurus.9913                                      PP ...***...99************.......**************.*******.****.........****.*********98*..........**********************.****98615.6.788...............................................................******
AANH01002636.1/66726-67032/Gasterosteus.aculeatus.69293                                   GUGGGU....GGAAGCUCAUUGU.......AGAGGUCACAAGCU.GAGUG-C.UCGU.........-.CA.CUCCACCAAUC...........aCCUCGGGGAAGGUCUGAGACA.AGAGCCA.A.U.AGU...............................................................UACCCU
#=GR AANH01002636.1/66726-67032/Gasterosteus.aculeatus.69293                           PP ******....*************.......**************.*****.*.****...........**.*********98...........**********************.*******.*.*.***...............................................................******
AADN03005512.1/31262-31583/Gallus.gallus.9031                                             UCCGGA....GGAAGCUCACCGU.......CGAGGCCACGCACU.GGGUG-U.CCGU.........-.CA.CCCGCGCUUCUc.........cgCCUCGGGGAAGGUCUGAGGGA.AGGGCCA.U.G.AGG..............................................................cGGCUCC
#=GR AADN03005512.1/31262-31583/Gallus.gallus.9031                                     PP ******....*************.......**************.*****.*.****...........**.***999999989.........***********************.******9.8.7.765..............................................................5******
AF044737.1/3-396/Bufo.bufo.8384                                                           GGAA--....GGAAGCUCACUGU.......AGAGGUCACGUGCU.GAGUGCG.UCACgcuugugauGuCAuCUCUAUCCCA-............CCUCCGGGAAGGUCUGAGACA.GGAGCCC.C.U.CGC...............................................................CGCCCU
#=GR AF044737.1/3-396/Bufo.bufo.8384                                                   PP ****......*************.......**************.*******.*************99**********986.............*********************.*******.*.*.***...............................................................******
BX294109.5/48751-48454/Danio.rerio.7955                                                   GUGGUA....GGAAGUUCACUGU.......AGAGGUUACAAACU.GAGUG-U.UCAU.........-.CA.CUAUGCAUUCA............CCUCGGGGAAGGUCUGAGACA.UGAGCCA.A.U.CGC...............................................................UGCUCU
#=GR BX294109.5/48751-48454/Danio.rerio.7955                                           PP ******....*************.......**************.*****.9.***9...........**.***********............*********************.*******.*.*.***...............................................................******
AAQB01008954.1/214928-214576/Drosophila.willistoni.7260                                   UCAGUU....GCAAUCUAGCAUC......uGGGGCACACAUAAC.GAGUAU-.CUGA.........U.UA.CUCUCUUU---............GCCCCGGGAAGGUCUGAGAAU.-UGGUCG.A.A.GCUuguguguuuuguacaacaugccaauuca.......uccgaaagggguuuggcguguagcuucaUUUCCU
#=GR AAQB01008954.1/214928-214576/Drosophila.willistoni.7260                           PP ******....*************......***************.******..****.........*.**.*****999...............*********************..******.*.*.999****************************.......**********************************
AAHX01100535.1/4678-4411/Rattus.norvegicus.10116                                          -----A....AAAAUGUAAACUUgg...ggCGGGGCCACGCGCU.GAGUG-C.UCGU.........-.CA.CUCCAUCGG--............CCUCUGAGAAGGUCUGAGACU.GGGGCCU.C.C.CGA...............................................................GGCCCU
#=GR AAHX01100535.1/4678-4411/Rattus.norvegicus.10116                                  PP .....3....444444444444445...569*************.*****.*.****...........**.********9..............*********************.*******.*.*.***...............................................................******
AAPP01019576.1/193412-193118/Drosophila.ananassae.7217                                    UCAGUU....ACAAUCCAGCAUC......uGGGGCACACACAAC.GAGUAU-.CUGA.........U.UA.CUCUCUUAUUU...........uGCCCCGGGAAGGUCUGAGAAU.-CGGCCA.A.G.CCAuguuguuucgcuu....................................cgugcgaggcucuaUUUUCU
#=GR AAPP01019576.1/193412-193118/Drosophila.ananassae.7217                            PP ******....*************......***************.******..****.........*.**.********998...........**********************..******.*.*.999*************....................................********************
U50408.1/4-306/Danio.rerio.7955                                                           AGCGGA...aGGAAGCUCACUGU.......AGAGGUCACCCACU.GAGUG-C.UCGU.........-.CA.CUCGCCAACA-............CCUCGGGGAAGGUCUGAGACA.GGAGCCA.C.U.CGC...............................................................UGUCCU
#=GR U50408.1/4-306/Danio.rerio.7955                                                   PP ******...**************.......**************.*****.*.****...........**.***9888875.............*********************.*******.*.*.***...............................................................******
AAPY01506299.1/591-266/Tupaia.belangeri.37347                                             GGCGGA...gGGAAGCUCAUCGG.......UGGGGCUACGAGCU.GAGUGCG.UCAC.........GuCA.CUCCACCCCAUg..........uCCCCUGGGAAGGUCUGAGACU.AGGGCCA.G.C.AGC...............................................................GGCCCU
#=GR AAPY01506299.1/591-266/Tupaia.belangeri.37347                                     PP ******...**************.......**************.*******.****.........****.*********99*..........**********************.*******.*.*.***...............................................................******
AAHX01082883.1/46075-45778/Rattus.norvegicus.10116                                        GGCGGG....GGAAGCUCAUCAG.......CGGGGCCACGCGCU.GAGUG-C.UCGU.........-.CA.CUCUCUCGG--............CCCCUGGGAAGGUCUGAGACU.GGGGCCU.C.C.CGC...............................................................GGCCCU
#=GR AAHX01082883.1/46075-45778/Rattus.norvegicus.10116                                PP ******....*************.......**************.*****.*.****...........**.********9..............*********************.*******.*.*.***...............................................................******
AF044325.1/3-327/Uta.stansburiana.43653                                                   GGAA--....GGAAGCUCACUGU.......AGAGGUCACUCGCU.GGGUGUC.UUGA.........U.CA.CCCCCGUUGCU...........aCCUUGGGGAAGGUCUGAGAGA.AGGGCCA.A.G.UGU...............................................................CGUCCU
#=GR AF044325.1/3-327/Uta.stansburiana.43653                                           PP ****......*************.......**************.*******.****.........*.**.99998888887...........8*********************.*******.*.*.***...............................................................******
AF004374.1/2-403/Alytes.obstetricans.8443                                                 GGAA--....GGAAGCUCACUGU.......AGAGGUCAUGUACG.GAGUGCG.UCACaacugugauGuCA.CUCCAUUAAUU............CCUCCGGGAAGGUCUGAGACA.GGAGCCA.U.U.AGC...............................................................UGCCCU
#=GR AF004374.1/2-403/Alytes.obstetricans.8443                                         PP ****......*************.......**************.*******.*************99**.***********............*********************.*******.*.*.***...............................................................******
AF434764.1/4-250/Caenorhabditis.elegans.6239                                              GUUGGC...cGGAAGAAGACGGU......uGGGAGAGACACAA-.AGGCCUG.AAAC.........AuGG.CCUACACAA--............CUCCCGGGAAGGUCUGAGAGU.-AGGCCU.U.U.GAU..............................................................gAGAUCU
#=GR AF434764.1/4-250/Caenorhabditis.elegans.6239                                      PP ******...**************......**************..9999999.9999.........7799.999988888..............*********************..999*99.9.9.887..............................................................8******
L08685.1/15-320/Gorilla.gorilla.9593                                                      ------....---AGCUCAUCAG.......UGGGGCCACGAGCU.GAGUGCG.UCCU.........GuCA.CUCCACUCCCAu.........guCCCUUGGGAAGGUCUGAGACU.AGGGCCA.G.A.AGC...............................................................GGCCCU
#=GR L08685.1/15-320/Gorilla.gorilla.9593                                              PP .............**********.......**************.*******.****.........****.*********99*.........*******999999999*******.*******.*.*.***...............................................................******
AF044326.1/3-348/Lachesis.muta.8752                                                       GGAA--....GGAAGCUCACUGU.......AGAGGCCACUAGCUuGGGUG-U.CUAU.........-.CA.CCCUACUUCCG............CCUGUGGGAAGGUCUGAGGGA.AGGGCCA.A.AuUGC...............................................................CGCCCU
#=GR AF044326.1/3-348/Lachesis.muta.8752                                               PP ****......*************.......*************99*****.9.9999...........**.***********............*********************.******8.6.51678...............................................................******
AAPU01011135.1/119858-120199/Drosophila.mojavensis.7230                                   UCAGUU....ACAAUCUAGCAUC......uGGGGCACACACAAC.GAGUAU-.CUGA.........U.UA.CUCUUAUGAUU............GCCCCGGGAAGGUCUGAGAUU.-UGGUCA.A.A.GCUcccuuguugccguaacaacgcucaaaagc....ugaaaggugauugugugucguggagcuucaUUUCCU
#=GR AAPU01011135.1/119858-120199/Drosophila.mojavensis.7230                           PP ******....*************......***************.******..****.........*.**.***********............*********************..******.*.*.999*****************************....************************************
ABEG02000622.1/50836-51080/Caenorhabditis.brenneri.135651                                 GUUGGC...cGGAAGAAGACGGU......uGGGAGAGACACAA-.AGGCUU-.CUAA.........U.AG.CCUCAUCAUAA............CUCCCGGGAAGGUCUGAGAGA.-AGGUCC.C.U.GUG...............................................................AGAUCU
#=GR ABEG02000622.1/50836-51080/Caenorhabditis.brenneri.135651                         PP ******...**************......*************9..******..****.........*.**.**********9............*********************..9*****.*.*.***...............................................................******
AALT01519858.1/2181-1847/Sorex.araneus.42254                                              GGCGGA...gGGAAGCUCAUCAG.......UGGGGCCACGCGCG.GAGUGCG.UCUC.........GuCA.CUCUAUCCAAUg..........uCCCUUGGGAAGGUCUGAGACU.AGGGCCA.U.U.AGC...............................................................GGCCCU
#=GR AALT01519858.1/2181-1847/Sorex.araneus.42254                                      PP ******...**************.......**************.*******.****.........****.*********99*..........**********************.*******.*.*.***...............................................................******
AY609135.1/99-412/Speothos.venaticus.68741                                                GGCG--....GGAAGCUCAGCGG.......UGGGGCCACGCGCG.GAGUG-C.GCGU.........-.CA.CUCUCCCGG--............CCCCUGGGAAGGUCUGAGACU.CGGGCCA.G.C.AGC...............................................................GGCCCU
#=GR AY609135.1/99-412/Speothos.venaticus.68741                                        PP ****......*************.......**************.*****.*.****...........**.********9..............*********************.*******.*.*.***...............................................................******
X15624.1/4-336/Homo.sapiens.9606                                                          GGCGGA...gGGAAGCUCAUCAG.......UGGGGCCACGAGCU.GAGUGCG.UCCU.........GuCA.CUCCACUCCCAu.........guCCCUUGGGAAGGUCUGAGACU.AGGGCCA.G.A.GGC...............................................................GGCCCU
#=GR X15624.1/4-336/Homo.sapiens.9606                                                  PP ******...**************.......**************.*******.****.........****.*********99*.........***********************.*******.*.*.***...............................................................******
CAAE01014991.1/324501-324806/Tetraodon.nigroviridis.99883                                 GUGAGU....GGAAGCUCAUUGU.......AGAGAUCACGUGCU.GAGUG-U.UCAU.........-.CA.CUCCACCAAUC...........aUCUCGGGGAAGGUCUGAGACA.AGAGCCA.A.U.AGU...............................................................UGUCCU
#=GR CAAE01014991.1/324501-324806/Tetraodon.nigroviridis.99883                         PP ******....*************.......**************.*****.9.***9...........**.*********98...........**********************.*******.*.*.***...............................................................******
AANH01002636.1/64511-64819/Gasterosteus.aculeatus.69293                                   GUGGGC....GGAAGCUCAUUGU.......AGAGGUCACAUGCU.GAGUG-C.UCGU.........-.CA.CUCCACCAAUC...........aCCUCGGGGAAGGUCUGAGACA.AGAGCCA.A.U.AGU...............................................................UACCCU
#=GR AANH01002636.1/64511-64819/Gasterosteus.aculeatus.69293                           PP 999999....*************.......**************.*****.*.****...........**.*********98...........**********************.*******.*.*.***...............................................................******
AAHX01078853.1/4403-4730/Rattus.norvegicus.10116                                          UGGGCGg..gGGAAGCUCAUCAG.......CGGGGCCACGCGCU.GAGUG-C.UCGU.........-.CA.CUCCAUCGG--............CCCCUGGGAAGGUCUGAGACU.GGGGCCU.C.C.CGC...............................................................GGCCCU
#=GR AAHX01078853.1/4403-4730/Rattus.norvegicus.10116                                  PP 6666558..8*************.......**************.*****.*.****...........**.********9..............*****999999999*******.*******.*.*.***...............................................................******
AF004372.1/3-405/Discoglossus.jeanneae.61614                                              GGAA--....GGAAGCUCACUGU.......AGAGGUUACAUACU.GAGUGCG.UCAAuucugugauGuCA.CUUCAUUAUUC............CCUCCGGGAAGGUCUGAGACA.AGAGCCA.A.U.AGC...............................................................CGCCCU
#=GR AF004372.1/3-405/Discoglossus.jeanneae.61614                                      PP ****......*************.......**************.*******.*************99**.**********9............*********************.*******.*.*.***...............................................................******
AAHX01000007.1/30875-31302/Rattus.norvegicus.10116                                        GGCGGG....GGAAGCUCAUCAG.......CGGGGCCACGCGCU.GAGUG-C.UUGU.........-.CA.CUCCAUCGG--............CCCCUGGGAAGGUCUGAGACU.GGGGCCU.C.C.CGC...............................................................GGCCCU
#=GR AAHX01000007.1/30875-31302/Rattus.norvegicus.10116                                PP ******....*************.......**************.*****.*.****...........**.********9..............*********************.*******.*.*.***...............................................................******
AAPE02023527.1/19019-19348/Myotis.lucifugus.59463                                         GUGGAG....GGAAGCUCAUUGG.......UGGGGCUAUGCACU.GAGUGCA.CCUU.........GuCA.CUGUACCCCAUg..........uCCCCUGGGAAGGUCUGAGACU.AGGGCCA.A.G.AGC...............................................................GGCCCU
#=GR AAPE02023527.1/19019-19348/Myotis.lucifugus.59463                                 PP ******....*************.......**************.*******.****.........****.********998*..........**********************.*******.*.*.***...............................................................******
AAKN02000179.1/26921-27216/Cavia.porcellus.10141                                          GGCGGA...gGGAAGCUCAUCGG.......U-GGGCUACGAGCU.GAGUGCG.UGAU.........GuCA.CUCUGCAGCACg..........uCCCUUGGGAAGGUCUGAGACC.AGGGCCA.G.C.GGC...............................................................GGCCCU
#=GR AAKN02000179.1/26921-27216/Cavia.porcellus.10141                                  PP ******...*************9.......4.999*********.*******.****.........****.********998*..........*9********************.*******.*.*.***...............................................................******
AAWR02001627.1/344857-344522/Equus.caballus.9796                                          GGCGGA...gGGAAGCUCAUCGG.......UGGGGCCACGAGCU.GAGUGCG.UUUA........cGuCA.CUCUACCCCCCu.........guCCCUUGGGAAGGUCUGAGACU.AGGGCCA.U.AaAGC...............................................................GGCCCU
#=GR AAWR02001627.1/344857-344522/Equus.caballus.9796                                  PP ******...**************.......**************.******9.7777........799**.*********98*.........***********************.******8.6.51678...............................................................******
AAWZ02020194.1/10090-9770/Anolis.carolinensis.28377                                       CUGGGA....GGAAGCUCUCCGA.......AGAGGCCACGUGCU.GAGUG-U.CCGU.........-.CA.CUCUCGUUGCU............CCUCUGGGAAGGUCUGAGAGA.AGGGCCG.C.U.AUUu.............................................................cCGCCUU
#=GR AAWZ02020194.1/10090-9770/Anolis.carolinensis.28377                               PP 999999....*************.......**************.*****.*.****...........**.***********............*********************.******9.9.8.8888.............................................................8******
ABDC01377112.1/1708-1368/Microcebus.murinus.30608                                         GGAG--....GGGAGGUCAUCAG.......UGUGGCCACGAGCC.GAGUGCG.UCAU.........GuCA.CUCCACCCCCCau........guCCCUUGGGAAGGUCUGAGACU.AGGGCCA.G.A.AGC...............................................................ACCCCU
#=GR ABDC01377112.1/1708-1368/Microcebus.murinus.30608                                 PP 8888......*************.......**************.*******.****.........****.*********98**........***********************.*******.*.*.***...............................................................******
AY609136.1/75-392/Urocyon.cinereoargenteus.55040                                          GGCGGC...gGGAAGCUCAGCGG.......UGGGGCCACGCGCG.GAGUG-C.GCGU.........-.CA.CUCUCCCGG--............CCCCUGGGAAGGUCUGAGACU.UGGGCCA.G.C.UGC...............................................................GGCCCU
#=GR AY609136.1/75-392/Urocyon.cinereoargenteus.55040                                  PP ******...**************.......**************.*****.*.****...........**.********9..............*********************.*******.*.*.***...............................................................******
AF004375.1/3-306/Calotriton.asper.30374                                                   GGAA--....GGAAGCUCACUGU.......AGAGGCUACAUGCA.GAGUGC-.AUAU.........GuCA.CUCAAGUA---............CCUUGGGGAAGGUCUGAGACA.GGAGCCG.G.U.AAU...............................................................UGCCCC
#=GR AF004375.1/3-306/Calotriton.asper.30374                                           PP ****......*************.......**************.******..9***.........****.***99998...............*********************.*******.*.*.***...............................................................******
AAFC03071173.1/67816-67484/Bos.taurus.9913                                                GCGGAG....GGAAGCUCAUCAG.......UGGGGCUACGAGCU.GAGUGCG.CUUA.........GuCA.CUCUGUCCAUUg..........uCCCUUGGGAAGGUCUGAGACU.AGGGCCA.U.A.GGG..............................................................cGGCCCU
#=GR AAFC03071173.1/67816-67484/Bos.taurus.9913                                        PP ******....*************.......**************.*******.****.........****.*********99*..........**********************.******9.8.8.765..............................................................5******
AAGD02004958.1/19351-19594/Caenorhabditis.remanei.31234                                   UUGGCC....GGAAGAAGACGGU......uGGGAGAAACUCAA-.AGGCCUA.UUUA.........U.GG.CCUACAAAA--............CUCCCGGGAAGGUCUGAGAGA.AGGCCCU.U.U.CGU..............................................................gAGAUCU
#=GR AAGD02004958.1/19351-19594/Caenorhabditis.remanei.31234                           PP 777778....*************......**************..8999999.9999.........9.99.988888887..............*********************.5555555.5.5.555..............................................................9******
AADA01028820.1/18592-18913/Pan.troglodytes.9598                                           AGAG--....UGAAACUCUUUAGagagucaUGGGGCCAUGAGCU.GAGUGCU.UCAU.........GuCA.CUCCAGCCCCAu.........guCCCUUGGGAAGAUCAGAGACU.AGGGUCA.G.A.AGC...............................................................AGCCUU
#=GR AADA01028820.1/18592-18913/Pan.troglodytes.9598                                   PP ****......************999*******************.*******.****.........****.*********99*.........***********************.*******.*.*.***...............................................................******
L08686.1/15-320/Pan.troglodytes.9598                                                      ------....---AGCUCAUCAG.......UGGGGCCACGAGCU.GAGUGCG.UCCU.........GuCA.CUCCACUCCCAu.........guCCCUUGGGAAGGUCUGAGACU.AGGGCCA.A.A.GGC...............................................................GGCCCU
#=GR L08686.1/15-320/Pan.troglodytes.9598                                              PP .............**********.......**************.*******.****.........****.*********99*.........*******999999999*******.*******.*.*.***...............................................................******
X56558.1/7-319/Xenopus.laevis.8355                                                        GGAG--....GGAAGCUCAGUGC.......UGAGGCUACAGACA.GAGUGCU.GGGG.........GuCA.CUCAGUGAGUGu..........gACUCAGGGAAGGUCUGAGAUUuAGAGCCC.C.U.UGC...............................................................UGCUCU
#=GR X56558.1/7-319/Xenopus.laevis.8355                                                PP ****......*************.......**************.******8.8888.........8***.*********98*..........********************87256*****.*.*.***...............................................................******
AAPN01395706.1/4386-4039/Ornithorhynchus.anatinus.9258                                    AGUG--....GGAAGCUCAGCGG.......AGGGGCCACGGGCG.GAGUGCGcAUGC.........GuCA.CUCUCUGGCCA...........gCCCUUGGGAAGGUCUGAGACG.AGGGCCA.G.C.GGC...............................................................GGCCCU
#=GR AAPN01395706.1/4386-4039/Ornithorhynchus.anatinus.9258                            PP ****......*************.......**************.******635566.........89**.*********99...........**********************.*******.*.*.***...............................................................******
AASU01035577.1/1717-1416/Drosophila.simulans.7240                                         ---GUU....GCAAACUAGCAUC......uGGGGCCCACACAAC.GAGUAU-.CUGA.........U.UA.CUCCACAAACCa.........uuGCCCCGGGAAGGUCUGAGAAU.-CGGCCG.A.G.CCAgcuguuugu............................................ugcggcuucaUUUCCC
#=GR AASU01035577.1/1717-1416/Drosophila.simulans.7240                                 PP ...999....**88888888888......8**************.******..****.........*.**.*********99*.........*******666666666666****..******.*.9.999*********............................................****************
BAAF04017480.1/6237-5930/Oryzias.latipes.8090                                             GUGAGU....GGAAGCUCAUUGU.......AGAGGUCACGUGCU.GAGUG-U.UCGU.........-.CA.CUCCUCCAAUC...........aCCUCGGGGAAGGUCUGAGUCA.AGAGCCA.A.U.CGU...............................................................UACCCU
#=GR BAAF04017480.1/6237-5930/Oryzias.latipes.8090                                     PP ******....*************.......**************.*****.*.****...........**.*********98...........**********************.*******.*.*.***...............................................................******
AAYZ01125348.1/5678-5374/Ochotona.princeps.9978                                           -GCGGA....GGCAGCUCAUCAG.......UGGGGCUAUGAGCU.GAGUGUG.UCAC.........AuCA.CUCCCUUGU--............CCCUUGGGAAGGUCUGAGACU.AGGGCCA.G.C.AGC...............................................................GGCCCU
#=GR AAYZ01125348.1/5678-5374/Ochotona.princeps.9978                                   PP .*****....*************.......**************.*******.****.........88**.********9..............*********************.*******.*.*.***...............................................................******
AF077370.1/3-396/Bufo.calamita.30326                                                      GGAA--....GGAAGCUCACUGU.......AGAGGUCACGUGCU.GAGUGCG.UCACucuugugauGuCAuCUCUAUCCCA-............CCUCCGGGAAGGUCUGAGACA.GGAGCCC.C.U.CGC...............................................................CGCCCU
#=GR AF077370.1/3-396/Bufo.calamita.30326                                              PP ****......*************.......**************.******9.9999999999999999999999999986.............*********************.*******.*.*.***...............................................................******
L08800.1/29-285/Rattus.norvegicus.10116                                                   ------....-------------.......-----CCACGCGCU.GAGUG-C.UCGU.........-.CA.CUCUCUCGG--............CCCCUGGGAAGGUCUGAGACU.GGGGCCU.C.C.CGC...............................................................CGCCCU
#=GR L08800.1/29-285/Rattus.norvegicus.10116                                           PP ...................................*********.*****.*.****...........**.*********..............*********************.*******.*.*.***...............................................................******
L08687.1/15-320/Macaca.mulatta.9544                                                       ------....---AGCUCAUCAG.......UGGGGCCACGAGCU.GAGUGCG.UCCU.........GuCA.CUCCACUCCCAu.........guCCCUUGGGAAGGUCUGAGACU.AGGGCCA.G.A.GGC...............................................................GGCCCU
#=GR L08687.1/15-320/Macaca.mulatta.9544                                               PP .............**********.......**************.*******.****.........****.*********99*.........*******999999999*******.*******.*.*.***...............................................................******
AAGV020371666.1/2304-1973/Dasypus.novemcinctus.9361                                       GGCCGA...gGGAGGCUUAUCGG.......CGGGGCCACAAGCU.GAGUGCG.CCAU.........GuCA.CUCUAUGCCUUg..........uCCCUUGGGAAGGUCUGAGACU.GGGGUCA.A.A.AGC...............................................................GGCCCU
#=GR AAGV020371666.1/2304-1973/Dasypus.novemcinctus.9361                               PP ******...9*************.......**************.*******.****.........****.*********99*..........**********************.*******.*.*.***...............................................................******
AY609130.1/103-418/Chrysocyon.brachyurus.68728                                            GGCG--....GGAAGCUCAGCGG.......UGGGGCCACGCGCG.GAGUG-C.GCGU.........-.CA.CUCUCCCGG--............CCCCUGGGAAGGUCUGAGACU.CGGGCCA.G.C.AGC...............................................................GGCCCU
#=GR AY609130.1/103-418/Chrysocyon.brachyurus.68728                                    PP ****......*************.......**************.*****.*.****...........**.********9..............*********************.*******.*.*.***...............................................................******
AANG01621100.1/3337-3671/Felis.catus.9685                                                 GGCGGA...gGGAAGCUCAUCGG.......UGGGGCUACGCGCU.GAGUGCC.UUAA.........GuCA.CUCUACCCCAUg..........uCCCCUGGGAAGGUCUGAGACU.AGGGCCA.A.A.AGC...............................................................GGCCCU
#=GR AANG01621100.1/3337-3671/Felis.catus.9685                                         PP ******...**************.......**************.*******.****.........****.*********99*..........**********************.*******.*.*.***...............................................................******
AY609138.1/103-415/Lycalopex.griseus.68737                                                GGCG--....GGAAGCUCAGCGG.......UGGGGCCACGCGCG.GAGUG-C.GCGU.........-.CA.CUCUCCCGG--............CCCCUGGGAAGGUCUGAGACU.CGGGCCA.G.C.AGC...............................................................GGCCCU
#=GR AY609138.1/103-415/Lycalopex.griseus.68737                                        PP ****......*************.......**************.*****.*.****...........**.********9..............*********************.*******.*.*.***...............................................................******
AAPQ01006786.1/48246-48539/Drosophila.erecta.7220                                         UCAGUU....GCAAACUAGCAUC......uGGGGCUCACACAAC.GAGUAU-.CUGA.........U.UA.CUCCACGAACCa.........uuGCCCCGGGAAGGUCUGAGAAU.-UGGCCG.A.G.CAUgcuguuugu............................................ugcggcuccaUUUCCC
#=GR AAPQ01006786.1/48246-48539/Drosophila.erecta.7220                                 PP ******....*************......***************.******..****.........*.**.*********99*.........***********************..******.*.*.999*********............................................****************
AF004377.1/5-311/Oncorhynchus.sp..8025                                                    GGAG--....GGAAGCUCAUCAG.......UGGGGUCACAUGUA.GGGUG-C.UUGU.........-.CA.CUCAACCAAUC...........aCCUUGGGGAAGGUCUGAGACA.AGAGCCA.A.U.CAC...............................................................UUCCCU
#=GR AF004377.1/5-311/Oncorhynchus.sp..8025                                            PP ****......*************.......**************.*****.*.****...........**.*********98...........**********************.*******.*.*.***...............................................................******
AAGW02024246.1/74397-74722/Oryctolagus.cuniculus.9986                                     GGCGGA....GGAAGCUCAUCAG.......UGGGGCCACGAGCU.GAGUGCG.UCAC.........GuCA.CUCUACCCCAUg..........uCCCUUGGGAAGGUCUGAGACU.AGGGCCA.G.U.AGC...............................................................GGCCCU
#=GR AAGW02024246.1/74397-74722/Oryctolagus.cuniculus.9986                             PP ******....*************.......**************.*******.****.........****.*********99*..........**********************.*******.*.*.***...............................................................******
AF191547.1/2290-1993/Mus.musculus.10090                                                   GGCGGA....GGAAGCUCAUCAG.......CGGGGCCACGUGCU.GAGUG-C.UCGU.........-.CA.CUCUUCGG---............CCCCUGGGAAGGUCUGAGACU.GGGGCCU.C.C.CGC...............................................................GGCCCU
#=GR AF191547.1/2290-1993/Mus.musculus.10090                                           PP ******....*************.......**************.*****.*.****...........**.****9999...............*********************.*******.*.*.***...............................................................******
CAAB02015991.1/11289-11596/Takifugu.rubripes.31033                                        GUGAGU....GGAAGCUCAUUGU.......AGAGAUCACGUGCU.GAGUG-U.UCAU.........-.CA.CUCUACCAAUC...........aUCUCGGGGAAGGUCUGAGACA.AGAGCCA.A.U.AGU...............................................................UGUCCU
#=GR CAAB02015991.1/11289-11596/Takifugu.rubripes.31033                                PP ******....*************.......**************.*****.9.***9...........**.*********98...........**********************.*******.*.*.***...............................................................******
AF004373.1/3-319/Ascaphus.truei.8439                                                      GGAA--....GGAAGCUCACUGU.......AGAGGCUACUUGCU.GGGUGC-.UGUU.........GuUA.CUCUAUCAACCa..........gCCUUGGGGAAGGUCUGAGAUA.AGAGCCA.C.U.UGU...............................................................UGCCUU
#=GR AF004373.1/3-319/Ascaphus.truei.8439                                              PP ****......*************.......**************.*****9..9999.........99**.*********99*..........**********************.*******.*.*.***...............................................................******
AANI01014597.1/56085-56433/Drosophila.virilis.7244                                        UCAGUU....ACAAUCUAGCAUC......uGGGGCACACACAAC.GAGUAU-.CUGA.........U.UA.CUCUUUUUACAa..........cGCCCCGGGAAGGUCUGAGAUA.-UGGUCA.A.A.GCUcccuuguugcuguaacaacauacaaaagc....cgagaggugauugugugucgcggagcuucaUUUUCU
#=GR AANI01014597.1/56085-56433/Drosophila.virilis.7244                                PP ******....*************......***************.******..****.........*.**.*********99*..........*********************9..******.*.*.999*****************************....************************************
AF044327.1/3-330/Phrynosoma.douglassii.43611                                              GGAA--....GGAAGCUCACUGU.......AGAGGUCACGCGCU.GGGUGUA.UCGA.........U.CA.CCCUCCUUGCU...........aCCUUUGGGAAGGUCUGAGAGA.AGGGCCA.A.G.UGU...............................................................CGCCUU
#=GR AF044327.1/3-330/Phrynosoma.douglassii.43611                                      PP ****......*************.......**************.*******.****.........*.**.********998...........9*********************.*******.*.*.***...............................................................******
AF004371.1/7-309/Pelobates.cultripes.61616                                                GGAG--....GGAAGCUCAGUGC.......UGAGGCUACAACCU.GAGUGC-.AUUU.........GuCA.CUCUCAUACAU...........uCCUCAGGGAAGGUCUGAGAUU.AGAGCCA.U.C.UAU...............................................................UGUCUU
#=GR AF004371.1/7-309/Pelobates.cultripes.61616                                        PP ****......*************.......**************.******..8888.........99**.***99999988...........9*********************.*******.*.*.***...............................................................******
AAIY01285770.1/2149-2419/Echinops.telfairi.9371                                           GGAG--....GGAAGCUCAUCGG.......UGGAGCUCUGAGCU.GAGUGC-.-UGU.........GuCA.UGCUGUACCCUg..........uCCCUUGGGAAGGUCUGAGACU.AGGGC-A.G.C.AGC...............................................................AGCCCU
#=GR AAIY01285770.1/2149-2419/Echinops.telfairi.9371                                   PP 9999......*************.......**************.*****9...788.........8899.888877777778..........8*********************.*****.9.9.9.9**...............................................................******
AF044328.1/3-325/Ensatina.eschscholtzii.57550                                             GGAA--....GGAAGCUCACUGU.......AGAGGUCAUGUGCC.GAGUAC-.AUUU.........GuUA.CUCUCUCA---............CCUUGGGGAAGGUCUGAGACA.AGAGCCG.U.U.UC-...............................................................UGUCCU
#=GR AF044328.1/3-325/Ensatina.eschscholtzii.57550                                     PP ****......*************.......**************.******..8888.........99**.******99...............*********************.******9.9.8.66................................................................******
L08688.1/15-320/Pongo.pygmaeus.9600                                                       ------....---AGCUCAUCAG.......UGGGGCCACGUGCU.GAGUGCG.UCCU.........GuCA.CUCCACUCCCAu.........guCCCUUGGGAAGGUCUGAGACU.AGGGCCA.G.A.GGC...............................................................GGCCCU
#=GR L08688.1/15-320/Pongo.pygmaeus.9600                                               PP .............**********.......**************.*******.****.........****.*********99*.........*******999999999*******.*******.*.*.***...............................................................******
AAHX01021842.1/3344-3037/Rattus.norvegicus.10116                                          GGUGGG...aGGAUGCUCAUCAG.......CAGGGCCACGAGCU.GAGAG-U.UCAU.........-.CU.CUCCAUGG---............ACCGUGGGAAGGUCUGAGACU.GGAGCCU.U.C.CCC...............................................................UGCCCU
#=GR AAHX01021842.1/3344-3037/Rattus.norvegicus.10116                                  PP ******...**************.......9*************.*****.9.***9...........**.*******9...............56667899*************.*******.*.*.***...............................................................******
AL954692.9/82863-82562/Danio.rerio.7955                                                   AGCGAA...aGGAAGCUCACUGU.......AGAGGUCACUUACU.GAGUG-C.UCGU.........-.CA.CUCGCCAACA-............CCUCGGGGAAGGUCUGAGACA.GGAGCUC.C.U.CGC...............................................................UGACCU
#=GR AL954692.9/82863-82562/Danio.rerio.7955                                           PP ******...**************.......**************.*****.*.****...........**.***9888875.............*********************.*******.*.*.***...............................................................******
AF004376.1/3-330/Lachesis.muta.8752                                                       GGAA--....GGAAGCUCACUGU.......AGAGGCCACUAGCUuGGGUG-U.CUAU.........-.CA.CCCUACUUCCG............CCUCUGGGAAGGUCUGAGGGA.AGGGCCA.A.AuUGC...............................................................CGCCCU
#=GR AF004376.1/3-330/Lachesis.muta.8752                                               PP ****......*************.......*************99*****.9.9999...........**.***********............*********************.******8.6.51678...............................................................******
AAKN02019215.1/6561-6232/Cavia.porcellus.10141                                            GGCGGA...gGGAAGCUCAUCGG.......UGGGGCUACGAGCU.GAGUGCG.UGAU.........GuCA.CUCUGUAGCACg..........uCCCUUGGGAAGGUCUGAGACU.GGGGCCA.G.U.GGC...............................................................GGUCCU
#=GR AAKN02019215.1/6561-6232/Cavia.porcellus.10141                                    PP ******...**************.......**************.*******.****.........****.********998*..........**********************.*******.*.*.***...............................................................******
AAPT01018385.1/57001-57367/Drosophila.grimshawi.7222                                      UCAGUU....ACAAUCUAGCAUC......uGGGGCACACACAAC.GAGUAU-.CUGA.........U.UA.CUCUAUAAAA-............GCCCCGGGAAGGUCUGAGAAU.-UGGUCA.A.A.GCUcccuuguuugugugcacaacaagcgauuugcuguuaaaggugaucguuugucgcggaguuucaUUUCCC
#=GR AAPT01018385.1/57001-57367/Drosophila.grimshawi.7222                              PP ******....*************......***************.******..****.........*.**.*******996.............*********************..******.*.*.999*********************************************************************
AC008221.5/55056-54762/Drosophila.melanogaster.7227                                       UCAGUU....GCAAACUAGCAUC......uGGGGCCCACACAAC.GAGUAU-.CUGA.........U.UA.CUCCACAAACCa.........uuGCCCCGGGAAGGUCUGAGAAU.-CGGCCG.A.G.CCAgcuguuugu............................................ugcggcuucaUUUCCC
#=GR AC008221.5/55056-54762/Drosophila.melanogaster.7227                               PP ******....*************......***************.******..****.........*.**.*********99*.........***********************..******.*.9.999*********............................................****************
CR392032.9/77428-77725/Danio.rerio.7955                                                   GUGGUA....GGAAGUUCACUGU.......AGAGGUUACAAACU.GAGUG-U.UCAU.........-.CA.CUAUUCAUUCA............CCUCGGGGAAGGUCUGAGACG.UGAGCCA.A.U.CGC...............................................................UGCUCU
#=GR CR392032.9/77428-77725/Danio.rerio.7955                                           PP ******....*************.......**************.*****.9.***9...........**.**********9............*********************.*******.*.*.***...............................................................******
AAPE02015123.1/7133-7464/Myotis.lucifugus.59463                                           GGCGGA...gGGAAGCUCAUUGG.......UGGGGCUACGCGCU.GAGUGCA.CCUC.........GuCA.CUCUACCCCAUg..........uCCCCUGGGAAGGUCUGAGACU.GGGGCCA.A.G.AGC...............................................................GGCCCU
#=GR AAPE02015123.1/7133-7464/Myotis.lucifugus.59463                                   PP ******...**************.......**************.*******.****.........****.*********99*..........**********************.*******.*.*.***...............................................................******
AF044330.1/1-316/Xenopus.laevis.8355                                                      AGAUGUggagGGAAGCUCAGUGC.......UGAGGCUACAGACA.GAGUGCU.GGGG.........GuCA.CUCAGUGAGUGu..........gACUCAGGGAAGGUCUGAGAUU.AGAGCCC.C.U.UGC...............................................................UGCUCU
#=GR AF044330.1/1-316/Xenopus.laevis.8355                                              PP ****998899999**********.......**************.******8.8888.........8***.*********98*..........**********************.*******.*.*.***...............................................................******
AAQQ01078467.1/2582-2247/Spermophilus.tridecemlineatus.43179                              GGCGGA...gGGAAGCUCAUCAG.......UGGGGCUACGAACU.GAGUGCG.UUGC.........GuCA.CUCUACCCCAUg..........uCCCUUGGGAAGGUCUGAGACU.AGGGCCA.AaU.AGC...............................................................GGCCCU
#=GR AAQQ01078467.1/2582-2247/Spermophilus.tridecemlineatus.43179                      PP ******...**************.......**************.*******.****.........****.*********99*..........**********************.******8.615.678...............................................................******
AAPE02010827.1/4555-4226/Myotis.lucifugus.59463                                           GCGGAG....GGAAGCUCAUUGG.......UGGGGCUACGCACU.GAGUGCA.CCUC.........GuCA.CUCUACCCCAUg..........uCCCCUGGGAAGGUUUGAGACU.AGGGCCA.A.G.AGC...............................................................GGCCCU
#=GR AAPE02010827.1/4555-4226/Myotis.lucifugus.59463                                   PP 999999....*************.......**************.*******.****.........****.*********99*..........**********************.*******.*.*.***...............................................................******
AC154132.2/16458-16734/Tribolium.castaneum.7070                                           UCUGUG....ACAAUCUUGCAUU......uGGGGCUUACUUACU.GUGUA-C.UUGU.........-.UA.CACUUGUAAA-............GCCCCGGGAAGGUCUGAGAU-.-GUGUCU.U.U.AA-...............................................................UGCUCC
#=GR AC154132.2/16458-16734/Tribolium.castaneum.7070                                   PP ******....*************......***************.*****.*.****...........**.****999986.............******************98...7****9.9.9.87................................................................9*****
AF044331.1/5-307/Oncorhynchus.sp..8025                                                    GGAG--....GGAAGCUCAUCAG.......UGGGGUCACAUGCA.GGGUG-C.UUGU.........-.CA.CUCAACCAAUC...........aCCUUGGGGAAGGUCUGAGACA.AGAGCCA.A.U.CAC...............................................................UUCCCU
#=GR AF044331.1/5-307/Oncorhynchus.sp..8025                                            PP ****......*************.......**************.*****.*.****...........**.*********98...........**********************.*******.*.*.***...............................................................******
AAYZ01187716.1/7604-7282/Ochotona.princeps.9978                                           GGCGGA....GGAAGCUCAUCAG.......UGGGGCUACGAGCU.GAGUGCA.UCAC.........GuCA.CUCCCUUGU--............CCCUUGGGAAGGUCUGAGACU.AGGGCCA.G.C.AGC...............................................................GGCCCU
#=GR AAYZ01187716.1/7604-7282/Ochotona.princeps.9978                                   PP ******....*************.......**************.*******.****.........****.********9..............*********************.*******.*.*.***...............................................................******
AAFS01000235.1/74943-74603/Drosophila.pseudoobscura.46245                                 UCAGUU....ACAAACUAGCAUC......uGGGGCACACACAAC.GAGUAU-.CUGA.........U.UA.CUCUUACUUU-............GCCCCGGGAAGGUCUGAGAUU.-UGGCCA.A.G.CCUccuuguguuguuacaacaugcagugcau......cgagaggugccugugugucggaggcuuaaUUUCCU
#=GR AAFS01000235.1/74943-74603/Drosophila.pseudoobscura.46245                         PP ******....*************......***************.******..****.........*.**.****999986.............*********************..******.*.*.999****************************......***********************************
AAHY01756065.1/299-617/Mus.musculus.10090                                                 GGCGGA....GGAAGCUCAUCAG.......CGGGGCCACGUGCU.GAGUG-C.GUGU.........-.CA.CUCUUCGG---............CCCCUGGGAAGGUCUGAGACU.UGGGCCU.C.C.CGC...............................................................GGCCCU
#=GR AAHY01756065.1/299-617/Mus.musculus.10090                                         PP ******....*************.......**************.*****.9.9999...........**.****9999...............*********************.*******.*.*.***...............................................................******
AAHX01110597.1/24771-24443/Rattus.norvegicus.10116                                        GGCGGG....GGAAGCUCAUCAGc.....u--GGGCCACGCGCU.GAGUG-C.UCUU.........-.CA.CUCCAUCAGCA............CCU--GGGAAGGUCUGAGACU.GGGGCCU.C.C.UGC...............................................................GGCCCU
#=GR AAHX01110597.1/24771-24443/Rattus.norvegicus.10116                                PP ******....*************7.....5..89**********.*****.*.****...........**.*********98............887..****************.*******.*.*.***...............................................................******
AAFR03022275.1/195137-194802/Monodelphis.domestica.13616                                  GGCGGA...gGGAAGCUCAUCGU.......UGGGGCUACAAGCU.GAGUGCG.UCAC.........GuCA.CUCCCCAGCCCa..........gCCCUUGGGAAGGUCUGAGACG.AGGGCCA.A.U.AGC...............................................................GGCCCU
#=GR AAFR03022275.1/195137-194802/Monodelphis.domestica.13616                          PP ******...**************.......**************.*******.****.........****.*********98*..........**********************.*******.*.*.***...............................................................******
RNaseP_nuc.dvex141510.-.778.1063.[DRE,PM,XTR,CIN,LCH,CSA].[Metazoa].RF00009.snRNA         GAAGGU...gGUGAGCUUGCUUA.......CGGG--CUAGCACU.GGCGGC-.GUUA.........G.CU.GCUCGCUAA--............-CCCGGGGAAGGUCUGAGACA.GUAACCG.A.U.GUG...............................................................CUUCGU
#=GR RNaseP_nuc.dvex141510.-.778.1063.[DRE,PM,XTR,CIN,LCH,CSA].[Metazoa].RF00009.snRNA PP ******...9*************.......9888..44588999.999999..7888.........8.88.888888885...............8889****************.******9.8.8.777...............................................................544444
#=GC SS_cons                                                                              {{{{--....{{{,,,,,,,,,,.......<<<<<---------.<<<<<<_.____.........>.>>.>>>--------............>>>>>,,,,,,,,[[[[[,,,.,,((((,.,.,.,,,...............................................................<<<<<_
#=GC RF                                                                                   ggcggu....GgAAGCUcAucag.......gGGGGcCACgcGCU.GAGUGcc.Uugu.........g.CA.CUCuaucaacu............CCCCcGGGAAGGUCUGAGAcU.aGGGCCa.a.u.cgc...............................................................uGcCCU

AANG01442536.1/145-454/Felis.catus.9685                                                   AA.CA.........GGGUCCUCCCUGAGUu.ucAGGGAG.GUGAGUU.CCCAG.AGAUU.....GGGUCUUUGCUUGA....GGUCAGACUGG.GCAGG.AGAUGCUCUGGAC..CCCACCCUUGGGGAGGAGGCAGAUGCCuccu......................................................
#=GR AANG01442536.1/145-454/Felis.catus.9685                                           PP **.**.........****************.********.*******.*****.*****.....**************....***********.*****.*************..*********999999999999998888****......................................................
AACN010174136.1/601-933/Canis.lupus.9615                                                  AA.CA.........GAAUCCUCCCUGAGUu.uuGGAGAG.GUGAAUU.UCCAG.AAAAU.....GGGGCUUCACAGAA....AGGCAGACUGG.GCAGA.UAUCAUGGACACC..ACCCUUGCAGAGUGGCCUGGUGGA---ugccuc....................................................
#=GR AACN010174136.1/601-933/Canis.lupus.9615                                          PP **.**.........****************.********.*******.*****.*****.....**************....***********.**877.7666666666666..666555555555555555555555...555***....................................................
AAHY01054080.1/31215-30889/Mus.musculus.10090                                             AA.CC.........GGGCUCUCCCCGAGC....GAGGAG.AUGAGUU.CCCAG.AGAGC.....AGGGCUCUACGAGU....GGGCAGACUGG.GCAGG.AGAAGCCCUGAGU..CUGGGCAGAUGCCUCCCUCGCCAG---..........................................................
#=GR AAHY01054080.1/31215-30889/Mus.musculus.10090                                     PP **.**.........***************....******.*******.*****.*****.....**************....***********.*****.**********999..999988888888888888777775.............................................................
AC154132.2/16832-17109/Tribolium.castaneum.7070                                           AG.CA.........GGAUGCUUGUAUUU-....GGCAAG.GCGAGAAcACCAG.AAAU-.....ACGCGAAAAAG---....--UUUUUUAGC.CAAGG.AUUGACUUUGCGC..AUAGGCGAUGGAACUUUU---------..........................................................
#=GR AC154132.2/16832-17109/Tribolium.castaneum.7070                                   PP **.**.........**********9755.....5*****.*************.****......88886555444.........445667777.77888.8888888888888..888888888777777777...................................................................
AAGH01008041.1/2662-2957/Drosophila.simulans.7240                                         AG.CA.........GGAAACCUGUGUGAU....UGCAGG.GCGAAAGuACCAG.AAAU-.....-CCUGCUACCAGGC....GUUGCCGUUGC.CCACC.AGUGACCGCCGCC..UGGUUG---------------------..........................................................
#=GR AAGH01008041.1/2662-2957/Drosophila.simulans.7240                                 PP **.**.........***************....******.*************.****.......66999999*****....***********.*****.*************..*99999...............................................................................
AAFC03039865.1/140694-141025/Bos.taurus.9913                                              AA.AA.........GGGCCUUCCCUGAGCu.uuGGGGAG.GUGAGUU.CCCAG.AGAAC.....GGGGCUCCACGCACacaaGGGCAGACUGG.GCAGG.AGGUGCUAUGGAC..CCCGCCUUUGCAGAGGGUCCUGGCGGAugccuc....................................................
#=GR AAFC03039865.1/140694-141025/Bos.taurus.9913                                      PP **.**.........****************.********.*******.*****.*****.....********9998766666***********.*****.*************..*************************99******....................................................
AANH01002636.1/66726-67032/Gasterosteus.aculeatus.69293                                   UG.CA.........GGGUGUCACCUGAUA...cAGGUGA.GCAAGUG.AACAG.AAAAU.....AUGGCCCUGUGAGA....--GCAGCUGUC.ACAGG.AGAAGCUGCAUGG..UGCUGUUGGUCAGCGCCAUUCAGUGGAugug......................................................
#=GR AANH01002636.1/66726-67032/Gasterosteus.aculeatus.69293                           PP **.**.........***************...*******.*******.*****.*****.....******99888777......99*******.*****.*************..****99999999999999999999999****......................................................
AADN03005512.1/31262-31583/Gallus.gallus.9031                                             AG.CA.........GAGCCCCGCCCGCGU....GGGUGG.GUGAGCC.ACCAG.CAAGG.....GGGGGCGCCGCGCG....GGCCGGCCUGG.GCAGG.AGAAGCCCGAACG..GCUGCGGAGCUGAUCUGAGCCGGGGCGgaugcucgu.................................................
#=GR AADN03005512.1/31262-31583/Gallus.gallus.9031                                     PP **.**.........***************....******.*******.*****.*****.....**************....***********.*****.*******999998..88888888888888877777777777799*******.................................................
AF044737.1/3-396/Bufo.bufo.8384                                                           CA.CA.........GGGCGUCACCUGAUAu.ucGGGUGA.GUGAGCC.CCCAG.CAACC.....CACGUUGGAGUGGA...cCGGUCCGUUAU.GUGGG.AGAGGCUAUGC-A..AAAGACGCCGAGCAGGGAUGUGGUGAGaugggcgggucacugauuugaggcccgccuacucuucaucugcgccucugccuggugg
#=GR AF044737.1/3-396/Bufo.bufo.8384                                                   PP **.**.........**************9*.********.*******.*****.****9.....99999998888888...355555555566.66666.66666555555.5..5555555666666666666666666667*********************************************************
BX294109.5/48751-48454/Danio.rerio.7955                                                   AG.CA.........GGGCAUCAUCUGAAU....-GAUGA.GCGAGUG.CACAG.ACACG.....UGGGUCACACUGUG....GU----GUUUC.GCACG.AGACGUUGAUUUG..CAAAAUAGCUAAUCAAUCGAUGCGA--ucc.......................................................
#=GR BX294109.5/48751-48454/Danio.rerio.7955                                           PP **.**.........**************9.....*****.*******.*****.*****.....******99998888....76....56778.88888.8888888777777..6666665555555555554444444..459.......................................................
AAQB01008954.1/214928-214576/Drosophila.willistoni.7260                                   AG.CA.........GGAAACCUGUGUGAU....UACAGG.GCGAAGGuACCAG.AAAU-.....ACUGUACUGUUUGG....CUU--------.-----.----GUUGCGGUC..C-----CCUCGACCGCCGCCUUACG--..........................................................
#=GR AAQB01008954.1/214928-214576/Drosophila.willistoni.7260                           PP **.**.........***************....******.*************.****......88898888887777....332...................122222222..2.....2222222222222222222............................................................
AAHX01100535.1/4678-4411/Rattus.norvegicus.10116                                          AA.CC.........GGGCUCUCCCCGAGA....GGGGAG.GUGAGUU.CCCAG.AGAGC.....AGGGCUCCACGCGU....GGGCAAAAAAA.GAGAA.AAAAAUGUAAACC..UGAAGAGGAGCUUCAUAGCUUCAUAGCuucagcuaugacagcguguuucauuucuucc............cagcgugcuccuggg
#=GR AAHX01100535.1/4678-4411/Rattus.norvegicus.10116                                  PP **.**.........***************....******.*******.*****.*****.....***88855555555....55555555555.55555.5555555444444..4444444444444444444444444445555555555555555555555555555555............555555555555555
AAPP01019576.1/193412-193118/Drosophila.ananassae.7217                                    AG.CA.........GGAAACCUGUAUGAU....UACAGG.GCGAGAGuACCAG.AAAU-.....CCUGCC---CAGGU....GUUGCCGUUGC.CCAGC.AACCGCCGCCUGA..U--------------------------..........................................................
#=GR AAPP01019576.1/193412-193118/Drosophila.ananassae.7217                            PP **.**.........***************....******.*************.****......444555...44566....77788999999.99999.9999999999988..8....................................................................................
U50408.1/4-306/Danio.rerio.7955                                                           AG.CA.........GGACAUCAUCUGAAU....-GAUGA.GCGAGUG.CACAG.AAAAU.....CGGGUCACGCGCGC....GA----UUCUC.GCAGC.AGACGUUGAUGCU..CGCACACAUUCAGCGGAUCAACUGAUGcgac......................................................
#=GR U50408.1/4-306/Danio.rerio.7955                                                   PP **.**.........**************9.....*****.*******.*****.*****.....******99999988....65....67788.99999.9999999999999..999999888888887777777776666999*......................................................
AAPY01506299.1/591-266/Tupaia.belangeri.37347                                             AA.CA.........GGGCUCUCCCUGAGUg..cGGGGAG.GUGAGUU.CCCAG.AGAAU.....GGGGCUCCGCGCGA....GGGCAGACUGG.GCAGG.AGAUGCCGUGGAC..CCGCUCCCGGACGGGCCCGGCGGAUGCcuccu.....................................................
#=GR AAPY01506299.1/591-266/Tupaia.belangeri.37347                                     PP **.**.........****************..*******.*******.*****.*****.....**************....***********.*****.*************..***999999999999999999888888*****.....................................................
AAHX01082883.1/46075-45778/Rattus.norvegicus.10116                                        AA.CC.........GGGCUCUCCCCGAGU....GGGGAG.GUGAGUU.CCCAG.AGAGC.....AGGGCUCCACGCGU....GGGCAGACUGG.GCAGG.AGAAGCCCCCGGG..UGGGCGGAUGCCUCCCUCGCCGG----..........................................................
#=GR AAHX01082883.1/46075-45778/Rattus.norvegicus.10116                                PP **.**.........***************....******.*******.*****.*****.....**************....***********.*****.*************..**********************9..............................................................
AF044325.1/3-327/Uta.stansburiana.43653                                                   AG.CA.........GGGCGCCAUCUUAGG...aAGGUGG.GUGAGUU.CCCAG.CAAUA.....UGGAUCUCCAGUAA....AGCCCUACUUU.GAGGC.AGGAGAAGCAGGG..CUGGGGGGGUUCCCUCCUCCCUGCGGAugccuccgu.................................................
#=GR AF044325.1/3-327/Uta.stansburiana.43653                                           PP **.**.........***************...*******.*******.*****.*****.....**************....***********.*****.*****99999999..9999999999999999999999999999********.................................................
AF004374.1/2-403/Alytes.obstetricans.8443                                                 CA.CA.........GGGCGUCACCUGAGU....GGGUGA.GUGAGUC.CCCAG.CAACC.....CCACGCUGGAGUG-....-GACCGGCUCG.ACACG.UGGAGUGGGCUCU..GCAGGAGAGGCGGGGUGGACUGCAGUGagaggguggaguuacagauugacacucccacccaacucagugaggcuccgcccagcug
#=GR AF004374.1/2-403/Alytes.obstetricans.8443                                         PP **.**.........***************....******.*******.*****.****9.....9999998766555......5778888888.88777.7766665555555..555444444444444444444333333669*******************************************************
AF434764.1/4-250/Caenorhabditis.elegans.6239                                              AG.GA.........GAUCUUCCAUUAUCCuuauAGAGGA.GAGGCUGuAGAAG.AAGAC.....GUUUCCCCUGCGAG....-----------.-----.-------------..---------------------------..........................................................
#=GR AF434764.1/4-250/Caenorhabditis.elegans.6239                                      PP **.**.........***********999899********.*******999999.99997.....77777766655555..........................................................................................................................
L08685.1/15-320/Gorilla.gorilla.9593                                                      AA.CA.........GGGCUCUCCCUGAGCu.ucGGGGAG.GUGAGUU.CCCAG.AGAAC.....GGGGCUCCGCGCGA....GGUCAGACUGG.GCAGG.AGAUGCCGUGGAC..CCCGCCCUUCGGGGAGGGGCCCGGCGGaugccuc...................................................
#=GR L08685.1/15-320/Gorilla.gorilla.9593                                              PP **.**.........****************.********.*******.*****.*****.....**************....***********.*****.*************..*999998888877777777777766668******...................................................
AF044326.1/3-348/Lachesis.muta.8752                                                       AG.CA.........GGGUGCCACCUUCUG...aAGGUGGaGUGAGUU.CCCAC.CAAUG.....UGGGUCUCCGAUGA....AGCCCUAGAAUuGAGGC.AGGAGAAGCGGAG..AGGGGUCGUGGGUCGUGGGUCGUAGGCauccuccccgcggaug.........................................c
#=GR AF044326.1/3-348/Lachesis.muta.8752                                               PP **.**.........***********9999...9**************.*****.*****.....*********99999....66665554433033333.4444444444444..455555555555555555555544444788*************.........................................*
AAPU01011135.1/119858-120199/Drosophila.mojavensis.7230                                   AG.CA.........GGAAACUUGUGUAAU....CACAAG.GCGAAAGuACCAG.AAAU-.....GCUGCAGCAUGGCU....GU-----UGCC.GCAUA.ACCUGCCGCCGGC..CAUG-----------------------..........................................................
#=GR AAPU01011135.1/119858-120199/Drosophila.mojavensis.7230                           PP **.**.........***************....******.*************.****......88888888877666....44.....4444.55555.5555555555555..5444.................................................................................
ABEG02000622.1/50836-51080/Caenorhabditis.brenneri.135651                                 AG.GA.........GAUCUUCCACUAUCCuuauAGAGGA.GAGGCUGuAGAAG.AAGA-.....-GUUUCCCCCGCGC....-----------.-----.-------------..---------------------------..........................................................
#=GR ABEG02000622.1/50836-51080/Caenorhabditis.brenneri.135651                         PP **.**.........***********999899********.*******888888.7777.......4555555555555..........................................................................................................................
AALT01519858.1/2181-1847/Sorex.araneus.42254                                              AA.CA.........GGGCCCUCCCCGACCu..cGGGGAG.GUGAGUU.CCCAG.AGAA-.....UGGGUCUCCGGCGA....GGGCAGACUGG.GCAGG.AGAUGCUACGGGU..CCCCUCUCCCUCGCGGAAGGGGUC---cuagcggaug................................................
#=GR AALT01519858.1/2181-1847/Sorex.araneus.42254                                      PP **.**.........****************..*******.*******.*****.****......5666666677999*....***********.*****.***********99..988888666555555555555555...555*******................................................
AY609135.1/99-412/Speothos.venaticus.68741                                                AG.CA.........GGGCCCUCCCCGCGCg..cGGGGGG.GUGAGUU.CCCAG.AGAG-.....CGGGCCC--CGGCG....AGGGCCUUCGG.GCAGG.AGAGGCCGCGCGC..GCGGCGGAUGCCCCCUCCCCGG-----..........................................................
#=GR AY609135.1/99-412/Speothos.venaticus.68741                                        PP **.**.........****************..*******.*******.*****.****......6666543..44444....556788999**.*****.*************..*999999998888888777766...............................................................
X15624.1/4-336/Homo.sapiens.9606                                                          AA.CA.........GGGCUCUCCCUGAGCu.ucAGGGAG.GUGAGUU.CCCAG.AGAAC.....GGGGCUCCGCGCGA....GGUCAGACUGG.GCAGG.AGAUGCCGUGGAC..CCCGCCCUUCGGGGAGGGGCCCGGCGGaugccuc...................................................
#=GR X15624.1/4-336/Homo.sapiens.9606                                                  PP **.**.........****************.********.*******.*****.*****.....**************....***********.*****.*************..*999998888877777777777766668******...................................................
CAAE01014991.1/324501-324806/Tetraodon.nigroviridis.99883                                 UG.CA.........GGACAUCACCUGACU...cGGGUGA.GCGAGUG.AACAG.AGAA-.....UGGGUCAAGCG---....GUGCAGUUCUA.GCAGG.AGAAGCUAGCAGG..CGCAGUUUCCCGGCUCUGCUGGCGGAUgugac.....................................................
#=GR CAAE01014991.1/324501-324806/Tetraodon.nigroviridis.99883                         PP **.**.........***************...*******.*******.*****.****......999*9988775.......66799******.*****.*******999999..88888877776666666666666555599***.....................................................
AANH01002636.1/64511-64819/Gasterosteus.aculeatus.69293                                   UG.CA.........GGGUGUCACCUGAUU...cGGGUGA.GCGAGUG.AACAG.AAAAC.....AUGG--GUCUGUGA....GAGCAGCUGUC.GCAGG.AGAAGCUGUGUGG..CGCAGUUUGUCAGCGCCAUUCAGUGGAuguggc....................................................
#=GR AANH01002636.1/64511-64819/Gasterosteus.aculeatus.69293                           PP **.**.........***************...*******.*******.*****.*****.....9999..55677777....77*********.*****.*************..********************9999999******....................................................
AAHX01078853.1/4403-4730/Rattus.norvegicus.10116                                          AA.CC.........GGGCCCUCCCCGAGU....GGGGAG.GUGAGUU.CCCAG.AGAGC.....AGGGCUCCACGCGU....GGGCAGACUGG.GCAGA.AAAUACCCUGAGU..GAGGUAAGCCAGACACAAAAGAACACA..........................................................
#=GR AAHX01078853.1/4403-4730/Rattus.norvegicus.10116                                  PP **.**.........***************....******.*******.*****.*****.....**************....***********.*****.***********99..999999888877777777777666666..........................................................
AF004372.1/3-405/Discoglossus.jeanneae.61614                                              UA.CA.........GGGCGUCACUUGAGC....GGGUGA.GUGAGUC.CCCAG.CAACC....cCACGGUGGAGUGGA....CCGGCCCGCUG.UGUGG.AGGAGGCUCUGCA..GGAGAGGCGGGGUGGGCUUGUGGUGAGagggaguggucgcagauugaggcugcucccaccuua..cacacggcuccacccggcug
#=GR AF004372.1/3-405/Discoglossus.jeanneae.61614                                      PP **.**.........***************....******.*******.*****.****9....888899999999998....77777777777.78888.8888888888988..88899988888888888888888888899**********************************..********************
AAHX01000007.1/30875-31302/Rattus.norvegicus.10116                                        AA.CC.........GGGCUCUCCCCGAGU....GGGGAG.GUGAGUU.CCCAG.AGAGC.....AGGGCUCCACGCGU....GGGCAGACUGG.GCAGG.AGAAGCCCCCGGG..UGGGCGGAUGCCUCCCUCGCCGG----..........................................................
#=GR AAHX01000007.1/30875-31302/Rattus.norvegicus.10116                                PP **.**.........***************....******.*******.*****.*****.....**************....***********.*****.*************..**********************9..............................................................
AAPE02023527.1/19019-19348/Myotis.lucifugus.59463                                         AA.CA.........GGGCCCUCCCUGAGCa.gcGGGGAG.GUGAGUU.CCCAG.AGAAC.....GGGUCUCCCCGUGA....GGGCAGACUAG.GCAGG.AGAUGCCACGGAC..CCCGCCCUUGGGAGGGGCCUGGCGGAUgccucc....................................................
#=GR AAPE02023527.1/19019-19348/Myotis.lucifugus.59463                                 PP **.**.........****************.********.*******.*****.*****.....**************....***********.*****.*************..*****99998888887777777766669*****....................................................
AAKN02000179.1/26921-27216/Cavia.porcellus.10141                                          AA.CA.........GGCCC-UCCCUGAACc.ucAGGGAA.GUGAGUU.CCCAG.AGAGC.....AGGGCUGUGCGCGA....GGGCAGACCGG.GCAGG.AGAUGCCAGCCCA..CCCUCUGGAGGGGCUCGGCAGAUGCCUccuu......................................................
#=GR AAKN02000179.1/26921-27216/Cavia.porcellus.10141                                  PP **.*9.........77555.6666666666.*6666666.9******.*****.*****.....**************....***********.*****.*********9999..9999998888887777777766665559***......................................................
AAWR02001627.1/344857-344522/Equus.caballus.9796                                          AA.CA.........GGGCCCUCCCUGACCu.ucAGGGAG.GUGGGUU.CCCAG.AGAAC.....GGGGCUCCGCGCGA....GGGCAGACUGG.GCAGG.AGAUGCUGUGGAC..CCCGCCCUUGGGGAGGGGCCCGGCGGAugccuc....................................................
#=GR AAWR02001627.1/344857-344522/Equus.caballus.9796                                  PP **.**.........****************.********.*******.*****.*****.....**************....***********.*****.*************..*********************************....................................................
AAWZ02020194.1/10090-9770/Anolis.carolinensis.28377                                       AG.CA.........GGGCGCCACCUUCGG...aAGGUGG.GUGAGUU.CCCAG.CGAUA.....CGGGCCUCCGGCAA....CGCCCCAGAUU.GAGGC.AGGAGAAGCGGGC..ACGGGAUUCACUCCUUCCCGCGGAUGCcuccgcg...................................................
#=GR AAWZ02020194.1/10090-9770/Anolis.carolinensis.28377                               PP **.**.........*************99...*******.*******.*****.*****.....**************....********999.99999.9999999999999..9999988887777777777777777779******...................................................
ABDC01377112.1/1708-1368/Microcebus.murinus.30608                                         AAaCA.........GGGCUCUCCCUGAGUu.ucGGGGAG.UUGAGUU.GGCAG.AGACC.....CGGGCUCCGCGCGA....GGUCAGACUGG.GCAGG.AGAUGCCGUGGAC..CCCGCCCCCCAGGACGGGCGCGGCGGAcgccuccucagccu............................................
#=GR ABDC01377112.1/1708-1368/Microcebus.murinus.30608                                 PP 987**.........****************.********.*******.*****.*****.....**************....***********.*****.*************..********************9999999**************............................................
AY609136.1/75-392/Urocyon.cinereoargenteus.55040                                          AG.CA.........GGGCCCUCCCCGCGCg..cGGGGGG.GUGAGUU.CCCAG.AGAG-.....CGGGCCCCGGCGAG....--GGCCUUCGG.GCAGG.AGAGGCCGCGGGC..GCGGCGGAUGCCCCCUCCCCGG-----..........................................................
#=GR AY609136.1/75-392/Urocyon.cinereoargenteus.55040                                  PP **.**.........****************..*******.*******.*****.****......66666665544333......6778999**.*****.*************..*999999988777777776644...............................................................
AF004375.1/3-306/Calotriton.asper.30374                                                   AG.CA.........GGGCAUCCCCUGAAA....AGGGGA.GCGAGCU.CCCAG.AGACC.....CGGGGCCCAAAGGG....GG--UGGCAUG.AGACG.CGUGACCGUGUAU..CUGGUACUCGCUGAUGCU---------uacuc.....................................................
#=GR AF004375.1/3-306/Calotriton.asper.30374                                           PP **.**.........***************....******.*******.*****.*****.....*********99998....66..4444444.44444.4444455555544..444444433333333322.........23445.....................................................
AAFC03071173.1/67816-67484/Bos.taurus.9913                                                AA.CA.........GGGCCCUCCCUGAGCu.ucGGGGAG.GUGAGUU.CCCAG.AGAAC.....GGGGCUCCGCGCGA....GGGCAGACUGG.GCAGG.AGAUGCUAUGGAC..CCCGCCCUCGCGGAGGGGCCUGGCGGAugccuc....................................................
#=GR AAFC03071173.1/67816-67484/Bos.taurus.9913                                        PP **.**.........****************.********.*******.*****.*****.....**************....***********.*****.*************..************************999******....................................................
AAGD02004958.1/19351-19594/Caenorhabditis.remanei.31234                                   AG.GA.........GAUCUUCUAGUGUCCuuauAGAAGA.GAGGCUGuAGAAG.AAGGU.....GUUUCCCCCGAGUG....-----------.-----.-------------..---------------------------..........................................................
#=GR AAGD02004958.1/19351-19594/Caenorhabditis.remanei.31234                           PP **.**.........***********99999**9******.*******988899.88885.....55555555544444..........................................................................................................................
AADA01028820.1/18592-18913/Pan.troglodytes.9598                                           AA.CA.........AGGCUCUCUUUGAGUu.gcAAGGAG.GUGAAUU.CCCAG.AAAAC.....AGAGCUGCUUGAG-....-GUCAGACAGG.GCAGG.AGAUGCUGUAGAC..CCCACCCCUAGGGAGGAAUUCAGGGGAagucuc....................................................
#=GR AADA01028820.1/18592-18913/Pan.troglodytes.9598                                   PP **.**.........****************.********.*******.*****.*****.....******8887655......5*********.*****.*************..************9999999999999999*****....................................................
L08686.1/15-320/Pan.troglodytes.9598                                                      AA.CA.........GGGCUCUCCCUGAGCu.ucGGGGAG.GUGAGUU.CCCAG.AGAAC.....GGGGCUCCACGCGA....GGUCAGACUGG.GCAGG.AGAUGCCGUGGAC..CCCGCCCUUCGGGGAGGGGCCCGGCGGaugccuc...................................................
#=GR L08686.1/15-320/Pan.troglodytes.9598                                              PP **.**.........****************.********.*******.*****.*****.....**************....***********.*****.*************..*999998888877777777777766668******...................................................
X56558.1/7-319/Xenopus.laevis.8355                                                        CA.CA.........GGGCAUCACUUGGAN...nAAGUGA.GUG-GUA.CUCAGgAAAGC.....UUGGCUCUGAUUGG....--CCAGUGAGU.GCAAA.AGAUGCAGUGAGUgcUCCUGGGUUGAGCUCCUGUAGGAUG--caaa......................................................
#=GR X56558.1/7-319/Xenopus.laevis.8355                                                PP **.**.........**************9...*******.***.999.77775277888.....99**9998887777......666666666.66666.6666666665554004444555555555555544444444..56**......................................................
AAPN01395706.1/4386-4039/Ornithorhynchus.anatinus.9258                                    AG.CA.........GGGCCCCCCCCGAGCc.gcGGGGGG.GUGAGUU.CCCAG.AGAAG.....GGGGCCUCGCGCGG....GGGCCGACCGG.GCAGG.AGAAGCCGCGCCG..CGCUGGCGCCCCCUAGCGUCCGCCCGGcccgcggcggau..............................................
#=GR AAPN01395706.1/4386-4039/Ornithorhynchus.anatinus.9258                            PP **.**.........****************.********.*******.*****.*****.....**************....***********.*****.*********9999..9888887777777777777766666669***********..............................................
AASU01035577.1/1717-1416/Drosophila.simulans.7240                                         AG.CA.........GGAAACCUGUGUGAU....UGCAGG.GCGAAAGuACCAG.AAAU-.....-CCUGCUACCAGGC....GUUGCCGUUGC.CCACC.AGUGACCGCCGCC..UGGUUG---------------------..........................................................
#=GR AASU01035577.1/1717-1416/Drosophila.simulans.7240                                 PP **.**.........***************....******.*************.****.......66999999*****....***********.*****.*************..*99999...............................................................................
BAAF04017480.1/6237-5930/Oryzias.latipes.8090                                             UG.CA.........GGGUAUCACCUGAUU...cGGGUGA.GCGAGUG.AACAG.AAAAA.....UUGGGCCACCGCAC....--GCAGUUUCA.GCAGG.AGAAGCUAGGUGG..UGCUGGUUCACGCGCCUCCCAGUGGAUgugcu.....................................................
#=GR BAAF04017480.1/6237-5930/Oryzias.latipes.8090                                     PP **.**.........***************...*******.*******.*****.**999.....66665555555555......99*******.*****.*******999999..9888887776666666666666666669****.....................................................
AAYZ01125348.1/5678-5374/Ochotona.princeps.9978                                           AA.CA.........GGGCUCUCCCUGAGUc.ucGGGGAG.GUGAGUU.CCAAG.AGAAC.....GGGGCUCCGUGCGA....GGGCAGACUGG.GCAGG.AGAUGCCGCGGCC..CCUCUCCCCGGAGGGACCCGGCGGAUGccucc.....................................................
#=GR AAYZ01125348.1/5678-5374/Ochotona.princeps.9978                                   PP **.**.........****************.********.*******.*****.*****.....**************....***********.*****.*************..9999998887777777777766666669****.....................................................
AF077370.1/3-396/Bufo.calamita.30326                                                      CA.CA.........GGGCGUCACCUGAUGu..cGGGUGA.GUGAGCC.CCCAG.CAACC.....CCACGUUGGAGUGGa..cCGGUCCGUUAU.GUGGG.AGUGGCUAUGCAA..AAGACACCGGGUAGGGGUGUGGU-GAGaugggcgggucacugauuugagguccgcccacucuucaucugcaccucugccuagugg
#=GR AF077370.1/3-396/Bufo.calamita.30326                                              PP **.**.........*************999..*******.*******.*****.*****.....999999988888876..677788888888.88888.8888888777777..66666655544444444444444.4446*********************************************************
L08800.1/29-285/Rattus.norvegicus.10116                                                   AA.CC.........GGGCUCUCCCCGAGU....GGGGAG.GUGAGUU.CCCAG.AGAGC.....AGGGCUCCACGCGU....GGGCAGACUGG.GCAGG.AGAAGCCCCCGGG..UGGGCGGAUGCCUCCCUCGCCGG----..........................................................
#=GR L08800.1/29-285/Rattus.norvegicus.10116                                           PP **.**.........***************....******.*******.*****.*****.....**************....***********.*****.*************..**********************9..............................................................
L08687.1/15-320/Macaca.mulatta.9544                                                       AA.CA.........GGGCUCUCCCUGAUCu.ucGGGGAG.GUGAGUU.CCCAG.AGAAU.....GGGGCUCCGCGCGA....GGUCAGACUGG.GCAGG.AGAUGCCGUGGAC..CCCGCCCUUCGGGGAGGGGCCCGNCGGaugccuc...................................................
#=GR L08687.1/15-320/Macaca.mulatta.9544                                               PP **.**.........****************.********.*******.*****.*****.....**************....***********.*****.*************..***9999988888888887777777779******...................................................
AAGV020371666.1/2304-1973/Dasypus.novemcinctus.9361                                       GA.CA.........GGGCUUUCCCAGUUC...uGGGGAG.GUGAGUA.CCCUG.AAAC-.....AGGGCCCCGUGUGA....GGAUAGACUGG.GCAGG.AAGUGCUGUGGAU..CCCGUACCUGUGGUGGGACCUGGUGGAugucuc....................................................
#=GR AAGV020371666.1/2304-1973/Dasypus.novemcinctus.9361                               PP **.**.........***************...7788888.*******.*****.***9......**************....***********.*****.*************..*********************************....................................................
AY609130.1/103-418/Chrysocyon.brachyurus.68728                                            AG.CA.........GGGCCCUCCCCGCGCg..cGGGGGG.GUGAGUU.CCCAG.AGAG-.....CGGGCCCCGGCGAG....--GGCCUUCGG.GCAGG.AGAGGCCGCGCGC..GCGCGGCGGAUGCCCCCUCCCCGG---..........................................................
#=GR AY609130.1/103-418/Chrysocyon.brachyurus.68728                                    PP **.**.........****************..*******.*******.*****.****......66666665544433......5678999**.*****.*********9998..888777777777777777666664.............................................................
AANG01621100.1/3337-3671/Felis.catus.9685                                                 AA.CA.........GGGUCCUCCCUGAGUu.gcGGGGAG.GUGAGUU.CCCAG.AGAAC.....GGGGCUCCGCGCGA....GGGCAGACUGG.GCAGG.AGAUGCCAUGGAC..CCCGCCCUCGAGGAGGGGCCUGGCGGAugccuc....................................................
#=GR AANG01621100.1/3337-3671/Felis.catus.9685                                         PP **.**.........****************.********.*******.*****.*****.....**************....***********.*****.*************..************************999******....................................................
AY609138.1/103-415/Lycalopex.griseus.68737                                                AG.CA.........GGGCCCUCCCCGCGCg..cGGGGGG.GUGAGUU.CCCAG.AGAG-.....CGGGCCCCGGCGAG....--GGCCUUCGG.GCAGG.AGAGGCCGCGUGC..GCGGCGGAUGCCCCCUCCCCGG-----..........................................................
#=GR AY609138.1/103-415/Lycalopex.griseus.68737                                        PP **.**.........****************..*******.*******.*****.****......66666665544333......6778999**.*****.*************..*999999988777777776644...............................................................
AAPQ01006786.1/48246-48539/Drosophila.erecta.7220                                         AG.CA.........GGAAACCUGUGUGAU....UGCAGG.GCGAAAGuACCAG.AAAU-.....CCUGCUACCAGGCG....UUGCCGUUCCC.UCGGG.GACCGCCGCCUGG..UU-------------------------..........................................................
#=GR AAPQ01006786.1/48246-48539/Drosophila.erecta.7220                                 PP **.**.........***************....******.*************.****......78899988888888....88888888888.88777.7777777777666..64...................................................................................
AF004377.1/5-311/Oncorhynchus.sp..8025                                                    AG.CA.........GGGUAUCACCUGAUC...uGGGUGA.GUGAGUG.CACAG.AGAAU....aUGAGCCAUUGUGAG....UUGUCUUUACG.GAAGA.AACCAGCCAGUAC..AGCUCUCCAGCACUACUGGUGGAUG--ugac......................................................
#=GR AF004377.1/5-311/Oncorhynchus.sp..8025                                            PP **.**.........***************...*******.*******.*****.****9....778888877666666....55555555555.55555.5555555555555..5555555555555555555555555..55**......................................................
AAGW02024246.1/74397-74722/Oryctolagus.cuniculus.9986                                     AA.CA.........GGGCUCUCCCUGAGUc.ucGGGGAG.GUGAGUU.CCCAG.AGAAC.....GGGGCUCCGCGCGA....GGGCAGACUGG.GCAGG.AGAUGCCGCGGGC..CCGCCCCGGGUCCCGGCGGAUGCC---uccu......................................................
#=GR AAGW02024246.1/74397-74722/Oryctolagus.cuniculus.9986                             PP **.**.........****************.********.*******.*****.*****.....**************....***********.*****.*************..998888666555555555555544...556*......................................................
AF191547.1/2290-1993/Mus.musculus.10090                                                   AA.CC.........GGGCUCUCCCCGAGC....GGGGAG.GUGAGUU.CCCAG.AGAGC.....AGGGCUCUACGCUU....GGGCAGACUGG.GCAGG.AGAAGCCCCGAGU..CGGGGCGGAUGCCUCCCUCGCCGG---..........................................................
#=GR AF191547.1/2290-1993/Mus.musculus.10090                                           PP **.**.........***************....******.*******.*****.*****.....**************....***********.*****.*************..*99999999988888888888885.............................................................
CAAB02015991.1/11289-11596/Takifugu.rubripes.31033                                        UG.CA.........GGACAUCACCUGAUU...cGGGUGA.GCGAGUG.AACAG.AAAAU.....AUGGGUCAACUCGU....--GCAGUUCUA.ACAGG.AGAAGUCGGUGGG..GGCAGUUUCUCAGCCCCGCCGGCGGAUgugac.....................................................
#=GR CAAB02015991.1/11289-11596/Takifugu.rubripes.31033                                PP **.**.........***************...*******.*******.*****.*****.....88888888888777......999******.*****.*****99999988..888888777777777766666666666999**.....................................................
AF004373.1/3-319/Ascaphus.truei.8439                                                      CA.CA.........AGGCAUUGCUUGGUG...uAAGCAA.GUGAGUU.CCCAU.CAAAG.....AUGGCUCAGUUGCA....AGCUUAAU---.GCAAG.AGACAUAGCAAAG..AAGCCCAAUAUACUUCUGAUAUGGAU-gcaau.....................................................
#=GR AF004373.1/3-319/Ascaphus.truei.8439                                              PP **.**.........***********9988...8******.*******.*****.*****.....******99887777....66444444....44445.5444444444444..44444444433333333333333333.3678*.....................................................
AANI01014597.1/56085-56433/Drosophila.virilis.7244                                        AG.CC.........GGAAACUUGUGUAAU....CACAAG.GCGAAAGuACCAG.AAAU-.....GCUGCAGUAUGGCU....GU---------.-----.---UGCCGCACCG..CUUGCCGUUUGCCGCCGGCCAUG----..........................................................
#=GR AANI01014597.1/56085-56433/Drosophila.virilis.7244                                PP **.**.........***************....******.*************.****......99999999999888....55...................5555555555..55555555555555555555444..............................................................
AF044327.1/3-330/Phrynosoma.douglassii.43611                                              AG.CA.........GGGCGCCAUCUUAGG...aAGGUGG.GUGAGUU.CCCAG.CAAUA.....GGGGUCUCCUGUAA....UGCCCCAGUUU.GAGGC.AGGAGAAGCGGGG..CUGGAGGGGCUACUCCCUCCUUCCUGCggaugccucc................................................
#=GR AF044327.1/3-330/Phrynosoma.douglassii.43611                                      PP **.**.........***************...*******.*******.*****.*****.....**************....****9999998.88888.8888888888888..877777766666666666666555555788*******................................................
AF004371.1/7-309/Pelobates.cultripes.61616                                                AA.CA.........AGGCAUUGCUUGGUU...uGAGCAA.AUGAGUU.ACCAU.CAAAC.....CUUGUUCUGUU-GU....CGCUAGACUGC.ACAAG.UAAUAGAAGUGGU..UUUCCUCUAUGGAUGCUGAG---GCAA..........................................................
#=GR AF004371.1/7-309/Pelobates.cultripes.61616                                        PP **.**.........***************...*******.*******.*****.****9.....99999877765.55....67788889888.88877.7776666666655..55554444433333333332...3333..........................................................
AAIY01285770.1/2149-2419/Echinops.telfairi.9371                                           UA.CA.........GGUCCUCCCUGAGCU....CGGGCG.CUGAG-C.GCCUG.AGAA-.....--GGCUCCGCCGGG....--GCAGACUGG.GCAGG.AGAAGCAGUGG--..---------------------------..........................................................
#=GR AAIY01285770.1/2149-2419/Echinops.telfairi.9371                                   PP **.**.........****99999999999....******.*****.9.9999*.**99........9***99887666......9********.*****.*******9998.........................................................................................
AF044328.1/3-325/Ensatina.eschscholtzii.57550                                             UG.CA.........GGACAUCUUCCGAGC...cGGGAGA.GCGAGCU.CCCAG.ACACU.....CGGUGCAUGGAGGG....GUUUGCACAAG.AUGCU.AGUUAGUAGUUGG..UGGCUUGAUACUGCCUUCCCUGGACUAguugaugcc.................................................
#=GR AF044328.1/3-325/Ensatina.eschscholtzii.57550                                     PP **.**.........***************...*******.*******.*****.*****.....**************....99988888888.88888.8888888888888..888888777777777777777777777*********.................................................
L08688.1/15-320/Pongo.pygmaeus.9600                                                       AA.CA.........GGGCUCUCCCUGAGCu.ucGGGGAG.GUGAGUU.CCCAG.AGAAC.....GGGGCUCCGCGCGA....GGUCAGACUGG.GCAGG.AGAUGCCGUGGAC..CCCGCCCUUCGGGGAGGGGCCCGGCGGaugccuc...................................................
#=GR L08688.1/15-320/Pongo.pygmaeus.9600                                               PP **.**.........****************.********.*******.*****.*****.....**************....***********.*****.*************..*999998888877777777777766668******...................................................
AAHX01021842.1/3344-3037/Rattus.norvegicus.10116                                          AA.CC.........AGGCUCUCCUCGAGC....AGGGAG.GUGAGUU.CCCAG.AGAGCagggaGGGGCUCCACGCAU....GGGCAGACUGG.ACAGG.AGAAGCGAGGUAU..CCGAGUGGGUGGAUACCUCCCUUACC-..........................................................
#=GR AAHX01021842.1/3344-3037/Rattus.norvegicus.10116                                  PP **.**.........***************....******.*******.*****.*****9999999************....***********.*****.******9999988..88887777766666666666555444...........................................................
AL954692.9/82863-82562/Danio.rerio.7955                                                   AG.CA.........GGACAUCAUCUGAAU....-GAUGA.GCGAGUG.CACAG.AAAAU.....CGGGUCACGCGCGC....GA----CUCUC.GCAGC.AGACGUUGAUGCU..CGCACACAUUCAGCGGAUCAACUGAAUgacg......................................................
#=GR AL954692.9/82863-82562/Danio.rerio.7955                                           PP **.**.........**************9.....*****.*******.*****.*****.....*******9999988....55....55667.77777.7777777777777..777777777766666666666665555788*......................................................
AF004376.1/3-330/Lachesis.muta.8752                                                       AG.CA.........GGGUGCCACCUUCUG...aAGGUGGgGUGAGUU.CCCAC.CAAUG.....UGGGUCUCCGAUGA....AGCCCUAGAAU.UGAGGcAGGAGAAGUGGAG..AGGGGUCGUAGGCUCCUCCCCGCGGAUgccucugug.................................................
#=GR AF004376.1/3-330/Lachesis.muta.8752                                               PP **.**.........***********9999...9****999*******.*****.*****.....*********99999....77776665554.4444314444445555555..555555555555555555554444444899******.................................................
AAKN02019215.1/6561-6232/Cavia.porcellus.10141                                            AA.CA.........GGGCCCUCCCUGAACc.gcGGGGAG.GUGAGUU.CCCAG.AGAGC.....GGGGCUCCGCGCAA....GGGCAGACUGG.GCAGG.AGAUGCCGAGUAU..CUCGCCCUCGGGAGGGGCUCGGCGGAUgccucc....................................................
#=GR AAKN02019215.1/6561-6232/Cavia.porcellus.10141                                    PP **.**.........****************.********.*******.*****.*****.....**************....***********.*****.*************..*999998888888777777777666669*****....................................................
AAPT01018385.1/57001-57367/Drosophila.grimshawi.7222                                      AG.CA.........GGAAACCUGUGUGAU....CGCAGG.GCGAAAGuACCAG.AAAUC.....CUGCCUCGCUGCUG....UUAUUGUUAUU.GUUGU.UGUUGCCAACGAC..GAUGACGACGACGCGCGU---------..........................................................
#=GR AAPT01018385.1/57001-57367/Drosophila.grimshawi.7222                              PP **.**.........***************....******.*************.*****.....**************....***********.*****.********99999..999999999888888887...................................................................
AC008221.5/55056-54762/Drosophila.melanogaster.7227                                       AG.CA.........GGAAACCUGUGUGAU....UGCAGG.GCGAAAGuACCAG.AAAU-.....CCUGCUACCAGGU-....-----------.-----.-GUUGCCGUUGCC..CCCGGUGACCGCCGCCUGGUU------..........................................................
#=GR AC008221.5/55056-54762/Drosophila.melanogaster.7227                               PP **.**.........***************....******.*************.****......4555554444333........................445555555555..555555444433333333332................................................................
CR392032.9/77428-77725/Danio.rerio.7955                                                   AG.CA.........GGGCAUCAUCUGAAU....-GAUGA.GCGAGUG.CACAG.ACACG.....UGGGUCACUCUGUG....GU----GUUUC.GCACG.AGACGUUGAUUUG..CAAAAUAGCUAAUCAAUCGAUGCGA--ucc.......................................................
#=GR CR392032.9/77428-77725/Danio.rerio.7955                                           PP **.**.........**************9.....*****.*******.*****.*****.....******99998888....76....56778.88888.8888888777777..6666665555555555554444444..459.......................................................
AAPE02015123.1/7133-7464/Myotis.lucifugus.59463                                           AA.CA.........GGGCCCUCCCUGAGCa.gcGGGGAG.GUGAGUU.CCCAG.AGAAC.....GGGUCUCCGCGCGA....GGGCAGACUGG.GCAGG.AGAUGCCACGGAC..CCCGCCCUCGGGAGGGGCCUGGCGGAUgccucc....................................................
#=GR AAPE02015123.1/7133-7464/Myotis.lucifugus.59463                                   PP **.**.........****************.********.*******.*****.*****.....**************....***********.*****.*************..***9998888887777777766666669*****....................................................
AF044330.1/1-316/Xenopus.laevis.8355                                                      CA.CA.........GGGCAUCACUUGGAU...gAAGUGA.GUGGGUA.CUCAG.AAAGC.....UUGGCUCUGAUUGG....--CCAGUGAGU.GCAAA.AGAUGCAGUGAGU..GCUCCUGGGUUGAGCUCCUGUAGA---ugcaa.....................................................
#=GR AF044330.1/1-316/Xenopus.laevis.8355                                              PP **.**.........***************...*******.*******.*****.*****.....*****998877666......777777777.77777.7777777777665..554444433333333333333333...34477.....................................................
AAQQ01078467.1/2582-2247/Spermophilus.tridecemlineatus.43179                              AA.CA.........GGGCCCUCCCUGAACc.gcGGGGAG.GUGAGUU.CCCAG.AGAAC.....GGGGCUCCGCGCGA....GGGCAGACUGG.GCAGG.AGAUGCCGAGGAC..CUCACCCUCGGGGUGGGGCCCGGCGGAugccuc....................................................
#=GR AAQQ01078467.1/2582-2247/Spermophilus.tridecemlineatus.43179                      PP **.**.........****************.********.*******.*****.*****.....**************....***********.*****.*************..**************************9******....................................................
AAPE02010827.1/4555-4226/Myotis.lucifugus.59463                                           AA.CA.........GGGCCCUCCCUGAGCu.gcAGGGAG.GUGAGUU.CCCAG.AGAAU.....GGGUCUCCGCGCGA....GGGCAGACUGG.GCAGG.AGAUGCCACGGUC..CCCGCCCUUGGGAGGGGCCUGGCAGAUgccucc....................................................
#=GR AAPE02010827.1/4555-4226/Myotis.lucifugus.59463                                   PP **.**.........****************.********.*******.*****.*****.....**************....***********.*****.*************..*****99998888888887777777779*****....................................................
AC154132.2/16458-16734/Tribolium.castaneum.7070                                           AG.AA.........GGGCGCUUGCAUUU-....UGCAAG.GCGAGAAcACCAG.AAAU-.....CUGCGA-----UGA....GGUUUCAAAGC.CAAGG.AUUCGCUCUGGCG..AUAGGUGGUGGAGCUUUA---------..........................................................
#=GR AC154132.2/16458-16734/Tribolium.castaneum.7070                                   PP **.**.........***********765.....5*****.*************.****......667766.....466....7777899999*.*****.***********99..999999888888888887...................................................................
AF044331.1/5-307/Oncorhynchus.sp..8025                                                    AG.CA.........GGGUAUCACCUG---....AUGUGA.GUGAGUG.CACAG.AGAAU....aUGAGCCA---UUGU....GAGCUGUCUUU.ACAGG.AGAAACCAGCCAG..UGCAGCUCUCCAGCACUACUGGUGGAUguga......................................................
#=GR AF044331.1/5-307/Oncorhynchus.sp..8025                                            PP **.**.........*********997.......89****.*******.*****.****9....66777774...4466....7799*******.*****.*******999999..9999998888888888888877777779***......................................................
AAYZ01187716.1/7604-7282/Ochotona.princeps.9978                                           AA.CA.........GGGCUCUCCCUGAGUc.ucGGGGAG.GUGAGUU.CCCAG.AGAAC.....GGGGCUCCGUGCGA....GGGCAGACUGG.GCAGG.AGAUGCCGCGGCC..CCUCUCCCGGAGGGACCCGGCGGAUGCcuccu.....................................................
#=GR AAYZ01187716.1/7604-7282/Ochotona.princeps.9978                                   PP **.**.........****************.********.*******.*****.*****.....**************....***********.*****.*************..*99999999999999988888888888*****.....................................................
AAFS01000235.1/74943-74603/Drosophila.pseudoobscura.46245                                 AG.CA.........GGAAACCUGUGUGAU....UGCAGG.ACGAAAGuACCAG.AAAU-.....ACUGCGGCUUGGCG....UUGCCAUCGGC.GCUCG.CGUCUGACUGCCG..CCUUGU---------------------..........................................................
#=GR AAFS01000235.1/74943-74603/Drosophila.pseudoobscura.46245                         PP **.**.........***************....******.*************.****......99****99999888....77777777666.66555.4444333333333..333333...............................................................................
AAHY01756065.1/299-617/Mus.musculus.10090                                                 AA.CC.........GGGCUCUCCCCGAGC....GGGGAG.GUGAGUU.CCCAG.AGAGC.....AGGGCUCUACGCUU....GGGCAGACUGG.GCAGG.AGAAGCCCCGAGU..CGGGGCGGAUGCCUCCCUCGCCGGAGCggaugccu..................................................
#=GR AAHY01756065.1/299-617/Mus.musculus.10090                                         PP **.**.........***************....******.*******.*****.*****.....**************....***********.*****.*************..**99999999999998888888888889*******..................................................
AAHX01110597.1/24771-24443/Rattus.norvegicus.10116                                        AA.CCguucucucuGGUCUCUCCCAGAGU....GGGGAG.GUGAGUU.CCCAG.AGAGC.....AGGGCUCCACGCAU....GGGCAGACUGG.GCAGG.AGAAGCCCCUCCC..CCCAAAAAGAGUGGCUUCUGGAGUGAA..........................................................
#=GR AAHX01110597.1/24771-24443/Rattus.norvegicus.10116                                PP **.**************************....******.*******.*****.*****.....**************....***********.*****.*************..999999888555555555555555555..........................................................
AAFR03022275.1/195137-194802/Monodelphis.domestica.13616                                  AG.CA.........GGGCUCCUCCCGCGAuuguGGGGGG.GUGAGUU.CCCAG.AAAAU.....GGGGCCCGGUUUGG...gGGUAAGACUGG.GCAGG.AGAAGCCCAUGCG..UACCACACCCCCGGGUGUGGCCUGGGCggaugccu..................................................
#=GR AAFR03022275.1/195137-194802/Monodelphis.domestica.13616                          PP **.**.........************99999********.*******.*****.*****.....******99998887...4777899*****.*****.*********9999..98887766666655555555555555589******..................................................
RNaseP_nuc.dvex141510.-.778.1063.[DRE,PM,XTR,CIN,LCH,CSA].[Metazoa].RF00009.snRNA         GA.UG.........UGA-UCGCGGUAAA-a.gc--GUGC.GACGGGA.AACAG.AAAUC.....GAAUCUGUUCGAGG....--GAUA--ACG.GCGGA.AGAUGCUCGUUAG..AGUGGACGCUUCUCCCCAGAACA----..........................................................
#=GR RNaseP_nuc.dvex141510.-.778.1063.[DRE,PM,XTR,CIN,LCH,CSA].[Metazoa].RF00009.snRNA PP 44.33.........332.2222233222.4.43..2233.3334666.9****.****7.....77765555544444......4444..445.66666.7777766666555..55555544444444444444333..............................................................
#=GC SS_cons                                                                              __.__.........>>>>><<<<<<____....>>>>>>.<<<<<<<.-----.-----.....---<<<________....___________._____._____________..___________________________..........................................................
#=GC RF                                                                                   AA.CA.........GGgCaCcccccGAgu....gggggG.GuGAGug.cCCAG.AaAaC.....agGgccccacgcgu....GggcagacuGg.GCAGG.AGaaGccgcgggc..ugggccgaugggucgcuucccggugga..........................................................

AANG01442536.1/145-454/Felis.catus.9685                                                   ...........uagcuGGAGGUUGGAAC.AGAUUUGC.....GGCCAGCAAGUG-.........................................................................................................................................AGUUUAGU
#=GR AANG01442536.1/145-454/Felis.catus.9685                                           PP ...........*****************.********.....*******99887..........................................................................................................................................********
AACN010174136.1/601-933/Canis.lupus.9615                                                  .........cuuagccAGAGCUUGGAAC.AGGCUCAU.....GGCCAGUGAGUGA.........................................................................................................................................AGUG-AAU
#=GR AACN010174136.1/601-933/Canis.lupus.9615                                          PP .........*******9***********.********.....*************.........................................................................................................................................***9.99*
AAHY01054080.1/31215-30889/Mus.musculus.10090                                             ................--AGCUUGGAAC.AGACUCAC.....AGCCAGCAGAGCGaguuuuaaccauuuauauuuuuuaacaugaaccacagaaca......................................................auaaucauucaaacaacaaaacaaaaacaaacacgaauuaacAGAUUUAU
#=GR AAHY01054080.1/31215-30889/Mus.musculus.10090                                     PP ..................**********.********.....******************************************************......................................................**************************************************
AC154132.2/16832-17109/Tribolium.castaneum.7070                                           ................--CCGUUGGAAU.-UUUUUGU.....GGGUAGCGAUUUU.........................................................................................................................................AGUUUAAU
#=GR AC154132.2/16832-17109/Tribolium.castaneum.7070                                   PP ..................6699******..*******.....*************.........................................................................................................................................********
AAGH01008041.1/2662-2957/Drosophila.simulans.7240                                         ................--GCAUUGAAAC.-CUUUCGU.....GGCCAGCGUUUUU.........................................................................................................................................AGUGCGAU
#=GR AAGH01008041.1/2662-2957/Drosophila.simulans.7240                                 PP ..................9999999999..*******.....*************.........................................................................................................................................********
AAFC03039865.1/140694-141025/Bos.taurus.9913                                              ..........cuuagcAGAGUUUGGAAC.AGACUCAC.....UGCCAGCGAAGUG.........................................................................................................................................AGUUCAAU
#=GR AAFC03039865.1/140694-141025/Bos.taurus.9913                                      PP ..........******9***********.********.....*************.........................................................................................................................................********
AANH01002636.1/66726-67032/Gasterosteus.aculeatus.69293                                   ...........gcucuCUGGCUUGGAAC.-CGCUUGC.....GGCUGGCGUAUG-.........................................................................................................................................AGUGCGAU
#=GR AANH01002636.1/66726-67032/Gasterosteus.aculeatus.69293                           PP ...........*****99**********..*******.....*******99887..........................................................................................................................................********
AADN03005512.1/31262-31583/Gallus.gallus.9031                                             .......ggccccgcgGUGCUUUGAGAC.AGACUCAC.....GGCCGGCGUGCUG.........................................................................................................................................AGUCCAAU
#=GR AADN03005512.1/31262-31583/Gallus.gallus.9031                                     PP .......*********************.********.....*************.........................................................................................................................................********
AF044737.1/3-396/Bufo.bufo.8384                                                           augccgccuccuccccGGACCUUGGAAG.UGACUCAC.....GGCUGGCUUACUG.........................................................................................................................................AGUCCAAU
#=GR AF044737.1/3-396/Bufo.bufo.8384                                                   PP ****************9***********.********.....*************.........................................................................................................................................********
BX294109.5/48751-48454/Danio.rerio.7955                                                   .............cagUUGAUUUGGAAA.-CACUCGC.....GGCUGGCGGAUUG.........................................................................................................................................AGUUCGAU
#=GR BX294109.5/48751-48454/Danio.rerio.7955                                           PP .............99999**********..*******.....*************.........................................................................................................................................********
AAQB01008954.1/214928-214576/Drosophila.willistoni.7260                                   ................GAUGCAUUGAAA.UCUUUCGU.....GACCAGCCGUUUU.........................................................................................................................................AGUGCGAU
#=GR AAQB01008954.1/214928-214576/Drosophila.willistoni.7260                           PP ................338899999999.9*******.....*************.........................................................................................................................................********
AAHX01100535.1/4678-4411/Rattus.norvegicus.10116                                          uuauacaguacuucuuGU----------.--------.....-------------.........................................................................................................................................--------
#=GR AAHX01100535.1/4678-4411/Rattus.norvegicus.10116                                  PP 555555555555544333......................................................................................................................................................................................
AAPP01019576.1/193412-193118/Drosophila.ananassae.7217                                    ................--GGCAUUGAAA.ACUCUCGU.....GGCCAGCCUUUUU.........................................................................................................................................AGUGCGAU
#=GR AAPP01019576.1/193412-193118/Drosophila.ananassae.7217                            PP ..................9999999999.9*******.....*************.........................................................................................................................................********
U50408.1/4-306/Danio.rerio.7955                                                           ...........gcgcgCAGACUUGGAAA.-CACUCGC.....GGCUGGCGAAUG-.........................................................................................................................................AGUGCGAU
#=GR U50408.1/4-306/Danio.rerio.7955                                                   PP ...........*****99**********..*******.....*******99988..........................................................................................................................................********
AAPY01506299.1/591-266/Tupaia.belangeri.37347                                             ...........uaagcGGAGCUUGGAAC.AGACUCAC.....GGCCGGCGCAGUG.........................................................................................................................................AGUUCAAU
#=GR AAPY01506299.1/591-266/Tupaia.belangeri.37347                                     PP ...........*****************.********.....*************.........................................................................................................................................********
AAHX01082883.1/46075-45778/Rattus.norvegicus.10116                                        ................--GGCUUGGAAC.AGACUCAC.....GGCCAGCAAUUCG.........................................................................................................................................AGUUCAAU
#=GR AAHX01082883.1/46075-45778/Rattus.norvegicus.10116                                PP ..................**********.********.....*************.........................................................................................................................................********
AF044325.1/3-327/Uta.stansburiana.43653                                                   .......ggcuuacucGGGGUUUGGGAA.UGACUCAC.....GGCCGGCAACGUU........................................................................................................................................gAGUACAAU
#=GR AF044325.1/3-327/Uta.stansburiana.43653                                           PP .......*********************.********.....*******987655........................................................................................................................................5********
AF004374.1/2-403/Alytes.obstetricans.8443                                                 augccgcccccuccccGGGCCUUGGAAG.UGGCUCAC.....GGCUGGCUGUGUU.........................................................................................................................................AGUCCAAU
#=GR AF004374.1/2-403/Alytes.obstetricans.8443                                         PP ****************9***********.********.....*************.........................................................................................................................................********
AF434764.1/4-250/Caenorhabditis.elegans.6239                                              ................--GGUUUGGAAA.-CGGCCUC.....GGCCAGCAAUUCUcgugua............................................................................................................................aaugcugAGUGCGAU
#=GR AF434764.1/4-250/Caenorhabditis.elegans.6239                                      PP ..................9999999999..*******.....*************455555............................................................................................................................444444444444444
L08685.1/15-320/Gorilla.gorilla.9593                                                      .........cuuugccGGAGCUUGGAAC.AGACUCAC.....GGCCAGCGAAGUG.........................................................................................................................................AGUUCAAU
#=GR L08685.1/15-320/Gorilla.gorilla.9593                                              PP .........*******************.********.....*************.........................................................................................................................................********
AF044326.1/3-348/Lachesis.muta.8752                                                       cucuguggcuccguucGGGAUUUGAGAA.UGACUUAC.....GGCUGACAGCUUU........................................................................................................................................gAGUACAAU
#=GR AF044326.1/3-348/Lachesis.muta.8752                                               PP ****************************.********.....*******987665........................................................................................................................................5********
AAPU01011135.1/119858-120199/Drosophila.mojavensis.7230                                   ................-UUGCAUUGAAA.GCUUUCGU.....GGCCAGCAAUUUU.........................................................................................................................................AGUGCGAU
#=GR AAPU01011135.1/119858-120199/Drosophila.mojavensis.7230                           PP .................38999999999.9*******.....*************.........................................................................................................................................********
ABEG02000622.1/50836-51080/Caenorhabditis.brenneri.135651                                 ................-GGGUUUGGAAA.-CGGCCUC.....GACCAGCAACUCCaucgaa............................................................................................................................uuagcugAGUGCGAU
#=GR ABEG02000622.1/50836-51080/Caenorhabditis.brenneri.135651                         PP .................28888888888..*******.....*************777777............................................................................................................................777777777777777
AALT01519858.1/2181-1847/Sorex.araneus.42254                                              .....ccuccuuagccGGAGCUUGGAAC.AGACUCAC.....GGCCAGCGAAGUG.........................................................................................................................................AGUUCAAU
#=GR AALT01519858.1/2181-1847/Sorex.araneus.42254                                      PP .....***********99**********.********.....*************.........................................................................................................................................********
AY609135.1/99-412/Speothos.venaticus.68741                                                ................--AGCUUGGAAU.AGACUCAC.....GGCCGGCACGGUG.........................................................................................................................................AGUUCAAU
#=GR AY609135.1/99-412/Speothos.venaticus.68741                                        PP ..................68********.********.....*************.........................................................................................................................................********
X15624.1/4-336/Homo.sapiens.9606                                                          .........cuuugccGGAGCUUGGAAC.AGACUCAC.....GGCCAGCGAAGUG.........................................................................................................................................AGUUCAAU
#=GR X15624.1/4-336/Homo.sapiens.9606                                                  PP .........*******************.********.....*************.........................................................................................................................................********
CAAE01014991.1/324501-324806/Tetraodon.nigroviridis.99883                                 ...........gcacgCUGACUUGGAAU.-CGCUCGC.....GGCUGGCGCAUG-.........................................................................................................................................AGUGCGAU
#=GR CAAE01014991.1/324501-324806/Tetraodon.nigroviridis.99883                         PP ...........*****99**********..*******.....*******99988..........................................................................................................................................********
AANH01002636.1/64511-64819/Gasterosteus.aculeatus.69293                                   .........gcucuccGG--CUUGGAAU.-CGCUUGC.....GGCUGGCGUAUG-.........................................................................................................................................AGUGCGAU
#=GR AANH01002636.1/64511-64819/Gasterosteus.aculeatus.69293                           PP .........*****7655..********..*******.....*******99887..........................................................................................................................................********
AAHX01078853.1/4403-4730/Rattus.norvegicus.10116                                          ...............cAUGGUUUG----.-UACUCACugaua---------AGUCgauauuagcccgaaagcucaaaaugc....................................................................................ccacuuuacaacuuacagacuauaugaAGCUUAA-
#=GR AAHX01078853.1/4403-4730/Rattus.norvegicus.10116                                  PP ...............999******......*******53333.........3333344457778*****************....................................................................................***************************9999999.
AF004372.1/3-405/Discoglossus.jeanneae.61614                                              augcugccuccuccccGGGCCUUGGAAG.UGGCUCUC.....GGCUGGCUGUAUG.........................................................................................................................................AGUCCAAU
#=GR AF004372.1/3-405/Discoglossus.jeanneae.61614                                      PP ****************************.********.....*************.........................................................................................................................................********
AAHX01000007.1/30875-31302/Rattus.norvegicus.10116                                        ................--GGCUUGGAAC.AGACUCAC.....GGCCAGCAGUUCGagaacuuaggcauccaaaaguguagcuccuaguuucagguguagcuguacccaggacucaaaaccauccagggacacggcuggaccuguucuuuccuuacucacccgggcaucugaauuccugugucguuuucggugAGCACAAG
#=GR AAHX01000007.1/30875-31302/Rattus.norvegicus.10116                                PP ..................**********.********.....**************************************************************************************************************************************************************
AAPE02023527.1/19019-19348/Myotis.lucifugus.59463                                         ..........ucaagcGGAGCUUGGAAC.AGACUCAC.....GGCCAGCAAAGUG.........................................................................................................................................AGUUCAAU
#=GR AAPE02023527.1/19019-19348/Myotis.lucifugus.59463                                 PP ..........******************.********.....*************.........................................................................................................................................********
AAKN02000179.1/26921-27216/Cavia.porcellus.10141                                          ............agccGGAGCUUGGAAAaAUGCUUUUu..aaGGCAACUAAAUUGucacacaaggcu................................................................................................................aagaacuuuuccaAUUUUCAU
#=GR AAKN02000179.1/26921-27216/Cavia.porcellus.10141                                  PP ............*************9995679999989..999997777777777999999999999................................................................................................................999999988777755555555
AAWR02001627.1/344857-344522/Equus.caballus.9796                                          .........cuuagccGGAGCUUGGAAC.AGACUCAC.....GGCCAGCGAAGUG.........................................................................................................................................AGUUCAAU
#=GR AAWR02001627.1/344857-344522/Equus.caballus.9796                                  PP .........*******************.********.....*************.........................................................................................................................................********
AAWZ02020194.1/10090-9770/Anolis.carolinensis.28377                                       ........gccugcuuGGGGUUUGGGAA.CGACUCAC.....GGCCGGCAAAUAU........................................................................................................................................gAGUACAAU
#=GR AAWZ02020194.1/10090-9770/Anolis.carolinensis.28377                               PP ........********************.********.....*******987755........................................................................................................................................5********
ABDC01377112.1/1708-1368/Microcebus.murinus.30608                                         .gaacaaggugcuuuuUUUGC----GAA.ACAC----.....CGCCAGCGAAGUG.........................................................................................................................................AGUUCAAU
#=GR ABDC01377112.1/1708-1368/Microcebus.murinus.30608                                 PP .******99999776644555....333.3333.........99***********.........................................................................................................................................********
AY609136.1/75-392/Urocyon.cinereoargenteus.55040                                          ................--GGCUUGGAAU.AGACUCAC.....GGCCGGCACGGUG.........................................................................................................................................AGUUCAAU
#=GR AY609136.1/75-392/Urocyon.cinereoargenteus.55040                                  PP ..................9*********.********.....*************.........................................................................................................................................********
AF004375.1/3-306/Calotriton.asper.30374                                                   ...........cuuccGGGCAUUGGAAG.UGGCUCGC.....GGCUGGCACUCCCc......................................................................................................................................ugAGUGCAAU
#=GR AF004375.1/3-306/Calotriton.asper.30374                                           PP ...........5666899**********.********.....*********99888......................................................................................................................................88********
AAFC03071173.1/67816-67484/Bos.taurus.9913                                                .........cuuagccGGAGCUUGGAAU.AGACUCAC.....GGCCGGCGAAGUG.........................................................................................................................................AGUUCAAU
#=GR AAFC03071173.1/67816-67484/Bos.taurus.9913                                        PP .........*******************.********.....*************.........................................................................................................................................********
AAGD02004958.1/19351-19594/Caenorhabditis.remanei.31234                                   ................--GGUUUGGAAA.-CGGCCUC.....GGCCAGCAAUCACcuauac.............................................................................................................................aagcuaAGUGCGAU
#=GR AAGD02004958.1/19351-19594/Caenorhabditis.remanei.31234                           PP ..................9999999999..*******.....*******************.............................................................................................................................**************
AADA01028820.1/18592-18913/Pan.troglodytes.9598                                           .........cuaagugAGAGCUUGGAAC.GGAUUC--.....----AGUGAAAUG.........................................................................................................................................AGCUCAAC
#=GR AADA01028820.1/18592-18913/Pan.troglodytes.9598                                   PP .........*******99**********.*****9...........9999*****.........................................................................................................................................********
L08686.1/15-320/Pan.troglodytes.9598                                                      .........cuuugccGGAGCUUGGAAC.AGACUCAC.....GGCCAGCGAAGUG.........................................................................................................................................AGUUCAAU
#=GR L08686.1/15-320/Pan.troglodytes.9598                                              PP .........*******************.********.....*************.........................................................................................................................................********
X56558.1/7-319/Xenopus.laevis.8355                                                        ...........ggcauCAGGCUUGGCAC.-UGCCCAC.....AGCUGGCACAUUC........................................................................................................................................aAGCUCAAU
#=GR X56558.1/7-319/Xenopus.laevis.8355                                                PP ...........*****889*********..999****.....********98887........................................................................................................................................79*******
AAPN01395706.1/4386-4039/Ornithorhynchus.anatinus.9258                                    ....gccccucccgccGGGGCUUGGAAA.CGACUCAC.....GGCCGGCGGGCUG.........................................................................................................................................AGUGCAAU
#=GR AAPN01395706.1/4386-4039/Ornithorhynchus.anatinus.9258                            PP ....************************.********.....*************.........................................................................................................................................********
AASU01035577.1/1717-1416/Drosophila.simulans.7240                                         ................--GCAUUGAAAC.-CUUUCGU.....GGCCAGCGUUUUU.........................................................................................................................................AGUGCGAU
#=GR AASU01035577.1/1717-1416/Drosophila.simulans.7240                                 PP ..................9999999999..*******.....*************.........................................................................................................................................********
BAAF04017480.1/6237-5930/Oryzias.latipes.8090                                             ...........gcgugCUGGCUUGGAAU.-CACUCGC.....GGCUGGCGAAUG-.........................................................................................................................................AGUCCGAU
#=GR BAAF04017480.1/6237-5930/Oryzias.latipes.8090                                     PP ...........*****8899********..*******.....*******99988..........................................................................................................................................********
AAYZ01125348.1/5678-5374/Ochotona.princeps.9978                                           ..........uuagccGGAGCUUGGAAC.AGACUCAC.....GGCCAGCGAAGUGagauuaccaugccaccuau...................................................................................................uuugcuuauuuauuuaucu--------
#=GR AAYZ01125348.1/5678-5374/Ochotona.princeps.9978                                   PP ..........******************.********.....********999995544444444444444444...................................................................................................4444444444444443333........
AF077370.1/3-396/Bufo.calamita.30326                                                      augccgccaccuccccGGACCUUGGAAG.CGACUCAC.....GGCUGGCUUGCUG.........................................................................................................................................AGUCCAAU
#=GR AF077370.1/3-396/Bufo.calamita.30326                                              PP ****************************.********.....*************.........................................................................................................................................********
L08800.1/29-285/Rattus.norvegicus.10116                                                   ................--GGCUUGGAAC.AGACUCAC.....GGCCAGCAAUUCG.........................................................................................................................................AGUUCAAU
#=GR L08800.1/29-285/Rattus.norvegicus.10116                                           PP ..................**********.********.....*************.........................................................................................................................................********
L08687.1/15-320/Macaca.mulatta.9544                                                       .........cuuugccGGAGCUUGGAAC.AGACUCAC.....GGCCAGCGAAGUG.........................................................................................................................................AGUUCAAU
#=GR L08687.1/15-320/Macaca.mulatta.9544                                               PP .........*******************.********.....*************.........................................................................................................................................********
AAGV020371666.1/2304-1973/Dasypus.novemcinctus.9361                                       .........cuuaggaGGAACUUGAAAG.AGACUCAU.....GGCCAGCCAUCCAg......................................................................................................................................agAGUUCAAU
#=GR AAGV020371666.1/2304-1973/Dasypus.novemcinctus.9361                               PP .........*****998899********.********.....*********99999......................................................................................................................................99********
AY609130.1/103-418/Chrysocyon.brachyurus.68728                                            ................--GGCUUGGAAU.AGACUCAC.....GGCCGGCACGGUG.........................................................................................................................................AGUUCAAU
#=GR AY609130.1/103-418/Chrysocyon.brachyurus.68728                                    PP ..................**********.********.....*************.........................................................................................................................................********
AANG01621100.1/3337-3671/Felis.catus.9685                                                 .........cuuagccGGAGCUUGGAAA.AGACUCAC.....GGCCAGCGAAGUG.........................................................................................................................................AGUUCAAU
#=GR AANG01621100.1/3337-3671/Felis.catus.9685                                         PP .........*******************.********.....*************.........................................................................................................................................********
AY609138.1/103-415/Lycalopex.griseus.68737                                                ................--GGCUUGGAAU.AGACUCAC.....GGCCGGCACGGUG.........................................................................................................................................AGUUCAAU
#=GR AY609138.1/103-415/Lycalopex.griseus.68737                                        PP ..................9*********.********.....*************.........................................................................................................................................********
AAPQ01006786.1/48246-48539/Drosophila.erecta.7220                                         ................--GGCAUUGAAA.CCUUUCGU.....GGCCAGCGUUUUU.........................................................................................................................................AGUGCGAU
#=GR AAPQ01006786.1/48246-48539/Drosophila.erecta.7220                                 PP ..................9999999999.9*******.....*************.........................................................................................................................................********
AF004377.1/5-311/Oncorhynchus.sp..8025                                                    ............cucaCUGGCUUGGAAA.-CACUCAU.....GGCUGGCAUAUG-.........................................................................................................................................AGUUUAAU
#=GR AF004377.1/5-311/Oncorhynchus.sp..8025                                            PP ............****889999******..*******.....*******99887..........................................................................................................................................********
AAGW02024246.1/74397-74722/Oryctolagus.cuniculus.9986                                     ...........uagccGGAGCUUGGAAC.AGACUCAC.....GGCCAGCGAAGUG.........................................................................................................................................AGUUCAAU
#=GR AAGW02024246.1/74397-74722/Oryctolagus.cuniculus.9986                             PP ...........*****************.********.....*************.........................................................................................................................................********
AF191547.1/2290-1993/Mus.musculus.10090                                                   ................--AGCUUGGAAC.AGACUCAC.....GGCCAGCAGUGCG.........................................................................................................................................AGUUCAAU
#=GR AF191547.1/2290-1993/Mus.musculus.10090                                           PP ..................**********.********.....*************.........................................................................................................................................********
CAAB02015991.1/11289-11596/Takifugu.rubripes.31033                                        ...........gcacgCUGACUUGGAAU.-CGCUCGC.....GGCUGGCAAAUG-.........................................................................................................................................AGUGCGAU
#=GR CAAB02015991.1/11289-11596/Takifugu.rubripes.31033                                PP ...........*****88999*******..*******.....********9988..........................................................................................................................................********
AF004373.1/3-319/Ascaphus.truei.8439                                                      ...........gcccaACAGACUGGAAA.UGACUCAC.....GGCUGGCAUGUUC........................................................................................................................................aAGCUCAAU
#=GR AF004373.1/3-319/Ascaphus.truei.8439                                              PP ...........*****8899********.********.....********98887........................................................................................................................................69*******
AANI01014597.1/56085-56433/Drosophila.virilis.7244                                        ................-UUGCAUUGAAA.ACUUUCGU.....GACCAGCAAUUUA.........................................................................................................................................AGUGCGAU
#=GR AANI01014597.1/56085-56433/Drosophila.virilis.7244                                PP .................4**********.********.....*************.........................................................................................................................................********
AF044327.1/3-330/Phrynosoma.douglassii.43611                                              .....guggcuuacgcGGGGCUUGGGAA.UGACUCAC.....GGCCGGCAACGUU........................................................................................................................................gAGUACAAU
#=GR AF044327.1/3-330/Phrynosoma.douglassii.43611                                      PP .....***********************.********.....*******987655........................................................................................................................................5********
AF004371.1/7-309/Pelobates.cultripes.61616                                                ................CUGAUUUGGAAAgUGACUCAU.....GACUAGCAAAUUC........................................................................................................................................aAGUUCAAU
#=GR AF004371.1/7-309/Pelobates.cultripes.61616                                        PP ................67999***999989*******.....********99887........................................................................................................................................79*******
AAIY01285770.1/2149-2419/Echinops.telfairi.9371                                           ................--AGCUUGGAAC.AGACUCCC.....AGCCGGCAAAUG-.........................................................................................................................................AGUUCAAU
#=GR AAIY01285770.1/2149-2419/Echinops.telfairi.9371                                   PP ..................**********.********.....********9988..........................................................................................................................................********
AF044328.1/3-325/Ensatina.eschscholtzii.57550                                             .......uauucaucuGGGCAUUGGAAG.UGGCUUGU.....GGCUAGCAUGGCAc......................................................................................................................................ugAGUCCAAU
#=GR AF044328.1/3-325/Ensatina.eschscholtzii.57550                                     PP .......*********************.********.....********998888......................................................................................................................................88********
L08688.1/15-320/Pongo.pygmaeus.9600                                                       .........cuuugccGGAGCUUGGAAC.AGACUCAC.....GGCCAGCGAAGUG.........................................................................................................................................AGUUCAAU
#=GR L08688.1/15-320/Pongo.pygmaeus.9600                                               PP .........*******************.********.....*************.........................................................................................................................................********
AAHX01021842.1/3344-3037/Rattus.norvegicus.10116                                          ................AGAGCUUGGAAC.AGACUCAC.....UGCCUGCAGUGCG.........................................................................................................................................AGUUCAAU
#=GR AAHX01021842.1/3344-3037/Rattus.norvegicus.10116                                  PP ................46**********.********.....*************.........................................................................................................................................********
AL954692.9/82863-82562/Danio.rerio.7955                                                   ............cgcgCAGACUUGGAAA.-CACUCGC.....GGCUGGCGAAUG-.........................................................................................................................................AGUGCGAU
#=GR AL954692.9/82863-82562/Danio.rerio.7955                                           PP ............****99**********..*******.....*******99988..........................................................................................................................................********
AF004376.1/3-330/Lachesis.muta.8752                                                       .......gcuccguucGGGAUUUGGGAA.UGACUCAC.....GGCUGGCAGCUUU........................................................................................................................................gAGUACAAU
#=GR AF004376.1/3-330/Lachesis.muta.8752                                               PP .......*********************.********.....*******987665........................................................................................................................................5********
AAKN02019215.1/6561-6232/Cavia.porcellus.10141                                            ..........uuagccGGAGCUUGGAAC.AGACUCAC.....GGCCAGCAAAGUG.........................................................................................................................................AGUUCAAU
#=GR AAKN02019215.1/6561-6232/Cavia.porcellus.10141                                    PP ..........******************.********.....*************.........................................................................................................................................********
AAPT01018385.1/57001-57367/Drosophila.grimshawi.7222                                      ................--UGCAUUGAAA.UCUUUCGU.....GACCAGCAAUUUU.........................................................................................................................................AGUGCGAU
#=GR AAPT01018385.1/57001-57367/Drosophila.grimshawi.7222                              PP ..................**********.********.....*************.........................................................................................................................................********
AC008221.5/55056-54762/Drosophila.melanogaster.7227                                       ................--GGCAUUGAAA.CCUUUCGU.....GGCCAGCGUUUUU.........................................................................................................................................AGUGCGAU
#=GR AC008221.5/55056-54762/Drosophila.melanogaster.7227                               PP ..................5566666666.6*******.....*************.........................................................................................................................................********
CR392032.9/77428-77725/Danio.rerio.7955                                                   .............cagUUGACUUGGAAA.-CACUCGC.....GGCUGGCGGAUUG.........................................................................................................................................AGUUUGAU
#=GR CR392032.9/77428-77725/Danio.rerio.7955                                           PP .............99999**********..*******.....*************.........................................................................................................................................********
AAPE02015123.1/7133-7464/Myotis.lucifugus.59463                                           ..........ucaagcGGAGCUUGGAAC.AGACUCAC.....GGCCAGCAAAGUG.........................................................................................................................................AGUUCAAU
#=GR AAPE02015123.1/7133-7464/Myotis.lucifugus.59463                                   PP ..........******************.********.....*************.........................................................................................................................................********
AF044330.1/1-316/Xenopus.laevis.8355                                                      ..........aggcauCAGGCUUGGCAC.-UGCCCAC.....AGCUGGCACAUUC........................................................................................................................................aAGCUCAAU
#=GR AF044330.1/1-316/Xenopus.laevis.8355                                              PP ..........******889*********..*******.....********98887........................................................................................................................................79*******
AAQQ01078467.1/2582-2247/Spermophilus.tridecemlineatus.43179                              .........cuuagccGGAGCUUGGAAC.AGACUCAC.....GGCCAGCCAAGUG.........................................................................................................................................AGUUCAAU
#=GR AAQQ01078467.1/2582-2247/Spermophilus.tridecemlineatus.43179                      PP .........*******************.********.....*************.........................................................................................................................................********
AAPE02010827.1/4555-4226/Myotis.lucifugus.59463                                           ..........ucaagcAGAGCUUGGAAU.AGACUCAC.....AGCCAGCAAAGUG.........................................................................................................................................AGUUUAAU
#=GR AAPE02010827.1/4555-4226/Myotis.lucifugus.59463                                   PP ..........******9***********.********.....*************.........................................................................................................................................********
AC154132.2/16458-16734/Tribolium.castaneum.7070                                           ................--UCGUUGGAAU.-UUCUCGU.....GACCGGCUGUUUU.........................................................................................................................................AGUUCAAU
#=GR AC154132.2/16458-16734/Tribolium.castaneum.7070                                   PP ..................7789999999..*******.....*************.........................................................................................................................................********
AF044331.1/5-307/Oncorhynchus.sp..8025                                                    ...........ccucaCUGGCUUGGAAA.-CACUCAU.....GGCUGGCAUAUG-.........................................................................................................................................AGUGCAAU
#=GR AF044331.1/5-307/Oncorhynchus.sp..8025                                            PP ...........*****778889******..*******.....*******99887..........................................................................................................................................********
AAYZ01187716.1/7604-7282/Ochotona.princeps.9978                                           ...........uagccGGAGCUUGGAAC.AGACUCAC.....GGCCAGCGAAGUG.........................................................................................................................................AGUUCAAU
#=GR AAYZ01187716.1/7604-7282/Ochotona.princeps.9978                                   PP ...........*****************.********.....*************.........................................................................................................................................********
AAFS01000235.1/74943-74603/Drosophila.pseudoobscura.46245                                 ................--UGCAUUGAAA.ACUUUCGU.....GGCCGGCUGUUUU.........................................................................................................................................AGUGCAAU
#=GR AAFS01000235.1/74943-74603/Drosophila.pseudoobscura.46245                         PP ..................**********.********.....*************.........................................................................................................................................********
AAHY01756065.1/299-617/Mus.musculus.10090                                                 ........cccucgccGGAGCUUGGAAC.AGACUCAC.....GGCCAGCAGUGCG.........................................................................................................................................AGUUCAAU
#=GR AAHY01756065.1/299-617/Mus.musculus.10090                                         PP ........********************.********.....*************.........................................................................................................................................********
AAHX01110597.1/24771-24443/Rattus.norvegicus.10116                                        ................------------.--------.....----------CGAacaauaauuguuc..............................................................................................................acuauaguugucagAGUCAGAA
#=GR AAHX01110597.1/24771-24443/Rattus.norvegicus.10116                                PP ....................................................4444444444444444..............................................................................................................4444444444444466666666
AAFR03022275.1/195137-194802/Monodelphis.domestica.13616                                  ........cccucgacCGGGCUUGGAAA.CGACUCAC.....GGCCAGCGAAGUG.........................................................................................................................................AGUGCAAU
#=GR AAFR03022275.1/195137-194802/Monodelphis.domestica.13616                          PP ........********99**********.********.....*************.........................................................................................................................................********
RNaseP_nuc.dvex141510.-.778.1063.[DRE,PM,XTR,CIN,LCH,CSA].[Metazoa].RF00009.snRNA         ................--GAGUUGGAAG.AAC-CGUA.....GGUUGGCUUCUUG.........................................................................................................................................AGUACGAU
#=GR RNaseP_nuc.dvex141510.-.778.1063.[DRE,PM,XTR,CIN,LCH,CSA].[Metazoa].RF00009.snRNA PP ..................5569999999.644.4444.....*************.........................................................................................................................................********
#=GC SS_cons                                                                              ................__>>>-------.->>>>>>>.....)))),,,,,,,,,.........................................................................................................................................,,,,,,,,
#=GC RF                                                                                   ................ggggcUUGGAAc.acaCUCaC.....GGCCaGCaauuug.........................................................................................................................................AGUuCAAU

AANG01442536.1/145-454/Felis.catus.9685                                                   GGC.UGAGCUGAGGUaccc...........................ugccCAGGG.................ACCUCAU..AACCCAAUUCACACUAC....UCUCC.CC...UGU-
#=GR AANG01442536.1/145-454/Felis.catus.9685                                           PP ***.***************...........................****99999.................*******..*****************....*****.98...777.
AACN010174136.1/601-933/Canis.lupus.9615                                                  UUA.AAGGCUGAGGCgaagua......................cccugcgCGGGA.................GCCUCAC..AACUCAAUUCAGACUAC....UCUCCcUU...GUCC
#=GR AACN010174136.1/601-933/Canis.lupus.9615                                          PP ***.*****************......................*******99999.................*******..*****************....*****888...****
AAHY01054080.1/31215-30889/Mus.musculus.10090                                             GGA.C----------...................................-----.................-------..-----------------....-----.--...----
#=GR AAHY01054080.1/31215-30889/Mus.musculus.10090                                     PP ***.*................................................................................................................
AC154132.2/16832-17109/Tribolium.castaneum.7070                                           UUG.CGAGCUAG---...................................AGCGUu...............a---CUAG..AACUCAAUUCAGACUAA....UCUGU.GC...CAUA
#=GR AC154132.2/16832-17109/Tribolium.castaneum.7070                                   PP ***.********......................................566656...............6...****..*****************....*****.**...****
AAGH01008041.1/2662-2957/Drosophila.simulans.7240                                         GUG.CUUGCUGCC--...................................UCCCA.................--GGCAG..AACUCAAUUCAGACUAA....UCUGU.GA...CUGA
#=GR AAGH01008041.1/2662-2957/Drosophila.simulans.7240                                 PP ***.********8.....................................66666...................8****..*****************....*****.**...****
AAFC03039865.1/140694-141025/Bos.taurus.9913                                              GGC.UGAGGUGAGGUaucc...........................ugcgUGGGG.................GCCUCAU..AACCCAAUUCAGACUAC....UCCCG.CC...CAU-
#=GR AAFC03039865.1/140694-141025/Bos.taurus.9913                                      PP ***.***************...........................*********.................*******..*****************....99888.88...888.
AANH01002636.1/66726-67032/Gasterosteus.aculeatus.69293                                   GUA.UGAGGUGGGGC...................................AUU--.................GCUCCAG..AACCCAAUUCAGACUAC....UCUCC.UC...CCAC
#=GR AANH01002636.1/66726-67032/Gasterosteus.aculeatus.69293                           PP ***.***********...................................999...................*******..*****************....*****.**...****
AADN03005512.1/31262-31583/Gallus.gallus.9031                                             GGG.UGAGGUGGGGC...................................AGC--.................GCCCCAC..AACCUAAUUCAGACUAC....UCUCC.GC...CGGA
#=GR AADN03005512.1/31262-31583/Gallus.gallus.9031                                     PP ***.***********...................................999...................*******..*****************....*****.**...****
AF044737.1/3-396/Bufo.bufo.8384                                                           GGC.UGAGGCGAGGCa................................gcUGUGC.................GCCUCGU..AACCCAAUUCAGACCAC....UCUCCgGA..aUUCC
#=GR AF044737.1/3-396/Bufo.bufo.8384                                                   PP ***.************................................**9****.................*******..*****************....*****888..*****
BX294109.5/48751-48454/Danio.rerio.7955                                                   GUG.UGAACCAGCGC...................................UAC--.................GGGCUGG..AACCCAAUUCAGACUAC....UCUCC.UA...CCAC
#=GR BX294109.5/48751-48454/Danio.rerio.7955                                           PP ***.*********99...................................999...................8899***..*****************....*****.**...****
AAQB01008954.1/214928-214576/Drosophila.willistoni.7260                                   GUG.CUUGCUGCUAUaagcuacccu..............ccuuuggaggcAGUGG.................AAAGCAG..AACUCAAUUCAGACUAA....UCUGC.AA...CUGA
#=GR AAQB01008954.1/214928-214576/Drosophila.willistoni.7260                           PP ***.*********************..............***********99999.................*******..*****************....*****.**...****
AAHX01100535.1/4678-4411/Rattus.norvegicus.10116                                          ---.-----------...................................-----.................-------..-----------------....-----.--...----
#=GR AAHX01100535.1/4678-4411/Rattus.norvegicus.10116                                  PP .....................................................................................................................
AAPP01019576.1/193412-193118/Drosophila.ananassae.7217                                    GUG.CUUGCUGCC--...................................UUCG-.................--GGUAG..AACUCAAUUCAGACUAA....UCUGU.GA...CUGA
#=GR AAPP01019576.1/193412-193118/Drosophila.ananassae.7217                            PP ***.********7.....................................3333....................6****..*****************....*****.**...****
U50408.1/4-306/Danio.rerio.7955                                                           GUG.UGAGCUAGCAU...................................AAC--.................AUGCUAG..AACCCAAUUCAGACUAC....UCUCCcUC...CGCU
#=GR U50408.1/4-306/Danio.rerio.7955                                                   PP ***.***********...................................999...................*******..*****************....*****999...****
AAPY01506299.1/591-266/Tupaia.belangeri.37347                                             GGC.UGAGGUGAGGCac..............................cccGCGGG.................GCCUCAU..AACCCAAUUCAGACUAC....UCUCCcCG...CGCC
#=GR AAPY01506299.1/591-266/Tupaia.belangeri.37347                                     PP ***.*************..............................***88888.................*******..*****************....*****555...****
AAHX01082883.1/46075-45778/Rattus.norvegicus.10116                                        GGC.UGAGGUGAGGCac...............................cuCGCGG.................GCCUCAU..AACCCAAUUCAGACUAC....UCUCC.CC...CGCC
#=GR AAHX01082883.1/46075-45778/Rattus.norvegicus.10116                                PP ***.*************...............................*******.................*******..*****************....*****.**...****
AF044325.1/3-327/Uta.stansburiana.43653                                                   GGGcAGAGGUGGAGC...................................ACCC-.................GCUUCAU..AACCCAAUUCAGACCAC....UCUCCgGA..aUUCC
#=GR AF044325.1/3-327/Uta.stansburiana.43653                                           PP *99799*********...................................7777..................*******..*****************....*****888..*****
AF004374.1/2-403/Alytes.obstetricans.8443                                                 GGC.UGAGGUGGAGCagcugcac...................gggaugugUGCGC.................GCCCCAU..AACCCAAUUCAGACCAC....UCUCCgGA..aUUCC
#=GR AF004374.1/2-403/Alytes.obstetricans.8443                                         PP ***.*******************...................********99999.................*******..*****************....*****888..*****
AF434764.1/4-250/Caenorhabditis.elegans.6239                                              CGU.C----------...................................-----................a---UACC..AACACAAUUCAGACUAG....UCUUCgGC...CAAC
#=GR AF434764.1/4-250/Caenorhabditis.elegans.6239                                      PP 444.4..................................................................2...3335..*****************....*****999...****
L08685.1/15-320/Gorilla.gorilla.9593                                                      GGC.UGAGGUGAGGUacc............................ccguAGGGG.................ACCUCAU..AACCCAAUUCA------....-----.--...----
#=GR L08685.1/15-320/Gorilla.gorilla.9593                                              PP ***.**************............................****9****.................*******..***********.........................
AF044326.1/3-348/Lachesis.muta.8752                                                       GGGaAGAGGUGAAGCa.................................cCGCCA.................GCUUCAUauAACCCAAUUCAGACCAC....UCUCCgGA..aUUCC
#=GR AF044326.1/3-348/Lachesis.muta.8752                                               PP *99899**********.................................*99999.................*****99889****************....*****888..*****
AAPU01011135.1/119858-120199/Drosophila.mojavensis.7230                                   GUG.CUUGCUGCAAAccuc..........................aacucUGAGG.................UGCGUAG..AACUCAAUUCAGACUAA....UCUGU.GA...CUGA
#=GR AAPU01011135.1/119858-120199/Drosophila.mojavensis.7230                           PP ***.***************..........................**********.................*******..*****************....*****.**...****
ABEG02000622.1/50836-51080/Caenorhabditis.brenneri.135651                                 CGU.C----------...................................ACAC-.................------C..AACACAAUUCAGACUAG....UCUUCgGC...CAAC
#=GR ABEG02000622.1/50836-51080/Caenorhabditis.brenneri.135651                         PP 766.6.............................................3333........................4..*****************....*****999...****
AALT01519858.1/2181-1847/Sorex.araneus.42254                                              GGC.UGAGGUGAGGCacc............................ccggAGGGG.................GCCUCAU..AACCCAAUUCAGACUAC....UCUCCcGC...CGUC
#=GR AALT01519858.1/2181-1847/Sorex.araneus.42254                                      PP ***.**************............................*********.................*******..*****************....*****999...****
AY609135.1/99-412/Speothos.venaticus.68741                                                GGC.UGGGCCGGGGCacccgagcuggc...........cggcaccgggccGCGGG.................GCUCUGG..AACCCAAUUCAGACUAC....UCUCC.CC...CGCC
#=GR AY609135.1/99-412/Speothos.venaticus.68741                                        PP ***.***********************...........*9999999999978888.................*******..*****************....*****.99...****
X15624.1/4-336/Homo.sapiens.9606                                                          GGC.UGAGGUGAGGUacc............................ccgcAGGGG.................ACCUCAU..AACCCAAUUCAGACCAC....UCUCC.UC...CGCC
#=GR X15624.1/4-336/Homo.sapiens.9606                                                  PP ***.**************............................*********.................*******..*****************....*****.**...****
CAAE01014991.1/324501-324806/Tetraodon.nigroviridis.99883                                 GUA.UGAGGUGGAGC...................................ACC--.................GCUCCAG..AACCCAAUUCAGACUAC....UCUCC.AC...UCAC
#=GR CAAE01014991.1/324501-324806/Tetraodon.nigroviridis.99883                         PP ***.***********...................................999...................*******..*****************....*****.**...****
AANH01002636.1/64511-64819/Gasterosteus.aculeatus.69293                                   GUA.UGAGGUGGGGC...................................ACA--.................GCUCCAG..AACCCAAUUCAGACUAC....UCUCC.UC...CCAC
#=GR AANH01002636.1/64511-64819/Gasterosteus.aculeatus.69293                           PP ***.***********...................................999...................*******..*****************....*****.99...9999
AAHX01078853.1/4403-4730/Rattus.norvegicus.10116                                          -GA.AGAAGGAAGAU...................................UGUGG.................AUGUUUC..AAUCCUACUUA------....-----.--...----
#=GR AAHX01078853.1/4403-4730/Rattus.norvegicus.10116                                  PP .78.888999999**...................................*****.................*******..***********.........................
AF004372.1/3-405/Discoglossus.jeanneae.61614                                              GGC.UGAGGUGGGGCagcugcac...................gggaugugUGCGC.................GCCCCAU..AACCCAAUUCAGACCAC....UGUCCgGA..aUUCC
#=GR AF004372.1/3-405/Discoglossus.jeanneae.61614                                      PP ***.*******************...................********99999.................*******..*****************....*****888..*****
AAHX01000007.1/30875-31302/Rattus.norvegicus.10116                                        GUU.UCCCUGGUUAU...................................CAAG-.................CUAUCCC..AAC---AUUCAGUGCUU....UCUUUuCC...UGCU
#=GR AAHX01000007.1/30875-31302/Rattus.norvegicus.10116                                PP ***.********998...................................7777..................699****..***...******55555....99999788...****
AAPE02023527.1/19019-19348/Myotis.lucifugus.59463                                         GGC.UGAGGUGAGGCacuc...........................cgcaAGGGG.................GCCUCAU..AACUCAAUUCAGACUAC....UCUCC.CC...CCCC
#=GR AAPE02023527.1/19019-19348/Myotis.lucifugus.59463                                 PP ***.***************...........................****9****.................*******..*****************....*****.**...****
AAKN02000179.1/26921-27216/Cavia.porcellus.10141                                          CGU.C----------...................................-----.................-------..-----------------....-----.--...----
#=GR AAKN02000179.1/26921-27216/Cavia.porcellus.10141                                  PP 555.5................................................................................................................
AAWR02001627.1/344857-344522/Equus.caballus.9796                                          GGC.UGAGGUGAGGUaccc..........................gccuaCUGGG.................GCCUCAU..AACCUAAUUCAGACUAC....UCUCC.CC...CGUC
#=GR AAWR02001627.1/344857-344522/Equus.caballus.9796                                  PP ***.***************..........................*****99999.................*******..*****************....*****.**...****
AAWZ02020194.1/10090-9770/Anolis.carolinensis.28377                                       GGGcAGAGGUGAAGC...................................CAUG-.................GCUUCAU..AACCCAAUUCAGACUAG....UCUCC.AC...CCAG
#=GR AAWZ02020194.1/10090-9770/Anolis.carolinensis.28377                               PP *99799*********...................................9998..................*******..*****************....*****.99...9999
ABDC01377112.1/1708-1368/Microcebus.murinus.30608                                         GGC.UGAGGUGAGGUaccc...........................cgcaUGGGG.................GCUUCAU..AACCCAAUUCAGACUAC....UCUCC.CC..cGUCC
#=GR ABDC01377112.1/1708-1368/Microcebus.murinus.30608                                 PP ***.***************...........................*********.................*******..*****************....*****.88..88888
AY609136.1/75-392/Urocyon.cinereoargenteus.55040                                          GGC.UGGGCCGGGGCacccgugcuggc..........cgggcaucgggccGCGGG.................GCUCCGG..AACCCAAUUCAGACUAC....UCUCC.CC...CGCC
#=GR AY609136.1/75-392/Urocyon.cinereoargenteus.55040                                  PP ***.***********************..........999999999999977888.................*******..*****************....*****.**...****
AF004375.1/3-306/Calotriton.asper.30374                                                   GGC.UGAGGUGAGGU..................................aAUGGC.................GCCUCAU..AACCCAAUUCAGACCAC....UCUCCgGA..aUUCC
#=GR AF004375.1/3-306/Calotriton.asper.30374                                           PP ***.***********..................................988999.................*******..*****************....*****888..*****
AAFC03071173.1/67816-67484/Bos.taurus.9913                                                GGC.UGAGGUGAGGUaccc...........................cgccUGGGG.................GCCUCAU..AACCCAAUUCAGACUAC....UCUCCcGC...CCGU
#=GR AAFC03071173.1/67816-67484/Bos.taurus.9913                                        PP ***.***************...........................*********.................*******..*****************....*****999...****
AAGD02004958.1/19351-19594/Caenorhabditis.remanei.31234                                   CGU.C----------...................................AUACC.................-------..AACACAAUUCAGACUAG....UCUUC.GG...CCAA
#=GR AAGD02004958.1/19351-19594/Caenorhabditis.remanei.31234                           PP *99.9.............................................55555..........................*****************....*****.77...7777
AADA01028820.1/18592-18913/Pan.troglodytes.9598                                           AGC.UAAGGUUAGGUaccc...........................cacaUGGGG.................UCCUCAU..AAC----UGCUGUCC--....--UCC.AU..cCUCU
#=GR AADA01028820.1/18592-18913/Pan.troglodytes.9598                                   PP ***.***************...........................*********.................*******..***....*9999555........777.65..8****
L08686.1/15-320/Pan.troglodytes.9598                                                      GGC.UGAGGUGAGGUacc............................ccgcAGGGG.................ACCUCAU..AACCCAAUUCA------....-----.--...----
#=GR L08686.1/15-320/Pan.troglodytes.9598                                              PP ***.**************............................*********.................*******..***********.........................
X56558.1/7-319/Xenopus.laevis.8355                                                        GGC.UGAGAGGG---...................................AACUG.................---CCNC..AACCCAAUUCAGACUACuuuuUUUCCaCA..uUUC-
#=GR X56558.1/7-319/Xenopus.laevis.8355                                                PP ***.********......................................88888....................****..*****************999888888555..****.
AAPN01395706.1/4386-4039/Ornithorhynchus.anatinus.9258                                    GGC.UGAGGGGGGGCacgguu......................gcuuugcCGCCG.................GCUCCCU..AACCCAAUUCAGACUAC....UCUUC.CCugcCACU
#=GR AAPN01395706.1/4386-4039/Ornithorhynchus.anatinus.9258                            PP ***.*****************......................****99999999.................*******..*****************....*****.5559*****
AASU01035577.1/1717-1416/Drosophila.simulans.7240                                         GUG.CUUGCUACUAAgaaaaggu...................ugguuaua-----gauauuagaaaacuaaa---UUUA..AAAACAAU---------....-----.--...----
#=GR AASU01035577.1/1717-1416/Drosophila.simulans.7240                                 PP ***.*988876665577777777...................77776554.....44443333333333333...2334..66666666............................
BAAF04017480.1/6237-5930/Oryzias.latipes.8090                                             GUA.UGAGGUGGAGC...................................AAU--.................GCUCCAG..AACCCAAUUCAGACUAC....UCUCC.AC...UCAC
#=GR BAAF04017480.1/6237-5930/Oryzias.latipes.8090                                     PP ***.***********...................................999...................*******..*****************....*****.**...****
AAYZ01125348.1/5678-5374/Ochotona.princeps.9978                                           ---.-----------auacc.........................uauuu--UGC.................-------..-----------------....-----.--...----
#=GR AAYZ01125348.1/5678-5374/Ochotona.princeps.9978                                   PP ...............33333.........................33321..111..............................................................
AF077370.1/3-396/Bufo.calamita.30326                                                      GGC.UGAGGCGAGGCa................................gcUGUGC.................GCCUCGU..AACCCAAUUCAGACCAC....UCUCCgGA..aUUCC
#=GR AF077370.1/3-396/Bufo.calamita.30326                                              PP ***.************................................**9****.................*******..*****************....*****888..*****
L08800.1/29-285/Rattus.norvegicus.10116                                                   GGC.UGAGGUGAGGCac...............................cuCGCGG.................GCCUCAU..AACCCAAUUCA------....-----.--...----
#=GR L08800.1/29-285/Rattus.norvegicus.10116                                           PP ***.*************...............................*******.................*******..***********.........................
L08687.1/15-320/Macaca.mulatta.9544                                                       GGC.UGAGGUGAGGUacc............................ccggAGGGG.................ACCUCAU..AACCCAAUUCA------....-----.--...----
#=GR L08687.1/15-320/Macaca.mulatta.9544                                               PP ***.**************............................*********.................*******..***********.........................
AAGV020371666.1/2304-1973/Dasypus.novemcinctus.9361                                       GGC.UGAGGUGAGGAgcc............................cugcAUGGG.................GCCUCAG..AACCCAACUCAGACUGC....UCUUCcAA...GACC
#=GR AAGV020371666.1/2304-1973/Dasypus.novemcinctus.9361                               PP ***.**************............................****99999.................*******..*****************....*****788...****
AY609130.1/103-418/Chrysocyon.brachyurus.68728                                            GGC.UGGGCCGGGGCacccgagcuggc...........cggcaucgggccGCGGG.................GCUCCGG..AACCCAAUUCAGACUAC....UCUCC.CC...CGCC
#=GR AY609130.1/103-418/Chrysocyon.brachyurus.68728                                    PP ***.***********************...........*9999999999978888.................*******..*****************....*****.99...****
AANG01621100.1/3337-3671/Felis.catus.9685                                                 GGC.UGAGGUGAGGUacccc........................ccaacgGGGGG.................GCCUCAU..AACCCAAUUCAGACUAC....UCUCC.CC...CGUC
#=GR AANG01621100.1/3337-3671/Felis.catus.9685                                         PP ***.****************........................******99999.................*******..*****************....*****.**...****
AY609138.1/103-415/Lycalopex.griseus.68737                                                GGC.UGGGCCGGGGCacccgagcugg............ccgcacccggccGCGGG.................GCUCCGG..AACCCAAUUCAGACUAC....UCUCC.CC...CGCC
#=GR AY609138.1/103-415/Lycalopex.griseus.68737                                        PP ***.**********************............****9999999988888.................*******..*****************....*****.99...****
AAPQ01006786.1/48246-48539/Drosophila.erecta.7220                                         GUG.CUUGCUGCC--...................................UUCCA.................--GGCAG..AACUCAAUUCAGACUAA....UCUGU.GA...CUGA
#=GR AAPQ01006786.1/48246-48539/Drosophila.erecta.7220                                 PP ***.********8.....................................66666...................8****..*****************....*****.**...****
AF004377.1/5-311/Oncorhynchus.sp..8025                                                    GUG.UGAGUUGGAGU...................................ACA--.................CCUCCAG..AACCCAAUUCAGACCAC....UCUCCgGA..aUUCC
#=GR AF004377.1/5-311/Oncorhynchus.sp..8025                                            PP ***.********996...................................666...................699****..*****************....*****888..*****
AAGW02024246.1/74397-74722/Oryctolagus.cuniculus.9986                                     GGC.UGAGGUGAGGUacccc.........................gcuggUGGGA.................GCCUCAU..AACCUAAUUCAGACUAC....UCUCC.CC...CGCC
#=GR AAGW02024246.1/74397-74722/Oryctolagus.cuniculus.9986                             PP ***.****************.........................**********.................*******..*****************....*****.**...****
AF191547.1/2290-1993/Mus.musculus.10090                                                   GGC.UGAGGUGAGGCac...............................cuCCCGG.................GCCUCAU..AACCCAAUUCAGACUAC....UCUCC.CC...CGCC
#=GR AF191547.1/2290-1993/Mus.musculus.10090                                           PP ***.*************...............................**99999.................*******..*****************....*****.**...****
CAAB02015991.1/11289-11596/Takifugu.rubripes.31033                                        GUG.UGAGGUGGAGC...................................ACU--.................GCUCUAG..AACCCAAUUCAGACUAC....UCUCC.AC...UCAC
#=GR CAAB02015991.1/11289-11596/Takifugu.rubripes.31033                                PP ***.***********...................................999...................*******..*****************....*****.**...****
AF004373.1/3-319/Ascaphus.truei.8439                                                      GAC.UGAGGGGAAGCa................................agUGAUG.................GCUUCCU..AACCCAAUUCAGACCAC....UCUCCgGA..aUUCC
#=GR AF004373.1/3-319/Ascaphus.truei.8439                                              PP ***.************................................**99999.................*******..*****************....*****888..*****
AANI01014597.1/56085-56433/Drosophila.virilis.7244                                        GUG.CUUGCUGCAAAccu............................ugccUGAGG.................UGCGCAG..AACUCAAUUCAGACUAA....UCUGU.GA...CUGA
#=GR AANI01014597.1/56085-56433/Drosophila.virilis.7244                                PP ***.**************............................*********.................*******..*****************....*****.**...****
AF044327.1/3-330/Phrynosoma.douglassii.43611                                              GGGcAGAGGUGAAGC...................................GGCC-.................GCUUCAU..AACCCAAUUCAGACCAC....UCUCCgGA..aUUCC
#=GR AF044327.1/3-330/Phrynosoma.douglassii.43611                                      PP *99799*********...................................8887..................*******..*****************....*****888..*****
AF004371.1/7-309/Pelobates.cultripes.61616                                                UGC.UGAGAGGAAGU...................................CAUU-.................ACUUCCU..AACCCAAUUCAGACCAC....UCUCCgGA..aUUCC
#=GR AF004371.1/7-309/Pelobates.cultripes.61616                                        PP ***.***********...................................7776..................*******..*****************....*****888..*****
AAIY01285770.1/2149-2419/Echinops.telfairi.9371                                           GAC.UGAGAUGGGGCauc.............................uuuUUGGG.................GCUUCAU..AACCCAAUUCAGCUUGU....UCUCC.CC..gGUCC
#=GR AAIY01285770.1/2149-2419/Echinops.telfairi.9371                                   PP ***.**************.............................***99999.................*******..************99999....*****.99..99999
AF044328.1/3-325/Ensatina.eschscholtzii.57550                                             GGA.UGAGGUGAGGC..................................aACUGU.................GCCUCAU..AACCCAAUUCAGACCAC....UCUCCgGA..aUUCC
#=GR AF044328.1/3-325/Ensatina.eschscholtzii.57550                                     PP ***.***********..................................*88999.................*******..*****************....*****888..*****
L08688.1/15-320/Pongo.pygmaeus.9600                                                       GGC.UGAGGUGAGGUacc............................ccgcAGGGG.................ACCUCAU..AACCCAAUUCA------....-----.--...----
#=GR L08688.1/15-320/Pongo.pygmaeus.9600                                               PP ***.**************............................*********.................*******..***********.........................
AAHX01021842.1/3344-3037/Rattus.norvegicus.10116                                          GGC.AGAGGUGAGGCac...............................cuCUCGG.................GUCCCAU..AACCCAAUUCAGACUAC....UCUCC.CC...CGCC
#=GR AAHX01021842.1/3344-3037/Rattus.norvegicus.10116                                  PP ***.*************...............................**99999.................*******..*****************....*****.**...****
AL954692.9/82863-82562/Danio.rerio.7955                                                   GUG.UGAGCUAGCAU...................................AAC--.................AUGCUAG..AACCCAAUUCAGACUAC....UCUCCcUC...CGCU
#=GR AL954692.9/82863-82562/Danio.rerio.7955                                           PP ***.***********...................................999...................*******..*****************....*****999...****
AF004376.1/3-330/Lachesis.muta.8752                                                       GGGaAGAGGUGAAGC..................................cCGCCA.................GCUUCAU..AACCCAAUUCAGACCAC....UCUCCgGA..aUUCC
#=GR AF004376.1/3-330/Lachesis.muta.8752                                               PP *9989**********..................................*99999.................*******..*****************....*****888..*****
AAKN02019215.1/6561-6232/Cavia.porcellus.10141                                            GGC.UGAGGUGAGGCacc............................cggcCCGGG.................GCCUCAU..AACCCAAUUCAGACUAC....UCUCC.CC...CGUC
#=GR AAKN02019215.1/6561-6232/Cavia.porcellus.10141                                    PP ***.**************............................****99999.................*******..*****************....*****.**...****
AAPT01018385.1/57001-57367/Drosophila.grimshawi.7222                                      GUG.CUUGCUGCAAAucccuc.......................cucggaGGUGG.................UGCGCAG..AACUCAAUUCAGACUAA....UCUGU.GA...CUGA
#=GR AAPT01018385.1/57001-57367/Drosophila.grimshawi.7222                              PP ***.*****************.......................******99999.................*******..*****************....*****.**...****
AC008221.5/55056-54762/Drosophila.melanogaster.7227                                       GUG.CUUGCUGCC--...................................UCUAA.................--GGCAG..AACUCAAUUCAGACUAA....UCUGU.GA...CUGA
#=GR AC008221.5/55056-54762/Drosophila.melanogaster.7227                               PP ***.********8.....................................55555...................8****..*****************....*****.**...****
CR392032.9/77428-77725/Danio.rerio.7955                                                   GUG.UGAACCAGCGC...................................UAC--.................GGGCUGG..AACCCAAUUCAGACUAC....UCUCC.UA...CCAC
#=GR CR392032.9/77428-77725/Danio.rerio.7955                                           PP ***.*********99...................................999...................8899***..*****************....*****.**...****
AAPE02015123.1/7133-7464/Myotis.lucifugus.59463                                           GGC.UGAGGUGAGGCacuc...........................cgcaAGGGG.................GCCUCAU..AACCCAAUUCAGACUAC....UCUCCcGC...CGUC
#=GR AAPE02015123.1/7133-7464/Myotis.lucifugus.59463                                   PP ***.***************...........................****9****.................*******..*****************....*****999...****
AF044330.1/1-316/Xenopus.laevis.8355                                                      GGC.UGAGAGGG---...................................AACUG.................---CCNC..AACCCAAUUCAGACUACuuuuUUUCC.AC...AUUU
#=GR AF044330.1/1-316/Xenopus.laevis.8355                                              PP ***.********......................................88888....................****..*****************999777888.99...****
AAQQ01078467.1/2582-2247/Spermophilus.tridecemlineatus.43179                              GGC.UGAGGUGAGGUacccc........................cgcaaaCGGGG.................ACCUCAU..AACCUAAUUCAGACUAC....UCUCC.CC...CGUC
#=GR AAQQ01078467.1/2582-2247/Spermophilus.tridecemlineatus.43179                      PP ***.****************........................******99999.................*******..*****************....*****.**...****
AAPE02010827.1/4555-4226/Myotis.lucifugus.59463                                           GGC.UGAGGUGAGGCacuc...........................cgcaAAGGG.................GCCUCAU..AACCUAAUUCAGACUAC....UUUCC.CC...CCGC
#=GR AAPE02010827.1/4555-4226/Myotis.lucifugus.59463                                   PP ***.***************...........................****99999.................*******..*****************....*****.99...9999
AC154132.2/16458-16734/Tribolium.castaneum.7070                                           UUG.CGGGCUAGUG-...................................-UUU-.................-UACUAG..AACUCAAUUCAGACUAA....UCUGU.UA...CAGA
#=GR AC154132.2/16458-16734/Tribolium.castaneum.7070                                   PP ***.********74.....................................333...................47****..*****************....*****.**...****
AF044331.1/5-307/Oncorhynchus.sp..8025                                                    GUG.UGAGUUGGAGU...................................ACA--.................CCUCCAG..AACCCAAUUCAGACCAC....UCUCCgGA..aUUCC
#=GR AF044331.1/5-307/Oncorhynchus.sp..8025                                            PP ***.********996...................................666...................699****..*****************....*****888..*****
AAYZ01187716.1/7604-7282/Ochotona.princeps.9978                                           GGC.UGAGGUGAGGCacc............................ugccUGGGG.................GCCUCAU..AACCCAAUUCAGACUAC....UCUCC.CC...CGCC
#=GR AAYZ01187716.1/7604-7282/Ochotona.princeps.9978                                   PP ***.**************............................*********.................*******..*****************....*****.**...****
AAFS01000235.1/74943-74603/Drosophila.pseudoobscura.46245                                 GUG.CUUGCUGCAGAac..............................cucCGGGC.................AACGCAG..AACUCAAUUCAGACUAA....UCUGU.GA...CUGA
#=GR AAFS01000235.1/74943-74603/Drosophila.pseudoobscura.46245                         PP ***.********98888..............................88877777.................889****..*****************....*****.**...****
AAHY01756065.1/299-617/Mus.musculus.10090                                                 GGC.UGAGGUGAGGCac...............................cuCCCGG.................GCCUCAU..AACCCAAUUCAGACUAC....UCUCC.CC...CGCC
#=GR AAHY01756065.1/299-617/Mus.musculus.10090                                         PP ***.*************...............................**99999.................*******..*****************....*****.**...****
AAHX01110597.1/24771-24443/Rattus.norvegicus.10116                                        AAA.UGAGGCUAGGAaagaaauggaaaugagugaaaacaaacaggaaauuUUUCU.................UUCUUGU..-------UUCA-ACU--....--UUC.CC...UUCC
#=GR AAHX01110597.1/24771-24443/Rattus.norvegicus.10116                                PP 666.666666666666666677777777777777777777777777788877777.................9999999.........****.***........***.**...****
AAFR03022275.1/195137-194802/Monodelphis.domestica.13616                                  GGC.UGAGGUGGGUUacc............................uccuCGAGG.................AUCCCAU..AACCCAAUUCAGACUAC....UCUCC.CC...CGCC
#=GR AAFR03022275.1/195137-194802/Monodelphis.domestica.13616                          PP ***.**************............................****99999.................*******..*****************....*****.**...****
RNaseP_nuc.dvex141510.-.778.1063.[DRE,PM,XTR,CIN,LCH,CSA].[Metazoa].RF00009.snRNA         UAG.CAAGACGAGU-...................................-GUGA.................-ACUCGA.aAACCCAAUUCAGACUAC....UCCACcAC...CUUC
#=GR RNaseP_nuc.dvex141510.-.778.1063.[DRE,PM,XTR,CIN,LCH,CSA].[Metazoa].RF00009.snRNA PP ***.****999984.....................................4444..................589998.689***************....*****788...****
#=GC SS_cons                                                                              ,,,.,,,,<<<<<<<..................................._____.................>>>>>>>..,,,,,,,]]]]],,,,,....,,}}}.--...}}}}
#=GC RF                                                                                   Ggc.ugaGcuGgggc...................................ugugg.................gcccCag..AACcCAAUUCAGACUAc....UCUcC.gc...cgcc
//
