# Supplementary material for: Automated detection of ncRNAs in the draft genome sequence of a colonial tunicate: the carpet sea squirt Didemnum vexillum
Source: BMC Genomics. 2016 Aug 30;17(1):691. doi: 10.1186/s12864-016-2934-5 (PMC5006418; doi:10.1186/s12864-016-2934-5)
Supplement: Additional file 3 — Parseable stockholm alignments files of ncRNA candidates on D. vexillum. (GZ 3403 kb) [file 12864_2016_2934_MOESM3_ESM.tar › SupplementalFiles3/RF00703.sto]

# STOCKHOLM 1.0
#=GF AU Infernal 1.1

AY866119.1/405-472/Lagothrix.lagotricha.9519                         GUGUAUUCU.ACAGUGCACGUGUCUCCAGUGUGGCU...CGGAGGCUGGAGACGCGGCCCUGUUGGAGUAAC
#=GR AY866119.1/405-472/Lagothrix.lagotricha.9519                 PP *********.**************************...*********************************
AAPN01104066.1/4648-4582/Ornithorhynchus.anatinus.9258               GUGUAGUCU.ACAGUGCAUGUGUCUCCAGGGACACU...AGACAGCUGGAGACACAGCUCUGUUGGA-UACA
#=GR AAPN01104066.1/4648-4582/Ornithorhynchus.anatinus.9258       PP *********.**************************...****************************.****
CAAB02006820.1/7703-7773/Takifugu.rubripes.31033                     CUGUAUUCU.ACAGUGCAUGUGUCUCCAGUAUGUUAguaAUGCUACUGGAGACUCAGCUCUGUUGGAAUAAC
#=GR CAAB02006820.1/7703-7773/Takifugu.rubripes.31033             PP *********.************************99999*********************************
AAWZ02031977.1/6685-6618/Anolis.carolinensis.28377                   CUGUAUUCU.ACAGUGCAUGUGUCUCCAGUGUUUUC...CAGCGACUGGAGAUACGGCCCUGUUGGAAUAAC
#=GR AAWZ02031977.1/6685-6618/Anolis.carolinensis.28377           PP *********.**************************...*********************************
AAFR03050545.1/7759-7826/Monodelphis.domestica.13616                 GUGUAUUCU.ACAGUGCAUGUGUCUCCAGUGUGACU...AAGGGACUGGAGAUACAGCCCUGUUGGAAUAAC
#=GR AAFR03050545.1/7759-7826/Monodelphis.domestica.13616         PP *********.**************************...*********************************
mir-139.dvex441892.-.1565.1632.[XTR].[Metazoa].RF00703.miRNA         AUAUAUUUCgCCUUUAC-GGUAUCUUCAGUGUCUUA...UUCAAACUGAAGAUGCUGUAAAGGUGAAAUAUA
#=GR mir-139.dvex441892.-.1565.1632.[XTR].[Metazoa].RF00703.miRNA PP *****************.9*****************...*********************************
#=GC SS_cons                                                         :::<<<<<<.<<<<-<<-<<<<<<<<<<<<______..._____>>>>>>>>>>>>>>->>>>->>>>>>::
#=GC RF                                                              gUGUAuUCu.ACAGUGCAuGuGUCUCCAGuGUgucu...aaGcgaCUGGAGACaCaGCuCUGUUgGAaUAAc
//
