# Supplementary material for: Automated detection of ncRNAs in the draft genome sequence of a colonial tunicate: the carpet sea squirt Didemnum vexillum
Source: BMC Genomics. 2016 Aug 30;17(1):691. doi: 10.1186/s12864-016-2934-5 (PMC5006418; doi:10.1186/s12864-016-2934-5)
Supplement: Additional file 3 — Parseable stockholm alignments files of ncRNA candidates on D. vexillum. (GZ 3403 kb) [file 12864_2016_2934_MOESM3_ESM.tar › SupplementalFiles3/RF00026.sto]

# STOCKHOLM 1.0
#=GF AU Infernal 1.1

AC136964.2/84202-84308/Sus.scrofa.9825                                                        GUGCUCGC..UUUGGCAG..CACCUAUAUUAA...AAUUGGAACAAUA.CAGAGAAGAUU.AGCAUGGCCCCUG.U.....G.CAA.GGAUGACACACA.AAU.U...UGC...GA.AG.C....G...U...U..CCA..UA.UUU.U..U..
#=GR AC136964.2/84202-84308/Sus.scrofa.9825                                                PP ********..********..************...*************.***********.*************.*.....*.***.************.***.*...***...**.**.*....*...*...*..***..**.***.*..*..
AACT01041609.1/35558-35664/Ciona.savignyi.51511                                               GUACUUGC..UUCGGCAG..UACAUAUACUAA...AAUUGGAACGAUA.CAGAGAAGAUU.AGCAUGGCCCCUG.C.....G.CAA.GGAUGACACGCA.AAA.U...CGU...GA.AG.C....G...U...U..CCU..UA.UUU.U..U..
#=GR AACT01041609.1/35558-35664/Ciona.savignyi.51511                                       PP ********..********..************...*************.***********.*************.*.....*.***.************.***.*...***...**.**.*....*...*...*..***..**.***.*..*..
AC189844.3/58074-58180/Atelerix.albiventris.9368                                              AUGCUCAC..UUCGGCAG..CACAUAUAUUAA...AAUUGGAACGAUA.CAGAGAAGAUU.AGCAUGGCCCCUG.C.....G.CAA.GGCUGACACGCA.AAU.U...UAU...GA.AG.C....G...U...U..CCA..UA.UUU.A..A..
#=GR AC189844.3/58074-58180/Atelerix.albiventris.9368                                      PP ********..********..************...*************.***********.*************.*.....*.***.************.***.*...***...**.**.*....*...*...*..***..**.***.*..*..
AAAB01008807.1/5121648-5121542/Anopheles.gambiae.180454                                       GUCCUUGC..UUCGGCAG..GACAUAUACUAA...AAUUGGAACGAUA.CAGAGAAGAUU.AGCAUGGCCCCUG.C.....G.CAA.GGAUGACACGCA.AAA.U...CGU...GA.AG.C....G...U...U..CCA..CA.UUU.U..U..
#=GR AAAB01008807.1/5121648-5121542/Anopheles.gambiae.180454                               PP ********..********..************...*************.***********.*************.*.....*.***.************.***.*...***...**.**.*....*...*...*..***..**.***.*..*..
M24606.1/401-507/Drosophila.melanogaster.7227                                                 GUUCUUGC..UUCGGCAG..AACAUAUACUAA...AAUUGGAACGAUA.CAGAGAAGAUU.AGCAUGGCCCCUG.C.....G.CAA.GGAUGACACGCA.AAA.U...CGU...GA.AG.C....G...U...U..CCA..CA.UUU.U..U..
#=GR M24606.1/401-507/Drosophila.melanogaster.7227                                         PP ********..********..************...*************.***********.*************.*.....*.***.************.***.*...***...**.**.*....*...*...*..***..**.***.*..*..
AAEX03005034.1/14917-14815/Canis.lupus.9615                                                   GUGCU---..-UCGGCAG..CACAUAUACUAA...AAUUGGAACGAUA.CAGAGAAGAUU.AGCAUGGCCCCUG.C.....G.CAA.GGAUGACACGCA.AAU.U...CGU...GA.AG.C....G...U...U..CCA..UA.UUU.U..U..
#=GR AAEX03005034.1/14917-14815/Canis.lupus.9615                                           PP *****......7888***..************...*************.***********.*************.*.....*.***.************.***.*...***...**.**.*....*...*...*..***..**.***.*..*..
DQ666642.1/4-106/Lobesia.botrana.209534                                                       ----UUGC..UUCGGCAG..UACAUAUACUAA...AAUUGGAACGAUA.CAGAGAAGAUU.AGCAUGGCCCCUG.C.....G.CAA.GGAUGACACGCA.AAA.U...CGU...GA.AG.C....G...U...U..CCA..CA.UUU.U..U..
#=GR DQ666642.1/4-106/Lobesia.botrana.209534                                               PP ....****..********..************...*************.***********.*************.*.....*.***.************.***.*...***...**.**.*....*...*...*..***..**.***.*..*..
M31687.1/705-811/Xenopus.(Silurana).8364                                                      GUGCUUGC..UUCGGCAG..CACAUAUACUAA...AAUUGGAACGAUA.CAGAGAAGAUU.AGCAUGGCCCCUG.C.....G.CAA.GGAUGACACGCA.AAU.U...CGU...GA.AG.C....G...U...U..CCA..UA.UUU.U..U..
#=GR M31687.1/705-811/Xenopus.(Silurana).8364                                              PP ********..********..************...*************.***********.*************.*.....*.***.************.***.*...***...**.**.*....*...*...*..***..**.***.*..*..
AAPN01022574.1/939-833/Ornithorhynchus.anatinus.9258                                          GUGCUCGC..UUCGGCAG..CACAUAUACUAA...AAUUGGAACGAUA.CAGAGAAGAUU.AGCAUGGCCCCUG.C.....G.CAA.GGAUGACACGCA.AAU.U...CGU...GA.AG.C....G...U...U..CCA..UA.UUU.U..U..
#=GR AAPN01022574.1/939-833/Ornithorhynchus.anatinus.9258                                  PP ********..********..************...*************.***********.*************.*.....*.***.************.***.*...***...**.**.*....*...*...*..***..**.***.*..*..
AADE01001799.1/12821-12927/Drosophila.pseudoobscura.46245                                     GUUCUUGC..UUCGGCAG..AACAUAUACUAA...AAUUGGAACGAUA.CAGAGAAGAUU.AGCAUGGCCCCUG.C.....G.CAA.GGAUGACACGCA.AAA.U...CGU...GA.AG.C....G...U...U..CCA..CA.UUU.U..U..
#=GR AADE01001799.1/12821-12927/Drosophila.pseudoobscura.46245                             PP ********..********..************...*************.***********.*************.*.....*.***.************.***.*...***...**.**.*....*...*...*..***..**.***.*..*..
X51387.1/158-259/Caenorhabditis.elegans.6239                                                  GUUCU---..UCCG--AG..AACAUAUACUAA...AAUUGGAACAAUA.CAGAGAAGAUU.AGCAUGGCCCCUG.C.....G.CAA.GGAUGACACGCA.AAU.U...CGU...GA.AG.C....G...U...U..CCA..AA.UUU.U..U..
#=GR X51387.1/158-259/Caenorhabditis.elegans.6239                                          PP *****.....8899..**..************...*************.***********.*************.*.....*.***.************.***.*...***...**.**.*....*...*...*..***..**.***.*..*..
CAAE01010022.1/48689-48584/Tetraodon.nigroviridis.99883                                       GUGUU-AC..UUCGGUAG..CACAUAUACUAA...AAUUGGAACGAUA.CAGAGAAGAUU.AGCAUGGCCCCUG.C.....G.CAA.GGAUGACACGCA.AAU.U...CGU...GA.AG.C....G...U...U..CUU..CA.UUU.U..U..
#=GR CAAE01010022.1/48689-48584/Tetraodon.nigroviridis.99883                               PP ***99.67..88899***..************...*************.***********.*************.*.....*.***.************.***.*...***...**.**.*....*...*...*..***..**.***.*..*..
ABBA01062195.1/38876-38770/Homo.sapiens.9606                                                  GUGCUCGC..UUCGGCAG..CACAUAUACUAA...AAUUGGAACGAUA.CAGAGAAGAUU.AGCAUGGCCCCUG.C.....G.CAA.GGAUGACACGCA.AAU.U...CGU...GA.AG.C....G...U...U..CCA..UA.UUU.U..U..
#=GR ABBA01062195.1/38876-38770/Homo.sapiens.9606                                          PP ********..********..************...*************.***********.*************.*.....*.***.************.***.*...***...**.**.*....*...*...*..***..**.***.*..*..
L26849.1/150-253/Ascaris.lumbricoides.6252                                                    GUUCA---..UUCCGAUG..AACAUAUACUAA...AAUUGGAACAAUA.CAGAGAAGAUU.AGCAUGGCCCCUG.C.....G.CAA.GGAUGACACGCA.AAU.U...CGU...GA.AG.C....G...U...U..CCA..AA.UUU.U..U..
#=GR L26849.1/150-253/Ascaris.lumbricoides.6252                                            PP *****.....677779**..************...*************.***********.*************.*.....*.***.************.***.*...***...**.**.*....*...*...*..***..**.***.*..*..
ABAV01046662.1/5606-5712/Nematostella.vectensis.45351                                         GUGCUCGC..UUCGGCAG..CACAUAUACUAA...AAUUGGAACGAUA.CAGAGAAGAUU.AGCAUGGCCCCUG.C.....G.CAA.GGAUGACACGCA.AAU.U...CGU...GA.AG.C....G...U...U..CCA..AA.UUU.U..U..
#=GR ABAV01046662.1/5606-5712/Nematostella.vectensis.45351                                 PP ********..********..************...*************.***********.*************.*.....*.***.************.***.*...***...**.**.*....*...*...*..***..**.***.*..*..
AAEU02000254.1/81013-80907/Drosophila.yakuba.7245                                             GUUCUUGC..UUCGGCAG..AACAUAUACUAA...AAUUGGAACGAUA.CAGAGAAGAUU.AGCAUGGCCCCUG.C.....G.CAA.GGAUGACACGCA.AAA.U...CGU...GA.AG.C....G...U...U..CCA..CA.UUU.U..U..
#=GR AAEU02000254.1/81013-80907/Drosophila.yakuba.7245                                     PP ********..********..************...*************.***********.*************.*.....*.***.************.***.*...***...**.**.*....*...*...*..***..**.***.*..*..
AB220565.1/723-829/Macaca.fascicularis.9541                                                   GUGCUCGC..UUCGGCAG..CACAUAUACUAA...AAUUGGAACGAUA.CAGAGAAGAUU.AGCAUGGCCCCUG.C.....G.CAA.GGAUGACACGAA.AAU.U...UGU...GA.AG.C....G...U...U..CCA..UA.UUU.A..A..
#=GR AB220565.1/723-829/Macaca.fascicularis.9541                                           PP ********..********..************...*************.***********.*************.*.....*.***.************.***.*...***...**.**.*....*...*...*..***..**.***.*..*..
BAAB01206473.1/1073-967/Bombyx.mori.7091                                                      GUACUUGC..UUCGGCAG..UACAUAUACUAA...AAUUGGAACGAUA.CAGAGAAGAUU.AGCAUGGCCCCUG.C.....G.CAA.GGAUGACACGCA.AAA.U...CGU...GA.AG.C....G...U...U..CCA..CA.UUU.U..U..
#=GR BAAB01206473.1/1073-967/Bombyx.mori.7091                                              PP ********..********..************...*************.***********.*************.*.....*.***.************.***.*...***...**.**.*....*...*...*..***..**.***.*..*..
AABS01000051.1/274751-274857/Ciona.intestinalis.7719                                          GUACUAGC..UUCGGCAG..UACAUAUACUAA...AAUUGGAACGAUA.CAGAGAAGAUU.AGCAUGGCCCCUG.C.....G.CAA.GGAUGACACGCA.AAA.U...CGU...GA.AG.C....G...U...U..CCA..UA.UUU.U..U..
#=GR AABS01000051.1/274751-274857/Ciona.intestinalis.7719                                  PP ********..********..************...*************.***********.*************.*.....*.***.************.***.*...***...**.**.*....*...*...*..***..**.***.*..*..
ABDC01230141.1/8073-7967/Microcebus.murinus.30608                                             GUGCUUGC..UUUGGCAG..CACAUAUACUAA...AAUUGGAACAAUA.CAGAGAAGAUU.AGCAUGGCCCCUG.C.....G.CAA.GGAUGACACGCA.AAU.U...UGU...GA.AG.U....G...U...U..CCA..UA.UUU.U..U..
#=GR ABDC01230141.1/8073-7967/Microcebus.murinus.30608                                     PP ********..********..************...*************.***********.*************.*.....*.***.************.***.*...***...**.**.*....*...*...*..***..**.***.*..*..
AAIY01587713.1/2016-2122/Echinops.telfairi.9371                                               GUGCUCGC..UUCGGCAG..CACAUAUACUAA...AAUUGGAACGAUA.CAGAGAAGAUU.AGCAUGGCCCCUG.C.....G.CAA.GGAUGACACGCA.AAU.U...CGU...GA.AG.C....G...U...U..CCA..UA.UUU.U..U..
#=GR AAIY01587713.1/2016-2122/Echinops.telfairi.9371                                       PP ********..********..************...*************.***********.*************.*.....*.***.************.***.*...***...**.**.*....*...*...*..***..**.***.*..*..
AANG01770494.1/575-681/Felis.catus.9685                                                       GUGCUCAC..UUCGGCAG..CACAUAUACUAA...AAUUGGAACGAUA.CAGAGAAGAUU.AGCAUGGCCCCUG.C.....A.CAA.GGAUGACACGCA.AAU.U...UGU...GA.AG.U....G...U...U..CCA..UA.UUU.U..U..
#=GR AANG01770494.1/575-681/Felis.catus.9685                                               PP ********..********..************...*************.***********.*************.*.....*.***.************.***.*...***...**.**.*....*...*...*..***..**.***.*..*..
AANH01010141.1/91130-91025/Gasterosteus.aculeatus.69293                                       GUGUU-AU..UUCGAUAG..CACAUAUACUAA...AAUUGGAACGAUA.CAGAGAAGAUU.AGCAUGGCCCCUG.C.....G.CAA.GGAUGACACGCA.AAU.U...CGU...GA.AG.C....G...U...U..CCU..CA.UUU.U..C..
#=GR AANH01010141.1/91130-91025/Gasterosteus.aculeatus.69293                               PP ****9.56..88899***..************...*************.***********.*************.*.....*.***.************.***.*...***...**.**.*....*...*...*..***..**.***.*..*..
CT573239.9/51807-51913/Danio.rerio.7955                                                       GUGCUUGC..UUCGGCAG..CACAUAUACUAA...AAUUGGAACGAUA.CAGAGAAGAUU.AGCAUGGCCCCUG.C.....G.CAA.GGAUGACACGCA.AAU.U...CGU...GA.AG.C....G...U...U..CCA..UC.UUU.U..A..
#=GR CT573239.9/51807-51913/Danio.rerio.7955                                               PP ********..********..************...*************.***********.*************.*.....*.***.************.***.*...***...**.**.*....*...*...*..***..**.***.*..*..
AANU01133867.1/371-269/Macaca.mulatta.9544                                                    ACCCC---..CUCG--GG..GGUAUCCGAUAA...AAUUGGAACGAUA.CAGAGAAGAUU.AGCAUGGCCCCUG.C.....G.CAA.GGAUGACACGCAcAAA.U...CGA...GA.AG.U....G...U...A..AAA..AG.UUU.U..U..
#=GR AANU01133867.1/371-269/Macaca.mulatta.9544                                            PP *****.....7888..**..************...*************.***********.*************.*.....*.***.***********95678.8...***...**.**.*....*...*...*..***..**.***.*..*..
AAPQ01001284.1/654-760/Drosophila.erecta.7220                                                 GUUCUUGC..UUCGGCAG..AACAUAUACUAA...AAUUGGAACGAUA.CAGAGAAGAUU.AGCAUGGCCCCUG.C.....G.CAA.GGAUGACACGCA.AAA.U...CGU...GA.AG.C....G...U...U..CCA..CA.UUU.U..U..
#=GR AAPQ01001284.1/654-760/Drosophila.erecta.7220                                         PP ********..********..************...*************.***********.*************.*.....*.***.************.***.*...***...**.**.*....*...*...*..***..**.***.*..*..
AC146661.3/155499-155393/Callithrix.jacchus.9483                                              GUGCUCGC..UUUGGCAG..CACAUAUACUAA...AAUUGGAACGAUA.CAGAGAAGAUU.AGCAUGGCCCCUG.C.....G.CAA.GGAUGACACGCA.AAU.U...CGU...GA.AG.A....A...A...A..AAA..AA.AAU.C..A..
#=GR AC146661.3/155499-155393/Callithrix.jacchus.9483                                      PP ********..********..************...*************.***********.*************.*.....*.***.************.***.*...***...**.**.*....*...*...*..***..**.*99.9..9..
AC148181.3/26639-26533/Muntiacus.muntjak.9887                                                 GUGCUCGC..UUCGGCAG..CACAUAUACUAA...AACUGGAACAAUA.CAGAGAAGAUU.AGCAUGGCCCCUG.C.....G.CAA.GGAUGACAUGCA.AAU.U...CGU...GA.AG.U....G...U...U..UCA..UA.UUU.U..U..
#=GR AC148181.3/26639-26533/Muntiacus.muntjak.9887                                         PP ********..********..************...*************.***********.*************.*.....*.***.************.***.*...***...**.**.*....*...*...*..***..**.***.*..*..
AAHY01132583.1/7739-7845/Mus.musculus.10090                                                   GUGCUCGC..UUCGGCAG..CACAUAUACUAA...AAUUGGAACGAUA.CAGAGAAGAUU.AGCAUGGCCCCUG.C.....G.CAA.GGAUGACACGCA.AAA.U...CGU...GA.AG.C....G...U...U..CCA..UA.UUU.U..U..
#=GR AAHY01132583.1/7739-7845/Mus.musculus.10090                                           PP ********..********..************...*************.***********.*************.*.....*.***.************.***.*...***...**.**.*....*...*...*..***..**.***.*..*..
AC121317.7/68985-69092/Mus.musculus.10090                                                     GUGCUCGC..UUCGGCAG..CACAUAUACUAA..aAAUUGGAACGAUA.CAGAGAAGAUU.AGCAUGGCCCCUG.C.....G.CAA.GGAUGACACGCA.AAU.U...CGU...GA.AG.C....G...U...U..CCA..UA.UUU.U..U..
#=GR AC121317.7/68985-69092/Mus.musculus.10090                                             PP ********..********..*********987..5789**********.***********.*************.*.....*.***.************.***.*...***...**.**.*....*...*...*..***..**.***.*..*..
AAYZ01436191.1/1883-1777/Ochotona.princeps.9978                                               GUGCUCGC..UUCGGCAG..CACAUAUACUAA...AAUUGGAACGAUA.CAGAGAAGAUU.AGCAUGGCCCCUG.C.....G.CAA.GGAUGACACGCA.AAU.U...CGU...GA.AG.U....G...U...U..CCA..UA.UUU.U..U..
#=GR AAYZ01436191.1/1883-1777/Ochotona.princeps.9978                                       PP ********..********..************...*************.***********.*************.*.....*.***.************.***.*...***...**.**.*....*...*...*..***..**.***.*..*..
BAAF04101838.1/670-565/Oryzias.latipes.8090                                                   GCACUAGU..UCUC-UAG..UGCAUAUACUAA...AAUUGGAACGAUA.CAGAGAAGAUU.AGCAUGGCCCCUG.C.....G.CAA.GGAUGACACGCA.AAU.U...CGU...GA.AG.C....G...U...U..CCU..CA.UUU.U..U..
#=GR BAAF04101838.1/670-565/Oryzias.latipes.8090                                           PP *****997..6666.9**..************...*************.***********.*************.*.....*.***.************.***.*...***...**.**.*....*...*...*..***..**.***.*..*..
AF529186.1/459-564/Taenia.solium.6204                                                         GUAUCUCC..UCGG-AGG..UACAUAUACUAA...AAUUGGAACGAUA.CAGAGAAGAUU.AGCAUGGCCCCUG.C.....G.CAA.GGAUGACACGCA.AAA.U...CGU...GA.AG.C....G...U...U..CCA..UA.UUU.U..C..
#=GR AF529186.1/459-564/Taenia.solium.6204                                                 PP *****887..6666.9**..************...*************.***********.*************.*.....*.***.************.***.*...***...**.**.*....*...*...*..***..**.***.*..*..
CAAB02029384.1/647-542/Takifugu.rubripes.31033                                                GUGUU-AC..UUCGGUAG..CACAUAUACUAA...AAUUGGAACGAUA.CAGAGAAGAUU.AGCAUGGCCCCUG.C.....G.CAA.GGAUGACACGCA.AAU.U...CGU...GA.AG.C....G...U...U..CUU..CA.UUU.U..C..
#=GR CAAB02029384.1/647-542/Takifugu.rubripes.31033                                        PP ***99.67..88899***..************...*************.***********.*************.*.....*.***.************.***.*...***...**.**.*....*...*...*..***..**.***.*..*..
AAQQ01629113.1/2249-2143/Spermophilus.tridecemlineatus.43179                                  GUGCUCGC..UUUGGCAG..CACAUAUACUAA...AAUUGGAACGAUA.CAGAGAAGAUU.AGCAUGGCCCCUG.C.....G.CAA.GGAUGACACGCA.AAU.U...CGU...GA.AG.C....G...U...U..CCA..UA.UUU.U..U..
#=GR AAQQ01629113.1/2249-2143/Spermophilus.tridecemlineatus.43179                          PP ********..********..************...*************.***********.*************.*.....*.***.************.***.*...***...**.**.*....*...*...*..***..**.***.*..*..
X76546.1/281-387/Strongylocentrotus.purpuratus.7668                                           GUGUUAGC..UUCGGCAA..CACAUCUAUUAA...AAUUGGAACGAUA.CAGAGAAGAUU.AGCAUGGCCCCUG.C.....G.CAA.GGAUGACACGCA.AAA.U...CGU...GA.AG.C....G...U...U..CCA..UA.UUU.U..U..
#=GR X76546.1/281-387/Strongylocentrotus.purpuratus.7668                                   PP ********..********..************...*************.***********.*************.*.....*.***.************.***.*...***...**.**.*....*...*...*..***..**.***.*..*..
AAPN01095965.1/240-347/Ornithorhynchus.anatinus.9258                                          GUGCUCGC.uUCGGGCAG..CACAUAUACUAA...AAUUGGAACGAUA.CAGAGAAGAUU.AGCAUGGCCCCUG.C.....G.CAA.GGAUGACACGCA.AAU.U...CGU...GA.AG.C....G...U...U..CCA..UA.UUU.U..U..
#=GR AAPN01095965.1/240-347/Ornithorhynchus.anatinus.9258                                  PP ********.555569***..************...*************.***********.*************.*.....*.***.************.***.*...***...**.**.*....*...*...*..***..**.***.*..*..
AAFC03115769.1/4330-4436/Bos.taurus.9913                                                      GUGCUCGC..UUUGGCAG..CACAUAUACUAA...AAUUGGAACGAUA.CAGAGAAGAUU.AGCAUGGCCCCUG.C.....G.CAA.GGAUGACACGCA.AAU.U...CGU...GA.AG.U....G...U...U..CCA..UA.UUU.U..U..
#=GR AAFC03115769.1/4330-4436/Bos.taurus.9913                                              PP ********..********..************...*************.***********.*************.*.....*.***.************.***.*...***...**.**.*....*...*...*..***..**.***.*..*..
AAWU01008690.1/11499-11605/Culex.quinquefasciatus.7176                                        GUCUUUGC..UUCGGCAA..GACAUAUACUAA...AAUUGGAACGAUA.CAGAGAAGAUU.AGCAUGGCCCCUG.C.....G.CAA.GGAUGACACGCA.AAA.U...CGU...GA.AG.C....G...U...U..CCA..CA.UUU.U..U..
#=GR AAWU01008690.1/11499-11605/Culex.quinquefasciatus.7176                                PP ********..********..************...*************.***********.*************.*.....*.***.************.***.*...***...**.**.*....*...*...*..***..**.***.*..*..
AALT01529386.1/701-595/Sorex.araneus.42254                                                    GUGCUCGC..UUCGGCAG..CACAUAUACUAA...AAUUGGAACGAUA.CAGAGAAGAUU.AGCAUGGCCCCUG.C.....G.CAA.GGAUGACACGCA.AAU.U...CGU...GA.AG.U....G...U...U..CCA..UA.UUU.U..U..
#=GR AALT01529386.1/701-595/Sorex.araneus.42254                                            PP ********..********..************...*************.***********.*************.*.....*.***.************.***.*...***...**.**.*....*...*...*..***..**.***.*..*..
AAPU01011102.1/63061-63167/Drosophila.mojavensis.7230                                         GUUCUUGC..UUCGGCAG..AACAUAUACUAA...AAUUGGAACGAUA.CAGAGAAGAUU.AGCAUGGCCCCUG.C.....G.CAA.GGAUGACACGCA.AAA.U...CGU...GA.AG.C....G...U...U..CCA..CA.UUU.U..U..
#=GR AAPU01011102.1/63061-63167/Drosophila.mojavensis.7230                                 PP ********..********..************...*************.***********.*************.*.....*.***.************.***.*...***...**.**.*....*...*...*..***..**.***.*..*..
AANI01001778.1/524-630/Drosophila.virilis.7244                                                GUUCUUGC..UUCGGCAG..AACAUAUACUAA...AAUUGGAACGAUA.CAGAGAAGAUU.AGCAUGGCCCCUG.C.....G.CAA.GGAUGACACGCA.AAA.U...CGU...GA.AG.C....G...U...U..CCA..CA.UUU.U..U..
#=GR AANI01001778.1/524-630/Drosophila.virilis.7244                                        PP ********..********..************...*************.***********.*************.*.....*.***.************.***.*...***...**.**.*....*...*...*..***..**.***.*..*..
CAAA01180605.1/4-106/Mus.musculus.10090                                                       ----UCGC..UUCGGCAG..CACAUAUACUAA...AAUUGGAACGAUA.CAGAGAAGAUU.AGCAUGGCCCCUG.C.....G.CAA.GGAUGACACGCA.AAU.U...CGU...GA.AG.C....G...U...U..CCA..UA.UUU.U..U..
#=GR CAAA01180605.1/4-106/Mus.musculus.10090                                               PP ....****..********..************...*************.***********.*************.*.....*.***.************.***.*...***...**.**.*....*...*...*..***..**.***.*..*..
AAQA01000086.1/111608-111711/Brugia.malayi.6279                                               GUUCA---..UUCCGAUG..AACAUAUACUAA...AAUUGGAACAAUA.CAGAGAAGAUU.AGCAUGGCCCCUG.C.....G.CAA.GGAUGACACGCA.AAU.U...CGU...GA.AG.C....G...U...U..CCA..AA.UUU.U..U..
#=GR AAQA01000086.1/111608-111711/Brugia.malayi.6279                                       PP *****.....677779**..************...*************.***********.*************.*.....*.***.************.***.*...***...**.**.*....*...*...*..***..**.***.*..*..
AC148038.3/33473-33580/Ovis.aries.9940                                                        UUUACCAG..ACAGCCGG..AAGAGGGAGAGG...GUUAGGAAAGACUuCAAGGAAGAUU.AGCAUGGCCCCUG.C.....G.CAA.GAAAGACACAGA.AAU.U...CGC...GA.AG.C....A...C...U..CCA..UG.CUC.U..U..
#=GR AC148038.3/33473-33580/Ovis.aries.9940                                                PP ********..********..************...***********887***********.*************.*.....*.***.************.***.*...***...**.**.*....*...*...*..***..**.***.*..*..
AASC02049566.1/23588-23693/Aplysia.californica.6500                                           GUACUGUU..CACG-CAG..UACAUAUACUAA...AAUUGGAAAGAUA.CAGAGAAGACU.AGCAUGGCCCCUG.C.....A.UAA.GGAUGACACGCA.AAU.U...CGU...GA.AG.C....G...U...U..CCA..UA.UUU.U..U..
#=GR AASC02049566.1/23588-23693/Aplysia.californica.6500                                   PP *****888..7777.***..************...*************.***********.*************.*.....*.***.************.***.*...***...**.**.*....*...*...*..***..**.***.*..*..
AABU01002774.1/16804311-16804417/Drosophila.melanogaster.7227                                 GUUCUUGC..UUCGGCAG..AACAUAUACUAA...AAUUGGAACGAUA.CAGAGAAGAUU.AGCAUGGCCCCUG.C.....G.CAA.GGAUGACACGCA.AAA.U...CGU...GA.AG.C....G...U...U..CCA..CA.UUU.U..U..
#=GR AABU01002774.1/16804311-16804417/Drosophila.melanogaster.7227                         PP ********..********..************...*************.***********.*************.*.....*.***.************.***.*...***...**.**.*....*...*...*..***..**.***.*..*..
AAPT01019380.1/23511-23405/Drosophila.grimshawi.7222                                          GUUCUUGC..UUCGGCAG..AACAUAUACUAA...AAUUGGAACGAUA.CAGAGAAGAUU.AGCAUGGCCCCUG.C.....G.CAA.GGAUGACACGCA.AAA.U...CGU...GA.AG.C....G...U...U..CCA..CA.UUU.U..U..
#=GR AAPT01019380.1/23511-23405/Drosophila.grimshawi.7222                                  PP ********..********..************...*************.***********.*************.*.....*.***.************.***.*...***...**.**.*....*...*...*..***..**.***.*..*..
AAFR03037834.1/2280-2178/Monodelphis.domestica.13616                                          GUGCU---..UCAG-CAG..CACAUAUACUAA...AAUUGGAACGAUA.CAGAGAAGAUU.AGCAUGGCCCCUG.C.....A.CAA.GGAUGACAUGCA.AAU.U...CGU...GA.AG.C....G...U...U..CCA..UA.UUU.U..U..
#=GR AAFR03037834.1/2280-2178/Monodelphis.domestica.13616                                  PP *****.....5555.***..************...*************.***********.*************.*.....*.***.************.***.*...***...**.**.*....*...*...*..***..**.***.*..*..
BAAB01141103.1/711-817/Bombyx.mori.7091                                                       GUACUUGC..UUCGGCAG..UACAUAUACUAA...AAUUGGAACGAUA.CAGAGAAGAUU.AGCAUGGCCCCUG.C.....G.CAA.GGAUGACACGCA.AAA.U...CGU...GA.AG.C....G...U...U..CCA..CA.UUU.U..U..
#=GR BAAB01141103.1/711-817/Bombyx.mori.7091                                               PP ********..********..************...*************.***********.*************.*.....*.***.************.***.*...***...**.**.*....*...*...*..***..**.***.*..*..
AC188639.6/7118-7225/Canis.lupus.9615                                                         GUGCUUGC..UUCUGCAGgaCAUAAACACUAA...AAUUGGAAUGAUA.AAGAGAAGAUU.AGGAUGGCCCCUG.U.....G.CAA.GGAUGACACACA.A-U.U...UGU...GA.AA.C....G...U...U..CCA..UA.UUU.U..U..
#=GR AC188639.6/7118-7225/Canis.lupus.9615                                                 PP ********..********66667778899***...*************.***********.*************.*.....*.***.***********8.7.9.9...9**...**.**.*....*...*...*..***..**.***.*..*..
AAPY01153714.1/3278-3172/Tupaia.belangeri.37347                                               GUGCUCGC..UUUGGCAG..CACAUAUACUAA...AAUUGGAACGAUA.CAGAGAAGAUU.AGCAUGGCCCCUG.C.....G.CAA.GGAUGACACGCA.AAU.U...CGU...GA.AG.U....G...U...U..CCA..UA.UUU.U..U..
#=GR AAPY01153714.1/3278-3172/Tupaia.belangeri.37347                                       PP ********..********..************...*************.***********.*************.*.....*.***.************.***.*...***...**.**.*....*...*...*..***..**.***.*..*..
AC092562.4/129660-129562/Papio.hamadryas.9557                                                 ----UCGC..UUGCGCAG..CGCAUACACUGA...AACUCGAACGAUA.CAG---GGAUU.AGCA-GGCCUCUG.U.....A.CAA.GGAUGGCACGCC.ACU.U...UGU...GA.AA.U....G...U...U..CCA..UA.UAG.A..A..
#=GR AC092562.4/129660-129562/Papio.hamadryas.9557                                         PP ....****..********..************...*************.***...678**.****.********.*.....*.***.************.***.*...***...**.**.*....*...*...*..***..**.***.*..*..
AANN01390182.1/1050-1156/Erinaceus.europaeus.9365                                             GUGCUUGC..UUCGGCAG..CACAUAUACUAA...AAUUGGAACGAUA.CAGAGAAGAUU.AGCAUGGCCCCUG.C.....G.CAA.GGAUGACACGCA.AAU.U...CGU...GA.AG.C....G...U...U..CCA..UA.UUU.U..U..
#=GR AANN01390182.1/1050-1156/Erinaceus.europaeus.9365                                     PP ********..********..************...*************.***********.*************.*.....*.***.************.***.*...***...**.**.*....*...*...*..***..**.***.*..*..
M10329.1/1-108/Mus.musculus.10090                                                             GUGCUCGC..UUCGGCAG..CACAUAUACUAA...AAUUGGAACGAUA.CAGAGAAGAUUuAGCAUGGCCCCUG.C.....G.CAA.GGAUGACACGCA.AAU.U...CGU...GA.AG.C....G...U...U..CCA..UA.UUU.U..U..
#=GR M10329.1/1-108/Mus.musculus.10090                                                     PP ********..********..************...*************.*********866*************.*.....*.***.************.***.*...***...**.**.*....*...*...*..***..**.***.*..*..
AC087806.3/115795-115689/Papio.anubis.9555                                                    GUGCUCGC..UUCGGCAG..CACAUAUACUAA...AAUUGGAACGAUA.CAGAGAAGAUU.AGCAUGGCCCCUG.C.....G.CAA.GGAUGACACGCA.AAU.U...CGU...GA.AG.C....G...U...U..CCA..UA.UAA.A..A..
#=GR AC087806.3/115795-115689/Papio.anubis.9555                                            PP ********..********..************...*************.***********.*************.*.....*.***.************.***.*...***...**.**.*....*...*...*..***..**.***.*..*..
AAIZ01003051.1/11867-11761/Drosophila.persimilis.7234                                         GUUCUUGC..UUCGGCAG..AACAUAUACUAA...AAUUGGAACGAUA.CAGAGAAGAUU.AGCAUGGCCCCUG.C.....G.CAA.GGAUGACACGCA.AAA.U...CGU...GA.AG.C....G...U...U..CCA..CA.UUU.U..U..
#=GR AAIZ01003051.1/11867-11761/Drosophila.persimilis.7234                                 PP ********..********..************...*************.***********.*************.*.....*.***.************.***.*...***...**.**.*....*...*...*..***..**.***.*..*..
AAGH01007200.1/1053-947/Drosophila.simulans.7240                                              GUUCUUGC..UUCGGCAG..AACAUAUACUAA...AAUUGGAACGAUA.CAGAGAAGAUU.AGCAUGGCCCCUG.C.....G.CAA.GGAUGACACGCA.AAA.U...CGU...GA.AG.C....G...U...U..CCA..CA.UUU.U..U..
#=GR AAGH01007200.1/1053-947/Drosophila.simulans.7240                                      PP ********..********..************...*************.***********.*************.*.....*.***.************.***.*...***...**.**.*....*...*...*..***..**.***.*..*..
CU326409.1/117472-117365/Macropus.eugenii.9315                                                GUGCUCAC..UUCGGCAG..CACAUAUACUAA...AAUUGGAACGAUA.CAGAGAAGAUU.AGCAUGGCCCCUG.U.....G.CAAaGAAUGACACGCA.AAU.U...CUU...GA.AG.A....G...U...U..CCA..UA.UUU.U..U..
#=GR CU326409.1/117472-117365/Macropus.eugenii.9315                                        PP ********..********..************...*************.***********.*************.*.....*.*876999*********.***.*...***...**.**.*....*...*...*..***..**.***.*..*..
AAWT01067003.1/344-451/Schmidtea.mediterranea.79327                                           GUGUGUUG.cUUCGGCUU..CACAUAUAUUAA...AAUUGGAACGAUA.CAGAGAAGAUU.AGCAUGGCCCCUG.C.....G.CAA.GGAUGACACGCA.AAA.U...CGU...GA.AG.C....G...U...U..CCA..UA.UUU.U..U..
#=GR AAWT01067003.1/344-451/Schmidtea.mediterranea.79327                                   PP ****9766.5********..************...*************.***********.*************.*.....*.***.************.***.*...***...**.**.*....*...*...*..***..**.***.*..*..
AAQB01008633.1/461913-461807/Drosophila.willistoni.7260                                       GUUCUUGC..UUCGGCAG..AACAUAUACUAA...AAUUGGAACGAUA.CAGAGAAGAUU.AGCAUGGCCCCUG.C.....G.CAA.GGAUGACACGCA.AAA.U...CGU...GA.AG.C....G...U...U..CCA..CA.UUU.U..U..
#=GR AAQB01008633.1/461913-461807/Drosophila.willistoni.7260                               PP ********..********..************...*************.***********.*************.*.....*.***.************.***.*...***...**.**.*....*...*...*..***..**.***.*..*..
AAVX01043085.1/4211-4317/Callorhinchus.milii.7868                                             GUGCUCGC..UUCGGCAG..CACAUAUACUAA...AAUUGGAACGAUA.CAGAGAAGAUU.AGCAUGGCCCCUG.C.....G.CAA.GGAUGACACGCA.AAU.U...CGU...GA.AG.C....G...U...U..CCA..UA.UUU.U..G..
#=GR AAVX01043085.1/4211-4317/Callorhinchus.milii.7868                                     PP ********..********..************...*************.***********.*************.*.....*.***.************.***.*...***...**.**.*....*...*...*..***..**.***.*..*..
AAGE02013372.1/83708-83814/Aedes.aegypti.7159                                                 GUCUUUGC..UUCGGCAA..GACAUAUACUAA...AAUUGGAACGAUA.CAGAGAAGAUU.AGCAUGGCCCCUG.C.....G.CAA.GGAUGACACGCA.AAA.U...CGU...GA.AG.C....G...U...U..CCA..CA.UUU.U..U..
#=GR AAGE02013372.1/83708-83814/Aedes.aegypti.7159                                         PP ********..********..************...*************.***********.*************.*.....*.***.************.***.*...***...**.**.*....*...*...*..***..**.***.*..*..
AAZX01000860.1/13921-13815/Nasonia.vitripennis.7425                                           GUACUUGC..UUCGGCAG..UACAUAUACUAA...AAUUGGAACGAUA.CAGAGAAGAUU.AGCAUGGCCCCUG.C.....G.CAA.GGAUGACACGCA.AAA.U...CGU...GA.AG.C....G...U...U..CCA..CA.UUU.U..U..
#=GR AAZX01000860.1/13921-13815/Nasonia.vitripennis.7425                                   PP ********..********..************...*************.***********.*************.*.....*.***.************.***.*...***...**.**.*....*...*...*..***..**.***.*..*..
AAPP01016905.1/3608-3714/Drosophila.ananassae.7217                                            GUUCUUGC..UUCGGCAG..AACAUAUACUAA...AAUUGGAACGAUA.CAGAGAAGAUU.AGCAUGGCCCCUG.C.....G.CAA.GGAUGACACGCA.AAA.U...CGU...GA.AG.C....G...U...U..CCA..CA.UUU.U..U..
#=GR AAPP01016905.1/3608-3714/Drosophila.ananassae.7217                                    PP ********..********..************...*************.***********.*************.*.....*.***.************.***.*...***...**.**.*....*...*...*..***..**.***.*..*..
AAGV020896327.1/1288-1181/Dasypus.novemcinctus.9361                                           GUGCUCGC..UUCGGCAG..CACAUAUACUAA..aAAUUGGAACGAUA.CAGAGAAGAUU.AGCAUGGCCCCUG.C.....G.CAA.GGAUGACACGCA.AAU.U...UGU...GA.AG.C....G...U...U..CCA..UA.UUU.U..U..
#=GR AAGV020896327.1/1288-1181/Dasypus.novemcinctus.9361                                   PP ********..********..*********987..5789**********.***********.*************.*.....*.***.************.***.*...***...**.**.*....*...*...*..***..**.***.*..*..
AC188110.1/71045-71151/Pongo.abelii.9601                                                      GUGCUUGC..UUUGGCAG..CACAUGUAUUAA...AAUUGGAACGAUA.CAGAGAAGAUU.AGCAUGGCUCCUG.U.....G.CAA.GGAUGACACGCA.AAU.U...CCU...GA.AG.C....C...U...U..CCA..CA.UUU.U..U..
#=GR AC188110.1/71045-71151/Pongo.abelii.9601                                              PP ********..********..************...*************.***********.*************.*.....*.***.************.***.*...***...**.**.*....*...*...*..***..**.***.*..*..
CU104654.2/178130-178232/Gorilla.gorilla.9593                                                 GUACUCGC..UUUGGCAG..CACAUAUAUUAA...AAUAGGAACGAUA.CAGAGAAGAUC.AGCAUGGUCCCUG.C.....A.CAA.----GACAUGCA.AAU.U...CAU...GA.AG.C....A...U...U..CUA..UA.UUU.U..U..
#=GR CU104654.2/178130-178232/Gorilla.gorilla.9593                                         PP ********..********..************...*************.***********.*************.*.....*.*99.....79******.***.*...***...**.**.*....*...*...*..***..**.***.*..*..
L25920.1/3-109/Schistosoma.mansoni.6183                                                       GUACUCGC..UUCGGCGG..UACAUAUACUAA...AAUUGGAACGAUA.CAGAGAAGAUU.AGCAUGGCCCCUG.C.....G.CAA.GGAUGACACGCA.AAA.U..uCGU...GA.AG.C....G...U...U..CCA..UA.UUU.U..-..
#=GR L25920.1/3-109/Schistosoma.mansoni.6183                                               PP ********..********..************...*************.***********.*************.*.....*.***.***********9.876.5..5***...**.**.*....*...*...*..***..**.***.*.....
AC144401.2/82868-82974/Didelphis.virginiana.9267                                              GUGCUUGC..UUUGGCAA..CACAUAUACUAA...AAUUUGAAACAUA.CAGAAAAGAUU.GGCAUAGCCCCUC.U.....G.CAA.GGAUGUCGUGCA.AAU.U...CCU...GA.AG.C....A...U...U..CCA..UA.UUU.U..A..
#=GR AC144401.2/82868-82974/Didelphis.virginiana.9267                                      PP ********..********..************...*************.***********.*************.*.....*.***.************.***.*...***...**.**.*....*...*...*..***..**.***.*..*..
U6.dvex110042.-.632.730.[AC,CSA,DRE,LCH,CEL,PM].[Metazoa].RF00026.snRNA                       UUUUUAAU..UGCAACAA..AGGCUCAACUA-...-AUUGAAACGACAcGAGAGAAGAUU.AGCUGGGCCCUUG.U.....G.---.----GACACGCA.AAA.U...UGU...CA.AG.U....C...A...A..UUU..CA.UUU.G..U..
#=GR U6.dvex110042.-.632.730.[AC,CSA,DRE,LCH,CEL,PM].[Metazoa].RF00026.snRNA               PP ********..****9***..***99999996.....79**********66**********.*************.9.....9.........9*******.***.*...***...**.**.*....9...9...9..999..99.999.9..9..
U6.dvex111188.+.170.267.[LCH,PM,AC,CEL,DRE,XTR,CSA].[Metazoa].RF00026.snRNA                   -UUUAUAU..UUCGACAA..AGGUCCAGCU--...AAUUGGAAUGAUA.CAGAAAAGAUU.AGCUCGGCCCUUG.U.....G.---.----GACGCGCA.AAA.U...UGC...CA.AGaC....A...A...U..GUC..AA.UUG.U..C..
#=GR U6.dvex111188.+.170.267.[LCH,PM,AC,CEL,DRE,XTR,CSA].[Metazoa].RF00026.snRNA           PP .4444555..99998866..5166555555.....579**********.***********.*************.9.....9.........99******.***.*...999...99.9834....5...5...6..666..67.777.7..7..
U6.dvex134697.+.19.112.[AC,LCH,PM,CEL,CIN,CSA,DRE,XTR].[Metazoa].RF00026.snRNA                ---CUAAU..UGUAUUGG..AACA----UGGU...AAUUGGAACGAUA.CAGAGAAGAUU.AGCUGGGCCUUUG.C.....G.---.----GACAUGCA.AAG.U...UGU...CA.AG.C....A...AaugU..CAA..UA.GUC.-..-..
#=GR U6.dvex134697.+.19.112.[AC,LCH,PM,CEL,CIN,CSA,DRE,XTR].[Metazoa].RF00026.snRNA        PP ...33333..44444443..4444....4456...89***********.***********.*************.*.....9.........99******.***.*...***...**.*9.9....7...53225..566..66.666.......
U6.dvex141285.+.28.127.[DRE,AC,LCH,PM,CEL,CIN,CSA,XTR].[Metazoa].RF00026.snRNA                -UUUUCUA..CUUGCAAU..AAGGGCCCAGCU...AAUUGGAACGAUA.CAGAGAAGAUU.AGCUCGGCCCUUG.U.....G.---.----GACGCGCA.AAA.U...UGU...CA.AU.U....G...U...C..AAA..AAaCGC.U..U..
#=GR U6.dvex141285.+.28.127.[DRE,AC,LCH,PM,CEL,CIN,CSA,XTR].[Metazoa].RF00026.snRNA        PP .9999999..99998888..888888888899...*************.***********.*************.9.....9.........99******.***.*...***...**.**.*....*...9...8..876..551566.7..7..
U6.dvex142379.+.2148.2246.[DRE,AC,LCH,PM,CEL,CIN,CSA,XTR].[Metazoa].RF00026.snRNA             -UUUUAAU..UGCGACAA..GGGCCCAGCUG-...-AUUGGAACAAUA.CAGAGAAGAUU.AGCUUGGCCCUUG.U.....G.---.----GGCACGCA.AAA.U...UGU...CA.AU.C....G...U...C..AAG..AA.AUG.C..Ugc
#=GR U6.dvex142379.+.2148.2246.[DRE,AC,LCH,PM,CEL,CIN,CSA,XTR].[Metazoa].RF00026.snRNA     PP .7777788..99999999..87888888875.....79**********.***********.*************.9.....9.........99******.***.*...***...**.**.*....*...9...8..765..55.443.2..222
U6.dvex148324.+.1167.1261.[AC,CEL,CSA,DRE,LCH,PM,XTR,CIN].[Metazoa].RF00026.snRNA             ------GC..GUCA-AGG..UCCAAGUACAGU...AAUUGGAACAAUA.CAGAGAAGAUU.AGCUUGGCGUUUG.A.....G.---.----GACAUGCA.AAA.U...UGA...CA.AG.A....C...U...UgaCUU..AA.CUU.C..A..
#=GR U6.dvex148324.+.1167.1261.[AC,CEL,CSA,DRE,LCH,PM,XTR,CIN].[Metazoa].RF00026.snRNA     PP ......77..6666.788..999*********...*************.***********.*********9998.5.....5.........9*******.***.*...***...**.*9.9....8...8...744556..67.777.7..8..
U6.dvex149311.-.1092.1193.[AC,CEL,CSA,DRE,LCH,PM,XTR,CIN,SCE].[Metazoa].RF00026.snRNA         ---AUUCU..UUUGCUAU..AA----UAGUAA..gCUUUGGAACGAUA.CAAAGAAGAUC.AGCAUGGCCCCUG.U....uG.CAA.AGAUGACACGCA.AAA.U...CGU...GA.AG.C....G...U...U..UCA..AC.UUA.A..A..
#=GR U6.dvex149311.-.1092.1193.[AC,CEL,CSA,DRE,LCH,PM,XTR,CIN,SCE].[Metazoa].RF00026.snRNA PP ...44444..44444444..44....444444..27899*********.***********.************9.5....49.***.************.***.*...***...**.**.*....*...*...*..***..**.***.*..*..
U6.dvex152032.+.83.175.[DRE,AC,LCH,PM,CEL,CIN,CSA,XTR].[Metazoa].RF00026.snRNA                UUUUUAAU..UGCGACAA..GGACCUAGCU--...AAUUGGAACGAUG.CAGAGAAGAUU.UGCUUGGCCCUUG.U.....G.---.----GACACGCA.AAA.U...UGU...CA.AG.A....C...A...A..UUG..UC.---.-..-..
#=GR U6.dvex152032.+.83.175.[DRE,AC,LCH,PM,CEL,CIN,CSA,XTR].[Metazoa].RF00026.snRNA        PP ********..****9999..8887777776.....579**********.***********.*************.*.....9.........9*******.***.*...***...**.**.8....7...7...7..777..66...........
U6.dvex157373.+.851.952.[DRE,AC,LCH,PM,CEL,CIN,CSA,XTR].[Metazoa].RF00026.snRNA               -UUUUAAU..UGCGACAA..GAACACAGCU--...AAUUGGAACAAUA.CAGAGAAGAUU.AGUUGGGCCCUUG.U.....G.---.----GACACGCA.AAA.U...UGUuaaGA.AA.C....G...C...U..GCAauUA.UCU.A..G..
#=GR U6.dvex157373.+.851.952.[DRE,AC,LCH,PM,CEL,CIN,CSA,XTR].[Metazoa].RF00026.snRNA       PP .8888888..99998877..5544444444.....689**********.***********.*************.9.....9.........9*******.***.9...77633377.77.8....8...8...8..8872245.556.6..6..
U6.dvex163842.-.504.605.[AC,DRE,LCH,PM,CSA,CEL,XTR].[Metazoa].RF00026.snRNA                   ----CUUU..UUAAUUGC..GACAAGGACACAgcuAAUUGGAACGAUA.UAGAGAAGAUU.AGCCGGGCCCUUA.U.....G.---.----GACACGCA.AAA.UuuuCAA...GA.AA.C....G...U...U..GCA..AU.CUA.G..A..
#=GR U6.dvex163842.-.504.605.[AC,DRE,LCH,PM,CSA,CEL,XTR].[Metazoa].RF00026.snRNA           PP ....5555..44444444..444444444443334789**********.***********.************9.9.....8.........99******.998.7566899...**.**.*....*...*...*..***..**.**9.9..9..
U6.dvex214162.-.287.396.[AC,DRE,LCH,PM,CEL,CIN,CSA,XTR].[Metazoa].RF00026.snRNA               GUACUUGCaaUUGAGCAG..UACAUAUACUAA...AAUUGGAACGAUA.CAGAGAAGAUU.AGCAUGGCCCCUGuC.....G.CAA.GGAUGACACGCA.AAA.U...CGU...GA.AG.C....G...U...U..UCA..AC.UUU.U..G..
#=GR U6.dvex214162.-.287.396.[AC,DRE,LCH,PM,CEL,CIN,CSA,XTR].[Metazoa].RF00026.snRNA       PP ********9888999***..************...*************.***********.************967.....*.***.************.***.*...***...**.**.*....*...*...*..***..**.***.*..*..
U6.dvex228297.+.2.100.[AC,LCH,PM,CEL,CIN,CSA,DRE,XTR].[Metazoa].RF00026.snRNA                 -UUUUAGU..UGCG-AUA..AGUGCCCAUGGU...AAUUGGAACGAUA.CAGAGAAGAUU.AGCUGGGCCUUUG.C.....G.---.----GACAUGCA.AAA.U...UGU...CA.AG.C....A...AaugU..CAA..UG.G--.U..C..
#=GR U6.dvex228297.+.2.100.[AC,LCH,PM,CEL,CIN,CSA,DRE,XTR].[Metazoa].RF00026.snRNA         PP .5555555..5555.666..737888999999...*************.***********.*************.*.....9.........9*******.***.*...***...**.**.9....8...62223..444..44.4...4..4..
U6.dvex237090.-.37.141.[DRE,AC,XTR,CIN,CSA,LCH,PM,CEL,SCE].[Metazoa].RF00026.snRNA            --GCGACC..AAAG-CAG..UGCACAUACUAA...AUUGGAGACGAUA.CAGAGAAGAUU.AGCAUGGCCCCUG.C....aG.CAA.GGAUGACACGCA.AAA.U...CGU...GA.AG.C....G...C...U..CCA..AA.UUU.U..U..
#=GR U6.dvex237090.-.37.141.[DRE,AC,XTR,CIN,CSA,LCH,PM,CEL,SCE].[Metazoa].RF00026.snRNA    PP ..888877..7777.9*9..8***********...***9999******.***********.*************.8....68.***.************.***.*...***...**.**.*....*...*...*..***..**.***.*..*..
U6.dvex241047.-.46.145.[AC,CEL,DRE,LCH,PM,CSA].[Metazoa].RF00026.snRNA                        UUUUUAGU..UGCGAUAA..AGGCACAGCUAU...GAUUAGAACAAUA.CAGAGACGAUU.AGCUGGGCCCUUG.U.....G.---.----GGCACGCA.AAA.U...UGC...CA.AA.U....C...U...A..UGU..CA.AUU.A..U..
#=GR U6.dvex241047.-.46.145.[AC,CEL,DRE,LCH,PM,CSA].[Metazoa].RF00026.snRNA                PP ********..********..************...*************.***********.*************.9.....9.........9*******.***.*...***...**.**.9....9...9...9..999..99.999.9..9..
U6.dvex248280.+.115.212.[AC,CIN,CSA,DRE,LCH,PM,XTR,CEL].[Metazoa].RF00026.snRNA               -UUUUAAU..UGCGACAA..GGGCCCAGCU--...AAUUGAAACGAUA.CAGAAAAGAUU.AGCUGGGCCCUUG.U.....G.---.----GACACGCA.AAA.U...UGU...CA.AG.U....U...A..aU..GUC..AA.UUG.U..C..
#=GR U6.dvex248280.+.115.212.[AC,CIN,CSA,DRE,LCH,PM,XTR,CEL].[Metazoa].RF00026.snRNA       PP .7777778..99999999..8688887777.....579**********.***********.*************.9.....9.........9*******.***.*...***...**.**.8....5...4..14..455..56.666.7..7..
U6.dvex268348.-.72.169.[AC,LCH,PM,DRE,CIN,CSA,XTR,CEL].[Metazoa].RF00026.snRNA                UUUUUAUU..UGCGGCAA..GAGCAGAGCUG-...-AUUGGAACGAUA.CAGAGAAGAUU.AGCUGGGUCCUUG.U.....G.---.----GACACGCA.AAA.U...UGA...CA.AG.U....C...A...A..UGU..CA.AUU.A..U..
#=GR U6.dvex268348.-.72.169.[AC,LCH,PM,DRE,CIN,CSA,XTR,CEL].[Metazoa].RF00026.snRNA        PP ********..********..***99999886.....79**********.***********.*************.9.....9.........9*******.***.*...***...**.**.9....9...9...8..888..88.888.8..8..
U6.dvex279178.-.31.137.[CSA,AC,DRE,PM,LCH,CIN,XTR,CEL].[Metazoa].RF00026.snRNA                UUGCUCAC..ACAG-CAG..UACAAAUAAUAA...AUUGGAGACGAAA.CAGAAAAGAUA.AGCGUGGUCCCUG.C....aG.CAA.CGAUGACACGCA.AAA.A...CAA...AA.UU.G....U...G...A..UAG..CA.CUG.G..C..
#=GR U6.dvex279178.-.31.137.[CSA,AC,DRE,PM,LCH,CIN,XTR,CEL].[Metazoa].RF00026.snRNA        PP ********..9999.***..************...***9999******.***********.*************.8....68.***.************.**9.9...987...66.54.4....4...4...4..555..67.777.7..7..
U6.dvex279470.-.38.136.[AC,LCH,CEL,CIN,CSA,DRE,PM,XTR].[Metazoa].RF00026.snRNA                UUUUUAAU..UGCGACAA..GGGCACAGCU--...AAUUGGAACGAUA.CAGAGAAGAUU.AGCUGGGCGCUUG.U.....G.---.----GACACGCA.AAA.U...UGC...CAaAU.C....A...A...U..GUC..AA.UUG.U..U..
#=GR U6.dvex279470.-.38.136.[AC,LCH,CEL,CIN,CSA,DRE,PM,XTR].[Metazoa].RF00026.snRNA        PP ********..****9999..9987777777.....579**********.***********.*************.9.....9.........9*******.**9.9...887...65156.7....7...7...8..888..88.888.8..8..
U6.dvex285582.-.87.192.[DRE,AC,LCH,PM,XTR,CEL].[Metazoa].RF00026.snRNA                        UUUUUAAU..UGCGAU-A..AAGGCCCAUGGU...AAUUGGAACGAUA.CAGAGAAGAUU.AGCUGGGCCUUUG.C.....G.CUU.G-UGGACAUGCA.AUA.UuuuCAA...GC.AG.A....U...G...U..CAA..UA.GUC.-..-..
#=GR U6.dvex285582.-.87.192.[DRE,AC,LCH,PM,XTR,CEL].[Metazoa].RF00026.snRNA                PP *****999..999955.5..56668899999*...*************.***********.*************.*.....*.*97.6.57********.*98.8233445...55.55.6....6...7...9..99*..**.***.......
U6.dvex289247.-.55.157.[AC,DRE,LCH,XTR,CEL].[Metazoa].RF00026.snRNA                           CUAUUUGGaaUUUGGAAC..UAUUUGUAUUCU...AUUUGGAACGAUA.CAGAGAAGAUU.AGCUCGGCCCUUG.U.....G.---.----GACUGUCA.AUUgU...CAA...GA.AA.C....G...C...U..UCA..AU.CAG.C..U..
#=GR U6.dvex289247.-.55.157.[AC,DRE,LCH,XTR,CEL].[Metazoa].RF00026.snRNA                   PP ******998899999***..************...*************.***********.*************.*.....9.........44544444.44426...***...**.**.*....*...*...*..***..99.999.9..9..
U6.dvex290998.-.99.197.[AC,CEL,CIN,CSA,DRE,LCH,PM,XTR].[Metazoa].RF00026.snRNA                -UUUUUAA..UUGCGAUA..AAGGCCCAUGGU...AAUUGGAACGAUA.CAGAGAAGAUU.AGCUGGGCCUUUG.C.....G.---.----GACAUGCA.AAA.U...UGU...CA.AG.C....A...A...A..UGU..CA.AUG.G..U..
#=GR U6.dvex290998.-.99.197.[AC,CEL,CIN,CSA,DRE,LCH,PM,XTR].[Metazoa].RF00026.snRNA        PP .9999999..88888889..989999******...*************.***********.*************.*.....9.........9*******.***.*...***...**.**.*....*...9...9..999..99.999.8..8..
U6.dvex297819.+.144.253.[AC,LCH,CIN,CSA,PM,XTR,DRE].[Metazoa].RF00026.snRNA                   -UUUUUAU..CACGACAA..GAG--UCCAGCA...AAUUGGAACGAUA.CAGAAAAGAUU.AGCUGGGCCCUUG.UugcaaU.CAA.AAAGGACAUGCA.AAA.U...UGU...CA.AAuC....A...A...U..GUC..AA.UUG.U..C..
#=GR U6.dvex297819.+.144.253.[AC,LCH,CIN,CSA,PM,XTR,DRE].[Metazoa].RF00026.snRNA           PP .9999999..99997766..666..4555568...99***********.***********.************9.6422334.788.99**********.***.*...999...76.6526....7...7...7..778..88.888.8..8..
U6.dvex301739.+.57.155.[LCH,PM,AC,CEL,CIN,CSA,DRE,XTR].[Metazoa].RF00026.snRNA                -UUUUUAC..UU-GCAAU..AAGGGCCCAGCU...AAUUGGAACGAUA.CAGAGAAGAUU.AGCUCGGCCCUUG.U.....G.---.----GACGCGCA.AAA.C...UGU...CA.AGaC....A...A...U..GUC..AA.UUU.U..C..
#=GR U6.dvex301739.+.57.155.[LCH,PM,AC,CEL,CIN,CSA,DRE,XTR].[Metazoa].RF00026.snRNA        PP .6666555..44.44666..747777777778...9************.***********.*************.9.....9.........99******.***.*...***...99.9844....5...5...5..566..66.666.6..6..
U6.dvex316384.-.26.124.[AC,CSA,DRE,LCH,CIN,PM,XTR,CEL].[Metazoa].RF00026.snRNA                UUUUUAAG..UGCGAUAA..GG-GCCCAUUGU...UAUUGGAACGAUA.CAGAGAAGAUU.AGCUGGGCCUUUG.C.....G.---.----GACAUGCA.AAA.U...UCU...CA.AG.C....A...A...A..UGA..CA.AUA.G..U..
#=GR U6.dvex316384.-.26.124.[AC,CSA,DRE,LCH,CIN,PM,XTR,CEL].[Metazoa].RF00026.snRNA        PP ********..****6665..55.5789*****...*************.***********.*************.*.....9.........9*******.***.*...***...**.**.*....*...*...*..***..**.**9.9..9..
U6.dvex317213.-.119.208.[AC,DRE,LCH,CEL,CSA,PM,CIN,XTR].[Metazoa].RF00026.snRNA               -UUGC-GC..AUGGGCGC..AGC--------C...AAUUGGAACGAUA.CAGAGAAGAUU.AGCCUGGCCCUUG.G.....-.---.----GACACGCA.AAA.U..uCCC...CA.GU.C....A...U...U..GUC..AA.UUG.U..C..
#=GR U6.dvex317213.-.119.208.[AC,DRE,LCH,CEL,CSA,PM,CIN,XTR].[Metazoa].RF00026.snRNA       PP .4444.34..44444444..444........3...799**********.***********.************9.6...............89*****9.887.7..4777...77.77.8....9...9...9..999..99.999.9..9..
U6.dvex319144.+.145.232.[AC,CEL,CIN,CSA,DRE,LCH,PM,XTR].[Metazoa].RF00026.snRNA               UUUUUAAU..CGCGACAA..GGACCCAGCU--...AAUUGGAACGAUG.CAGAGAAGAUU.AGCCGGGCCCUUG.U.....G.GAA.UGUGGACACGCA.AAA.U...UGU...--.--.-....-...-...-..---..--.---.-..-..
#=GR U6.dvex319144.+.145.232.[AC,CEL,CIN,CSA,DRE,LCH,PM,XTR].[Metazoa].RF00026.snRNA       PP ********..****9999..9988888777.....579**********.***********.*************.*.....*.***.************.***.*...***...........................................
U6.dvex32054.+.953.1052.[AC,CSA,DRE,LCH,PM,CEL].[Metazoa].RF00026.snRNA                       -UCUUAAU..UGCGACAA..GAGCCUAGUU--...AAUUGAAGCGAUU.CAGAGAAGAUU.AGCUCGGCCCUUG.U.....G.---.----GACACGCU.AAA.U...UGU...CA.AG.U....C...AaugU..CAA..UU.GUU.A..A..
#=GR U6.dvex32054.+.953.1052.[AC,CSA,DRE,LCH,PM,CEL].[Metazoa].RF00026.snRNA               PP .*******..********..**97766655.....579**********.***********.*************.*.....9.........9*******.***.*...***...**.*9.7....5...32226..777..87.788.8..8..
U6.dvex321671.+.101.204.[PM,AC,LCH,CEL,CIN,CSA,DRE,XTR].[Metazoa].RF00026.snRNA               ------UC..UUUG-CGA..CAAAGGCACAGC..uAAUUGGAACGAUA.CAGAGAAAAUU.AGCAGAGCCCUUG.U.....G.GUC.AGUGGACACACA.AAA.U...UGU...CA.AG.Uc.gaU...G...U..CAA..AU.CGU.U..A..
#=GR U6.dvex321671.+.101.204.[PM,AC,LCH,CEL,CIN,CSA,DRE,XTR].[Metazoa].RF00026.snRNA       PP ......44..5555.756..777777777765..499***********.***********.*************.*.....*.***.************.***.*...***...**.*9.63.322...3...4..555..55.556.6..6..
U6.dvex322892.+.174.276.[AC,DRE,LCH,PM,CEL,CIN,CSA,XTR].[Metazoa].RF00026.snRNA               -UUUUCUA..UUUGCAAU..AAGGGCCCAGCU...AAUUGGAACGAUA.CGGAGAAGAUU.AGCUCGGCCCUUG.U.....G.---.----GACGCGCA.AAA.UuguCAA...GA.AA.C....G...C...U..UCA..AA.UCAgC..U..
#=GR U6.dvex322892.+.174.276.[AC,DRE,LCH,PM,CEL,CIN,CSA,XTR].[Metazoa].RF00026.snRNA       PP .9999999..99998888..989999999999...*************.***********.*************.9.....9.........999*****.*99.9444566...88.99.9....9...9...9..999..88.86425..6..
U6.dvex327277.+.168.261.[DRE,AC,LCH,PM,CEL,CIN,CSA,XTR].[Metazoa].RF00026.snRNA               UUUUAA--..UUGCGAUA..AAGGCCCAUGGU...AAUUGGAACGAUA.CAGAGAAGAUU.AGCUAGGCCUUUG.C.....G.---.----GACAUGCA.AAG.U...UGU...CA.AG.C....A...A...A..UGU..CA.A--.-..-..
#=GR U6.dvex327277.+.168.261.[DRE,AC,LCH,PM,CEL,CIN,CSA,XTR].[Metazoa].RF00026.snRNA       PP **9995....44444799..9***********...*************.***********.*************.*.....9.........9*******.***.*...***...**.**.*....9...8...8..887..77.7.........
U6.dvex327865.-.51.150.[AC,CEL,CSA,DRE,LCH,PM,XTR].[Metazoa].RF00026.snRNA                    UUUUUAAU..UGCGAUAA..GAG-CCCAUGGU...AAUUGGAACGAUA.CAGAGAAGAUU.AGCUGGGCCCUUG.G.....G.---.----GACGAGCA.UAC.U...UGU...CA.AG.U...cA...A...U..GUC..AA.UUG.U..U..
#=GR U6.dvex327865.-.51.150.[AC,CEL,CSA,DRE,LCH,PM,XTR].[Metazoa].RF00026.snRNA            PP ********..****7777..776.56788899...*************.***********.************9.8.....7.........88999***.***.*...***...**.*9.6...24...5...5..556..66.666.7..7..
U6.dvex343191.-.82.179.[AC,CSA,LCH,PM,CEL].[Metazoa].RF00026.snRNA                            --UUUUUCauUGCGACAA..GGCACAGC---U...AAUUGGAACAAUA.CUGAGAAGAUU.AGCUGGGCCCUUG.U.....G.A--.-----ACACGCC.AAA.U...UGU...CA.AG.Uc..aA...U...G..CCA..GU.UUU.U..-..
#=GR U6.dvex343191.-.82.179.[AC,CSA,LCH,PM,CEL].[Metazoa].RF00026.snRNA                    PP ..5555554567778888..75887754...4...78***********.***********.*************.*.....9.4........7******.***.*...***...**.*9.63..24...4...5..555..55.555.5.....
U6.dvex344311.-.107.205.[AC,CEL,CIN,CSA,DRE,LCH,PM,XTR].[Metazoa].RF00026.snRNA               -UUUUUAA..UUGCGAUA..AGGGCCCAUGGU...AAUUGGAACGAUA.CAGAGAAGAUU.AGCUGGGCCUUUG.C.....G.---.----GACAUGCA.AAA.U...UGU...CA.AG.C....A...A...A..UAA..AU.GUC.A..A..
#=GR U6.dvex344311.-.107.205.[AC,CEL,CIN,CSA,DRE,LCH,PM,XTR].[Metazoa].RF00026.snRNA       PP .7777777..77666677..767889999999...*************.***********.*************.*.....9.........9*******.***.*...***...**.**.*....*...9...9..999..98.888.8..8..
U6.dvex366126.-.5.106.[DRE,LCH,AC,PM,CEL,CSA,XTR].[Metazoa].RF00026.snRNA                     UCGUUUUA..AUUG-CGA..CGAAGCCCAGCU...AAUUGGAACGAUA.CAGAGAAGAUU.AGCUGGGCUCUUG.U.....G.A--.-----ACACGAA.AAA.UuguCAA...GA.AA.C....G...C...U..GCA..AC.CAG.U..G..
#=GR U6.dvex366126.-.5.106.[DRE,LCH,AC,PM,CEL,CSA,XTR].[Metazoa].RF00026.snRNA             PP ********..9999.***..************...*************.***********.*************.*.....9.5........7999999.999.8455667...99.99.*....*...*...*..***..**.999.9..9..
U6.dvex367402.-.105.201.[AC,DRE,LCH,CEL,PM,CSA,CIN,XTR].[Metazoa].RF00026.snRNA               CUAGU---..UACGCCAC..UGGGCCCAUGGU...AAUUGGAACGAUA.CAGAGAAGAUU.AGCUAGGCCUUUG.C.....G.---.----GACAUGCA.AAG.U...UGU...CA.AG.C....A...A...A..UGU..CA.AUG.G..U..
#=GR U6.dvex367402.-.105.201.[AC,DRE,LCH,CEL,PM,CSA,CIN,XTR].[Metazoa].RF00026.snRNA       PP *****.....8999****..************...*************.***********.*************.*.....9.........9*******.***.*...***...**.**.*....*...9...9..999..99.999.9..9..
U6.dvex371652.+.54.154.[DRE,AC,LCH,PM,CEL,CIN,CSA,XTR].[Metazoa].RF00026.snRNA                --UUGUAC..UUCCAACA..AAGGCCCAGC-U...AAUUGGAACGAUA.CAAAGAAGAUU.AGCUCGGCCCUUG.U.....G.---.----GACGCGCA.AAA.UuguCAA...GA.AA.C....G...C...U.uCAA..UC.AGC.U..G..
#=GR U6.dvex371652.+.54.154.[DRE,AC,LCH,PM,CEL,CIN,CSA,XTR].[Metazoa].RF00026.snRNA        PP ..666666..66666666..6666555554.4...789**********.***********.*************.9.....9.........99******.**9.9333445...67.77.7....7...5...5.0555..66.667.7..7..
U6.dvex373848.-.149.245.[AC,CEL,CIN,CSA,DRE,LCH,PM,XTR].[Metazoa].RF00026.snRNA               --UUUAAU..UGCGAUAA..A-GGCCCAUGGU...AAUUGGAACGAUA.CAGAGAAGAUU.AGCUAGGCCUUUG.C.....G.---.----GACAUGCA.AAG.U...UGU...CA.AG.C....A...A...A..UGU..CA.AUG.G..U..
#=GR U6.dvex373848.-.149.245.[AC,CEL,CIN,CSA,DRE,LCH,PM,XTR].[Metazoa].RF00026.snRNA       PP ..666666..77775555..4.5578999999...*************.***********.*************.*.....9.........9*******.***.*...***...**.**.*....*...9...9..999..99.999.9..9..
U6.dvex399655.-.161.253.[AC,DRE,LCH,PM,CEL].[Metazoa].RF00026.snRNA                           ----CUUU..UUAAUUGC..GACAAGCUC---...-CUUGGAACGAUA.CAGAGAAGAUU.AGCUGGGCCCUUG.U.....A.---.----GACACGCA.AAA.U...UGU...UA.AG.C...cA...U...U..GUC..UA.UUA.A..U..
#=GR U6.dvex399655.-.161.253.[AC,DRE,LCH,PM,CEL].[Metazoa].RF00026.snRNA                   PP ....7777..77777777..777766655.......69**********.***********.************9.8.....5.........9*******.***.*...***...**.**.7...36...7...7..889..99.999.9..9..
U6.dvex408109.-.129.227.[AC,CEL,CIN,CSA,DRE,LCH,PM,XTR].[Metazoa].RF00026.snRNA               -UUUUUAA..UUGCGAUA..AAGGCCCAUGGU...AAUUGGAACGAUA.CAGAGAAGAUU.AGCUGGGCCUUUG.C.....G.---.----GACAUGCA.AAA.U...UGU...CA.AG.C....A...A...A..UGU..CA.AUG.G..U..
#=GR U6.dvex408109.-.129.227.[AC,CEL,CIN,CSA,DRE,LCH,PM,XTR].[Metazoa].RF00026.snRNA       PP .9999999..88888889..989999******...*************.***********.*************.*.....9.........9*******.***.*...***...**.**.*....*...9...9..999..99.999.8..8..
U6.dvex409951.+.142.241.[AC,CEL,CIN,CSA,DRE,LCH,PM,XTR].[Metazoa].RF00026.snRNA               -UUUUCUA..CUUGCAAU..AAGGGCCCAGCU...AAUUGGAACGAUA.CAGAGAAAAUU.AGCUCGGCCCUUG.U.....G.---.----GACGCACA.AAA.U...UGU...CA.AG.U...cA...A...U..GUC..AA.UUG.U..C..
#=GR U6.dvex409951.+.142.241.[AC,CEL,CIN,CSA,DRE,LCH,PM,XTR].[Metazoa].RF00026.snRNA       PP .9999999..99998888..888888888899...*************.***********.*************.*.....9.........99******.***.*...***...**.*9.6...24...5...5..566..66.777.7..7..
U6.dvex422065.-.171.252.[DRE,LCH,PM,XTR,CIN,CSA,SCE,AC,CEL].[Metazoa].RF00026.snRNA           --------..--------..---------UAA...AAUUGGAACGAUA.CAGAGAAGUUU.AGCAUGGCCCCUG.C.....G.CAA.GGAUGACACGCA.AAA.U...CGU...GA.AG.C....G...U...U..CCA..UA.UUU.U..U..
#=GR U6.dvex422065.-.171.252.[DRE,LCH,PM,XTR,CIN,CSA,SCE,AC,CEL].[Metazoa].RF00026.snRNA   PP .............................***...*************.***********.*************.*.....*.***.************.***.*...***...**.**.*....*...*...*..***..**.***.*..*..
U6.dvex433683.+.2465.2558.[AC,DRE,LCH,PM,CIN,CSA,XTR,CEL].[Metazoa].RF00026.snRNA             -UUUUGAU..UGCGACAA..GGGUCCAGCU--...AAUUGGAACGAUA.UAGAGAAGAUU.AGCUGGGCCCUUG.U.....G.---.----GACACACA.AAA.U...UGU...CA.AG.U....-...-...-..CAA..UU.GUU.A..A..
#=GR U6.dvex433683.+.2465.2558.[AC,DRE,LCH,PM,CIN,CSA,XTR,CEL].[Metazoa].RF00026.snRNA     PP .6666666..88898888..7587777776.....579**********.***********.*************.9.....9.........9*******.***.*...***...**.*9.5...............555..55.555.5..5..
U6.dvex462981.-.3427.3526.[AC,CEL,CSA,DRE,PM].[Metazoa].RF00026.snRNA                         UUUUUAGU..UACGACAA..AGGCACAGCUG-...-AUUGGAACGAUA.CAGAGAAGAUU.AGCUGGGCCCUUG.U.....G.AA-.----CACGCUAA.AAA.U...UGC...CA.AU.A....A...A...U..UGU..CA.AUU.A..U..
#=GR U6.dvex462981.-.3427.3526.[AC,CEL,CSA,DRE,PM].[Metazoa].RF00026.snRNA                 PP ********..****9999..99988777775.....79**********.***********.*************.9.....8.55......68889999.999.9...999...99.99.9....9...9...9..999..98.888.8..8..
U6.dvex464110.+.918.1020.[AC,CIN,CSA,DRE,PM,XTR,CEL,LCH].[Metazoa].RF00026.snRNA              ------AG..UCUACCAG..AGCCC-UUAAAA...AUUUAGAACGAUA.CAGAGAAGAUU.AAUAUGGCUUUUG.U.....UcCAA.AGAUGGCACUCA.AAA.U...UGU...GG.AG.C....G...C...U..UGA..AA.UUA.AaaA..
#=GR U6.dvex464110.+.918.1020.[AC,CIN,CSA,DRE,PM,XTR,CEL,LCH].[Metazoa].RF00026.snRNA      PP ......55..55555666..66655.555688...99***********.***********.*************.8.....63699.************.***.*...***...**.**.*....*...*...*..**9..99.986.5225..
U6.dvex474114.-.663.761.[AC,CSA,LCH,PM,XTR,CIN,DRE,CEL].[Metazoa].RF00026.snRNA               ----CUUU..UUAAUUGC..GACAAGGACACAgcuAAUUGGAACGAUA.CAGAAAAGAUU.AGCUGGGCACUUG.U.....G.---.----GACACGCA.AAA.U...UGU...CA.AG.U....G...U...A..UGA..AA.UAG.U..U..
#=GR U6.dvex474114.-.663.761.[AC,CSA,LCH,PM,XTR,CIN,DRE,CEL].[Metazoa].RF00026.snRNA       PP ....5555..44444444..444444444443334789**********.***********.*************.9.....9.........9*******.***.*...***...**.**.*....*...*...*..***..**.***.*..*..
U6.dvex482053.-.479.579.[AC,CSA,DRE,LCH,PM,CEL].[Metazoa].RF00026.snRNA                       CUUGGCAA..AUCGUGGU..AAGAGCCAAGCU...GAUUGAAACGACA.CAGAGAAGAUU.AGCCACGCCCUUG.A.....G.---.----GACACGCA.AAA.U...UGU...CA.AG.U...cA...A...U..AUC..AA.UUG.U..U..
#=GR U6.dvex482053.-.479.579.[AC,CSA,DRE,LCH,PM,CEL].[Metazoa].RF00026.snRNA               PP ********..********..************...*************.***********.************8.6.....5.........9*******.***.*...***...**.*9.6...25...5...6..666..67.777.7..7..
U6.dvex500805.+.1033.1130.[DRE,AC,LCH,PM,CIN,CSA,XTR,CEL].[Metazoa].RF00026.snRNA             --UUUAAU..UGCGACAA..GAGCACAGCU--...AAUUGGAACGAUA.CAGAGAAGAUU.AGCUGGGUCCUUG.U.....G.---.----GAAACGCA.AAA.U...UGU...CA.AG.Uc..aA...U...G..UCA..AU.UAC.A..A..
#=GR U6.dvex500805.+.1033.1130.[DRE,AC,LCH,PM,CIN,CSA,XTR,CEL].[Metazoa].RF00026.snRNA     PP ..777777..88888887..5665555555.....68***********.***********.*************.*.....9.........667*****.***.*...***...**.**.73..34...6...6..677..77.777.7..8..
U6.dvex509209.-.32.131.[AC,CEL,DRE,LCH,PM,CSA].[Metazoa].RF00026.snRNA                        CUUUUCUA..CUUGCAAU..AAGGGCCCAGCU...AAUUGGAACGAUA.CAGAAAAGAUU.AGCUCGGCCCUUG.U.....G.---.----GACGCGCA.GAA.U...UGU...CA.AG.A....C...A...A..UGU..CA.AUU.G..U..
#=GR U6.dvex509209.-.32.131.[AC,CEL,DRE,LCH,PM,CSA].[Metazoa].RF00026.snRNA                PP ********..****9999..*******99***...*************.***********.*************.*.....9.........99******.***.*...***...**.**.9....8...8...8..888..87.777.7..7..
U6.dvex524224.+.149.247.[DRE,AC,LCH,PM,CEL,CIN,CSA,XTR].[Metazoa].RF00026.snRNA               -UUUUAAU..UGCG-AUA..AGGGCUCAUGGU...AAUUGGAACGAUA.CAGAGAAAAUU.AGCUUGGCCUUUG.C.....G.---.----GACAUGCA.AAA.U...UGU...CA.AG.C....AgauG...U..CAA..UA.GUC.-..-..
#=GR U6.dvex524224.+.149.247.[DRE,AC,LCH,PM,CEL,CIN,CSA,XTR].[Metazoa].RF00026.snRNA       PP .5555555..6666.445..515667889999...*************.***********.*************.*.....9.........9*******.***.*...999...99.88.7....52214...5..666..66.666.......
U6.dvex532987.-.564.662.[AC,CEL,CIN,CSA,DRE,LCH,PM,XTR].[Metazoa].RF00026.snRNA               -UUUUUAA..UUGCGAUA..AAGGCCCAUGGU...AAUUGGAACGAUA.CAGAGAAGAUU.AGCUGGGCCUUUG.C.....G.---.----GACAUGCA.AAA.U...UGU...CA.AG.C....A...A...A..UGU..CA.AUA.G..U..
#=GR U6.dvex532987.-.564.662.[AC,CEL,CIN,CSA,DRE,LCH,PM,XTR].[Metazoa].RF00026.snRNA       PP .9999999..88888889..989999******...*************.***********.*************.*.....9.........9*******.***.*...***...**.**.*....9...9...8..888..88.888.8..8..
U6.dvex572224.-.428.537.[AC,DRE,LCH,PM,CEL,CIN,CSA,XTR].[Metazoa].RF00026.snRNA               GUACUUGCaaUUGAGCAG..UACAUAUACUAA...AAUUGGAACGAUA.CAGAGAAGAUU.AGCAUGGCCCCUGuC.....G.CAA.GGAUGACACGCA.AAA.U...CGU...GA.GG.C....G...U...U..UCA..AC.UUU.U..G..
#=GR U6.dvex572224.-.428.537.[AC,DRE,LCH,PM,CEL,CIN,CSA,XTR].[Metazoa].RF00026.snRNA       PP ********9888999***..************...*************.***********.************967.....*.***.************.***.*...***...**.**.*....*...*...*..***..**.***.*..*..
U6.dvex575169.-.56.154.[AC,CSA,DRE,LCH,PM,CIN,XTR,CEL].[Metazoa].RF00026.snRNA                --CUUUUU..UAUUGCAA..CAAGGACACAAC..uAAUUGGUACGAUA.CAGAGAAGAUA.AGCUAGACCCUUG.U.....G.---.----GAGACGCA.AAA.U...UGU...GA.AG.U....U...A...A..UGU..CG.AUU.G..U..
#=GR U6.dvex575169.-.56.154.[AC,CSA,DRE,LCH,PM,CIN,XTR,CEL].[Metazoa].RF00026.snRNA        PP ..333333..44444555..344444444443..479***********.***********.*************.9.....9.........889*****.***.*...***...**.**.9....9...9...8..888..88.888.8..8..
U6.dvex576400.-.114.220.[DRE,CSA,XTR,CIN,AC,CEL,LCH,PM].[Metazoa].RF00026.snRNA               GUACUCGC..UUCGUUGG..UACAUAUACUAA...AAUUAGAAUGAUA.CAGAGAAGAUU.AGCAUGGCCCCUG.C.....G.CAA.GGAUGACACGCA.AAA.U...CGU...GA.AG.U....G...U...U..CGA..UA.UUU.U..U..
#=GR U6.dvex576400.-.114.220.[DRE,CSA,XTR,CIN,AC,CEL,LCH,PM].[Metazoa].RF00026.snRNA       PP ********..********..************...*************.***********.*************.*.....*.***.************.***.*...***...**.**.*....*...*...*..***..**.***.*..*..
U6.dvex585287.-.308.414.[DRE,CSA,XTR,CIN,AC,CEL,LCH,PM,SCE].[Metazoa].RF00026.snRNA           GUACUCGC..UUCGGCGG..UACAUAUACUAA...AAUUGGAACGAUA.CAGAGAAGAUU.AGCAUGGCCCCUG.C.....G.CAA.GGAUGACACGCA.AAA.U...CGU...GA.AG.C....G...U...U..CCA..UA.UUU.U..G..
#=GR U6.dvex585287.-.308.414.[DRE,CSA,XTR,CIN,AC,CEL,LCH,PM,SCE].[Metazoa].RF00026.snRNA   PP ********..********..************...*************.***********.*************.*.....*.***.************.***.*...***...**.**.*....*...*...*..***..**.***.*..*..
U6.dvex595726.-.285.383.[AC,DRE,LCH,PM,CEL,CIN,CSA,XTR].[Metazoa].RF00026.snRNA               CUUUUUAA.uUGCGACAA..GGGCCCAGCU--...AAUUGGAACAAUA.CAGAGAAGAUU.AGCUGGGCCCUUG.U.....A.---.----AACACGCA.AAA.U...UAU...CA.CG.U....C...A...U..CGU..CA.AUU.G..U..
#=GR U6.dvex595726.-.285.383.[AC,DRE,LCH,PM,CEL,CIN,CSA,XTR].[Metazoa].RF00026.snRNA       PP ****9998.566777777..7777666666.....689**********.***********.************9.8.....6.........58******.***.*...***...**.**.*....*...*...*..***..**.**9.9..9..
U6.dvex605801.+.107.200.[AC,CEL,CSA,DRE,LCH,XTR,PM].[Metazoa].RF00026.snRNA                   -UGGGCAA..UAAGGGCC..CAGGU-------...AAUUGGAACGAUA.CAGAGAAGAUU.AGCUCGGCCCUUA.C.....G.---.----GACUGUCA.AUUgU...CAA...GA.AA.C....G...C...U..UCA.aUC.AGU.U..G..
#=GR U6.dvex605801.+.107.200.[AC,CEL,CSA,DRE,LCH,XTR,PM].[Metazoa].RF00026.snRNA           PP .****999..999999**..*9966..........69***********.***********.*************.*.....9.........44444444.44426...99*...**.**.*....9...7...7..666.145.556.6..6..
U6.dvex608811.-.830.927.[AC,CEL,CIN,CSA,DRE,LCH,PM,XTR].[Metazoa].RF00026.snRNA               -UUUUUAA..UCGCGAAA..AAGGCCCAG-CU...AAUUGGAACGAUA.CAGAGAAGAUU.AGCUGGGCCCUUG.U.....G.---.----GACACGCA.AAA.U...UGU...CA.AC.U....C...G...A..CGC..CA.AUU.G..U..
#=GR U6.dvex608811.-.830.927.[AC,CEL,CIN,CSA,DRE,LCH,PM,XTR].[Metazoa].RF00026.snRNA       PP .6666665..55554555..545444444.45...899**********.***********.*************.9.....9.........9*******.***.*...***...**.*9.8....8...8...8..877..77.777.7..7..
U6.dvex610114.+.657.756.[AC,CIN,CSA,DRE,LCH,PM,XTR,CEL].[Metazoa].RF00026.snRNA               -UUUUAAU..UGCGACAA..GGGCUCAGCUA-...-AUUGGAACGAUA.CACAGAAGAUU.AGCUGGGCCCUUA.U.....G.---.----GACACGCA.AAA.U...UGU...CG.AG.Uc.aaU...A...U..CAA..UU.UAA.U..C..
#=GR U6.dvex610114.+.657.756.[AC,CIN,CSA,DRE,LCH,PM,XTR,CEL].[Metazoa].RF00026.snRNA       PP .7788888..99999999..87999888885.....79**********.***********.************9.9.....8.........9*******.***.9...877...66.66.42.215...6...7..888..88.888.9..9..
U6.dvex619354.+.67.167.[DRE,AC,LCH,PM,CEL,CIN,CSA,XTR].[Metazoa].RF00026.snRNA                UUUUUGAU..UGCGACUA..AAGCACAGCUAU...AAUUGAAACGAUC.CAGAGAAGAUU.AGCAGGUCCCUUG.U.....G.---.----GACAUGCA.AAA.U...UGU...CA.AG.U...cA...A...U..GUC..AA.UUG.C..C..
#=GR U6.dvex619354.+.67.167.[DRE,AC,LCH,PM,CEL,CIN,CSA,XTR].[Metazoa].RF00026.snRNA        PP ********..********..************...*************.***********.************9.9.....8.........9*******.***.*...***...**.*9.6...24...4...5..555..66.666.6..6..
U6.dvex619958.+.139.235.[LCH,PM,AC,CIN,CSA,DRE,XTR,CEL].[Metazoa].RF00026.snRNA               --UUCAAU..UGCGAUGA..GGG-CCUAGU-U...AAUUGGAAAGAUA.UAGAGAAGAUU.AGCUUGGCUCAUG.U.....G.---.----GACACGCA.AAA.U...UGU...CA.AG.U...cA...A...U..GCC..AA.UUG.U..C..
#=GR U6.dvex619958.+.139.235.[LCH,PM,AC,CIN,CSA,DRE,XTR,CEL].[Metazoa].RF00026.snRNA       PP ..666666..77776666..555.444444.3...679**********.***********.*************.9.....9.........9*******.***.*...***...**.*9.6...35...6...6..677..77.777.7..7..
U6.dvex620057.+.187.286.[DRE,AC,LCH,PM,CEL,CIN,CSA,XTR].[Metazoa].RF00026.snRNA               -UUUUUAA..UUGCGAUA..AGGGCCCAUGGU...AAUUGGAACGAUA.CAGAGAAGAUU.AGCUUGGCCUUUG.U.....G.---.----GACAAGUA.AAA.U...UGU...CA.AG.U...cA...A...U..GUC..AG.UUG.U..C..
#=GR U6.dvex620057.+.187.286.[DRE,AC,LCH,PM,CEL,CIN,CSA,XTR].[Metazoa].RF00026.snRNA       PP .7777777..77666677..767889999999...*************.***********.*************.9.....9.........99******.***.*...***...**.*9.7...23...4...4..444..55.666.6..6..
U6.dvex620574.-.297.403.[AC,CEL,CIN,CSA,DRE,LCH,PM,XTR].[Metazoa].RF00026.snRNA               UUGAUUUA..AUUG-CGA..CAAGGUUCAGCU...GAUAGGAACGAUA.CAGAGAAGAUC.AGCUGGGCCCUUG.U.....G.GAA.UGUGAACACGCA.AAA.U...UAG...CA.AG.Uc..aA...U...G..UCA..CU.UAG.U..-..
#=GR U6.dvex620574.-.297.403.[AC,CEL,CIN,CSA,DRE,LCH,PM,XTR].[Metazoa].RF00026.snRNA       PP ********..9999.999..***99999999*...*************.***********.*************.*.....*.***.************.***.9...988...88.88.62..23...4...4..555..55.555.5.....
U6.dvex621903.+.447.550.[DRE,AC,PM,LCH,CIN,CSA,XTR,CEL].[Metazoa].RF00026.snRNA               -------C..UUUG-CGA..CAAAGGCACAAC..uAAUUGGAACGAUA.CAGAGAAAAUU.AGCAAAGCCCUUG.U.....G.GAC.AGUGGACACAUA.GAA.U...UGU...CA.AG.UcaauG...U...C..AAA..UU.GUU.A..A..
#=GR U6.dvex621903.+.447.550.[DRE,AC,PM,LCH,CIN,CSA,XTR,CEL].[Metazoa].RF00026.snRNA       PP .......5..6666.778..888888888775..589***********.***********.*************.*.....*.***.************.***.*...***...**.99.633224...4...4..455..55.566.6..7..
U6.dvex625885.-.745.848.[AC,CIN,CSA,DRE,LCH,PM,XTR,CEL].[Metazoa].RF00026.snRNA               UUGCUCAC..ACUG-CAG..UACAAAUACUAA...AUUGAAAACGAUA.CACAAAAGAUU.AGCAUGACCCUUG.C....aG.UAA.CGAUGACACGCA.AAA.A...---...GA.AA.A....U...U...G..UGA..UA.GCA.C..U..
#=GR U6.dvex625885.-.745.848.[AC,CIN,CSA,DRE,LCH,PM,XTR,CEL].[Metazoa].RF00026.snRNA       PP ********..9999.***..************...*************.***********.*************.8....67.9**.************.986.4.........55.55.5....5...5...5..555..55.555.5..5..
U6.dvex632558.-.640.739.[AC,CEL,CSA,DRE,LCH,PM,XTR].[Metazoa].RF00026.snRNA                   -UUUUUAA..UUGCGAUA..AAGGCUCAUGGU...AAUUGGAACGAUA.CAGAGAAGACU.AGCUGGGCCUUUG.C.....G.---.----GACACGCA.AUA.U..gUCA...AU.AG.U....C...A...A..AAA..CA.CUG.U..A..
#=GR U6.dvex632558.-.640.739.[AC,CEL,CSA,DRE,LCH,PM,XTR].[Metazoa].RF00026.snRNA           PP .9999999..88888888..88899999999*...*************.***********.*************.*.....9.........999***99.866.6..3344...44.66.6....6...6...6..777..88.899.9..9..
U6.dvex696722.+.259.350.[DRE,AC,LCH,PM,CEL,CIN,CSA,XTR].[Metazoa].RF00026.snRNA               --UUUCAA..UCGCGCUA..AGGCUCCAGCU-...AAUUGGAACGAUA.CAGAGAAGAUC.AGCUUGGCCCUUG.U.....G.---.----GACACGCA.AAA.U...CGU...CA.AG.U....C...A...U..UUG..UC.---.-..-..
#=GR U6.dvex696722.+.259.350.[DRE,AC,LCH,PM,CEL,CIN,CSA,XTR].[Metazoa].RF00026.snRNA       PP ..777777..65555666..55666665543....679**********.***********.*************.*.....9.........9*******.***.*...***...**.**.9....8...8...8..777..77...........
U6.dvex723805.-.44.142.[AC,CEL,CIN,CSA,DRE,LCH,PM,XTR].[Metazoa].RF00026.snRNA                -UUUUUAA..UUGCGAUA..AGGGCCCAUGGU...AAUUGGAACGAUA.CAGAGAAGAUU.AGCUGGGCCUUUG.C.....G.---.----GACAUGCA.AAA.U...UGU...CA.AG.C....A...A...A..UGU..CA.AUC.A..G..
#=GR U6.dvex723805.-.44.142.[AC,CEL,CIN,CSA,DRE,LCH,PM,XTR].[Metazoa].RF00026.snRNA        PP .7777777..77666677..767889999999...*************.***********.*************.*.....9.........9*******.***.*...***...**.**.*....*...*...9..999..99.999.9..9..
U6.dvex762323.+.47.159.[AC,CSA,DRE,LCH,PM,XTR,CEL,CIN].[Metazoa].RF00026.snRNA                -UUUUUUA..AUCACGAC..AAGAGCCCAGCA...AAUUGGAACGAUA.CAGAGAAGAUU.AGCUGGGUCCUUG.UcgcaaU.CAA.AAAAGACAUGGA.AAA.U...UGU..cGA.AU.C....A...A...U.gUCA..AU.UUU.C..A..
#=GR U6.dvex762323.+.47.159.[AC,CSA,DRE,LCH,PM,XTR,CEL,CIN].[Metazoa].RF00026.snRNA        PP .8888777..77777777..878888888889...*************.***********.************9.5422224.677.99********99.999.8...776..499.98.8....7...6...5.2566..66.666.6..7..
U6.dvex790590.+.1899.1996.[AC,CIN,CSA,DRE,LCH,PM,CEL,XTR].[Metazoa].RF00026.snRNA             --UUUAAU..UGCGAGA-..-AGGGCCCAGCU...AAUUGGAACCAUA.CAGAGAAGAUU.AGCUAAGCCCUUG.U.....G.---.----GACACGCA.AAA.U...UGU...CU.AG.Uc..aA...U...G..UCA..AU.UGU.C..A..
#=GR U6.dvex790590.+.1899.1996.[AC,CIN,CSA,DRE,LCH,PM,CEL,XTR].[Metazoa].RF00026.snRNA     PP ..666666..6666433....55555555556...79***********.***********.*************.*.....9.........9*******.***.*...***...99.99.73..34...5...5..666..66.667.7..7..
U6.dvex803481.-.1038.1137.[AC,CSA,DRE,LCH,PM,CEL].[Metazoa].RF00026.snRNA                     CUUUUUAA.uUGCGACAA..GGGUCCAGCU--...AAUUGGAACGAUA.CAGAAAAAAUU.AGCUGGGCCCUUG.U.....G.---.----GACACGCC.AAU.U...UGU...CA.AG.Uc.aaU...G...U..CAA..UA.UUU.-..-..
#=GR U6.dvex803481.-.1038.1137.[AC,CSA,DRE,LCH,PM,CEL].[Metazoa].RF00026.snRNA             PP ****9998.566777777..7666666665.....689**********.***********.*************.9.....9.........9*******.***.*...***...**.*9.73.323...5...8..899..99.999.......
U6.dvex819947.-.395.494.[AC,CEL,CSA,DRE,LCH].[Metazoa].RF00026.snRNA                          UUUUUAAU..UGCGAUAA..AAGGCCCAACU-...AAGGGGAACAAUA.CAGAGAAGAUU.AGCUGGGCCCUUG.U.....G.A--.-----AUACGCA.AAA.U...UGU..uAA.AA.C....A...A...U..GUC..AA.UUG.U..U..
#=GR U6.dvex819947.-.395.494.[AC,CEL,CSA,DRE,LCH].[Metazoa].RF00026.snRNA                  PP ********..****9999..88887777655....5678*********.***********.*************.*.....9.5........5799999.999.9...876..156.67.8....8...8...8..888..88.888.8..8..
U6.dvex856459.+.259.357.[LCH,PM,AC,CIN,CSA,DRE,XTR,CEL].[Metazoa].RF00026.snRNA               --UUUUAA.uUGCG-AUA..AGGGCCCAUGGU...AAUUGGAACGAUA.CAGAAAAGAUU.AGCUGGGCCUUUG.C.....G.---.----GACAUGCA.AAA.U...UGU...CA.AG.U...cA...A...U..GUC..AA.UUG.U..C..
#=GR U6.dvex856459.+.259.357.[LCH,PM,AC,CIN,CSA,DRE,XTR,CEL].[Metazoa].RF00026.snRNA       PP ..555555.15555.556..646788999999...*************.***********.*************.*.....9.........9*******.***.*...***...**.*9.6...24...5...5..566..66.777.7..7..
U6.dvex857214.+.352.450.[DRE,AC,LCH,PM,CIN,CSA,XTR,CEL].[Metazoa].RF00026.snRNA               ---UUUAAauUGCGACAA..GGGCACAACU--...AAUUGGAACGAUA.CAAAGAAGAUU.AGCUGGGCCCUUG.U.....G.---.----GACACACA.AAA.U...UGU...CA.AG.Uc.aaG...G...U..CAA..UU.GUU.A..-..
#=GR U6.dvex857214.+.352.450.[DRE,AC,LCH,PM,CIN,CSA,XTR,CEL].[Metazoa].RF00026.snRNA       PP ...555542466677776..4666666666.....689**********.***********.*************.9.....9.........9*******.***.*...***...**.*9.73.334...5...6..666..66.666.6.....
U6.dvex861324.+.280.379.[AC,CIN,CSA,DRE,LCH,PM,XTR,CEL].[Metazoa].RF00026.snRNA               -UUUUUUA..ACUGCAAC..GAGCGACUAGCU...AAUUGAAACGAUA.CAAAUAAGAUU.AGCUGGGCCCUUG.C.....G.---.----GACACGCA.AAA.U...UGU...UA.AG.U...cA...A...U..GUC..AA.UUG.U..C..
#=GR U6.dvex861324.+.280.379.[AC,CIN,CSA,DRE,LCH,PM,XTR,CEL].[Metazoa].RF00026.snRNA       PP .5555554..55554444..545555555566...9************.***********.*************.*.....9.........9*******.***.*...***...**.*9.6...24...5...5..566..66.777.7..7..
#=GC SS_cons                                                                                  <<<<<___..______>>..>>>:::::::::...:::::::::::::.:::::::::::.:::::::::::::.:.....:.:::.::::::::::::.:::.:...:::...::.::.:....:...:...:..:::..::.:::.:..:..
#=GC RF                                                                                       gugcuugc..UucGgCag..cacAUAUAcUAA...AAUUGGAAcGAUA.CAGAGAAGAUU.AGCAUGGCCCCUG.C.....G.CAA.GGAUGACACGCA.AAu.U...CGU...GA.AG.c....G...U...U..CCA..uA.UUU.U..U..
//
