# Supplementary material for: Automated detection of ncRNAs in the draft genome sequence of a colonial tunicate: the carpet sea squirt Didemnum vexillum
Source: BMC Genomics. 2016 Aug 30;17(1):691. doi: 10.1186/s12864-016-2934-5 (PMC5006418; doi:10.1186/s12864-016-2934-5)
Supplement: Additional file 3 — Parseable stockholm alignments files of ncRNA candidates on D. vexillum. (GZ 3403 kb) [file 12864_2016_2934_MOESM3_ESM.tar › SupplementalFiles3/RF01117.sto]

# STOCKHOLM 1.0
#=GF AU Infernal 1.1

AACT01001449.1/20206-20286/Ciona.savignyi.51511                           GUAUCAAUAUGCCUAGACCAGACAAAGUGUAUUGCGUUGUUGCAAUCGUAUUGCACUUGUCCCGGUCUAAGCAUU.UGGUAA
#=GR AACT01001449.1/20206-20286/Ciona.savignyi.51511                   PP ***************************************************************************.******
AABS01000020.1/506273-506353/Ciona.intestinalis.7719                      GUACCUGCAUACUUAGGCCUGGCGAAGUGCAUUGCGUUGUCAUGGUCGUAUUGCACUCGUCCCGGUCUAUGUAUC.UGGUAA
#=GR AABS01000020.1/506273-506353/Ciona.intestinalis.7719              PP ***************************************************************************.******
ciona-mir-92.dvex462830.-.1215.1292.[XTR].[Metazoa].RF01117.miRNA         -UAACAUCUCUCCAAGAUCAGGCUGAGUGCGAUAUUUA--AGAUGUCAUAUUGCACUAGUCCCGGUCUCAGUGAGuUGUUA-
#=GR ciona-mir-92.dvex462830.-.1215.1292.[XTR].[Metazoa].RF01117.miRNA PP .77777779*************************9988..5678999**************************96257777.
#=GC SS_cons                                                              :<<<<<<-<<<<-<<<<<<-<<<<<-<<<<<-<<<<<<_____>>->>>>->>>>>>>>>>-->>>>>>->>>>>.>>>>>:
#=GC RF                                                                   GuacCaguaugCuuaGaCCaGaCgaAGuGcaUugCGuuGUuauaaUCGuaUugCaCucGuCCCGGuCuaaGcauc.uGguaA
//
