# Supplementary material for: Automated detection of ncRNAs in the draft genome sequence of a colonial tunicate: the carpet sea squirt Didemnum vexillum
Source: BMC Genomics. 2016 Aug 30;17(1):691. doi: 10.1186/s12864-016-2934-5 (PMC5006418; doi:10.1186/s12864-016-2934-5)
Supplement: Additional file 3 — Parseable stockholm alignments files of ncRNA candidates on D. vexillum. (GZ 3403 kb) [file 12864_2016_2934_MOESM3_ESM.tar › SupplementalFiles3/RF00965.sto]

# STOCKHOLM 1.0
#=GF AU Infernal 1.1

AANU01256848.1/66356-66262/Macaca.mulatta.9544                       AGACAUGCAACUCAAGAAUAUAUUGAGAGCUCAUCCAUAGUUGUCAC...UGUCUCAGAUCA-UGA.CAAUUAUGGAUGAGCUCUUAAUAUAUCCCAGGC
#=GR AANU01256848.1/66356-66262/Macaca.mulatta.9544               PP ***********************************************...************.***.*********************************
AADB02016766.1/139001-139096/Homo.sapiens.9606                       AGACAUGCAACUCAAGAAUAUAUUGAGAGCUCAUCCAUAGUUGUCAC...UGUCUCAAAUCAGUGA.CAACUAUGGAUGAGCUCUUAAUAUAUCCCAGGC
#=GR AADB02016766.1/139001-139096/Homo.sapiens.9606               PP ***********************************************...****************.*********************************
mir-549.dvex109895.-.2935.3026.[XTR].[Metazoa].RF00965.miRNA         -AGCAUCUAACCU---GAAAAACACAAUUGGUGUCUGUGGUUGCUGCuggUGUCUAAAAUCAGCAGuCAACCACAGACACCAAUUAUGUUUUUCAU----
#=GR mir-549.dvex109895.-.2935.3026.[XTR].[Metazoa].RF00965.miRNA PP .445555555443...4777777777788888888888888886665222689*******999888778888888888888887777777777777....
#=GC SS_cons                                                         :::::::::::::::::<<<<<<<<<<<<<<<<<<<<<<<<<<<<<_..._____________>>>.>>>>>>>>>>>>>>>>>>>>>>>>>>:::::::
#=GC RF                                                              AGACAUGCAACUCAAGAauauauugaGaGCuCauCCauaguuGuCaC...UGUCUCAaAUCAguGa.CaacuauGGauGaGCuCucaauauauCCCAGGC
//
