# Supplementary material for: Automated detection of ncRNAs in the draft genome sequence of a colonial tunicate: the carpet sea squirt Didemnum vexillum
Source: BMC Genomics. 2016 Aug 30;17(1):691. doi: 10.1186/s12864-016-2934-5 (PMC5006418; doi:10.1186/s12864-016-2934-5)
Supplement: Additional file 3 — Parseable stockholm alignments files of ncRNA candidates on D. vexillum. (GZ 3403 kb) [file 12864_2016_2934_MOESM3_ESM.tar › SupplementalFiles3/RF00948.sto]

# STOCKHOLM 1.0
#=GF AU Infernal 1.1

AAWU01001985.1/4335-4234/Culex.quinquefasciatus.7176                                UUGAACUCAAUUUUcGUCGGCGUGCAUGU.AUCUGGUGCACGGUUuucaGUUGCAAUAUAGC.....UUCGUGACUAGAUUACAUGCUCGUCUAUGAAGUUGGGACCG.
#=GR AAWU01001985.1/4335-4234/Culex.quinquefasciatus.7176                        PP *****************************.**************989998999999999999.....*****************************************.
AAAB01008898.1/1736227-1736132/Anopheles.gambiae.180454                             UUAUUCUCCGCUUU.GUAGGCGUGCAUGUuUUCUAGUACACGUU-....-UUCAGUUAAAGU.....UUCGUGACUAGAUUACAUGCUCGUCUAUAAUACUGAGAUCG.
#=GR AAAB01008898.1/1736227-1736132/Anopheles.gambiae.180454                     PP **************.**************9************99......99**********.....*****************************************.
AAGE02017556.1/112272-112170/Aedes.aegypti.7159                                     AGAAACUCAAUUUUcGUCGGCGUGCAUGA.AUCUGGUGCACGGUU....UUCCAGUUGUAAUaucgcUUCGUGACUAGAUUACAUGCUCGUCUAUGAAGUUGAGAUCC.
#=GR AAGE02017556.1/112272-112170/Aedes.aegypti.7159                             PP *****************************.***************....999999999999999999*****************************************.
AABU01002774.1/21461087-21461183/Drosophila.melanogaster.7227                       UCUGACUCUAUUUU.GUCGGCGAACAUGG.AUCUAGUGCACGGUG....GUUCAUGAUUAAG.....UUCGUGACUAGAUUUCAUGCUCGUCUAUUAAGUUGGGUCAG.
#=GR AABU01002774.1/21461087-21461183/Drosophila.melanogaster.7227               PP **************.**************.***************....*************.....*****************************************.
AAQB01008976.1/70319-70416/Drosophila.willistoni.7260                               CUUGACUCUAUUUU.GUCGGCGAACAUGG.AUCUAGUGCACGGUU...uGUUCAUGAUUAAG.....UUCGUGACUAGAUUUCAUGCUCGUCUAUUAAGUUGGGUCAG.
#=GR AAQB01008976.1/70319-70416/Drosophila.willistoni.7260                       PP **************.**************.*************99...99************.....*****************************************.
mir-996.dvex370340.+.86.177.[PM,CIN,XTR,LCH,AC,DRE].[Metazoa].RF00948.miRNA         -UAUGCAUGCACGU.GUAUGCAUGCAUGC.CUCAUGUGUAUGUA-....-UGUAUGUGUAUG.....UAUG---UAUGUAUGCAUGCAUGUGUGUGUAUGUAUGCAUGu
#=GR mir-996.dvex370340.+.86.177.[PM,CIN,XTR,LCH,AC,DRE].[Metazoa].RF00948.miRNA PP .9************.**************.99998777655544......555666666666.....6654...5588999*************************999
mir-996.dvex400253.+.43.121.[CEL].[Metazoa].RF00948.miRNA                           ------UUUGAUC-.AAGUUCGUGAUUUG.AUCAAAUUCGCGAUU....-----UGAUCAAA.....UUCGUGAUUUGAU-CAAA-UUCGUAAUUCGAUCAAGU----.
#=GR mir-996.dvex400253.+.43.121.[CEL].[Metazoa].RF00948.miRNA                   PP ......6666666..44456777666666.9***********994.........45677889.....9***********9.4444.567776666666665555.....
#=GC SS_cons                                                                        :<<<<<<<-<<<<-.<<-<<<<<<<<<<<.<<<<<<<-<<<<___...._____________.....__>>>>>>>>>>>->>>>>>>>>>>->>->>>>->>>>>>>.
#=GC RF                                                                             ucgggCuCugcuuU.gucGgCGagCauGg.auCuaGugCaCGgUu....gUucauuuauAau.....UUCGuGaCuaGauUcCauGcuCGuCUauuaagcUGaGcccg.
//
