# Supplementary material for: Automated detection of ncRNAs in the draft genome sequence of a colonial tunicate: the carpet sea squirt Didemnum vexillum
Source: BMC Genomics. 2016 Aug 30;17(1):691. doi: 10.1186/s12864-016-2934-5 (PMC5006418; doi:10.1186/s12864-016-2934-5)
Supplement: Additional file 3 — Parseable stockholm alignments files of ncRNA candidates on D. vexillum. (GZ 3403 kb) [file 12864_2016_2934_MOESM3_ESM.tar › SupplementalFiles3/RF00002.sto]

# STOCKHOLM 1.0
#=GF AU Infernal 1.1

M36008.1/959-1112/Xenopus.borealis.8354                                  GACUCUUAGCGGUGGAUCACUCGGCUCGUGCGUCGAUGAAGAACGCAGCUAGCUGCGAGAAUUAGUG.UGAAUUGCAGGACA.CAUUGAUCAUCGACAC.UUCGAACGCACCUUGCGGCCC.CGGGUUCC.uCCCGGGGCUACGCCUGUCUGAGGGUCG
#=GR M36008.1/959-1112/Xenopus.borealis.8354                          PP *******************************************************************.**************.****************.*********************.******99.9***************************
X53538.1/2090-2241/Herdmania.momus.7733                                  GACUCUCAACGGUGGAUCACUCGGCUCGCGAGUCGAUGAAGGACGCAGCUAAGUGCGAGAAGUGGUG.UGAAUUGCAGAACA.CAUUGAACGUCGAC-C.UUCGAACGCGAAUGGCGGUCU.CGGGUUAA..UCCGGGACCACGUCUGCCUCAGGGUUG
#=GR X53538.1/2090-2241/Herdmania.momus.7733                          PP *******************************************************************.**************.*************5.6.99*******************.********..***************************
U13369.1/6624-6776/Homo.sapiens.9606                                     GACUCUUAGCGGUGGAUCACUCGGCUCGUGCGUCGAUGAAGAACGCAGCUAGCUGCGAGAAUUAAUG.UGAAUUGCAGGACA.CAUUGAUCAUCGACAC.UUCGAACGCAC-UUGCGGCCC.CGGGUUCC.uCCCGGGGCUACGCCUGUCUGAGCGUCG
#=GR U13369.1/6624-6776/Homo.sapiens.9606                             PP *******************************************************************.**************.****************.**********9.5********.******99.9***************************
X99212.1/685-824/Chironomus.tentans.7153                                 AACCCUAGACAGGGGAUCACUUGGCUCAUGGGUCGAUGAAGACCGCAGCAAACUGCGCGUCGCCAUG.UGAACUGCAGGACA.CAUG-AUCAUUGACAU.GUUGAACGCAUAUUGCGCCUU.A---UACA..---UUUGGU-UCUCUUUAUAAU-----
#=GR X99212.1/685-824/Chironomus.tentans.7153                         PP *******************************************************************.**************.***9.6**********.*********************.9...8888.....999***.888999999999.....
L78065.1/3758-3910/Anopheles.albimanus.7167                              AACCCUAGGCAGGGGAUCACUCGGCUCAUGGAUCGAUGAAGACCGCAGCUAAAUGCGCGUCAGAAUG.UGAACUGCAGGACA.CAUG-AACACCGACAC.GUUGAACG-AUAUUGCGCAUU.GCACGACUcaGUGCGAUGUACACAUUUUUGAGUGCCC
#=GR L78065.1/3758-3910/Anopheles.albimanus.7167                      PP *******************************************************************.**************.***9.6**********.********.************.*******99****************************
AF158725.1/345-497/Thalia.democratica.34761                              AUCUCUUAGCGGUGGAUCACUCGGCUCGAGCGUCGAUGAAGGACGGAGCUAGCUCCGAGAAGUAAUG.UGAAUUGCAGGACA.CAUUGAGCAUCGAUAU.UCUGAACGCGUAUUGCGGCCU.CGGGUAAU..CCUGGGGCCACGUCCGUCUCAGGGUCU
#=GR AF158725.1/345-497/Thalia.democratica.34761                      PP *******************************************************************.**************.****************.*********************.********..***************************
X03680.1/3159-3308/Caenorhabditis.elegans.6239                           UAGCUUCAGCGAUGGAUCGGUUGCAUCGAGUAUCGAUGAAGAACGCAGCUUGCUGCGUUACUUACCA.CGAAUUGCAGA-CG.CUUAGAGUGGUGAAAU.UUCGAACGCAU--AGCACCAA.CUGGGCCU..CCAGUUGGUACGUCUGGUUCAGGGUUG
#=GR X03680.1/3159-3308/Caenorhabditis.elegans.6239                   PP *******************************************************************.*********65.6*.****************.*********98..********.********..***************************
M21017.1/2722-2844/Drosophila.melanogaster.7227                          AACUCUAAGCGGUGGAUCACUCGGCUCAUGGGUCGAUGAAGAACGCAGCAAACUGUGCGUCAUCGUG.UGAACUGCAGGACA.CAUG-AACAUCGACAU.UUUGAACGCAUAUCGCAGUCC.AUGCUG--..---------------------------
#=GR M21017.1/2722-2844/Drosophila.melanogaster.7227                  PP *******************************************************************.**************.***9.6**********.*********************.***998...............................
AF158724.1/274-427/Styela.plicata.7726                                   GACUCUUAACGGUGGAUCACUCGGCUCGCGAGUCGAUGAAGGACGCAGCCAAGUGCGAGAAGUAAUG.UGAAUUGCAGAACA.CAUUGAACGUCGACCU.UCUGAACGCGAAUUGCGGUCU.CGGGUCAA.uCCCGGGACCGCGUCUGCCUCAGGGUCG
#=GR AF158724.1/274-427/Styela.plicata.7726                           PP *******************************************************************.**************.****************.*********************.******99.9***************************
5_8S_rRNA.dvex117873.-.948.1092.[CEL,SCE].[Metazoa].RF00002.rRNA         GACGGUAAUAGGUGGAUUGCUAGGCUUGAGGAGAGAUGAAGGACGUGGCAAGCUGCGAUAAGCUCGGgGUAGGCGCACGCAU.CCUAUGAUCCCGAGAUgUCCGAAUGAGAAUCUUACACA.U-------..---UUGUGUAUUCCAGUACAUUGGUAU
#=GR 5_8S_rRNA.dvex117873.-.948.1092.[CEL,SCE].[Metazoa].RF00002.rRNA PP ***********************************************************998775551667789****9877.76655554444444433******************997.5............5799********************
5_8S_rRNA.dvex133342.-.645.799.[CEL,SCE].[Metazoa].RF00002.rRNA          GACUGUAGGCGGUGGAUGGUUCGAUGCCUCCAGUCAUGAAGGACGCAGGGAAUUGCGCAAUGCGGCA.CCGCAUGCAGAUCUuCCAGAAAUGCUUCUAU.CUUGAACGUACACGGCGCCUCuCGGCUUGU..GUCGGAGGCAAGUACACUUCAAAGUGC
#=GR 5_8S_rRNA.dvex133342.-.645.799.[CEL,SCE].[Metazoa].RF00002.rRNA  PP ************************99999999899********************************.9999********9625666788*********.********************769*******..***************************
#=GC SS_cons                                                             :::::::::::::::::::::::::::::::::::::::((((<<<<______>>>>,,,,,,,<<<.----<<____>>--.------->>>,,,,,,.)))),,,<<<___>>><<<<<.<<<<____..>>>>>>>>>::::::::::::::::::
#=GC RF                                                                  aACuCUuAgCGGuGGAUCACUcGGCUCguGagUCGAUGAagaaCGCAGCuAacUGCGaGaauuaguG.UGAAuuGCAGgaCA.CAUugAaCaccGAcAu.uucgAACGCauAUuGCggccc.cgGguacu..cCcggggccACguCUguuUcAGgGUcg
//
