# Supplementary material for: Automated detection of ncRNAs in the draft genome sequence of a colonial tunicate: the carpet sea squirt Didemnum vexillum
Source: BMC Genomics. 2016 Aug 30;17(1):691. doi: 10.1186/s12864-016-2934-5 (PMC5006418; doi:10.1186/s12864-016-2934-5)
Supplement: Additional file 3 — Parseable stockholm alignments files of ncRNA candidates on D. vexillum. (GZ 3403 kb) [file 12864_2016_2934_MOESM3_ESM.tar › SupplementalFiles3/RF00801.sto]

# STOCKHOLM 1.0
#=GF AU Infernal 1.1

AAKO01000485.1/3586-3680/Drosophila.sechellia.7238                                   UGGCUUUU..AUGUAU.UUACG.UUGCAUAUG.AAAUGAUAUUUAUA.GUAAACAGAUUAUUU.UAUAUGCAGGUAU..AUGCAA.GUCGAGGUCCUGCACACUG
#=GR AAKO01000485.1/3586-3680/Drosophila.sechellia.7238                           PP ********..******.*****.*********.**************.***************.*************..******.*******************
AANI01014841.1/76079-76175/Drosophila.virilis.7244                                   UGGCUUUU..AUGUAU.UUACG.UUGCAUAUG.AAAUGAUAUUUAUA.GUAAACAGAUUAUUU.UAUAUGCAGGUAUacAUGCCA.GAGCAGUGCAUGCAACUGC
#=GR AANI01014841.1/76079-76175/Drosophila.virilis.7244                           PP ********..******.*****.*********.**************.***************.*************9*******.*******************
AAPU01010189.1/60454-60360/Drosophila.mojavensis.7230                                UAGCUUUU..AUGUAU.UUACG.UUGCAUAUG.AAAUGAUAUUUAUA.GUAAACAGAUUAUUU.UAUAUGCAGGUAU..ACAUGC.CAGGCCGGCCAGUGCAUGC
#=GR AAPU01010189.1/60454-60360/Drosophila.mojavensis.7230                        PP ********..******.*****.*********.**************.***************.*************..******.*******************
AASS01023700.1/2698-2599/Drosophila.simulans.7240                                    UGGGCUUUuuAUGUAUuUUACG.UUGCAUAUGaAAAUGAUAUUUAUA.GUAAACAGAUUAUUUuUAUAUGCAGGUAU..AUGCAA.GUCGAGGUCCUGCACACUG
#=GR AASS01023700.1/2698-2599/Drosophila.simulans.7240                            PP *******999******99****.*********999************.************9998*************..******.*******************
AAPP01018712.1/27830-27743/Drosophila.ananassae.7217                                 UGGCUUUU..AUGUAU.UUACG.UUGCAUAUG.AAAUGAUAUUUAUA.GUAAACAGAUUAUUU.UAUAUGCAGGUAU..AUGCA-.------AGCCUGAACAACU
#=GR AAPP01018712.1/27830-27743/Drosophila.ananassae.7217                         PP ********..******.*****.*********.**************.***************.*************..****9........9************
AAQB01006287.1/166688-166782/Drosophila.willistoni.7260                              UGGCUUUU..AUGUAU.UUACG.UUGCAUAUG.AAAUGAUAUUUAUA.GUAAACAGAUUAUUU.UAUAUGCAGGUAU..GUGCAA.CCGAAGCAGCAGAAGCCAG
#=GR AAQB01006287.1/166688-166782/Drosophila.willistoni.7260                      PP ********..******.*****.*********.**************.***************.*************..******.*******************
AAPT01021476.1/37912-38002/Drosophila.grimshawi.7222                                 UGGCUUUU..AUGUAU.UUACG.UUGCAUAUG.AAAUGAUAUUUAUA.GUAAACAGAUUAUUU.UAUAUGCAGGUAU..--ACA-.-UGCAACUCCUUCUCAAUG
#=GR AAPT01021476.1/37912-38002/Drosophila.grimshawi.7222                         PP ********..******.*****.*********.**************.***************.***********99....566...55999*************
AAIZ01001347.1/100621-100715/Drosophila.persimilis.7234                              CGGCUUUU..AUGUAU.UUACG.UUGCAUAUG.AAAUGAUAUUUAUA.GUAAACAGAUUAUUU.UAUAUGCAGGUAU..GUGCAG.CUGAAGAGCCUGUCCAUUG
#=GR AAIZ01001347.1/100621-100715/Drosophila.persimilis.7234                      PP ********..******.*****.*********.**************.***************.*************..******.*******************
mir-280.dvex172686.-.591.663.[XTR,CSA,AC,DRE,LCH].[Metazoa].RF00801.miRNA            -------A..A-GCAG.CUAU-.GAUAUCAUG.CGUAUGUAUAUAAU.GUAUA--UACAUACG.CAUGAUAUCAUAG..CUGCAU.GCGUAUGU-----------
#=GR mir-280.dvex172686.-.591.663.[XTR,CSA,AC,DRE,LCH].[Metazoa].RF00801.miRNA    PP .......4..3.4444.4444..344444444.44444444888887.88777..34444444.4444444444444..444443.44443333...........
mir-280.dvex381234.+.1.88.[DRE,LCH,AC,PM,XTR,CIN].[Metazoa].RF00801.miRNA            -UGUAUGU..AUGUGU.GUGUGuGUACGUACG.UACGUACAUACG--.-----UAUGUACGUA.UGUACGUAUGCAUgcAUACAUgCAUGCAUGCAUGUAGG---
#=GR mir-280.dvex381234.+.1.88.[DRE,LCH,AC,PM,XTR,CIN].[Metazoa].RF00801.miRNA    PP .*******..999999.999977899999999.999999985443........4446666666.666666666666633333332134599********999...
mir-280.dvex627913.-.326.417.[AC,DRE,LCH,XTR].[Metazoa].RF00801.miRNA                ACGUAUGU..ACGUAU.GUAC-.GUAUGUACG.UAUGUACGUAUGUAcGUAUGUACGUAUGUA.CGUAUGUACGUAU..GUACGU.---AUGUACGUGUGUACGU
#=GR mir-280.dvex627913.-.326.417.[AC,DRE,LCH,XTR].[Metazoa].RF00801.miRNA        PP ********..******.****..8********.******999999987899999999999***.*************..*****6....888*************
mir-280.dvex691657.+.343.422.[PM,AC,LCH,XTR,CIN,DRE].[Metazoa].RF00801.miRNA         --------..GCGCGU.GCGCGuGUGCGUGCG.UAUAUAUAUAUAUA.-UAUAUAUAUAUAUA.UGUGUGUGUGUGC..GCGCGC.CUACACACACAC-------
#=GR mir-280.dvex691657.+.343.422.[PM,AC,LCH,XTR,CIN,DRE].[Metazoa].RF00801.miRNA PP ..........588888.888876799999999.99999999999998..99999999999999.9999999777777..777776.666444444443.......
#=GC SS_cons                                                                         :<<<<<<<..-<<<<<.-<<<-.<<<<<<<<<.<<<<<<<-<<<<__._>>>>--->>>>>>>.>>>>>>>>>>>>-..>>>>>-.--->>>>>>>:::::::::
#=GC RF                                                                              UgGcccuc..AuGcau.UuaCG.uuGCauaug.aaaugauAuuuaUA.GuaaaCAGauuauuu.uauauGCagGuaU..augCaa.guggagggCcuGuacauug
//
