# Supplementary material for: Automated detection of ncRNAs in the draft genome sequence of a colonial tunicate: the carpet sea squirt Didemnum vexillum
Source: BMC Genomics. 2016 Aug 30;17(1):691. doi: 10.1186/s12864-016-2934-5 (PMC5006418; doi:10.1186/s12864-016-2934-5)
Supplement: Additional file 3 — Parseable stockholm alignments files of ncRNA candidates on D. vexillum. (GZ 3403 kb) [file 12864_2016_2934_MOESM3_ESM.tar › SupplementalFiles3/RF01024.sto]

# STOCKHOLM 1.0
#=GF AU Infernal 1.1

AANU01277874.1/26225-26138/Macaca.mulatta.9544                 GUUCCAGACACAUCUCAUCUGAUAUACAAUAUUUUCUUAAAUUGUAAAAA..GAGAAAUUAUUGUAUAUCAGAUGAGAUGUGUCUGGGGU
#=GR AANU01277874.1/26225-26138/Macaca.mulatta.9544         PP **************************************************..**************************************
mir-944.dvex176002.-.0.83.[AC].[Metazoa].RF01024.miRNA         UGAUCACCCCAAUUUUAUCAUACAUUCAUCAUCAUGAUAAAUUUUCAAAAuuAUCAUGAUGAUGAAUGUAUGAUAAAAUUGGGG------
#=GR mir-944.dvex176002.-.0.83.[AC].[Metazoa].RF01024.miRNA PP 99************************************999998877666569*******************************......
#=GC SS_cons                                                   :<<<<<<<<<<<<<<<<<<<<<<<<<<<<<<<<<<<<<____________..>>>>>>>>>>>>>>>>>>>>>>>>>>>>>>>>>>>>>:
#=GC RF                                                        GccCCaGaCaCauCuCauCuGauauaCaauacuuuCucAAAUUGUAAAAA..gaGaaaguauuGuauauCaGauGaGauGuGuCuGGggU
//
