# Supplementary material for: Automated detection of ncRNAs in the draft genome sequence of a colonial tunicate: the carpet sea squirt Didemnum vexillum
Source: BMC Genomics. 2016 Aug 30;17(1):691. doi: 10.1186/s12864-016-2934-5 (PMC5006418; doi:10.1186/s12864-016-2934-5)
Supplement: Additional file 3 — Parseable stockholm alignments files of ncRNA candidates on D. vexillum. (GZ 3403 kb) [file 12864_2016_2934_MOESM3_ESM.tar › SupplementalFiles3/RF00258.sto]

# STOCKHOLM 1.0
#=GF AU Infernal 1.1

AP000662.4/36681-36763/Homo.sapiens.9606                        UGCUGGCCAGAGCUCUUUUCACAUUGUGCU...ACUGUC.......UGCACCUGUCACUAGC.AGUGCAAUGUUA.AAAGGGCAUUGGCCGUGUA
#=GR AP000662.4/36681-36763/Homo.sapiens.9606                PP ******************************...******.......****************.************.*******************
AAWR02041426.1/16299-16217/Equus.caballus.9796                  UGCGGGCCGGAGCUCUUUUCACAUUGUGCU...ACUGUC.......UGCACCUACCACUAGC.AGUGCAAUGUUA.AAAGGGCAUUGGCCAUGUA
#=GR AAWR02041426.1/16299-16217/Equus.caballus.9796          PP ******************************...******.......****************.************.*******************
AAPN01026753.1/160-77/Ornithorhynchus.anatinus.9258             UCCCGGCCGGAGCUCUUUUCACAUUGUGCU...ACUGUC.......UGCGCCCGUCACUAGC.AGUGCAAUGUAAuAAGGGGCUUCGGCGGGGCA
#=GR AAPN01026753.1/160-77/Ornithorhynchus.anatinus.9258     PP ******************************...******.......****************.********************************
AAGW02038159.1/34457-34539/Oryctolagus.cuniculus.9986           UGCUGGCCAGAGCUCUUUUCACAUUGUGCU...ACUGUC.......UGCGCCUAUCACGAGC.AGUGCAAUGUCA.AAAGGGCAUUGGCCAUGUA
#=GR AAGW02038159.1/34457-34539/Oryctolagus.cuniculus.9986   PP ******************************...******.......****************.************.*******************
AAFR03038969.1/302-384/Monodelphis.domestica.13616              UCCUGGCCAGAGCUCUUUUCACAUUGUGCU...ACUGUC.......UGCACCUAUCACUAGC.AGUGCAAUGUAA.AAAGGGCAUUGGCUGGGCA
#=GR AAFR03038969.1/302-384/Monodelphis.domestica.13616      PP ******************************...******.......****************.************.*******************
AY865862.1/358-440/Macaca.mulatta.9544                          UGCUGGCCAGAGCUCUUUUCACAUUGUGCU...ACUGUC.......UGCACCUGUCACUAGC.AGUGCAAUGUUA.AAAGGGCAUUGGCCCCCCA
#=GR AY865862.1/358-440/Macaca.mulatta.9544                  PP ******************************...******.......****************.************.*******************
AAWZ02011385.1/100027-99945/Anolis.carolinensis.28377           CCCUGUCCAAGGCUCUUUUCACAUUGUGCU...UCUGUC.......UGUGCCCGACCCAAGC.AGUGCAAUGUUA.AAAGGGCAUUGGGUGGGUG
#=GR AAWZ02011385.1/100027-99945/Anolis.carolinensis.28377   PP ******************************...******.......****************.************.*******************
AAFC03029349.1/944-1026/Bos.taurus.9913                         UGCGGGCCGGAGCUCUUUUCACAUUGUGCU...ACUGUC.......UGCGCCUGUCACUAGC.AGUGCAAUGUUA.AAAGGGCAUUGGCUGUGCA
#=GR AAFC03029349.1/944-1026/Bos.taurus.9913                 PP ******************************...******.......****************.************.*******************
mir-130.dvex9112.+.82.173.[XTR].[Metazoa].RF00258.miRNA         -ACUGCUUGUUGCCUUUUUAACAUCGAGCUugcUAUUUCuggcauaUGCACCAGA-AAUAGCaAGCUCGAUGUUA.AAAAGGCAACAAGCAGUAG
#=GR mir-130.dvex9112.+.82.173.[XTR].[Metazoa].RF00258.miRNA PP .****************************98553333441111111455555554.44666689***********.*******************
#=GC SS_cons                                                    <<<-<<<<<<-<<<<<<<<--<<<<<<<<<...______.......________________.>>>>>>>>>-->.>>>>>>>->>>>>>-->>>
#=GC RF                                                         ugCuggCCagAGCuCuUUUCACaUUGugCU...ACUGUC.......UGcaCCuguCACuAGC.AGugCAAuGUuA.AAaGgGCAuuGGccguGca
//
