# Supplementary material for: Automated detection of ncRNAs in the draft genome sequence of a colonial tunicate: the carpet sea squirt Didemnum vexillum
Source: BMC Genomics. 2016 Aug 30;17(1):691. doi: 10.1186/s12864-016-2934-5 (PMC5006418; doi:10.1186/s12864-016-2934-5)
Supplement: Additional file 3 — Parseable stockholm alignments files of ncRNA candidates on D. vexillum. (GZ 3403 kb) [file 12864_2016_2934_MOESM3_ESM.tar › SupplementalFiles3/RF00093.sto]

# STOCKHOLM 1.0
#=GF AU Infernal 1.1

X06552.1/2182-2251/Xenopus.laevis.8355                                UCGAUAUGAUGAGUU.CCACUUCAU.GGUCCGUGUUUCUGA..ACCUAG.UGAUAUUAAUGGAA..GUUCUGA..UUUC
#=GR X06552.1/2182-2251/Xenopus.laevis.8355                        PP ***************.*********.***************..******.**************..*******..****
AB061820.1/2178-2249/Homo.sapiens.9606                                CAGUAGUGAUGAAAUuCCACUUCAUuGGUCCGUGUUUCUGA..ACCACA.UGAUUUUCUCGGAU..GUUCUGA..UGCU
#=GR AB061820.1/2178-2249/Homo.sapiens.9606                        PP **************99*************************..******.**************..*******..****
Z75111.1/1-65/Caenorhabditis.elegans.6239                             UGGCAGUGAUGAUCA.CA-------.AAUCCGUGUUUCUGAcaAGCGAU.UGAC--GAUAGAAAacCGGCUGA..GCCA
#=GR Z75111.1/1-65/Caenorhabditis.elegans.6239                     PP ***************.**........***********************.****..55566666559******..****
X75488.1/49-119/Xenopus.laevis.8355                                   UGGAUAUGAUGAGCU.CCACUUCAU.GGUCCGUGUUUCUGA..ACCGAAgUGAUAUCAAUGGAA..GUUCUGA..UUAC
#=GR X75488.1/49-119/Xenopus.laevis.8355                           PP ***************.*********.***************..****999**************..*******..****
X75486.1/57-126/Xenopus.(Silurana).8364                               UGAAUAUGAUGAGUU.CCACUUCAU.GGUCCGUGUUUCUGA..ACCCAG.UGAUAAUAAUGGAA..GUUCUGA..UUUA
#=GR X75486.1/57-126/Xenopus.(Silurana).8364                       PP ***************.*********.***************..******.**************..*******..****
X06552.1/4707-4777/Xenopus.laevis.8355                                UAUACAUGAUGAUUU.CCACUUCUAuGGUCCGUGUUUCUGA..AACUCA.UGAUAUUUGUGGAA..GUUCUGA..UUUA
#=GR X06552.1/4707-4777/Xenopus.laevis.8355                        PP ***************.*************************..******.**************..*******..****
X06552.1/2863-2934/Xenopus.laevis.8355                                GCUUUAUGAUGAGCU.CCACUUCUAuGGUCCGUGUUUCUGA.uGCAUCA.UGAUCUCUGUGGAA..GUUCUGA..UCAG
#=GR X06552.1/2863-2934/Xenopus.laevis.8355                        PP ***************.*************************.9999999.**************..*******..****
M15678.1/705-773/Xenopus.(Silurana).8364                              UAUACAUGAUGAUCU.CCACUUCU-.GGUCCGUGUUUCUGA..AACUCA.UGAUCUUUGUGGAA..GUUCUGA..CUUA
#=GR M15678.1/705-773/Xenopus.(Silurana).8364                      PP ***************.********..***************..******.**************..*******..****
AB061820.1/4174-4242/Homo.sapiens.9606                                UUGUUAUGAUGAGAUuCCACUUAA-.GGUCCGUGUUUCUGA..AACAAA.UGAU-UUUGUGGAA..GUUCUGA..UUUA
#=GR AB061820.1/4174-4242/Homo.sapiens.9606                        PP ************************..***************..******.****.99*******..*******..****
AB061820.1/3401-3472/Homo.sapiens.9606                                UCAAAAUGAUGAGAUuCCACUUAAUuGGUCCGUGUUUCUGA..AACACA.UGAUAUUUGUGGAA..AUUCUGA..CUUG
#=GR AB061820.1/3401-3472/Homo.sapiens.9606                        PP *****************************************..******.**************..*******..****
X06552.1/5485-5556/Xenopus.laevis.8355                                UGUUAAUGAUGAGUU.CCACUUCAUuGGUCCGUGUUUCUGA.aACCUUA.UGAUCUAAGUGGAA..GUUCUGA..CUGA
#=GR X06552.1/5485-5556/Xenopus.laevis.8355                        PP ***************.*************************.999****.**************..*******..****
M15678.1/1373-1441/Xenopus.(Silurana).8364                            UGUUAAUGAUGAGCU.CCACUUCAU.GGUCCGUGUUUCUGA..-CCUUA.UGAUCUGAGUGGAA..GUUCUGA..UAUA
#=GR M15678.1/1373-1441/Xenopus.(Silurana).8364                    PP ***************.*********.**************9...9****.**************..*******..****
SNORD18.dvex152227.+.1372.1432.[LCH].[Metazoa].RF00093.snoRNA         --GAUCUGAUGAUUU.AG-------.---CCGAGUUUCUGA.uGUCUGA.UGUUUUGAGAGAAA..UAUCUGAugUAAA
#=GR SNORD18.dvex152227.+.1372.1432.[LCH].[Metazoa].RF00093.snoRNA PP ..89*********98.43...........89**********.*******.**************..*******443357
#=GC SS_cons                                                          <<<<___________._________._______________..______.______________.._______..>>>>
#=GC RF                                                               ucgcaAUGAUGAgcU.CCACUUCAU.GGUCCGUGUUUCUGA..AcCuaa.UGAUaUuagUGGAA..GUUCUGA..gcga
//
