# Supplementary material for: Automated detection of ncRNAs in the draft genome sequence of a colonial tunicate: the carpet sea squirt Didemnum vexillum
Source: BMC Genomics. 2016 Aug 30;17(1):691. doi: 10.1186/s12864-016-2934-5 (PMC5006418; doi:10.1186/s12864-016-2934-5)
Supplement: Additional file 3 — Parseable stockholm alignments files of ncRNA candidates on D. vexillum. (GZ 3403 kb) [file 12864_2016_2934_MOESM3_ESM.tar › SupplementalFiles3/RF00070.sto]

# STOCKHOLM 1.0
#=GF AU Infernal 1.1

U72862.1/1-65/Xenopus.laevis.8355                                     UUGCUGUGAUGAAACUAACUAGCUCACUUUGAU.UAAACAUGAAAAGCUUUGAACUCCUGAGCAUC
#=GR U72862.1/1-65/Xenopus.laevis.8355                             PP *********************************.********************************
U72866.1/1-65/Xenopus.laevis.8355                                     UUGCUGUGAUGAAACUAACUAGCUCACUUUGAA.UAAACAUGAAAAGCUUUGAACUCCUGAGCAUC
#=GR U72866.1/1-65/Xenopus.laevis.8355                             PP *********************************.********************************
U72864.1/1-65/Xenopus.laevis.8355                                     UUGCUGUGAUGAAACUAACUAGCUCACUUUGAA.UAAACGUGAAAAGCUUUGAACUCCUGAGCAUC
#=GR U72864.1/1-65/Xenopus.laevis.8355                             PP *********************************.********************************
U72865.1/1-65/Xenopus.laevis.8355                                     UUGCUGUGAUGAAACUAACUAGCUCACUUUGAU.UAAGCAUGAAAAGCUUUGAACUCCUGAGCAUC
#=GR U72865.1/1-65/Xenopus.laevis.8355                             PP *********************************.********************************
U40580.1/2415-2479/Homo.sapiens.9606                                  UUUCUAUGAUGAAUCAAACUAGCUCACUAUGAC.CGACAGUGAAAAUACAUGAACACCUGAGAAAC
#=GR U40580.1/2415-2479/Homo.sapiens.9606                          PP *********************************.********************************
U40654.1/1763-1827/Mus.musculus.10090                                 UUUCUAUGAUGAAUCAAACUAGCUCACUAUGAC.UGCUAAUGAAAACACAGGAACACCUGAGAAAC
#=GR U40654.1/1763-1827/Mus.musculus.10090                         PP *********************************.********************************
U72863.1/1-65/Xenopus.laevis.8355                                     UUGCUGUGAUGAAACUAACUAGCUCACUUUGAA.UAAGCGUGAAAAGCUUUGAACUCCUGAGCAUC
#=GR U72863.1/1-65/Xenopus.laevis.8355                             PP *********************************.********************************
SNORD29.dvex248031.-.59.122.[PM,XTR].[Metazoa].RF00070.snoRNA         CAUUGAUGAUGAA--UACCUAGCUCACUCUGAAcUGACAGUGAUAGAGUUAAAAAUUCUGAAAUGC
#=GR SNORD29.dvex248031.-.59.122.[PM,XTR].[Metazoa].RF00070.snoRNA PP ************9..599*************7538999****************************
#=GC SS_cons                                                          :<<<_____________________________.___________________________>>>::
#=GC RF                                                               UUgCUgUGAUGAAaCuAACUAGCUCACUuUGAa.UAAacaUGAAAAgcUuUGAACuCCUGAGcAuC
//
