# Supplementary material for: Automated detection of ncRNAs in the draft genome sequence of a colonial tunicate: the carpet sea squirt Didemnum vexillum
Source: BMC Genomics. 2016 Aug 30;17(1):691. doi: 10.1186/s12864-016-2934-5 (PMC5006418; doi:10.1186/s12864-016-2934-5)
Supplement: Additional file 3 — Parseable stockholm alignments files of ncRNA candidates on D. vexillum. (GZ 3403 kb) [file 12864_2016_2934_MOESM3_ESM.tar › SupplementalFiles3/RF00637.sto]

# STOCKHOLM 1.0
#=GF AU Infernal 1.1

AAFS01001503.1/12480-12386/Drosophila.pseudoobscura.46245                        CGAAGCCuCUUUACCAUCAGCGAGGUAUAGAGUUCCUACGUGCCG.....UAUCCAAAGU........CGUAGGAACUUAAUACCGUGCUCUUGGA..GGGCUGU..CCAUC
#=GR AAFS01001503.1/12480-12386/Drosophila.pseudoobscura.46245                PP ******98999**********************************.....**********........****************************..*******..*****
AAQB01008056.1/278056-277961/Drosophila.willistoni.7260                          CGAAGCCuAUUUACCAUAAGCGAGGUAUAGAGUUCCUACGUGCAA....aUUGCAAUAAU........CGUAGGAACUUAAUACCGUGCUCUUGGA..GGGCUGU..CGAAC
#=GR AAQB01008056.1/278056-277961/Drosophila.willistoni.7260                  PP ******98999*********************************9....67778889999........****************************..*******..*****
AAWU01046334.1/871-967/Culex.quinquefasciatus.7176                               GAAAGUU.CAC--CCACUAGCGAGGUAUAGAGUUCCUAUGCGUUGuuucgAUUCGCUAUC........CAUAGGAACUUCAUACCGUGCUCUUGGA..UGGCUUU..CCGUU
#=GR AAWU01046334.1/871-967/Culex.quinquefasciatus.7176                       PP *******.***..****************************9999666666666677777........****************************..*******..*****
AAIZ01007696.1/7030-7122/Drosophila.persimilis.7234                              CCUGGU-.UUUUGCCAUCAGCGAGGUAUAGAGUUCCUACGUUCAU.....AUUAUAAACU........CGUAGGAACUUCAUACCGUGCUCUUGGA..AGACCAA..AAGAC
#=GR AAIZ01007696.1/7030-7122/Drosophila.persimilis.7234                      PP ******..9999*********************************.....**********........****************************..*******..*****
AAZX01001999.1/5300-5391/Nasonia.vitripennis.7425                                UAUGGUA.GAGAUCCAGCAGCGAGGUAUAGAGUUCCUACGUAGA-.....--UUUCAGAA........AGUAGGAACUUCAUACCGUGCUCUUGGA.cUUGCCGA..AACAU
#=GR AAZX01001999.1/5300-5391/Nasonia.vitripennis.7425                        PP *******.*******************************99998........66677788........9***************************.********..*****
AAPP01019331.1/740947-741039/Drosophila.ananassae.7217                           CCUGGU-.UUUUGCCAUCAGCGAGGUAUAGAGUUCCUACGUUAAC.....AUUAUAAACU........CGUAGGAACUUCAUACCGUGCUCUUGGA..AGACCUA..AAAUC
#=GR AAPP01019331.1/740947-741039/Drosophila.ananassae.7217                   PP ******..9999*********************************.....**********........****************************..*******..*****
AAPU01011641.1/29322-29227/Drosophila.mojavensis.7230                            CGAAGUCuAUAUACCAUCAGCGAGGUAUAGAGUUCCUACGUGCAA....aUUGCAAUAGU........CGUAGGAACUUAAUACCGUGCUCUUGGA..GGGCUGU..CGACC
#=GR AAPU01011641.1/29322-29227/Drosophila.mojavensis.7230                    PP ******98999*********************************9....67778889999........****************************..*******..*****
AAWU01010574.1/2274-2367/Culex.quinquefasciatus.7176                             GUUGGU-.GAUUGCCAUCAGCGAGGUAUAGAGUUCCUACGUUGCG....aGUUCGAAAUC........GGUAGGAACUUCAUACCGUGCUCUUGGC..UAGCCGA..AAUUC
#=GR AAWU01010574.1/2274-2367/Culex.quinquefasciatus.7176                     PP ******..********************************99998....67888888888........99**************************..*******..*****
AAJJ01000143.1/58311-58223/Tribolium.castaneum.7070                              UUUGGUA.GA---CCACUAGCGAGGUAUAGAGUUCCUACGUGAU-.....--UUUUCGGC........UGUAGGAACUUCAUACCGUGCUCUUGGA.uUUACCGA..CCAUC
#=GR AAJJ01000143.1/58311-58223/Tribolium.castaneum.7070                      PP ******8.88...****************************999........66666899........****************************.********..*****
AAAB01008960.1/5047329-5047423/Anopheles.gambiae.180454                          AGAGGU-.GACUGCCAUCAGCGAGGUAUAGAGUUCCUACGGUAAUc...gAUUGAAACUU........UGUAGGAACUUCAUACCGUGCUCUUGGA..UAGCCGU..UUACC
#=GR AAAB01008960.1/5047329-5047423/Anopheles.gambiae.180454                  PP ******..********************************999998...99999999999........****************************..*******..*****
AAPT01020602.1/200228-200136/Drosophila.grimshawi.7222                           CCUGGU-.UUUUGCCAUCAGCGAGGUAUAGAGUUCCUACGUUAAA.....UUUAAAUACU........CAUAGGAACUUCAUACCGUGCUCUUGGA..AGACCAA..AACAC
#=GR AAPT01020602.1/200228-200136/Drosophila.grimshawi.7222                   PP ******..9999*********************************.....**********........****************************..*******..*****
AAEU02000190.1/4539-4630/Drosophila.yakuba.7245                                  CGAAGUCuUUUUACCAUCAGCGAGGUAUAGAGUUCCUACGUUCC-.....--UAUUCAGU........CGUAGGAACUUAAUACCGUGCUCUUGGA..GGACUGU..CGACC
#=GR AAEU02000190.1/4539-4630/Drosophila.yakuba.7245                          PP ******988899********************************........66667899........****************************..*******..*****
AAAB01013771.1/647-548/Anopheles.gambiae.180454                                  CAAAGAC.AAC--CCACCAGCGAGGUAUAGAGUUCCUAUGUGCCC.....AUUAGGCCGUucgcuacuCAUAGGAACUUCAUACCGUGCUCUUGGA..UUGCUCU..CAGCU
#=GR AAAB01013771.1/647-548/Anopheles.gambiae.180454                          PP *******.***..*******************************9.....777777666678888888****************************..*******..*****
AADK01021256.1/890-979/Bombyx.mori.7091                                          ACUGGU-.AAUUACCACUAGCGAGGUAUAGAGUUCCUACGUAUG-.....---CUAACAC........UGUAGGAACUUCAUACCGUGCUCUUGGG.uUUGCCAA..AUUUC
#=GR AADK01021256.1/890-979/Bombyx.mori.7091                                  PP ******..********************************9887.........7778899........***************************9.99******..*****
AAZO01003220.1/6657-6747/Pediculus.humanus.121224                                UCGGGU-.AUAAUUCAGCAGCGAGGUAUAGAGUUCCUACGUGCU-.....--UUGGUUAC........UGUAGGAACUUCAUACCGUGCUCUUGGA.uGUGCCUA..AUUCA
#=GR AAZO01003220.1/6657-6747/Pediculus.humanus.121224                        PP 888888..9*9*******************************99........88888999........****************************.9*******..*****
AAGE02000417.1/11129-11035/Aedes.aegypti.7159                                    UCGAGUU.AAU--CCGUCAGCGAGGUAUAGAGUUCCUAUGCGUUCg..gaUAAAAUAUUC........CAUAGGAACUUCAUACCGUGCUCUUGGA..UUGCUUG..GAAGU
#=GR AAGE02000417.1/11129-11035/Aedes.aegypti.7159                            PP *******.***..*****************************9998..755555566666........****************************..*******..*****
mir-276.dvex159218.+.706.786.[CEL].[Metazoa].RF00637.miRNA                       ----GG-.GUGGUUCAAAAGUA-GGUAUACAGUUAUUAAACUAU-.....-------UUA........UUUAAUAACUGUAUACC-UACUUUUGGGccACCCUGU..ACUUA
#=GR mir-276.dvex159218.+.706.786.[CEL].[Metazoa].RF00637.miRNA               PP ....44..55555****9*999.***************997665.............334........99***************.999*9***99666675666..66666
mir-276.dvex211406.+.169.252.[CIN].[Metazoa].RF00637.miRNA                       -ACUGUA.UAUUAUUUUACGAGCGGUAUAUUGUUUUUAUAAGAU-.....--------CU........UGUAAAAACAAUAUACCGCUCGUAAAACugGUUACUG..AGG--
#=GR mir-276.dvex211406.+.169.252.[CIN].[Metazoa].RF00637.miRNA               PP .555666.6778999999*********************98877..............45........9*********************999988773444444..444..
mir-276.dvex491576.+.513.593.[XTR,LCH,AC,DRE].[Metazoa].RF00637.miRNA            --GGGU-.GGC--CCAAAAGUA-GGUAUACACUUAUUAAAUAAA-.....-------UAG........UUUAAUAACUGUAUACC-UACUUUUGGA..CCGCCAUguUAUAU
#=GR mir-276.dvex491576.+.513.593.[XTR,LCH,AC,DRE].[Metazoa].RF00637.miRNA    PP ..5555..999..********9.****************98776.............334........99***************.9*********..99999651155677
mir-276.dvex491576.-.507.587.[DRE,AC,XTR,LCH,PM].[Metazoa].RF00637.miRNA         CAUGGC-.GGU--CCAAAAGUA-GGUAUACAGUUAUUAAACUAU-.....-------UUA........UUUAAUAAGUGUAUACC-UACUUUUGGG..CCACCCU..GUAUA
#=GR mir-276.dvex491576.-.507.587.[DRE,AC,XTR,LCH,PM].[Metazoa].RF00637.miRNA PP *****9..***..********9.***************997665.............334........99***************.9*********..*******..*****
mir-276.dvex539679.+.666.746.[CEL].[Metazoa].RF00637.miRNA                       ----GG-.GUGGUCCAAAAGUA-GGUAUACAGUUAUUAAACUAU-.....-------UUA........UUUAAUAACUGUAUACC-UACUUUUGGGccACCCUGU..AUAUA
#=GR mir-276.dvex539679.+.666.746.[CEL].[Metazoa].RF00637.miRNA               PP ....44..66566999999999.***************997665.............334........99***************.9999999999766775666..66666
mir-276.dvex721754.-.23.104.[XTR].[Metazoa].RF00637.miRNA                        CAGGGU-.GGC--CCAAAAGUAG-GUAUACAGUUAAUAAAUAAA-.....-----AAAGU........UUUA-UAACUGUAUAC-GUACUUUUGGG..CCACCCU..GUAUU
#=GR mir-276.dvex721754.-.23.104.[XTR].[Metazoa].RF00637.miRNA                PP 777777..***..********95.8*********9999998766...........45555........8899.5*********7.7**********..*******..*****
#=GC SS_cons                                                                     :::<<<-.<<---<<<--<<<<-<<<<<--<<<<<<<<<<_____.....__________........>>>>>>>>>>-->>>>>->>>>-->>>-..>>>>>::..:::::
#=GC RF                                                                          uaagGcu.cauuaCCaucAGCgAGGUAUAGAGUUCCUAcgUguaa.....auuauaaauu........cgUAGGAACUUcAUACCGuGCUCUuGGA..uggCcuu..aaauu
//
