# Supplementary material for: Automated detection of ncRNAs in the draft genome sequence of a colonial tunicate: the carpet sea squirt Didemnum vexillum
Source: BMC Genomics. 2016 Aug 30;17(1):691. doi: 10.1186/s12864-016-2934-5 (PMC5006418; doi:10.1186/s12864-016-2934-5)
Supplement: Additional file 3 — Parseable stockholm alignments files of ncRNA candidates on D. vexillum. (GZ 3403 kb) [file 12864_2016_2934_MOESM3_ESM.tar › SupplementalFiles3/RF00967.sto]

# STOCKHOLM 1.0
#=GF AU Infernal 1.1

AABS01000211.1/21157-21238                                        UGUCCAGUGCGUGUCGGAGAGUAAUUUCAUGUUAGUGACAUCAC--UACUGUCAUGGAGUUGCUCUCUUAUUAGCGCUGAGGCC.
#=GR AABS01000211.1/21157-21238                                PP ********************************************..**************************************.
AACT01013310.1/6369-6451                                          UGUCAAGUGCGUGUCGGAGGGUUAUUUCAUGCCGGUC-UAGCAUUGCGCUGUCAUGGAGUUGCUCUCUCAUUGGCGCUAUGGCU.
#=GR AACT01013310.1/6369-6451                                  PP *************************************.**********************************************.
mir-281.dvex828743.+.480.560.[NA].[Default].RF00967.miRNA         ---CGCGUGUUUUUCGGGGAGUAACACCAUGUCAAUG-CGGAAGAAUAUUGUCAUGGAGUUGCUCUCUCACUAACAUGUCGAUUc
#=GR mir-281.dvex828743.+.480.560.[NA].[Default].RF00967.miRNA PP ...**********************************.9999999************************************9744
#=GC SS_cons                                                      :<<<-<<<<<--<<-<<<<<<<-<<<<<<<<-<<<<___________>>>>->>>>>>>>->>>>>>>->>-->>>>>-->>>:.
#=GC RF                                                           UGuCaaGuGCGUguCgGaGaGuaauuuCauGucaGugAuAuCAuuguaCugUCauGgaguUgCuCuCuuauUaGCgCuaaGgCu.
//
