# Supplementary material for: Automated detection of ncRNAs in the draft genome sequence of a colonial tunicate: the carpet sea squirt Didemnum vexillum
Source: BMC Genomics. 2016 Aug 30;17(1):691. doi: 10.1186/s12864-016-2934-5 (PMC5006418; doi:10.1186/s12864-016-2934-5)
Supplement: Additional file 3 — Parseable stockholm alignments files of ncRNA candidates on D. vexillum. (GZ 3403 kb) [file 12864_2016_2934_MOESM3_ESM.tar › SupplementalFiles3/RF00877.sto]

# STOCKHOLM 1.0
#=GF AU Infernal 1.1

AAHY01052276.1/107953-108040/Mus.musculus.10090                   UAUUAUGCCAUGACAUUGUGUCAAUAUGCGAUGAUGUGUUGUGAUGGCACAGCGUCAUCACGUGGUGACGCAACAUCAUGACGUAAGA
#=GR AAHY01052276.1/107953-108040/Mus.musculus.10090           PP ****************************************************************************************
AACC02000001.1/1404789-1404876/Homo.sapiens.9606                  UAUUAUGCCAUGACAUUGUGUCAAUAUGCGAUGAUGUGUUGUGAUGGCACAGCGUCAUCACGUGGUGACGCAACAUCAUGACGUAAGA
#=GR AACC02000001.1/1404789-1404876/Homo.sapiens.9606          PP ****************************************************************************************
AAPN01131115.1/15145-15229/Ornithorhynchus.anatinus.9258          UAUUAUGCCACAACACUGUGUCACUAUGUGAUG---UGUUGUGAUGGCACAGCCUCAUCACAUAGUAAUGCAACAUCAUGACAUAAAU
#=GR AAPN01131115.1/15145-15229/Ornithorhynchus.anatinus.9258  PP *********************************...****************************************************
AAYZ01212552.1/5149-5062/Ochotona.princeps.9978                   UAUUAUGCCAUGACAUUGUGUCAGUAUGCGAUGAUGUGUUGUGAUGGCACAGCGUCAUCACGUGGUGACACAGCAUCAUGACAUAAAA
#=GR AAYZ01212552.1/5149-5062/Ochotona.princeps.9978           PP ****************************************************************************************
AAQQ01768898.1/161-74/Spermophilus.tridecemlineatus.43179         UAUUAUGCCAUGACAUUGUGUCAGAAUGCGAUGACUGGUUGCGAUGGCACAGCGUCAUCACGUGGAGACGCAACAUCAUGACGAAAGA
#=GR AAQQ01768898.1/161-74/Spermophilus.tridecemlineatus.43179 PP ****************************************************************************************
mir-592.dvex22993.-.451.516.[AC].[Metazoa].RF00877.miRNA          --------AAUGACCCCUUGACAUUGUGAUGCAGUGCAU--U-A---UAAUGCACUGCAUCACAAUGUCAAGGUUUUAGA--------
#=GR mir-592.dvex22993.-.451.516.[AC].[Metazoa].RF00877.miRNA  PP ........6799999999999998888888888877743..2.3...444578888888888888999999999999887........
#=GC SS_cons                                                      ::<<<<<-<<<<<--<<<<<<<<-<<<<-<<<<<<<<--<<<<____>>>>>>>>>>>>->>>>->>>>>>>>-->>>>>->>>>>::
#=GC RF                                                           UAuuacGCCauGaCAuuGcGucaacacGcGauGacgcGUuGuGAUGGCaCagcguCauCACgugGugaCgCaaCAuCauGACguaaaa
//
