# Supplementary material for: Automated detection of ncRNAs in the draft genome sequence of a colonial tunicate: the carpet sea squirt Didemnum vexillum
Source: BMC Genomics. 2016 Aug 30;17(1):691. doi: 10.1186/s12864-016-2934-5 (PMC5006418; doi:10.1186/s12864-016-2934-5)
Supplement: Additional file 3 — Parseable stockholm alignments files of ncRNA candidates on D. vexillum. (GZ 3403 kb) [file 12864_2016_2934_MOESM3_ESM.tar › SupplementalFiles3/RF00103.sto]

# STOCKHOLM 1.0
#=GF AU Infernal 1.1

AAVX01053845.1/1717-1792/Callorhinchus.milii.7868                   GCCUGGA.ACACAUACUUCUU.UAUAUACCCAUAUGAA...-CUUAACAGC.UAUGGAAUGUAAAGAAGUAUGUAUUUUUGGU
#=GR AAVX01053845.1/1717-1792/Callorhinchus.milii.7868           PP *******.*************.****************....778999***.*******************************
AAPE02049319.1/6122-6197/Myotis.lucifugus.59463                     GCCUGGG.AGACAUACUUCUU.UAUAUGCCCAUAUGAC...-CUGGGAAGC.UAUGGAAUGUAAAGAAGUAUGUAUUUCAGGU
#=GR AAPE02049319.1/6122-6197/Myotis.lucifugus.59463             PP *******.*************.***************9....8999*****.*******************************
CAAK05040482.1/7048-7123/Danio.rerio.7955                           AUUGAGA.CGACAUACUUCCU.UAUAUCCCCAUAUUCA...-GAAUUAAUC.UAUGGAAUGUAAGGAAGUGUGUGGCUUCAGU
#=GR CAAK05040482.1/7048-7123/Danio.rerio.7955                   PP 9999999.*************.****************....889999***.*******************************
AAKO01002808.1/45325-45400/Drosophila.sechellia.7238                UUGAGAG.UUCCAUGCUUCCU.UGCAU-UCAAUAGUUA...UACUCAAGCA.UAUGGAAUGUAAAGAAGUAUGGAGCGAAAUC
#=GR AAKO01002808.1/45325-45400/Drosophila.sechellia.7238        PP *******.*************.*****.**********...9999999999.*******************************
AANI01016241.1/6126-6050/Drosophila.virilis.7244                    UUGAGAG.UUCCAUGCUUCCU.UACAU-UCAAUAGUAU..uCAAAUAAGCA.UAUGGAAUGUAAAGAAGUAUGGAGCGAAAUC
#=GR AANI01016241.1/6126-6050/Drosophila.virilis.7244            PP *******.*************.*****.**********..66666666666.*******************************
AAHX01093471.1/12884-12808/Rattus.norvegicus.10116                  ACUCAGA.GCACAUACUUCUU.UAUGUACCCAUAUGAA...CAUAGAAUGC.UAUGGAAUGUAAAGAAGUGUGUAUUUUGGGU
#=GR AAHX01093471.1/12884-12808/Rattus.norvegicus.10116          PP *******.*************.****************...**********.*******************************
AANH01005371.1/151669-151592/Gasterosteus.aculeatus.69293           CCUUGGU.GCACAUACUUCUU.UAUGUACCCAUAUGAA..cAUAUGAUAGC.UAUGGAAUGUAAAGAAGUAUGUAUUCCUGGU
#=GR AANH01005371.1/151669-151592/Gasterosteus.aculeatus.69293   PP 9999***.*************.****************..87778888999.*******************************
DQ520617.1/109-184/Ovis.aries.9940                                  CCCAAGG.CCACAUGCUUCUU.UAUAUCCCCAUACGGA...-UUACUUUGC.UAUGGAAUGUAAGGAAGUGUGUGGUUUCGGC
#=GR DQ520617.1/109-184/Ovis.aries.9940                          PP *******.*************.****************....999******.*******************************
AAGJ04155449.1/4343-4264/Strongylocentrotus.purpuratus.7668         CAUGCCA.UAACAUACUUCUU.UAGAAUUCCAUACUGAaucUCCUCAACUC.UAUGGAAUGUAAAGAAGUAUGUAUUGAAACU
#=GR AAGJ04155449.1/4343-4264/Strongylocentrotus.purpuratus.7668 PP 9999999.99***********.****99*******9998876677777888.*******************************
AAFR03002451.1/41335-41260/Monodelphis.domestica.13616              UCUGAGG.CAACAUGCUUCUU.UAUAUCCCCAUAUGAA...-UUAUGCUGC.UAUGGAAUGUAAGGAAGUGUGUGGUUUCGGG
#=GR AAFR03002451.1/41335-41260/Monodelphis.domestica.13616      PP *******.*************.****************....999******.*******************************
AC147912.2/160163-160239/Xenopus.(Silurana).8364                    GUUUGGA.GUACAUACUUCUU.UAUGUACCCAUAUGAA...CAUACAAUGC.UAUGGAAUGUAAAGAAGUAUGUAUUUUUAUC
#=GR AC147912.2/160163-160239/Xenopus.(Silurana).8364            PP *******.*************.****************...**********.*******************************
AAWZ02009612.1/57865-57941/Anolis.carolinensis.28377                GUUGAGA.GCACAUACUUCUU.UAUGUACCCAUAUGAA...GAUACAAUGU.UAUGGAAUGUAAAGAAGUAUGUAUUUUUGAU
#=GR AAWZ02009612.1/57865-57941/Anolis.carolinensis.28377        PP *******.*************.****************...**********.*******************************
DQ066650.1/1-72/Rattus.norvegicus.10116                             --UCAGA.GCACAUACUUCUU.UAUGUACCCAUAUGAA...CAUAGAAUGC.UAUGGAAUGUAAAGAAGUGUGUAUUUUG---
#=GR DQ066650.1/1-72/Rattus.norvegicus.10116                     PP ..*****.*************.****************...**********.****************************...
AADN03008235.1/118591-118669/Gallus.gallus.9031                     CCCAACC.CUACAUACUUCUU.CAUAUGCCCAUAUGGAg.uCGGCCGGCGU.UAUGGAAUGUUAAGAAGUAUGUAUCCUCGGG
#=GR AADN03008235.1/118591-118669/Gallus.gallus.9031             PP 9999999.*************.****************7.76777777777.*******************************
AC140316.3/155249-155325/Mus.musculus.10090                         ACUCAGA.GCACAUACUUCUU.UAUGUACCCAUAUGAA...CAUUCAGUGC.UAUGGAAUGUAAAGAAGUAUGUAUUUUGGGU
#=GR AC140316.3/155249-155325/Mus.musculus.10090                 PP *******.*************.****************...**********.*******************************
AC103987.5/56357-56281/Homo.sapiens.9606                            ACUCAGA.GUACAUACUUCUU.UAUGUACCCAUAUGAA...CAUACAAUGC.UAUGGAAUGUAAAGAAGUAUGUAUUUUUGGU
#=GR AC103987.5/56357-56281/Homo.sapiens.9606                    PP *******.*************.****************...**********.*******************************
AANH01006842.1/36647-36722/Gasterosteus.aculeatus.69293             CUCGCGA.GGACAUGCUUCCU.UAUAUCCCCAUAUCAA...-UACACCACU.UAUGGAAUGUAAGGAAGUGUGUGGUCUCAAG
#=GR AANH01006842.1/36647-36722/Gasterosteus.aculeatus.69293     PP 9999999.*************.****************....777888899.*******************************
AAWU01006939.1/25735-25811/Culex.quinquefasciatus.7176              GCGAAAG.UUCCAUGCUUCCU.UGCAU-UCAAUAGUGA..uCUUUGAAACG.UAUGGAAUGUAAAGAAGUAUGGAGCGCUCGG
#=GR AAWU01006939.1/25735-25811/Culex.quinquefasciatus.7176      PP *******.*************.*****.**********..77777777777.*******************************
AALT01502699.1/11495-11572/Sorex.araneus.42254                      ACUCAAGaGUACAUACUUCUU.UAUGUACCCAUAUGAA...CAUAGAAUGC.UAUGGAAUGUAAAGAAGUAUGUACUUUUGGU
#=GR AALT01502699.1/11495-11572/Sorex.araneus.42254              PP 99988877*************.****************...**********.*******************************
AL672157.5/42188-42264/Mus.musculus.10090                           GCUUGGG.ACACAUACUUCUU.UAUAUGCCCAUAUGAA...CCUGCUAAGC.UAUGGAAUGUAAAGAAGUAUGUAUUUCAGGC
#=GR AL672157.5/42188-42264/Mus.musculus.10090                   PP *******.*************.****************...**********.*******************************
BX276101.6/115878-115803/Danio.rerio.7955                           CUUGUGA.AGACAUGCUUCCU.UAUAUGCCCAUAUUAA...-UGCUCAAGU.UAUGGAAUGUAAGGAAGUGUGUGGUUUCAGG
#=GR BX276101.6/115878-115803/Danio.rerio.7955                   PP 9999999.*************.****************....8889999**.*******************************
AAPN01089888.1/1993-2069/Ornithorhynchus.anatinus.9258              GCUCAGA.GUACAUACUUCUU.UAUGUACCCAUAUGAA...CAUAAAAAGC.UAUGGAAUGUAAAGAAGUAUGUAUUUUUGGC
#=GR AAPN01089888.1/1993-2069/Ornithorhynchus.anatinus.9258      PP *******.*************.****************...**********.*******************************
AADN03003607.1/193091-193166/Gallus.gallus.9031                     UAUGAGA.UGACAUGCUUCUU.UAUAUCCCCAUAUGGA...-UUAGGCUGC.UAUGGAAUGUAAGGAAGUGUGUGGUUUCAGG
#=GR AADN03003607.1/193091-193166/Gallus.gallus.9031             PP 99*****.*************.****************....999******.*******************************
AC087074.1/69936-70014/Caenorhabditis.briggsae.6238                 UGCCGAG.CUGCAUACUUCCU.UACAUGCCCAUACUGUa.cUGUGAAUGGA.UAUGGAAUGUAAAGAAGUAUGUAGAACGGAA
#=GR AC087074.1/69936-70014/Caenorhabditis.briggsae.6238         PP *******.*************.**************998.77788888888.*******************************
CAAE01015266.1/460-536/Tetraodon.nigroviridis.99883                 GCCUGGG.GGACGUACUUCUU.UAUAUGCCCAUAUGGA...CAUGAGCAAG.UGUGGAAUGUAAAGAAGUAUGUAGCCCAGGU
#=GR CAAE01015266.1/460-536/Tetraodon.nigroviridis.99883         PP *******.*************.****************...**********.*******************************
AAGV020639359.1/176-251/Dasypus.novemcinctus.9361                   CCCCGGG.AGACAUACUUCUU.UAUAUGCCCAUAUGGA...-GCUCGGAGC.UAUGGAAUGUAAAGAAGUAUGUAUCUCAGGC
#=GR AAGV020639359.1/176-251/Dasypus.novemcinctus.9361           PP *******.*************.****************....888999***.*******************************
AEKZ01016876.1/452-379/Apis.florea.7463                             GAUGCUG.UUCCGUGCUUCCU.UACUU-CCCAUAGUGG...-AUGCGACG-.UAUGGAAUGUAAAGAAGUAUGGAGCUGCGCC
#=GR AEKZ01016876.1/452-379/Apis.florea.7463                     PP *******.*************.*****.*******999....66555544..*******************************
AANU01232204.1/19432-19506/Macaca.mulatta.9544                      UAGCUGG.UUGCUUACUUGUU.UGUAUUCCCAGGUGAA...-CUGUGAGCU.CUUGGAA-GCAAAGAAGUAUGUCUUUGAUGU
#=GR AANU01232204.1/19432-19506/Macaca.mulatta.9544              PP *******.*************.****************....888999999.*******.***********************
AL929326.9/101067-101144/Danio.rerio.7955                           ACUUGGU.GUACAUACUUCUU.UAUGUGCCCAUAUGAA..cAUAUAAAAGC.UAUGGAAUGUAAAGAAGUAUGUAUUCUUGGU
#=GR AL929326.9/101067-101144/Danio.rerio.7955                   PP *******.*************.****************..87888889999.*******************************
AAGE02025061.1/66260-66336/Aedes.aegypti.7159                       UCGAAAG.UUCCAUGCUUCCU.UGCAU-UCAAUAGUGA..uUCUGAAAGCA.UAUGGAAUGUAAAGAAGUAUGGAGCGCUCGG
#=GR AAGE02025061.1/66260-66336/Aedes.aegypti.7159               PP *******.*************.*****.**********..55555555555.*******************************
DQ520618.1/109-184/Ovis.aries.9940                                  CCCAAGG.CCACAUGCUUCUU.UAUAUCCCCAUACGGA...-UUACUUUGC.UAUGGAAUGUAAGGAAGUGUGUGGUUUCGGC
#=GR DQ520618.1/109-184/Ovis.aries.9940                          PP *******.*************.****************....999******.*******************************
AALT01102453.1/1268-1343/Sorex.araneus.42254                        GCCAAGA.UGACAUGCUUCUU.UAUAUCCCCAUACGGA...-UCUCUUGGC.UAUGGAAUGUAAGGAAGUGUGUGGUUUUGGC
#=GR AALT01102453.1/1268-1343/Sorex.araneus.42254                PP *******.*************.****************....88899****.*******************************
AAVX01164741.1/393-468/Callorhinchus.milii.7868                     UCCAAAA.CUGCAUACUUCUU.CAUAUGCCCAUAUGAA...-AUGCUUUGC.UAUGGAAUGUAAAGAAGUAUGUAUUUUUGGG
#=GR AAVX01164741.1/393-468/Callorhinchus.milii.7868             PP *******.*************.****************....99*******.*******************************
AAZX01000650.1/30055-30128/Nasonia.vitripennis.7425                 GCGUCUG.UUCCGUGCUUCCU.UACUU-CCCAUAGUGC...-ACG-UGACG.UAUGGAAUGUAAAGAAGUAUGGAGCCGCGCU
#=GR AAZX01000650.1/30055-30128/Nasonia.vitripennis.7425         PP *******.*************.*****.*******999....443.44455.*******************************
AAWZ02017015.1/31896-31821/Anolis.carolinensis.28377                UUUGAGA.UUACAUGCUUCUU.UAUAUCUCCAUAUGAA...-UUGCCUUGC.UAUGGAAUGUAAGGAAGUGUGUGGUUUCAAG
#=GR AAWZ02017015.1/31896-31821/Anolis.carolinensis.28377        PP 9999999.*************.****************....999******.*******************************
AAPN01136163.1/2517-2440/Ornithorhynchus.anatinus.9258              CCCCGGG.CCACACACUUCUU.CAUAUGCCCAUAGGGA..gCUGCCCGAAC.UAUGGAAUGUUAAGAAGUGUGUGUUCUUGGG
#=GR AAPN01136163.1/2517-2440/Ornithorhynchus.anatinus.9258      PP *******.*************.****************..99999999999.*******************************
CR589876.7/166160-166084/Danio.rerio.7955                           GCUUGGU.AGACAUACUUCUU.UAUAUGCCCAUAUGAA...CAAGAGCAGC.UAUGGAAUGUAAAGAAGUAUGUAUCCCAGGU
#=GR CR589876.7/166160-166084/Danio.rerio.7955                   PP *******.*************.****************...**********.*******************************
FO081495.1/23097-23019/Caenorhabditis.elegans.6239                  UACCGAG.CUGCAUACUUCCU.UACAUGCCCAUACUAUa.uCAUAAAUGGA.UAUGGAAUGUAAAGAAGUAUGUAGAACGGGG
#=GR FO081495.1/23097-23019/Caenorhabditis.elegans.6239          PP *******.*************.***************98.88889999999.*******************************
BAAF04038301.1/61-138/Oryzias.latipes.8090                          CCCUGGG.GUACAUACUUCUU.UAUGUACCCAUAUGAA..gAUAUGAAAGC.UAUGGAAUGUAAAGAAGUAUGUAUUCUCGGU
#=GR BAAF04038301.1/61-138/Oryzias.latipes.8090                  PP *******.*************.****************..99999999***.*******************************
AAQB01006401.1/151186-151263/Drosophila.willistoni.7260             UUGAGAG.UUCCAUGCUUCCU.UGCAU-UCAAUAGUAUa.uUAAAUAAGC-aUAUGGAAUGUAAAGAAGUAUGGAGCGAAAUC
#=GR AAQB01006401.1/151186-151263/Drosophila.willistoni.7260     PP *******.*************.*****.*********97.4444444444.5*******************************
AAFR03005394.1/95017-95093/Monodelphis.domestica.13616              GCUUGAG.AAACAUACUACUU.UAUAUGCCCAUAUGAA...CGUGCUAAGC.UAUGGAAUGUAAAGAAGUAUGUAUUUCCGGU
#=GR AAFR03005394.1/95017-95093/Monodelphis.domestica.13616      PP *******.*************.****************...**********.*******************************
BAAB01105211.1/2094-2168/Bombyx.mori.7091                           GCGCAAG.UUCCGUGCUUCCU.UACUU-CCCAUAGUCA...-UUGUAAUCA.UAUGGAAUGUAAAGAAGUAUGGAGCUGCGCG
#=GR BAAB01105211.1/2094-2168/Bombyx.mori.7091                   PP *******.*************.*****.**********....999999***.*******************************
ABEG02003477.1/15436-15515/Caenorhabditis.brenneri.135651           UGCCGAG.CUGCAUGCUUCUUcUACAUGCCCAUACUAUa.uCGUAAAUGGA.UAUGGAAUGUAAAGAAGUAUGUAGAACGGAA
#=GR ABEG02003477.1/15436-15515/Caenorhabditis.brenneri.135651   PP *******.******************************8.88888888899.*******************************
AAJJ01000046.1/50771-50844/Tribolium.castaneum.7070                 UCGCGAG.UUCCGUGCUUCCU.UACUU-CCCAUAGUGC...-UU-UAAACG.UAUGGAAUGUAAAGAAGUAUGGAGCGAACGC
#=GR AAJJ01000046.1/50771-50844/Tribolium.castaneum.7070         PP *******.*************.*****.********99....43.556666.*******************************
AANN01270542.1/4439-4364/Erinaceus.europaeus.9365                   CCCAAAG.CCACAUGCUUCUU.UAUAUCCCCAUAUGGA...-UUACUUUGC.UAUGGAAUGUAAGGAAGUGUGUGGUUUUGUC
#=GR AANN01270542.1/4439-4364/Erinaceus.europaeus.9365           PP *******.*************.****************....999******.*******************************
AAPT01020974.1/21428-21504/Drosophila.grimshawi.7222                UUGAGAG.UUCCAUGCUUCCU.UGCAU-UCAAUAGUAU...AUAAAUAAGCaUAUGGAAUGUAAAGAAGUAUGGAGCGAAAUC
#=GR AAPT01020974.1/21428-21504/Drosophila.grimshawi.7222        PP *******.*************.*****.**********...55555555555*******************************
CAAE01015003.1/757237-757162/Tetraodon.nigroviridis.99883           CUUGUAA.GGACAUGCUUCCU.UAUAUCCCCAUAUUAA...-UACACCACU.UAUGGAAUGUAAGGAAGUGUGUGGUUACGAG
#=GR CAAE01015003.1/757237-757162/Tetraodon.nigroviridis.99883   PP 9999999.*************.****************....777888899.*******************************
AAVX01149879.1/956-880/Callorhinchus.milii.7868                     ACCUGAA.ACACAUACUUCUU.UAUAUGCCCAUAUGAA...CCUCACAAGC.UAUGGAAUGUAAAGAAGUAUGUAUUUCUGGU
#=GR AAVX01149879.1/956-880/Callorhinchus.milii.7868             PP *******.*************.****************...**********.*******************************
AAFS01000978.1/39458-39534/Drosophila.pseudoobscura.46245           UUGAGAG.UUCCAUGCUUCCU.UGCAU-UCAAUAGUAU...AACAUAAAGCaUAUGGAAUGUAAAGAAGUAUGGAGCGAAAUC
#=GR AAFS01000978.1/39458-39534/Drosophila.pseudoobscura.46245   PP *******.*************.*****.**********...77777777767*******************************
AL449263.6/21373-21297/Homo.sapiens.9606                            GCUUGGG.AAACAUACUUCUU.UAUAUGCCCAUAUGGA...CCUGCUAAGC.UAUGGAAUGUAAAGAAGUAUGUAUCUCAGGC
#=GR AL449263.6/21373-21297/Homo.sapiens.9606                    PP *******.*************.****************...**********.*******************************
AAAB01008964.1/1830748-1830826/Anopheles.gambiae.180454             GCGAAAG.UUCCAUGCUUCCU.UGCAU-UCAAUAGUAUguuUGUAAAACCC.UAUGGAAUGUAAAGAAGUAUGGAGCGAUUGG
#=GR AAAB01008964.1/1830748-1830826/Anopheles.gambiae.180454     PP *******.*************.*****.**********9655556666666.*******************************
AAPN01163915.1/14813-14737/Ornithorhynchus.anatinus.9258            GCUUGAG.GAACAUACUUCUU.UAUAUCCCCAUAUGAA...CCUGGCAAGC.UAUGGAAUGUAAAGAAGUAUGUAUUUCAGGU
#=GR AAPN01163915.1/14813-14737/Ornithorhynchus.anatinus.9258    PP *******.*************.****************...**********.*******************************
AAWZ02024324.1/1768-1847/Anolis.carolinensis.28377                  UCUUGAGcCUACAUACUUCUU.CAUAUGCCCAUAUGGAg.uCGGCCAGAUU.UAUGGAAUGUUAAGAAGUAUGUAUCGUUGGG
#=GR AAWZ02024324.1/1768-1847/Anolis.carolinensis.28377          PP 999999999************.****************8.77777888888.*******************************
CAAE01014981.1/12786-12709/Tetraodon.nigroviridis.99883             CCUUAGU.GUACAUACUUCUU.UAUGUACCCAUAUGAA..cAUAUGAUAAC.UAUGGAAUGUAAAGAAGUAUGUAUUCUUGGU
#=GR CAAE01014981.1/12786-12709/Tetraodon.nigroviridis.99883     PP 9******.*************.****************..66666777778.*******************************
AAZO01007144.1/49277-49350/Pediculus.humanus.121224                 UUACUAG.GUCCGUGCUUCCU.UACUU-CCCAUAUAGU...G--UUUGUUU.UAUGGAAUGUAAAGAAGUAUGGAGCCUGUAC
#=GR AAZO01007144.1/49277-49350/Pediculus.humanus.121224         PP *******.*************.*****.*******999...3..3455677.*******************************
AANU01221577.1/6692-6768/Macaca.mulatta.9544                        ACUCAGA.GUACAUACUUCUU.UAUGUACCCAUAUGAA...CAUACAAGGC.UAUGGAAUGUAAAGAAGUAUGUAUUUUGGUA
#=GR AANU01221577.1/6692-6768/Macaca.mulatta.9544                PP *******.*************.****************...**********.*******************************
AAHY01004442.1/497-572/Mus.musculus.10090                           CCCCAGG.CCACAUGCUUCUU.UAUAUCCUCAUAGAUA...-UCUCAGCAC.UAUGGAAUGUAAGGAAGUGUGUGGUUUUGGC
#=GR AAHY01004442.1/497-572/Mus.musculus.10090                   PP *******.*************.*************999....888999999.*******************************
AANG01241232.1/1165-1238/Felis.catus.9685                           GCUUGGG.AAACAUACUUCUU.UAUAUGCCCAUAUGGA...C---CUAAGC.UAUGGAAUGUAAAGAAGUAUGUAUUUCAGGC
#=GR AANG01241232.1/1165-1238/Felis.catus.9685                   PP *******.*************.****************...4...568899.*******************************
DQ066652.1/2-78/Xenopus.(Silurana).8364                             CUUUAGG.GCACAUACUUCUU.UAUAUGCCCAUACUGA...AUGAAAAUGC.UAUGGAAUGUUAAGAAGUAUGUAACCUAAGG
#=GR DQ066652.1/2-78/Xenopus.(Silurana).8364                     PP *******.*************.****************...9*********.*******************************
AAPN01261137.1/2838-2913/Ornithorhynchus.anatinus.9258              UCCGAGA.CAACAUGCUUCUU.UAUAUCCCCAUAUGGA...-UUACGCUGC.UAUGGAAUGUAAGGAAGUGUGUGGUUUCGGG
#=GR AAPN01261137.1/2838-2913/Ornithorhynchus.anatinus.9258      PP *******.*************.****************....999******.*******************************
DQ066649.1/1-73/Pan.troglodytes.9598                                --UCAGA.GUACAUACUUCUU.UAUGUACCCAUAUGAA...CAUACAAUGC.UAUGGAAUGUAAAGAAGUAUGUAUUUUUG--
#=GR DQ066649.1/1-73/Pan.troglodytes.9598                        PP ..*****.*************.****************...**********.*****************************..
BAAF04064761.1/1030-1106/Oryzias.latipes.8090                       GCUUGGG.GGACAUACUUCUU.UAUAUGCCCAUAUGAA...CACGAGCAAC.UAUGGAAUGUAAAGAAGUAUGUAUCCCAGGU
#=GR BAAF04064761.1/1030-1106/Oryzias.latipes.8090               PP *******.*************.****************...**********.*******************************
AAYZ01364871.1/459-535/Ochotona.princeps.9978                       GCUUGGG.AGACAUACUUCUU.UAUACGCCCAUAUGGA...CUUGCUGCAC.UAUGGAAUGUAAAGAAGUAUGUACCCCAGGC
#=GR AAYZ01364871.1/459-535/Ochotona.princeps.9978               PP *******.*************.****************...**********.*******************************
AAGD02012398.1/27745-27823/Caenorhabditis.remanei.31234             UGCCGAG.CUGCAUACUUCCU.UACAUGCCCAUACUAUa.uCAGUAAUGGA.UAUGGAAUGUAAAGAAGUAUGUAGAACGGUU
#=GR AAGD02012398.1/27745-27823/Caenorhabditis.remanei.31234     PP *******.*************.****************8.77777888888.*******************************
AADN03007856.1/168402-168478/Gallus.gallus.9031                     GCUUGAG.AGACAUACUUCUU.UAUAUGCCCAUAUGAA...CCUGGCAAUC.UAUGGAAUGUAAAGAAGUAUGUAUUUCAGGU
#=GR AADN03007856.1/168402-168478/Gallus.gallus.9031             PP *******.*************.****************...**********.*******************************
mir-1.dvex115712.-.1805.1867.[LCH].[Metazoa].RF00103.miRNA          GACAAAA.UCACAUGCUUCCA.AGCAUU-----AU---...-UAGGUAUU-.----UAAUGCUUGGAAGCAUGUGGUUUUGUC
#=GR mir-1.dvex115712.-.1805.1867.[LCH].[Metazoa].RF00103.miRNA  PP *******.*************.*****5.....22.......22222222......36*************************
#=GC SS_cons                                                        :::::::.<<<<<<<<<<<<<.<<<<<-<<-<<<____...__________.>>>>>->>>>>>>>>>>>>>>>>>:::::::
#=GC RF                                                             ucuuagG.cuaCAUaCUUCuU.UAuaUgCCCAUAugaA...cuuaaaaagc.UAUGGAAugUAAaGAAGuAUGuaguuuaggu
//
