# Supplementary material for: Automated detection of ncRNAs in the draft genome sequence of a colonial tunicate: the carpet sea squirt Didemnum vexillum
Source: BMC Genomics. 2016 Aug 30;17(1):691. doi: 10.1186/s12864-016-2934-5 (PMC5006418; doi:10.1186/s12864-016-2934-5)
Supplement: Additional file 3 — Parseable stockholm alignments files of ncRNA candidates on D. vexillum. (GZ 3403 kb) [file 12864_2016_2934_MOESM3_ESM.tar › SupplementalFiles3/RF00341.sto]

# STOCKHOLM 1.0
#=GF AU Infernal 1.1

U58655.1/2127-2188/Bos.taurus.9913                                -UGCAUAUGAUGA.AGC...AAAUC.AGUAUGAGUAAAAUCAUGAUACUGUAAACGCUUUCUGAUGCA.
#=GR U58655.1/2127-2188/Bos.taurus.9913                        PP .************.***...*****.******************************************.
AJ240057.1/1-60/Mus.musculus.10090                                GUACAUGUGAUGA.AGC...AAAUC.AGUAUGAAUAAA---AUGAUACUGUAAACGCUUUCUGAUGUA.
#=GR AJ240057.1/1-60/Mus.musculus.10090                        PP *************.***...*****.************...***************************.
AJ240058.1/1-60/Rattus.norvegicus.10116                           GUACAUGUGAUGA.AGC...AAAUC.AGUAUGAAUAAA---AUGAUACUGUAAACGCUUUCUGAUGUA.
#=GR AJ240058.1/1-60/Rattus.norvegicus.10116                   PP *************.***...*****.************...***************************.
AC010361.3/23932-23994/Homo.sapiens.9606                          GUGCAUGUGAUGA.AGC...AAAUC.AGUAUGAAUGAAUUCAUGAUACUGUAAACGCUUUCUGAUGUA.
#=GR AC010361.3/23932-23994/Homo.sapiens.9606                  PP *************.***...*****.******************************************.
BX932341.1/250-311/Gallus.gallus.9031                             GCAUAUAUGAUGUgAAC...GAAAC.AGUAUGAG--AAUCUGUGAUACUGUAAACGCUUUCUGAUGUG.
#=GR BX932341.1/250-311/Gallus.gallus.9031                     PP *****************...*****.********..********************************.
snoZ39.dvex481600.+.287.345.[AC].[Metazoa].RF00341.snoRNA         -------UGAAAUcAAC...AAAGCaAAUAUAAGUAAAGUGAUGAUACGUAAAACGCUAUCUCAUUCUu
#=GR snoZ39.dvex481600.+.287.345.[AC].[Metazoa].RF00341.snoRNA PP .......6666666666...666431457******************8777889**********33334
snoZ39.dvex750663.+.46.109.[AC].[Metazoa].RF00341.snoRNA          -AGCUAGUGAUAA.AGUuugAAAGG.AGAAUAAA--AAUGGAUGAUUCUCCAAACGCUUUCAAAUGUUa
#=GR snoZ39.dvex750663.+.46.109.[AC].[Metazoa].RF00341.snoRNA  PP .************.***8888****.*****999..*********************************
#=GC SS_cons                                                      :<<<<------<<.<<<...----<.<<<<<_____________>>>>>>----->>>>>---->>>>.
#=GC RF                                                           GuaCAUgUGAUGa.AGC...AAAUC.AGUAUGAaUAAAuucAUGAUACUGUAAACGCUuUCUGAUGua.
//
