# Supplementary material for: Automated detection of ncRNAs in the draft genome sequence of a colonial tunicate: the carpet sea squirt Didemnum vexillum
Source: BMC Genomics. 2016 Aug 30;17(1):691. doi: 10.1186/s12864-016-2934-5 (PMC5006418; doi:10.1186/s12864-016-2934-5)
Supplement: Additional file 3 — Parseable stockholm alignments files of ncRNA candidates on D. vexillum. (GZ 3403 kb) [file 12864_2016_2934_MOESM3_ESM.tar › SupplementalFiles3/RF00012.sto]

# STOCKHOLM 1.0
#=GF AU Infernal 1.1

X02722.1/550-763/Rattus.norvegicus.10116                          AAGACUAUACUUU.CAGGGAUCA..UUUCUA..UAGUUCGU...UACUAGA...GAAGUUUC..UCU.GACUGUGU.AGA...GCACCCGAAACCACGAGGAGGAG.ACGUA.GCGUUCUCU.CCU.GA.GCGUGAAG..CCGGCUCU..UAGU.........GUUGCUUCC............................
#=GR X02722.1/550-763/Rattus.norvegicus.10116                  PP *************.*********..******..********...*******...********..***.********.***...***********************.*****.*********.***.**.********..********..****.........*****9998............................
AAPQ01007051.1/481137-480929/Drosophila.erecta.7220               AAGACUAUACUUCaCAGGA-UCA..UUUCUG..UAGUCA--...GUCUUCA...CAUACUUU..CAC.ACUAGAUG.AAA..gCUGAGUGCACCCGCGUUGAUGAG.UUGAA.UCGUUCUAU.UCGgCA.GCGUGAGGauUUGUCCAG..UGUCcu....uuuGGUGCUU--............................
#=GR AAPQ01007051.1/481137-480929/Drosophila.erecta.7220       PP *******************.***..******..******.....*******...99999999..677.78888888.888..799999******************.*****.*********.******.******************..****87....6665555555..............................
AC198150.2/173553-173452/Nomascus.leucogenys.61853                AAGACUCUACUUU.CAGCGAUCA..UUUCUA..UAGUUCAU...UACCAGA...GAAGUUUC..UCU.GAAUGUGU.AGA...GCACAAAAAGU------------.AAAUA.AGGCCAUGC.CUA.GAcAUGUUA--..--------..----.........---------............................
#=GR AC198150.2/173553-173452/Nomascus.leucogenys.61853        PP *************.*********..******..********...*******...********..***.********.***...99999997754.............23333.444444444.444.552222222................................................................
AC023683.4/143519-143307/Drosophila.melanogaster.7227             AAGACUAUACUUCaCAGGA-UCA..UUUCUG..UAGUCA--...GUCUUCA...CAUACUUU..CAC.ACUAGCUG.AAA..gCCAAGUGCACCCGCGUUGAUGAG.UUGAA.UCGUUCUGU.CCGgCA.GCGUGAGGauUUGCCCAG..CACCcu....ugu---------gggaugcacu.........gcauccuua
#=GR AC023683.4/143519-143307/Drosophila.melanogaster.7227     PP *******************.***..******..******.....*******...99999999..777.78999999.888..8999********************.*****.*********.******.*****************9..988854....433.........5566667888.........888766666
AAPY01491858.1/243-27/Tupaia.belangeri.37347                      AAGACUAUACUUU.CAGGGAUCA..UUUCUA..UAGUUCGU...UACUAGA...GAAGUUUC..UCU.GAUCGUGU.AGA...GCACCGAAAACCACGAGGAGGAG.GCGCA.GUGUUCUCU.CCU.GA.GCGUGAAG..CCGGCUCU..UGGU.........GUCGCUUUGc...........................
#=GR AAPY01491858.1/243-27/Tupaia.belangeri.37347              PP *************.*********..******..********...*******...********..***.********.***...***********************.*****.*********.***.**.********..********..****.........*****9998*...........................
AANH01009063.1/57627-57412/Gasterosteus.aculeatus.69293           AAGACUAUACUUU.CAGGGAUCA..UUUCUA..UAGUUUCU...GACUUGA...GAAAUGCG.uUUC.UAAUUUGU.UUG...GUCUCGCUAACCACGAUGAAGAGaUGGUG.AUACUCUUC.CCU.GA.GCGCGAAG..CGGGCGGA..CAGA.........CUUGAUUCAu...........................
#=GR AANH01009063.1/57627-57412/Gasterosteus.aculeatus.69293   PP *************.*********..******..********...*******...88888777.3666.66666666.666...***********************445566.*********.***.**.********..********..****.........*****9998*...........................
AF176810.1/1-214/Bos.taurus.9913                                  AAGACUAUACUUU.CAGGGAUCA..UUUCUA..UAGUUCGU...UACUAGA...GAAGUUUC..UCU.GAACGUGU.AGA...GCACCCGAAACCACGAGGAGGAG.AUAAA.GCGUUCUCU.UCU.GA.GCGUGAAG..UCGGCUUU..GGGU.........GUUGCUUCU............................
#=GR AF176810.1/1-214/Bos.taurus.9913                          PP *************.*********..******..********...*******...********..***.********.***...***********************.*****.*********.***.**.********..********..****.........*********............................
EU240276.1/1-214/Gallus.gallus.9031                               AGGACUAUACUUU.CAGGGAUCA..UUUCUG..UAGUUGGU...AACUAGA...GGAGUGUG..AUC.GAAAGUGU.CCG...GCGUCACAAACCACGAGGAGGAG.CAGC-.GUGUUCUCU.CCU.GA.GCGCGAAG..CGGGCGGG..CGGU.........GCUGCUUGU............................
#=GR EU240276.1/1-214/Gallus.gallus.9031                       PP *************.*********..******..********...*******...********..***.********.**9...***********************.9887..*********.***.**.********..********..****.........*********............................
AL627390.7/149172-148958/Homo.sapiens.9606                        AAGACUAUACUUU.CAGGGAUCA..UUUCUA..UAGUUUGU...UACUAGA...GAAGUUUC..UCU.GAACGUGU.AUA...GCACUGAAAACCACAAAGAAGAG.GUGCA.GCAUUAUCU.CCU.AA.GUGUAAAG..CCGGCUCU..UGAU.........GUUGCUUUGc...........................
#=GR AL627390.7/149172-148958/Homo.sapiens.9606                PP *************.*********..******..********...*******...********..***.********.***...***********************.*****.*********.***.**.********..********..****.........*****9998*...........................
AY123429.1/65518-65421/Papio.anubis.211508                        AAGACUAUACUUU.CAGGGAUCA..UUUCUA..UAGUUGGU...UACUAGA...GAAGUUUC..UCU.GAACGUGU.AGA...GCACCAAAUAGAAAGCUGAA---.---AC.UGGAUCCUU.UC-.--.--------..--------..----.........---------............................
#=GR AY123429.1/65518-65421/Papio.anubis.211508                PP *************.*********..******..********...*******...********..***.********.***...98888887666544444432.......22.333333333.33...........................................................................
M23705.1/702-916/Mus.musculus.10090                               AAGACUAUACUUU.CAGGGAUCA..UUUCUA..UAGUUCGU...UACUAGA...GAAGUUUC..UCU.GACUGUGU.AGA...GCACCCGAAACCACGAGGACGAG.ACGUA.GCGUUCCCU.CCU.GA.GCGUGAAG..CCGGCUCU..AGGU.........GCUGCUUGAc...........................
#=GR M23705.1/702-916/Mus.musculus.10090                       PP *************.*********..******..********...*******...********..***.********.***...***********************.*****.*********.***.**.********..********..****.........*****9887*...........................
AAWR02012944.1/32312-32098/Equus.caballus.9796                    AAGACUAUACUUU.CAGGGAUCA..UUUCUA..UAGUUCGU...UACUAGA...GAAGUUUC..UCU.GAACGUGU.AGA...GCACCCGAAACCACGAGGAGGAG.GCGCA.GCGUUCUCU.CCU.GA.GCGUGAAG..CCGGCUCU..UGGU.........GUUGCUUCC............................
#=GR AAWR02012944.1/32312-32098/Equus.caballus.9796            PP *************.*********..******..********...*******...********..***.********.***...***********************.*****.*********.***.**.********..********..****.........*********............................
ABLG01002636.1/7043-6835/Meloidogyne.hapla.6305                   GGGACUGUACUUCuCAGGA-UCA..UUUCUG..UAGUAUGU...AUUCCCU...U-GCGGAG..ACG.-CAAACUG.CUU...CACCAAGCACCCUCGAUGAUGAG.UUUAG.GCGUUGUUC.CCU.GA.GCGUGAAG..CUUGUUGG..GACGa.......uGCCAAAAUU............................
#=GR ABLG01002636.1/7043-6835/Meloidogyne.hapla.6305           PP *******************.***..******..********...9888887...5.455777..455..5566678.899...99*********************.*****.*********.***.**.********..77666665..55559.......9888888888............................
AAPT01021465.1/320367-320151/Drosophila.grimshawi.7222            AAGACUAUACUUCaCAGGA-UCA..UUUCUG..UAGUCA--...GUCUUCA...CUUACUUU..CAC.ACUAUCUG.AAA..gCACUUCACACCCGCGUUGAUGAG.GUGAA.UCGUUUUAU.UCGgCA.GCGUGAGGuuUUGCGUGA..UGCCcuuugcgguAU-------gacuucgg..............uuaucc
#=GR AAPT01021465.1/320367-320151/Drosophila.grimshawi.7222    PP *******************.***..******..******.....*******...99999999..555.67777789.888..899999******************.*****.*********.******.******************..****97754444444.......45666679..............999988
AAYZ01671298.1/83-298/Ochotona.princeps.9978                      AAGACUAUACUUU.CAGGGAUCA..UUUCUA..UAGUCUGU...GACUAGA...GAAGUUUC..UCU.GAUCGUGU.AGA...GCACCGAAAACCACGAGGAGGAG.UUUUA.GCAUCCUCU.CCU.GA.GCGUGAAG..CUGGCUUU..UGGU.........GUUGCUUUUg...........................
#=GR AAYZ01671298.1/83-298/Ochotona.princeps.9978              PP *************.*********..******..********...*******...********..***.********.***...***********************.*****.*********.***.**.********..********..****.........*****9999*...........................
ACBE01421767.1/283-497/Felis.catus.9685                           AGGACUAUACUUU.CAGGGAUCA..UUUCUA..UAGUUCGU...UACUAGA...GAAGUUUC..UCU.GAAUGUGU.AGA...GUACCCGAAACCACGAGGAGGAG.GCGAA.GUGUUCUCU.CCU.GA.GCGUGAAG..CUGGCUUU..UGGU.........GCUGUCGUU............................
#=GR ACBE01421767.1/283-497/Felis.catus.9685                   PP *************.*********..******..********...*******...********..***.********.***...***********************.*****.*********.***.**.********..********..****.........*****9999............................
AAVX01295013.1/566-347/Callorhinchus.milii.7868                   AAGACUAUACUUU.UAGGGAUCA..UUUCUA..UAGUCUCU...GAACUGA...GAAAUGUUuuUCU.GAACUUGG.UC-..gGUUUCGCCAGCCACGAGGAGGAG.ACAGA.GCGGUUCCU.UCU.GA.GCGUGAAG..CGGGCUGU..GGGU.........GUUGCCAUCu...........................
#=GR AAVX01295013.1/566-347/Callorhinchus.milii.7868           PP *************.*********..******..********...**99999...8887777752555.55555555.55...5***********************.*****.*********.***.**.********..********..****.........*****6666*...........................
CABF01044723.1/2170-2355/Schistosoma.japonicum.6182               GAGAUCGUACUUC.UAGGGAUCA..GUCCUA..UAGUACGU...AUCACCA...G-GACGUC..-AA.ACAAACUA.GACccuGGCUAACCCACCGCGAUGAUGAU.CAGUG.CGGCCUAGU.CCU.GA.GCGUGAAG..CAGGUGUG..UGGC.........---UGUCC-g...........................
#=GR CABF01044723.1/2170-2355/Schistosoma.japonicum.6182       PP *************.*********..******..********...*******...7.566999...78.88888899.99977766677777789999*********.*****.*********.***.**.********..****9655..5554............44444.4...........................
CAAE01007620.1/23928-23713/Tetraodon.nigroviridis.99883           AAGACUAUACUUU.CAGGGAUCA..UUUCUA..UAGUUCCU...GACUUGA...GAAAUGUG.uUUC.UAAAGUG-.UUG...GUCUCGCUAACCACGAUGAAGAGgUGGUG.AUGCUCCUC.UCU.GA.GCGCGAAG..CGGGCAGA..GAAA.........CUUGAUUCAc...........................
#=GR CAAE01007620.1/23928-23713/Tetraodon.nigroviridis.99883   PP *************.*********..******..********...*******...******99.4455.5555554..555...9999999****************555667.*********.***.**.********..********..****.........*****9998*...........................
AAGV020566442.1/1857-1640/Dasypus.novemcinctus.9361               AAGACUAUACUUU.CAGGGAUCA..UUUCUA..UAGUUGUU...GACUAGA...GAAGGUUC..UCU.GAACGUGU.AGG...GCACCGAAAGCCACGAGGAGGAG.GCGCA.GCGUUCUCU.CCU.GA.GCGUGAAG..CCGGCUCU..AGGU.........GUUGCUUUUc...........................
#=GR AAGV020566442.1/1857-1640/Dasypus.novemcinctus.9361       PP *************.*********..******..********...*******...99999999..9**.********.***...***********************.*****.*********.***.**.********..********..****.........*****9999*...........................
AANI01014831.1/252349-252134/Drosophila.virilis.7244              AAGACUAUACUUCaCAGGA-UCA..UUUCUG..UAGUCA--...GUCUUCA...CUUACUUU..CAC.ACUUUCUG.AAA..gCAAGUCACACCCGCGUUGAUGAG.AUGAA.UCGUUUUAU.UCGgCA.GCGUGAGGauUUGCGUGA..UGCUc......uuUGCGA----ugugauuuu...........aucacucg
#=GR AANI01014831.1/252349-252134/Drosophila.virilis.7244      PP *******************.***..******..******.....*******...99999999..555.56666688.888..89999*******************.*****.*********.******.******************..****8......7734444....344577888...........99999877
AAQB01007950.1/85194-85386/Drosophila.willistoni.7260             AAGACUAUACUUCaCAGGA-UCA..UUUCUG..UAGUCA--...GUCUUCA...CUUACUUU..CAC.AUUGAAAG.AAA..gCCACAUACACCCGCGUUGAUGAG.UUGGA.UCGUUCUAU.UCGgCA.GCGUGAGGuaUUUCGCAG..UGCC........c---UCUU--u...........................
#=GR AAQB01007950.1/85194-85386/Drosophila.willistoni.7260     PP *******************.***..******..******.....*******...88888888..666.55555556.666..699*********************.*****.*********.******.********9999999999..9988........3...2233..4...........................
M14061.1/277-493/Homo.sapiens.9606                                AAGACUAUACUUU.CAGGGAUCA..UUUCUA..UAGUGUGU...UACUAGA...GAAGUUUC..UCU.GAACGUGU.AGA...GCACCGAAAACCACGAGGAAGAG.AGGUA.GCGUUUUCU.CCU.GA.GCGUGAAG..CCGGCUUU.cUGGC.........GUUGCUUGGc...........................
#=GR M14061.1/277-493/Homo.sapiens.9606                        PP *************.*********..******..********...*******...********..***.********.***...***********************.*****.*********.***.**.********..******99.99***.........*****8887*...........................
AAFS01000539.1/44651-44431/Drosophila.pseudoobscura.46245         AAGACUAUACUUCaCAGGA-UCA..UUUCUG..UAGUCA--...GUCUUCA...CUUACUUU..CGC.ACAAAUUG.AAA..gCCAAACACACCCGCGUUGAUGAG.UUAAA.UCGUCCUAU.UCGgCA.GCGUGAGGuuUUGCCCAG..CGCCc......uu---UC----uggugcggcacuucgguguccgugucgu
#=GR AAFS01000539.1/44651-44431/Drosophila.pseudoobscura.46245 PP *******************.***..******..******.....*******...88888888..566.67788888.888..79**********************.*****.*********.******.******************..*9994......32...22....466688889999999******9999966
ABEP02020740.1/7770-7551/Branchiostoma.floridae.7739              AAGAUCAUACUUU.UAGGGAUCA..UUUCUA..UAGUAUGU...GACCCGU...GCAUUCUC..-AC.GGAAACGU.GAAc.gCACGCAGAAGCCACGAUGACGAG.CGGUA.GCGUUCCCU.UCU.GA.GCGCGAAG..CGGGUCGG..GAGU.........GGAGUCCCUg...........................
#=GR ABEP02020740.1/7770-7551/Branchiostoma.floridae.7739      PP *************.*********..******..********...*******...99999999...88.88888888.8877.78899999****************.*****.*********.***.**.********..******99..9999.........7777755559...........................
ABRM01002704.1/36840-37049/Hydra.vulgaris.6087                    AAGACCGUACUAAcUAGGA-UCA..UUUCUA..UAGUAUGC...GUCCUGU...--CAUUGU.aAUU.CUACAAAG.ACA...ACCCACCGAACCAUGAUGAUGAG.CUGUU.GUGACAGCG.CCU.GA.GCGUGAUG..CUAAUCAA..CUAG.........-AGGCUUGC............................
#=GR ABRM01002704.1/36840-37049/Hydra.vulgaris.6087            PP *******************.***..******..********...******5.....677777.6677.77777777.888...888999999**************.*****.*********.***.**.********..88888855..5554..........44444443............................
AAQA01000362.1/29408-29193/Brugia.malayi.6279                     GAGAUCAUACUUCaCAGAA-UCA..UUUCUG..UAGUAUGU...AUUUCUU...C-GCUGUU..AGC.GAAAAUGC.GAC...GGAGC-GCAGCCGCGAUGAUGUG.GCAGG.GCGUCAUCU.CCA.GA.GCGGGAAG..AAGUGUGU..CAUC.........CUCACUCCUa...........................
#=GR AAQA01000362.1/29408-29193/Brugia.malayi.6279             PP *******************.***..******..********...*****98...4.788999..9**.********.999...76665.579**************.*****.*********.***.**.********..********..**99.........7777766668...........................
AASC02012716.1/1783-2004/Aplysia.californica.6500                 AAGAUCAUACUUU.UAGGGAUCA..UUUCUA..AAGUAU--...GUCUUGC..cGAGACGUC..-GA.GUAAAAUC.GAU..cGGCACGUAAACCACGAUGACGAG.AUUGC.GUCAGUUCC.UCU.GA.GCGUGAAG..UUGAGGC-..UGGCa......ug--ACU-ACUgcuc......................uc
#=GR AASC02012716.1/1783-2004/Aplysia.californica.6500         PP *************.*********..******..******.....99****9..999999999...55.55555555.555..5***********************.*****.*********.***.**.********..******8...99997......44..333.2224678......................88
AAZX01014918.1/8779-8564/Nasonia.vitripennis.7425                 AAGAUCAUACUUCaCAGGA-UCA..UUUCUG..UAGUAU--...AUCUUCA...CAGACUCU..CUAcCCAAAGUA.GGA...GUCGAUGCAACCACGAUGAGGAG.ACGUA.GCUCUCCUU.CCU.GA.GCGUGAGG..ACGACUCG..GAAU........uCCGACUUUG............................
#=GR AAZX01014918.1/8779-8564/Nasonia.vitripennis.7425         PP *******************.***..******..******.....*******...88887777..555144555366.777...9999*******************.*****.*********.***.**.********..*******8..6666........6888888888............................
ABGP01000303.1/727-514/Trichoplax.adhaerens.10228                 AAGACUGUACUUUcUAGGA-UCA..UUUCUA..UAGUACAC...GUCCCGU...CUUUCUUC..-UC.CAAAGAAG.ACA...ACCGCAUCAACCAUGAGGAGGAU.UAAUA.ACGUUCUUU.CCU.GA.GCGGGAAG..CGGGCGAU..AUUG.........UUCCAGUC-............................
#=GR ABGP01000303.1/727-514/Trichoplax.adhaerens.10228         PP *******************.***..******..********...*****97...55555554...33.34444455.555...999999*****************.*****.*********.***.**.********..******96..6666.........55555444.............................
ABJB010182825.1/511-296/Ixodes.scapularis.6945                    AAGAUCAUGCUUCaUAGGA-UCA..UUUCUA..UAGGCUG-...AUCGCC-...-GAGUUUC.aACC.GUAAACUC.GGA...ACACCCUCAACCACGAUGAGGAG.UCGUA.GGGUCUCCA.CCU.GA.GCGCGAAG..CCGGUCAGguGACU.........UGGGUUUC-c...........................
#=GR ABJB010182825.1/511-296/Ixodes.scapularis.6945            PP *******************.***..******..*******....***999.....5677777.6555.55555555.666...78889999***************.*****.*********.***.**.********..88888765233333.........45554444.6...........................
AAKO01000685.1/22923-22714/Drosophila.sechellia.7238              AAGACUAUACUUCaCAGGA-UCA..UUUCUG..UAGUCA--...GUCUUCA...CAUACUUU..CAC.ACUAGCUG.AAA..gCCAAGUGCACCCGCGUUGAUGAG.UUGAA.UCGUUCUAU.UCGgCA.GCGUGAGGauUUGCCCAG..UGUCcu....ugu---------uggugccu.............cgcaucg
#=GR AAKO01000685.1/22923-22714/Drosophila.sechellia.7238      PP *******************.***..******..******.....*******...99999999..777.78999999.888..8999********************.*****.*********.******.******************..****54....433.........34446677.............8777664
X07318.1/1-219/Xenopus.laevis.8355                                AAGACUAUACUUU.CAGGGAUCA..UUUCUA..UAGGUUGU...ACCUGGU...GAAAUGUG..CUC.GAAAGUGU.CUG...AACUCACAAACCACGAGGAAGAG.CGUCA.GUGUUUUCU.CCU.GA.GCGUGAAG..UGAGCUCA..CAGU.........GCUGCUUCAu...........................
#=GR X07318.1/1-219/Xenopus.laevis.8355                        PP *************.*********..******..*******9...9999999...********..***.********.***...***********************.*****.*********.***.**.********..********..****.........*****9998*...........................
AAGD02005452.1/2742-2555/Caenorhabditis.remanei.31234             GAGACCAUACUAUaCAGAA-UCA..UUUCUG..CAGUAUGU...AUCUCG-...-UAAUUCC..-CA.UCAAAUUG.GUA...GAGAUGCCAUCCGCGAUGAGUGG.GAGAC.GGGCGGGCC.GC-.GA.GCGUGAAA..CA------..----.........GUCCUUUCG............................
#=GR AAGD02005452.1/2742-2555/Caenorhabditis.remanei.31234     PP *******************.***..******..********...*****9.....6777777...**.********.***...***********************.*****.*********.**..**.********..**.....................888899999............................
CABB01004407.1/4482-4691/Meloidogyne.incognita.6306               GGGACUGUACUUCuCAGGA-UCA..UUUCUG..UAGUACGU...AUUCCUU...U-GCGGAG..ACG.-CAAACUG.CUU...CACAAAGCACCCUCGAUGACGAG.UUUAG.GCGUUGUCC.CCU.GA.GCGUGAAG..CUUGUUG-..GGACg......uuGCCAAAUUU............................
#=GR CABB01004407.1/4482-4691/Meloidogyne.incognita.6306       PP *******************.***..******..********...9999997...5.455777..455..5566678.889...9999*******************.*****.*********.***.**.********..6655554...44446......89999999999............................
AADE01001755.1/10518-10738/Drosophila.pseudoobscura.46245         AAGACUAUACUUCaCAGGA-UCA..UUUCUG..UAGUCA--...GUCUUCA...CUUACUUU..CGC.ACAAAUUG.AAA..gCCAAACACACCCGCGUUGAUGAG.UUAAA.UCGUCCUAU.UCGgCA.GCGUGAGGuuUUGCCCAG..CGCCc......uu---UC----uggugcggcacuucgguguccgugucgu
#=GR AADE01001755.1/10518-10738/Drosophila.pseudoobscura.46245 PP *******************.***..******..******.....*******...88888888..566.67788888.888..79**********************.*****.*********.******.******************..*9994......32...22....466688889999999******9999966
AY948622.1/2-186/Caenorhabditis.elegans.6239                      GAGACCAUACUAUaCAGAA-UCA..UUUCUG..CAGUAUGU...AUUUCG-...-UAAUUCC..-CA.UCAAAUUG.GUA...GAGAUUCCAUCCGCAAUGAGUGG.GAGAC.GGGCGAGCC.GC-.GA.GCGUGAAA..CAGUUC--..----.........-----UUCG............................
#=GR AY948622.1/2-186/Caenorhabditis.elegans.6239              PP *******************.***..******..********...*****9.....6777777...**.********.***...***********************.*****.*********.**..**.********..**6666......................5665............................
BX539315.5/55089-54874/Danio.rerio.7955                           AAGACUAUACUUU.CAGGGAUCA..UUUCUA..UAGUUGUU...AACUAGG...ACAUGUGU..UUC.UAAAGUGU.GGA...GUCUUCCAAACCACGAUGAUGAU.UCUUG.AUACUCUUU.UCU.GA.GCCUGAAU..CAGAUGCA..GAGA.........AAUGAUUUAa...........................
#=GR BX539315.5/55089-54874/Danio.rerio.7955                   PP *************.*********..******..********...*******...88999999..9**.********.***...***********************.*****.*********.***.**.********..********..****.........*****9998*...........................
ABAV01026709.1/16104-16324/Nematostella.vectensis.45351           AAGACCGUACUUAcUAGGA-UCA..UUUCUA..UAGUACGC...GUCCCG-...-UCUUUGU.aACC.UUACAGAG.ACA...ACCACGAUACCCACGGUGACGAU.GCAUA.GCGUGAUCC.UCU.GG.GCGCGAAG..CACGUCGA..GGGC.........AUUGCCUUGau..........................
#=GR ABAV01026709.1/16104-16324/Nematostella.vectensis.45351   PP *******************.***..******..********...*****9.....5677777.6566.66666688.999...***********************.*****.*********.***.**.********..********..****.........77777555579..........................
AAPP01018784.1/368929-369149/Drosophila.ananassae.7217            AAGACUAUACUUCaCAGGA-UCA..UUUCUG..UAGUCA--...GUCUUCA...CAUACUUU..CAC.AUUAGAUG.AAA..gCUAAGCACACCCGCGUUGAUGAG.GUGAA.UCGUUCUAU.UCGgCA.GCGUGAGGauUUGUCCAG..CGGCcu.....uu-G-------ugguguggcgcuucgguguccgcauccu
#=GR AAPP01018784.1/368929-369149/Drosophila.ananassae.7217    PP *******************.***..******..******.....*******...99999999..666.67777788.888..8999********************.*****.*********.******.******************..****65.....42.2.......455566799999*******998888855
AF020531.1/104-320/Homo.sapiens.9606                              AAGACUAUACUUU.CAGGGAUCA..UUUCUA..UAGUGUGU...UACUAGA...GAAGUUUC..UCU.GAACGUGU.AGA...GCACCGAAAACCACGAGGAAGAG.AAGUA.GCGUUUUCU.CCU.GA.GCGUGAAG..CCGGCUUU.cUGGC.........GUUGCUUGGc...........................
#=GR AF020531.1/104-320/Homo.sapiens.9606                      PP *************.*********..******..********...*******...********..***.********.***...***********************.*****.*********.***.**.********..******99.99***.........*****88879...........................
AAFC03030311.1/44174-43960/Bos.taurus.9913                        AAGACUAUACUUU.CAGGGAUCA..UUUCUA..UAGUUCGU...UACUAGA...GAAGUUUC..UCU.GAACGUGU.AGA...GCACCCGAAACCACGAGGAGGAG.AUAAA.GCGUUCUCU.UCU.GA.GCGUGAAG..UCGGCUUU..UGGU.........GUUGCUUCU............................
#=GR AAFC03030311.1/44174-43960/Bos.taurus.9913                PP *************.*********..******..********...*******...********..***.********.***...***********************.*****.*********.***.**.********..********..****.........*********............................
AADA01192714.1/17868-18084/Pan.troglodytes.9598                   AAGACUAUACUUU.CAGGGAUCA..UUUCUA..UAGUUCGU...UACUAGA...GAAGUUUC..UCU.GAACGUGU.AGA...GCACCGAAAGCCACGAGGAAGAG.ACAUA.GCGUUUUCU.UCU.GA.GCGUGAAG..CCGGCUUU.aUGGU.........GUUGCUUAGc...........................
#=GR AADA01192714.1/17868-18084/Pan.troglodytes.9598           PP *************.*********..******..********...*******...********..***.********.***...***********************.*****.*********.***.**.********..******99.8****.........*****8887*...........................
AAZO01005228.1/11835-12050/Pediculus.humanus.121224               AAGAUCAUACUUUuCAGGA-UCA..UUUCUG..UAGUAUGAauaAUCUUUU...GAAGUCGU..-AG.--ACUUCU.GCG...--CACCAAAACCAUGAUGACGAU.UCAUG.ACAUCUGCG.CCU.GA.GCGUGAGG..CAGGCUAU..CGUU........gAUCUUGUU-u...........................
#=GR AAZO01005228.1/11835-12050/Pediculus.humanus.121224       PP *******************.***..******..*******88889999999...99999887...55...345555.666.....66777889*************.*****.*********.***.**.********..********..****........555555554.5...........................
ABVD01644074.1/1753-1970/Choloepus.hoffmanni.9358                 AAGACUAUACUUU.CAGGGAUCA..UUUCUA..UAGUUUGU...UACUAGA...GAAGAUUC..UCU.GACUGUGU.AGG...GUACCGAAAACCAUGAGGAAGAG.GUGUA.GCGUUCUCU.CCU.GA.GCGUGAAG..GCGGCUUU..CGGU.........GUUGCUUUUc...........................
#=GR ABVD01644074.1/1753-1970/Choloepus.hoffmanni.9358         PP *************.*********..******..********...*******...99999999..9**.********.***...***********************.*****.*********.***.**.********..********..****.........*****9999*...........................
AACT01045944.1/3617-3408/Ciona.savignyi.51511                     AAGAUCAUACUUU.UAGGGAUCA..UUUCUA..UAGUGUGC...AUCUUGA...-AAACGUC..-AU.CAAAUUAU.GAC...GAAACCUCAACUACGAUGAUGAG.UUGUA.GGGAUUCCU.UCU.GA.GCAUGAAG.cUUGGUU--..-CGU........uGUAUCUUCG............................
#=GR AACT01045944.1/3617-3408/Ciona.savignyi.51511             PP *************.*********..******..********...******9....6889***...**.********.***...***********************.*****.*********.***.**.********.6666666.....555........5999999999............................
AADK01016831.1/3475-3676/Bombyx.mori.7091                         AAGACCUUACUUCaUAGGA-UCA..UUUCUA..UAGUAAG-...CUCUUACc.gAGAACUUC..-AC.AC-UACGU.GAA...UGAUCGACAACCACGAUGAUGAG.GCGUG.GCGCGGCAU.CCU.GA.GCGUGAGG..CAGGCAA-..UGGU.........----UAG--c...........................
#=GR AADK01016831.1/3475-3676/Bombyx.mori.7091                 PP *******************.***..******..*******....99999888.777888888...88.55.55699.999...99*********************.*****.*********.***.**.********..*****95...4444.............233..3...........................
AAAB01008984.1/7337520-7337722/Anopheles.gambiae.180454           AAGACUGUGCUUCaUAGGA-UCA..UUUCUA..UAGGCAA-...GUUUUCA..a-CUCACUU.uCAC.UCGAAAGUcGAG...CUAUUCCAACCCACGAUGAUGAG.GUGUA.GUGGCUGUC.CUG.GA.GCGUGAAA..CUGUCGGA..UCUUg......gcUGCGUCUCU............................
#=GR AAAB01008984.1/7337520-7337722/Anopheles.gambiae.180454   PP *******************.***..******..***9888....9999999..4.4444444.3677.777777774777...99*********************.*****.*********.***.**.********..99988876..55447......79555555555............................
ABRP01111646.1/6212-5998/Pteropus.vampyrus.132908                 AAGACUAGACUUU.UAGGAACCA..UUUCUAcaUAGUUUCU...UACUGGA...GAAAUUUC..UCU.GAACGUAC.GGA...ACACCGGAAACCAGGAGGAGGAG.GCGUG.GCGUUCCCU.CCU.AA.GUGCGAAG..CGGGCUCU..UGGU.........GUUGCUUCU............................
#=GR ABRP01111646.1/6212-5998/Pteropus.vampyrus.132908         PP *************.*********..*****9999*******...*******...********..***.********.***...***********************.*****.*********.***.**.********..********..****.........*********............................
M23707.1/503-717/Mus.musculus.10090                               AAGACUAUACUUU.CAGGGAUCA..UUUCUA..UAGUUCGU...UACUAGA...GAAGUUUC..UCU.GACUGUGU.AGA...GCACCCGAAACCACGAGGACGAG.ACGUA.GCGUUCCCU.CCU.GA.GCGUGAAG..CCGGCUCU..AGGU.........GCUGCUUGAc...........................
#=GR M23707.1/503-717/Mus.musculus.10090                       PP *************.*********..******..********...*******...********..***.********.***...***********************.*****.*********.***.**.********..********..****.........*****9887*...........................
ABKE01003568.1/5923-6108/Pristionchus.pacificus.54126             GAAAUCAUACUUCaCAGGA-UCA..UUUCUG..UAGUAUGU...AUUUCA-...--CAUGAU..CCC.UCACUCUG.CUU..uGAACAGGCAACCGCGGUGAUUGG.GAAAA.GAGCGAAGC.GC-.GA.GCGUGAAA..AUGCCUU-..----.........-------C-............................
#=GR ABKE01003568.1/5923-6108/Pristionchus.pacificus.54126     PP *******************.***..******..********...*****6......566777..666.66666655.544..599*********************.*****.*********.**..9*.********..**77774.......................2.............................
AAPU01010213.1/13262-13048/Drosophila.mojavensis.7230             AAGACUAUACUUCaCAGGA-UCA..UUUCUG..UAGUCA--...GUCUUCA...CUUACUUU..CAC.ACAAAAUG.AAA..gCACACCAUACCCACGCUGAUGAG.AUGAA.UCGGUUUAU.UCGgUA.GCGUGAGGauUUGCGUUA..UGCCc......uuUACGUUG--ugacuug...............uugcac
#=GR AAPU01010213.1/13262-13048/Drosophila.mojavensis.7230     PP *******************.***..******..******.....*******...88888888..555.56666678.888..799999******************.*****.*********.******.******************..****8......665555543..56999**...............****66
BAAF04057796.1/1492-1276/Oryzias.latipes.8090                     AAGACUAUACUUU.CAGGGAUCA..UUUCUA..UAGUGCAU...AACUUGA...GAAAUGUG.uUUC.UAAAGUGA.UUG...GUCUCGCUAACCACGAUGAAGAGuUAGUG.AUGCUUCAC.CCU.GA.GCGCGAAG..CGUACUUC..AGUC.........AGUGAGUUU............................
#=GR BAAF04057796.1/1492-1276/Oryzias.latipes.8090             PP *************.*********..******..********...*******...99999888.7999.********.**9...***********************667788.*********.***.**.********..********..****.........*****8887............................
AANU01105435.1/2236-2452/Macaca.mulatta.9544                      AAGACUAUACUUU.CAGGGAUCA..UUUCUA..UAGUUUGU...UACUAGA...GAAGUUUC..UCU.GAAUGUGU.AGA...GCACCGAAAACCACGAGGAAGAG.ACGUA.GUGUUCUUU.CCU.GA.GCGUGAAG..UCCGCAUU..UGGU.........GUUGCUUCAc...........................
#=GR AANU01105435.1/2236-2452/Macaca.mulatta.9544              PP *************.*********..******..********...*******...********..***.********.***...***********************.*****.*********.***.**.********..********..****.........*****9998*...........................
M38249.1/859-675/Caenorhabditis.elegans.6239                      GAGACCAUACUAUaCAGAA-UCA..UUUCUG..CAGUAUGU...AUCUCG-...-UAAUUCC..-CA.UCAAAUUG.GUA...GAGAUGCCAUCCGCGAUGAGUGG.GAGAC.GGGCGAGCC.GC-.GA.GCGUGAAA..CAGUUC--..----.........-----UUCG............................
#=GR M38249.1/859-675/Caenorhabditis.elegans.6239              PP *******************.***..******..********...*****9.....6777777...**.********.***...***********************.*****.*********.**..**.********..**6666......................5665............................
AAKN02033252.1/474-691/Cavia.porcellus.10141                      AAGGCUAUACUUU.CAGGGAUCA..UUUCUA..UAGUAUGU...UACUAGA...GAAGCUUC..UCU.GACUGUGU.AGA...GCACCAGAAACCACGAGGAGGAG.GCGUA.GUGUUCCUU.CCU.GA.GCGUGAAG..CCGGCUCU..CGGC.........GCUGCUUCAg...........................
#=GR AAKN02033252.1/474-691/Cavia.porcellus.10141              PP *************.*********..******..********...*******...********..9**.********.***...***********************.*****.*********.***.**.********..********..****.........*****9998*...........................
ABRT010843960.1/380-596/Tarsius.syrichta.9478                     AAGACUAUACUUU.CAGGGAUCA..UUUCUA..UAGUUUGU...UACUAGA...GAAGUUUC..UUU.GAUCGUGU.AGA...GCACCGAAAACCACGAGGAGGAG.CCACA.GUGUUUUCU.UCU.GA.GCGUGAAG..CCGGCGUU..UGGU.........GUGGUAGUCa...........................
#=GR ABRT010843960.1/380-596/Tarsius.syrichta.9478             PP *************.*********..******..********...*******...********..***.********.***...***********************.*****.*********.***.**.********..********..****.........7777755546...........................
AAQQ01377710.1/265-50/Spermophilus.tridecemlineatus.43179         AAGACUAUACUUU.CAGGGAUCA..UUUCUA..UAGUUCGU...UACUAGA...GAAGUUUC..UCU.GAUCGUGU.AGA...GUACCGAAAACCACGAGGAGGAG.UUGUA.GCGUUCCCU.UCU.GA.GCGUGAAG..CAGGCACU..UGGU.........GUUGCUUUAc...........................
#=GR AAQQ01377710.1/265-50/Spermophilus.tridecemlineatus.43179 PP *************.*********..******..********...*******...********..***.********.***...***********************.*****.*********.***.**.********..********..****.........*****9998*...........................
ABRN01297802.1/8586-8380/Tursiops.truncatus.9739                  CAGACUGUACUU-.CAGGGAUCA..-UUCUA..UAGU-CGU...UUCUAGA...GAAGUUCU..-CU.GAAUGUGU.AGA...GCACUGAAA-CCACGAGGAGGAG.GUGUG.GUG---UCUgUCU.GA.GCAUGAAG..CUGGUUAU..UGGU.........GUUGCUUCU............................
#=GR ABRN01297802.1/8586-8380/Tursiops.truncatus.9739          PP ***********9..99*******...79***..****.789...*******...********...**.********.***...999999876.6788888888888.88776.666...5665899.**.********..********..****.........*********............................
AAJJ01000071.1/125775-125565/Tribolium.castaneum.7070             AAGAUCAUACUUCaCAGGA-UCA..UUUCUG..UAGUAU--...AUCUUCA...CAUACUCU.aCAC.UCAAACGU.AGA...GUUGACGCAACCACGAUGAUGAG.GGACA.GUCCUGUAU.CCU.GA.GCGUGAGG..CAGAUU--..UGUU........uCAGGUUGCAa...........................
#=GR AAJJ01000071.1/125775-125565/Tribolium.castaneum.7070     PP *******************.***..******..******.....*******...********.99**.********.***...***********************.*****.*********.***.**.********..******....5555........44444444436...........................
ABLA01005111.1/2914-3134/Heterodera.glycines.51029                GAGACUGUACUUCuCAGGA-UCA..UUUCUG..UAGUACG-...GUUUCCC...GGUGGGAG..-UU.CCACCUUG.CUC...GCCAAAGCACCCGCGAUGACGAG.ACUCG.GCGUCGUCC.CCU.GA.GCGUGAAG..CUCGCCG-..GGGU........cGUCGCUGGAaagca...................uuuu
#=GR ABLA01005111.1/2914-3134/Heterodera.glycines.51029        PP *******************.***..******..*******....*******...********...77.7889999*.***...***********************.*****.*********.***.**.********..9999999...7777........7999996665*****...................****
AC139728.3/90984-91194/Carollia.perspicillata.40233               AAGACUGUACUUU.CGGGGAUCA..UUUCUA..UAGUUCGU...CACUAGA...GAAGUUUC..UCU.GAAUGUGU.AGA...AUACCCUAAACCAUGAGGAGGAG.GUGCA.GUGUUCUCU.CCU.GA.GCAAUA--..-CCUCUUC..UGGU.........AUUGCUUUU............................
#=GR AC139728.3/90984-91194/Carollia.perspicillata.40233       PP *************.*********..******..********...*******...********..***.********.***...***********************.*****.*********.***.**.**9766.....6778888..9***.........888888888............................
AABS01000023.1/32234-32026/Ciona.intestinalis.7719                AAGAUCAUACUUU.UAGGGAUCA..UUUCUA..UAGUGUGU...AUCUUGA...-AAACGUC..-GU.CAUAUUGU.GAC...GAUACGACAACUGCGAUGAUGAG.UCGCA.GGAUUCCCC.UCUgGA.GCAUGAAG.cUUUACUGU..---U........uGUAGGUUCA............................
#=GR AABS01000023.1/32234-32026/Ciona.intestinalis.7719        PP *************.*********..******..********...******9....6888999...88.89999999.999...***********************.*****.*********.******.********.667777644.....3........3666777777............................
AAEU02000386.1/7816-7607/Drosophila.yakuba.7245                   AAGACUAUACUUCaCAGGA-UCA..UUUCUG..UAGUCA--...GUCUUCA...CAUACUUU..CAC.ACUAGCUG.AAA..gCCAAGCGCACCCGCGUUGAUGAG.UUGAA.UCGUUCUAU.UCGgCA.GCGUGAGGauUUGUCCAG..UGUCcuu...uguGGUGCUU--............................
#=GR AAEU02000386.1/7816-7607/Drosophila.yakuba.7245           PP *******************.***..******..******.....*******...99999999..777.78999999.888..8999********************.*****.*********.******.******************..*999877...5554445544..............................
ABGA01262676.1/1340-1125/Pongo.abelii.9601                        AAGACUAUACUUU.CAGGGAUCA..UUUCUA..UAGUUCGU...UACUAGA...GAAGUUUC..UCU.GAACGUGU.AGA...GCACCGAAAACCACGAGGAAGAG.ACGUA.GCGUUUUCU.CCU.GA.GCGUGAAG..CCGGCUUU..UGGU.........GUCGCUUCGu...........................
#=GR ABGA01262676.1/1340-1125/Pongo.abelii.9601                PP *************.*********..******..********...*******...********..***.********.***...***********************.*****.*********.***.**.********..********..****.........*****9998*...........................
AAPN01410201.1/1404-1189/Ornithorhynchus.anatinus.9258            AAGACUAUACUUU.CAGGGAUCA..UUUCUA..UAGUAUGU...CACUAGA...GAAGUGAG..AAU.GAAAGUGU.GAA...GAGACGAAAGCCACGAGGAGGAG.UUUGA.GUGUUCUCU.CCU.GA.GCGCGAAG..CGGGCUCG..CGGU.........GCUGCUUUG............................
#=GR AAPN01410201.1/1404-1189/Ornithorhynchus.anatinus.9258    PP *************.*********..******..********...*******...****9999..***.********.999...***********************.*****.*********.***.**.********..********..****.........*****9998............................
Z12613.1/694-913/Xenopus.laevis.8355                              AAGACUAUACUUU.CAGGGAUCA..UUUCUA..UAGGUUGU...ACCUGGU...GAAAUGUG..CUC.GAAAGUGU.CUG...AACUCACAAACCACGAGGAAGAG.CGUCA.GUGUUCUCU.CCU.GA.GCGUGAAG..UGAGCUCA..CAGU.........GCUGCUUCAu...........................
#=GR Z12613.1/694-913/Xenopus.laevis.8355                      PP *************.*********..******..*******9...9999999...********..***.********.***...***********************.*****.*********.***.**.********..********..****.........*****9998*...........................
AAFR03045428.1/4614-4830/Monodelphis.domestica.13616              AAGACUAUACUUU.CAGGGAUCA..UUUCUA..UAGUAUGU...UACUAGA...GAAUUGUG..GCU.GAAAGUGU.AGC...ACGGAGGUAACCACGAGGAGGAG.CUGUA.GUGUUCUCU.UCU.GA.GCGUGAAG..CUGGCUUG..UGGU.........GCUGCUUUCc...........................
#=GR AAFR03045428.1/4614-4830/Monodelphis.domestica.13616      PP *************.*********..******..********...*******...********..***.******99.999...9999999****************.*****.*********.***.**.********..********..****.........*****9998*...........................
AADA01318152.1/802-588/Pan.troglodytes.9598                       AAGACUAUACUUU.CAGGGAUCA..UUUCUA..UAGCUUGC...CACUAGA...GAAGCUUU..UCU.GGACGUGU.AGA...GCACCGGCAACUGCGAG---GAG.ACGCA.GUGUUCUCU.CCU.GA.GCCUGAAA.cCAGCAAGU..UGGU.........GUUGCUUUGc...........................
#=GR AADA01318152.1/802-588/Pan.troglodytes.9598               PP *************.*********..******..********...*******...********..***.********.***...**************765...789.*****.*********.***.**.********.*********..****.........*****9998*...........................
AALT01658977.1/9347-9135/Sorex.araneus.42254                      AAGACUAUACUUU.CAGGGAUCA..UUUCUA..UAGUAUGU...UACUAGA...GAAGUUUC..UCU.GAUCGUGU.AGA...GCACCCGAAACCACGAGGAGGAG.CCAGA.GCAUCCUCU.CCU.GA.GCGUGAAG..CCGGCUCU..AGGU.........GUUGCUUCU............................
#=GR AALT01658977.1/9347-9135/Sorex.araneus.42254              PP *************.*********..******..********...*******...********..***.********.***...***********************.*****.*********.***.**.********..********..****.........*********............................
J01884.1/1-215/Rattus.norvegicus.10116                            AAGACUAUACUUU.CAGGGAUCA..UUUCUA..UAGUUCGU...UACUAGA...GAAGUUUC..UCU.GACUGUGU.AGA...GCACCCGAAACCACGAGGAGGAG.ACGUA.GCGUUCUCU.CCU.GA.GCGUGAAG..CCGGCUCU..UAGU.........GUUGCUUCCg...........................
#=GR J01884.1/1-215/Rattus.norvegicus.10116                    PP *************.*********..******..********...*******...********..***.********.***...***********************.*****.*********.***.**.********..********..****.........*****9998*...........................
X14945.1/538-754/Homo.sapiens.9606                                AAGACUAUACUUU.CAGGGAUCA..UUUCUA..UAGUGUGU...UACUAGA...GAAGUUUC..UCU.GAACGUGU.AGA...GCACCGAAAACCACGAGGAAGAG.AGGUA.GCGUUUUCU.CCU.GA.GCGUGAAG..CCGGCUUU.cUGGC.........GUUGCUUGGc...........................
#=GR X14945.1/538-754/Homo.sapiens.9606                        PP *************.*********..******..********...*******...********..***.********.***...***********************.*****.*********.***.**.********..******99.99***.........*****8887*...........................
AASR01018747.1/1648-1857/Drosophila.simulans.7240                 AAGACUAUACUUCaCAGGA-UCA..UUUCUG..UAGUCA--...GUCUUCA...CAUACUUU..CAC.ACUAGCUG.AAA..gCCAAGUGCACCCGCGUUGAUGAG.UUGAA.UCGUUCUAU.UCGgCA.GCGUGAGGauUUGCCCAG..UGUCc......uu-------UUuggugccuc...........gcaucguu
#=GR AASR01018747.1/1648-1857/Drosophila.simulans.7240         PP *******************.***..******..******.....*******...99999999..777.78999999.888..8999********************.*****.*********.******.******************..99996......43.......33567777788...........88877766
X02717.1/550-764/Rattus.norvegicus.10116                          AAGACUAUACUUU.CAGGGAUCA..UUUCUA..UAGUUCGU...UACUAGA...GAAGUUUC..UCU.GACUGUGU.AGA...GCACCCGAAACCACGAGGACGAG.ACAUA.GCGUCCCCU.CCU.GA.GCGUGAAG..CCGGCUCU..AGGU.........GCUGCUUCUg...........................
#=GR X02717.1/550-764/Rattus.norvegicus.10116                  PP *************.*********..******..********...*******...********..***.********.***...***********************.*****.*********.***.**.********..********..****.........*****9999*...........................
AAWT01056012.1/14056-14278/Schmidtea.mediterranea.79327           AUGACCAGGCUUC.AAAGGAUCUugUCCGUU..UAGUUUGU...GUCGCCA...G-AAUGUU..-AU.AAAAUUAU.GAC..cCUGGGCAAAAGUUCGAUGACGUA.UUGAUcAUAUUACCA.UUUcGA.GCGUGAAC..AAGGCAAA..AGCU.........GUUGAGUCUu...........................
#=GR AAWT01056012.1/14056-14278/Schmidtea.mediterranea.79327   PP *************.********999******..********...******9...7.788999...88.88888888.888..79999*******************.888877999999999.999***.********..********..****.........*****88889...........................
AAGE02018994.1/27034-27245/Aedes.aegypti.7159                     AAGACUGUGCUUCaCAGGA-UCA..UUUCUG..UAGGCAA-...GUUUUCAccaCAAGUUUU..UAC.CGAAAGGA.AAA...GCUUUCCCACCCACGAUGAUGAG.ACAAUgGUGGCCAGU.UUG.GA.GCGUGAAA.cUUGGUUCA..GUGAga....ccaUUCGAUUCU............................
#=GR AAGE02018994.1/27034-27245/Aedes.aegypti.7159             PP *******************.***..******..***9888....999999988889999999..999.99999999.999...***********************.666555*********.***.**.********.999999977..555577....888777776666............................
ABDC01538673.1/966-749/Microcebus.murinus.30608                   AAGACUAUACUUU.CAGGGAUCA..UUUCUA..UAGUCCGU...UACUAGA...GAAGUUUC..UCU.GAACGUGU.AGA...GUACCGAAAACCACGAGGAGGAG.GCGCA.GUGUUCUCU.CCU.GA.GCGUGAAG..CCGGCUCU..UGGU.........GUUGCUUCGc...........................
#=GR ABDC01538673.1/966-749/Microcebus.murinus.30608           PP *************.*********..******..********...*******...********..***.********.***...***********************.*****.*********.***.**.********..********..****.........*****9998*...........................
Z75549.1/30014-29830/Caenorhabditis.elegans.6239                  GAGACCAUACUAUaCAGAA-UCA..UUUCUG..CAGUAUGU...AUCUCG-...-UAAUUCC..-CA.UCAAAUUG.GUA...GAGAUGCCAUCCGCGAUGAGUGG.GAGAC.GGGCGAGCC.GC-.GA.GCGUGAAA..CAGUUC--..----.........-----UUCG............................
#=GR Z75549.1/30014-29830/Caenorhabditis.elegans.6239          PP *******************.***..******..********...*****9.....6777777...**.********.***...***********************.*****.*********.**..**.********..**6666......................5665............................
AAIY01001061.1/928-1144/Echinops.telfairi.9371                    AAGACUAUACUUU.CAGGGAUCA..UUUCUA..UAGUUCGU...GACUAGA...GAAGUUUC..UCU.GACCGUGU.AGA...GCACCGAAAACCACGAGGAGGAG.GCGCA.GCAUUCUCU.CCU.GA.GCGUGAAG..CCGGCUCC..CGGC.........GCUGCCUCGc...........................
#=GR AAIY01001061.1/928-1144/Echinops.telfairi.9371            PP *************.*********..******..********...*******...********..***.********.***...***********************.*****.*********.***.**.********..********..****.........*****8887*...........................
AANN01155091.1/2770-2558/Erinaceus.europaeus.9365                 AAGACUAUACUUU.CAGGGAUCA..UUUCUA..UAGUACGU...UACUAGA...GAAGUUCC..UCU.GAUCGUGU.AGG...GCACCCGAAACCACGAGGAGGAG.GCACA.GCGUUCUCU.CCU.GA.GCGUGAAG..CCAGCUCU..AGGU.........GUUGCUUUU............................
#=GR AANN01155091.1/2770-2558/Erinaceus.europaeus.9365         PP *************.*********..******..********...*******...********..9**.********.***...***********************.*****.*********.***.**.********..********..****.........*********............................
X63743.1/815-1027/Mus.musculus.10090                              AAGACUAUACUUU.CAGGGAUCA..UUUCUA..UAGUUUGU...UACUAGA...GAAGUUUC..UCU.GACUGUGU.AGA...GCACCCGAAACCACGAGGAGGAG.ACAGA.GUGUCCUUU.CCU.GA.GCGUGAAG..CCGGCUUU..UAGU.........GCUGCAUUU............................
#=GR X63743.1/815-1027/Mus.musculus.10090                      PP *************.*********..******..********...*******...********..***.********.***...***********************.*****.*********.***.**.********..********..****.........*****8887............................
CU210853.5/178869-178983/Sus.scrofa.9823                          AAGCCUAUACUUC.CGGGGAUCA..UUUCUA..UAGUUUGU...GACCUAG...AAUAAAGG..-UA.GAAAACUG.CCU...GAUCCAA------------GGAA.UAAAU.-ACCUUCAU.ACC.CA.--------..-UUUCUUA..CUCA.........AGCUCUCCU............................
#=GR CU210853.5/178869-178983/Sus.scrofa.9823                  PP *************.*********..******..********...*******...********...**.********.***...9999887............2222.22222..22222222.222.23............1222222..2222.........222222222............................
ABQF01071364.1/398-185/Taeniopygia.guttata.59729                  AAGACUAUACUUU.CAGGGAUCA..UUUCUG..UAGUUGGU...CACUAGA..gGAGAGUGA..-UC.UUCCCUGA.UCG...GCGUCACAAGCCACGAGGAGGAG.-CGAG.GUGUUCUCU.CCU.GA.GCGCGAAG..CGGGCGGG..CGGU.........GCUGCCUGC............................
#=GR ABQF01071364.1/398-185/Taeniopygia.guttata.59729          PP *************.*********..******..********...*******..666666666...**.********.**9...**********************9..5788.*********.***.**.********..********..****.........*****9999............................
U3.dvex218852.-.1091.1298.[XTR].[Metazoa].RF00012.snoRNA          AAGAUCAUACUUU.UAGGGAUCA..UUUCUA..UAGUAUGA...AACUUCU...C-GGUGCU..ACU.-CAAUUAG.UGC..cACGAGCCACACUACGAUGACGAG.UCGUA.GGGUUCUUC.UCU.GA.GCAUGAAG.cUUGACUGG..AGAUg.......u---G-----caa........................u
#=GR U3.dvex218852.-.1091.1298.[XTR].[Metazoa].RF00012.snoRNA  PP *************.*********..******..********...******7...4.556666..555..6666655.555..36666666667*************.*****.*********.***.**.********.655555555..54444.......2...2.....346........................6
#=GC SS_cons                                                      <<<<<<<<<<<--.<<<<<<___..>>>>>>..->>>>>>-...>>>>>,,...,,,,,<<<..-<<.______>>.>>>...---------(((((---------.-----.(((((((((.(((.,,.<<<-----..--<<<<--..<<<<.........<<<<<____............................
#=GC RF                                                           aaGaccauACUUc.cAGGaAUCA..UuUCUg..UAGUaugU...guCuugA...gaaauuuc..ucc.gaAAaugg.gaa...gcaacaacAaCCgCGAUGAuGAG.uugua.gcGuucucu.cCg.GA.gCGUGAAG..cuggccau..cggc.........gcugcUUuu............................

X02722.1/550-763/Rattus.norvegicus.10116                          .uGCAAC......UGCUAUUGGCCAUUGAUG.AUCGUUCUCGAGCCUC.UCU-....GAGGUUC.GAGA..GGGAGAGAA.CGC.AGUCUGAGUGGU
#=GR X02722.1/550-763/Rattus.norvegicus.10116                  PP .9*****......******************.****************.999.....*******.****..*********.***.************
AAPQ01007051.1/481137-480929/Drosophila.erecta.7220               .cGCAUCuuucgg-GACGCAGGGCUUCGAUG.AUCGCUC---------.GGU-agaa-------.---A..CGGAUAGAG.CGA.AUUCUGAGUGGU
#=GR AAPQ01007051.1/481137-480929/Drosophila.erecta.7220       PP .555555566664.*****************.*****73..........344.4543...........5..*********.***.************
AC198150.2/173553-173452/Nomascus.leucogenys.61853                ..-----......------------------.----------------.----....-------.----..---------.---.------------
#=GR AC198150.2/173553-173452/Nomascus.leucogenys.61853        PP .................................................................................................
AC023683.4/143519-143307/Drosophila.melanogaster.7227             gc-----.....gGGGAGCGGGGCUUCGAUG.AUCGCUC---------.GGU-u..u-------.--GA.aCGGAUAGAG.CGA.AUUCUGAGUGGU
#=GR AC023683.4/143519-143307/Drosophila.melanogaster.7227     PP 44..........34888899***********.*****85..........233.3..5..........34.4*********.***.************
AAPY01491858.1/243-27/Tupaia.belangeri.37347                      .uGCGAC......UGCCUUUUGCCAUUGAUG.AUCGUUCUUCCUUCCC.GCAA....GGGUGGGuAAGA..GGGAGAGGA.CGC.AGUCUGAGUGGU
#=GR AAPY01491858.1/243-27/Tupaia.belangeri.37347              PP .******......******************.****************.9999....************..*********.***.************
AANH01009063.1/57627-57412/Gasterosteus.aculeatus.69293           .uUCAUA......CGCUGUCCGCUUUUGAUG.ACCGUUCUUUGUCUCC.U---...cGGGGACA.UAGA..GGGGAAGAG.UAU.GUGCGGAGUGGU
#=GR AANH01009063.1/57627-57412/Gasterosteus.aculeatus.69293   PP .******......******************.****************.4......59******.****..*********.***.************
AF176810.1/1-214/Bos.taurus.9913                                  ..GCAGC......UGCCGUUAGCCAUUGAUG.AUCGUUCUUCUUUUCC.UUUU...aGGAGAUG.AAGA..GGGAGAGAA.CGU.AAUCUGAGUGG-
#=GR AF176810.1/1-214/Bos.taurus.9913                          PP ..*****......******************.****************.7776...7*******.****..*********.***.***********.
EU240276.1/1-214/Gallus.gallus.9031                               ..GCAGG......AGCCGCCCGUCAUUGAUG.ACCGUUCCCGUCCCAC.UUGG....UUGGGUCuGGGA..GGGAGAGAA.CAC.AGGCUGAGUGGU
#=GR EU240276.1/1-214/Gallus.gallus.9031                       PP ..*****......******************.***************9.9998....9***********..*********.***.************
AL627390.7/149172-148958/Homo.sapiens.9606                        .uGCAAC......UGCCAUUUGCCAUUGAUG.AUCGUUCUUUUCUUCC.UUU-....GGGAGACuGGGA..AGGAAAGGA.UGC.AAUCUGAGUGG-
#=GR AL627390.7/149172-148958/Homo.sapiens.9606                PP .******......******************.****************.999.....99999999****..*********.***.***********.
AY123429.1/65518-65421/Papio.anubis.211508                        ..-----......------------------.----------------.----....-------.----..---------.---.------------
#=GR AY123429.1/65518-65421/Papio.anubis.211508                PP .................................................................................................
M23705.1/702-916/Mus.musculus.10090                               .uGCAGC......UGCCUCCUGCCAUUGAUG.AUCGUUCUUCCCUCCU.-UU-....GGGAGGGuGAGA..GGGAGGGAA.CGC.AGUCUGAGUGGA
#=GR M23705.1/702-916/Mus.musculus.10090                       PP .******......******************.********98888876..44.....67788888****..*********.***.************
AAWR02012944.1/32312-32098/Equus.caballus.9796                    ..GCAAC......UGCCUUUUGCCAUUGAUG.AUCGUUCUUCUCUUCU.UUUU....AGGAGAGuAAGA..GGGAGAGGA.CGC.AGUCUGAGUGGU
#=GR AAWR02012944.1/32312-32098/Equus.caballus.9796            PP ..*****......******************.****************.****....************..*********.***.************
ABLG01002636.1/7043-6835/Meloidogyne.hapla.6305                   ..UUGGA......-UGUCCUGACG-UUGAUG.AUCGUCAG-CUGGCCC.UUC-....GGGUCGG.-CGA..UGGGGACAA.CGC.UCUCUGAGCGGG
#=GR ABLG01002636.1/7043-6835/Meloidogyne.hapla.6305           PP ..88888.......5555556666.******.****9655.5555555.554.....5555555..556..*********.***.************
AAPT01021465.1/320367-320151/Drosophila.grimshawi.7222            guGUUGU......GGGCGUGGCGCUUCGAUG.AUCGCU----------.CGGUa.ac-------.---A..CGAAUAGAA.CGA.AUUCUGAGUGGU
#=GR AAPT01021465.1/320367-320151/Drosophila.grimshawi.7222    PP 8855555......6*****************.*****7...........44446.65...........7..*********.***.************
AAYZ01671298.1/83-298/Ochotona.princeps.9978                      .uGCAAC......UGCCACUUGCCAUUGAUG.AUCGUUCUUCUCUCCU.UGU-....AGGAGAGuGAGA..GGGGGAGGA.UGC.AGUCUGAGUGGU
#=GR AAYZ01671298.1/83-298/Ochotona.princeps.9978              PP .******......******************.***************9.888.....9***********..*********.***.************
ACBE01421767.1/283-497/Felis.catus.9685                           ..ACAGU......UGCCGAUUGCCAUUGAUG.AUCGUUCUUUCUCUCU.CUUU...gGGAGAGU.AAGA..GGGAGAGAG.CAC.AGUCUGAGUGGU
#=GR ACBE01421767.1/283-497/Felis.catus.9685                   PP ..*****......******************.*********7777777.5554...57777777.****..*********.***.************
AAVX01295013.1/566-347/Callorhinchus.milii.7868                   guGCAAG......AGCUCACAGCCAUUGAUG.AUCGUUCUUCCUCUCC.UUUA...uGGGGAGG.UGGA..GGGAGGAAC.CGC.AUUCUGAGUGGU
#=GR AAVX01295013.1/566-347/Callorhinchus.milii.7868           PP *******......******************.****************.7776...7*******.****..*********.***.************
CABF01044723.1/2170-2355/Schistosoma.japonicum.6182               ucUA---......-GCUGACUCCCUAUGGAG.UUUGU-----------.CCGU...g-------.----..CGGACUUGG.CCG.CCUCCUUGU---
#=GR CABF01044723.1/2170-2355/Schistosoma.japonicum.6182       PP 7744..........44555555999******.*****............5666...5..............*********.***.*****99**...
CAAE01007620.1/23928-23713/Tetraodon.nigroviridis.99883           .uUCAUG......UGUUCUCUGCUUUUGAUG.ACCGUUCAGCGCCUCC.AUC-....CGGGGCU.UUGA..GGGGAGGAG.CAU.GAUCAGAGUGGU
#=GR CAAE01007620.1/23928-23713/Tetraodon.nigroviridis.99883   PP .******......******************.***************7.666.....4679***.****..*********.***.************
AAGV020566442.1/1857-1640/Dasypus.novemcinctus.9361               .uGCAAC......UGCCUUUUGCCAUUGAUG.AUCGUUUUUCUCUUCC.UUUU...uGGAUGAGuAAGA..GGGAGAGGA.CGC.AGUCUGAGUGGU
#=GR AAGV020566442.1/1857-1640/Dasypus.novemcinctus.9361       PP .******......******************.****************.6666...7************..*********.***.************
AANI01014831.1/252349-252134/Drosophila.virilis.7244              uuUUGUG......-GGCGUGGCGCUUCGAUG.AUCGCU----------.CGGUa.ac-------.---A..CGAAUAGAA.CGA.AUUCUGAGUGGU
#=GR AANI01014831.1/252349-252134/Drosophila.virilis.7244      PP 7633333.......*****************.*****7...........44446.65...........7..*********.***.************
AAQB01007950.1/85194-85386/Drosophila.willistoni.7260             gg-----......GGGCGCAGCGUUUCGAUG.AUCGCU----------.CGGUa.aa-------.---A..CGAGUAGAA.CGA.AUUCUGAGUGGU
#=GR AAQB01007950.1/85194-85386/Drosophila.willistoni.7260     PP 44...........588999999999******.*****8...........44446.64...........6..*********.***.************
M14061.1/277-493/Homo.sapiens.9606                                .uGCAAC......UGCCGUCAGCCAUUGAUG.AUCGUUCUUCUCUCCG.UAU-....UGGGGAGuGAGA..GGGAGAGAA.CGC.GGUCUGAGUGGU
#=GR M14061.1/277-493/Homo.sapiens.9606                        PP .******......******************.***************9.888.....9***********..*********.***.************
AAFS01000539.1/44651-44431/Drosophila.pseudoobscura.46245         uc----G......GGGCGCAGAGCUUCGAUG.AUCGCU----------.CGGUa.aa-------.---A..CGGAUAGAA.CGA.AUUCUGAGUGGU
#=GR AAFS01000539.1/44651-44431/Drosophila.pseudoobscura.46245 PP 55....4......6999**************.*****8...........44446.64...........6..*********.***.************
ABEP02020740.1/7770-7551/Branchiostoma.floridae.7739              ggGCUCC.....gGGCUCCCGGCCAUUGAUG.ACCGUUCCUUCCCCUC.UUAC...gGAGGGCU.UGGA..GGAAGGGAA.CGC.AUUCCGAGUGGU
#=GR ABEP02020740.1/7770-7551/Branchiostoma.floridae.7739      PP 9877777.....76999999***********.****************.8887...78888888.****..*********.***.************
ABRM01002704.1/36840-37049/Hydra.vulgaris.6087                    .aGUCU-......-UUAGUUGAUU-UAGAUG.AUCGUUCUGUCCGCCU.AUAA....UGGUGGA.UAGA..GGGCGCUCU.CAC.CAGCUGAAUGGU
#=GR ABRM01002704.1/36840-37049/Hydra.vulgaris.6087            PP .54444........4555558888.******.****************.9999....*******.****..*********.***.************
AAQA01000362.1/29408-29193/Brugia.malayi.6279                     caGUGUG......-GGUGUCAUAC-UUGAUG.ACUGCGUGGAGAACCU.UGAAu..uAGGUUUUcCGGA..AGGAGUUGA.CGC.GUGCUGAGCGGU
#=GR AAQA01000362.1/29408-29193/Brugia.malayi.6279             PP 9877777.......9999******.******.******9999999999.55557..8999999967778..*********.***.************
AASC02012716.1/1783-2004/Aplysia.californica.6500                 gu--AGUc....aGGCCGUGUCUCGUUGAGG.AUCGUUCCUUUCCUCC.CUCAg..uGGGGACA.AGGA..GGGGGAACU.GGC.AAUCAGAGUGGU
#=GR AASC02012716.1/1783-2004/Aplysia.californica.6500         PP 65..4444....459999*************.*********9999999.66666..56666666.****..*********.***.************
AAZX01014918.1/8779-8564/Nasonia.vitripennis.7425                 ..GUCGG......-AAUACCAGUCAUCGAUG.AUCGUUCACCUUUUGCa-CUUu.guGCAGAAG.GCAU..GGGAGGAUG.GGC.UUUCUGAGUGGC
#=GR AAZX01014918.1/8779-8564/Nasonia.vitripennis.7425         PP ..88888.......666668***********.*********99999994.4445.899999999.****..*********.***.************
ABGP01000303.1/727-514/Trichoplax.adhaerens.10228                 ..UGGAA......-UGAUAUUGUCAUUGAUG.ACCGUUCUCGUUGUAC.UAUUg.caGUAUUUC.GGGA..GGGAAGGAA.CGU.AUUCUGAGUGGU
#=GR ABGP01000303.1/727-514/Trichoplax.adhaerens.10228         PP ..55555.......556666***********.*********9999999.77768.999999999.****..*********.***.************
ABJB010182825.1/511-296/Ixodes.scapularis.6945                    ug-CCUG......GGUU-CCUGCCAUUGAUG.ACCGUUCCCACCGGGC.UUGGa..cGCCCGCU.GGGA..GGGUGGAGA.CUC.AUUCUGAGUGGC
#=GR ABJB010182825.1/511-296/Ixodes.scapularis.6945            PP 85.4444......3333.3467*********.****************.77768..9*******.****..*********.***.************
AAKO01000685.1/22923-22714/Drosophila.sechellia.7238              uu-----c....gGGACGCAGGGCUUCGAUG.AUCGCUC---------.GGU-agaa-------.---A..CGGAUAGAG.CGA.AUUCUGAGUGGU
#=GR AAKO01000685.1/22923-22714/Drosophila.sechellia.7238      PP 43.....3....36*****************.*****73..........344.4543...........5..*********.***.************
X07318.1/1-219/Xenopus.laevis.8355                                .uGUGGC......UGCUGUUUGCUAUUGAUG.AACGUUCUGCUCCCCU.UUAUu.auUGGGGAGaUAGA..GGGAGAGAA.CAC.AAGCUGAGUGG-
#=GR X07318.1/1-219/Xenopus.laevis.8355                        PP .******......******************.***************9.66657.999***********..*********.***.***********.
AAGD02005452.1/2742-2555/Caenorhabditis.remanei.31234             ..AGGAC......------------UUGAUG.ACCGCACGGAGCCGAUgAAU-...uUUUGGAG.CCGU..AGUGGCCAG.CUC.-UUCUGAGCGGA
#=GR AAGD02005452.1/2742-2555/Caenorhabditis.remanei.31234     PP ..98888..................******.***************94444....59999999.****..*********.***..***********
CABB01004407.1/4482-4691/Meloidogyne.incognita.6306               ..UUGGA......UGCCCU-GACG-UUGAAG.ACCGUCAGC-UGGCCC.UUUU....GGGUCG-.GCUA..UGGGGGCAA.CGC.UCUCUGAGCGGG
#=GR CABB01004407.1/4482-4691/Meloidogyne.incognita.6306       PP ..99999......666663.5555.******.*****6555.555556.6776....666555..5556..*********.***.************
AADE01001755.1/10518-10738/Drosophila.pseudoobscura.46245         uc----G......GGGCGCAGAGCUUCGAUG.AUCGCU----------.CGGUa.aa-------.---A..CGGAUAGAA.CGA.AUUCUGAGUGGU
#=GR AADE01001755.1/10518-10738/Drosophila.pseudoobscura.46245 PP 55....4......6999**************.*****8...........44446.64...........6..*********.***.************
AY948622.1/2-186/Caenorhabditis.elegans.6239                      ..-----......-------GAAC-UUGAUG.ACCGCACGGAGCCGAU.GAAU....UUUGGAG.CCGU..AGUGGCUUG.CUC.-UUCUGAGCGGA
#=GR AY948622.1/2-186/Caenorhabditis.elegans.6239              PP ....................6666.******.****************.9999....*******.****..*********.***..***********
BX539315.5/55089-54874/Danio.rerio.7955                           .uUCAUA......UUCUCUGUAUCUUUGAUG.AAUGUUCCUUGUUGUC.UCU-....UACAACAuAGGA..GGAAAAUAG.UAU.GAUCUGAGUGGU
#=GR BX539315.5/55089-54874/Danio.rerio.7955                   PP .******......******************.***************8.777.....8***********..*********.***.************
ABAV01026709.1/16104-16324/Nematostella.vectensis.45351           ugGCGAG.....uCGCCACCGACGAUUGAUG.ACCGUUCCUCCCUGCC.UAUUa.guGGCUGGG.AGGG..GGAGGAUCA.CGC.AUUCAGAGUGGG
#=GR ABAV01026709.1/16104-16324/Nematostella.vectensis.45351   PP 9766543.....56*****************.****************.77767.9********.****..*********.***.************
AAPP01018784.1/368929-369149/Drosophila.ananassae.7217            cc----G......GGUCGUCGGGCUUCGAUG.AUCGCU----------.CGGUa.ac-------.---A..CGAAUAGAG.CGA.AUUCUGAGUGGU
#=GR AAPP01018784.1/368929-369149/Drosophila.ananassae.7217    PP 55....3......5*****************.*****7...........44446.65...........7..*********.***.************
AF020531.1/104-320/Homo.sapiens.9606                              .uGUAAC......UGCCGUCAGCCAUUGAUG.AUCGUUCUUCUCCCCG.UAU-....UGGGGAGuGAGA..GGGAGAGAA.CGC.GGUCUGAGUGGU
#=GR AF020531.1/104-320/Homo.sapiens.9606                      PP .******......******************.***************9.888.....9***********..*********.***.************
AAFC03030311.1/44174-43960/Bos.taurus.9913                        ..GCAGC......UGCCGUUAGCCAUUGAUG.AUCGUUCUUCUUUUCC.UUUU...aGGAGAUG.AAGA..GGGAGAGAA.CGU.AAUCUGAGUGGU
#=GR AAFC03030311.1/44174-43960/Bos.taurus.9913                PP ..*****......******************.****************.7776...7*******.****..*********.***.************
AADA01192714.1/17868-18084/Pan.troglodytes.9598                   .uGCAAC......UGCCGUCAGCCAUUGAUG.AUCGUUCUUCUCUCCA.CUU-....GGGGGAGuAAGA..GGGAGAGAA.CGC.GGUCUGAGUGGU
#=GR AADA01192714.1/17868-18084/Pan.troglodytes.9598           PP .******......******************.*********9999997.666.....79999999****..*********.***.************
AAZO01005228.1/11835-12050/Pediculus.humanus.121224               .aAGGAU......CGACUUUAGUCAUCGAUG.ACCGUUCACCACGGGAgCUC-...gUCUCUUGuGGGA..GGGUGUGGA.UGU.GAUCUGAGUGGG
#=GR AAZO01005228.1/11835-12050/Pediculus.humanus.121224       PP .866777......6*****************.*******9966666662444....55555555599**..*********.***.************
ABVD01644074.1/1753-1970/Choloepus.hoffmanni.9358                 .uGCAAC......UGCUUAUUGCCAUUGAUG.AUCGUUCUGCUUUUCC.AUUU...uGGGAGAGuUAGA..GGGAGAGAA.CGC.AGUCUGAGUGGU
#=GR ABVD01644074.1/1753-1970/Choloepus.hoffmanni.9358         PP .******......******************.****************.5554...599999999****..*********.***.************
AACT01045944.1/3617-3408/Ciona.savignyi.51511                     ..GAUGU......UGCG---AACUAUUAAGG.AUUGUUCUUGGAUUUC.CGUUc..cGAGAUCU.GGGA..GGAAGGAAU.CUC.CGGCUGAGUAGU
#=GR AACT01045944.1/3617-3408/Ciona.savignyi.51511             PP ..99999......7766...66777******.****************.66667..9*******.****..*********.***.************
AADK01016831.1/3475-3676/Bombyx.mori.7091                         ua-----......-ACCAUUAGCCAUCAAUG.AUCGUUCGCUUCCUUU.-CA-....CAGGGAA.GAGU..GGGAUGUUGuCGC.UAUCUGAGUGGU
#=GR AADK01016831.1/3475-3676/Bombyx.mori.7091                 PP 43............5555569**********.******9998888874..44.....4778888.999*..*************.************
AAAB01008984.1/7337520-7337722/Anopheles.gambiae.180454           .gACGCG......-UCGAUCUGUGCUUGAUG.AUCGUA-------UCC.AU--uugc-------.---A..AAGGGCAGA.CAC.AUUCUGAGUGGU
#=GR AAAB01008984.1/7337520-7337722/Anopheles.gambiae.180454   PP .655555.......77777799989******.*****2.......223.33..3433...........2..*********.***.************
ABRP01111646.1/6212-5998/Pteropus.vampyrus.132908                 ..GCAAC......UAUCAUUUGCCAUUGGUG.ACUGUUCUUCUCUUCC.CUU-....GGGAGAGuAAGA..GGGAGGG-A.UGC.UGUCUGAGUGGU
#=GR ABRP01111646.1/6212-5998/Pteropus.vampyrus.132908         PP ..*****......******************.****************.999.....9***********..*****99.8.9**.************
M23707.1/503-717/Mus.musculus.10090                               .uGCAGC......UGCCUCCUGCCAUUGAUG.AUCGUUCUUCCCUCCU.-UU-....GGGAGGGuGAGA..GGGAGGGAA.CGC.AGUCUGAGUGGA
#=GR M23707.1/503-717/Mus.musculus.10090                       PP .******......******************.********98888876..44.....67788888****..*********.***.************
ABKE01003568.1/5923-6108/Pristionchus.pacificus.54126             ..-----......-------GGGC-UUGAGG.ACCGCGGACGCUGAAAgCUCA...cUUUUGGU.GGCC..UGCGCCUCG.CUC.-AUCUGAGCGGU
#=GR ABKE01003568.1/5923-6108/Pristionchus.pacificus.54126     PP ....................6777.******.*********555555536666...55555555.****..*********.***..9**********
AAPU01010213.1/13262-13048/Drosophila.mojavensis.7230             gu----Aug.aug-GGUGUAGCGCUUCGAUG.AUCGCU----------.CGGUc.ac-------.---A..CGAAUAAAA.CGA.AUUCUGAGUGGU
#=GR AAPU01010213.1/13262-13048/Drosophila.mojavensis.7230     PP 44....444.554.*****************.*****8...........44447.65...........7..*********.***.************
BAAF04057796.1/1492-1276/Oryzias.latipes.8090                     .cUCACA......AGACUGUCGUUAUUGAUG.ACCGUUCACUGCUUAC.CUAG....GUUAGCA.GCGA..UGGGUGAAG.UAU.GUGCCGAGUGGU
#=GR BAAF04057796.1/1492-1276/Oryzias.latipes.8090             PP .9*****......******************.****************.**99....*******.****..*********.***.************
AANU01105435.1/2236-2452/Macaca.mulatta.9544                      .uGCAAC......CGCCAUUUGCCAUUGAUG.AUCGUUCUUCUCUCCA.UUUU....UGGGGAGuAAGA..GGGAAAGAA.CAC.GGUCUGAGUGGU
#=GR AANU01105435.1/2236-2452/Macaca.mulatta.9544              PP .******......******************.****************.****....************..*********.***.************
M38249.1/859-675/Caenorhabditis.elegans.6239                      ..-----......-------GAAC-UUGAUG.ACCGCACGGAGCCGAU.GAAU....UUUGGAG.CCGU..AGUGGCUUG.CUC.-UUCUGAGCGGA
#=GR M38249.1/859-675/Caenorhabditis.elegans.6239              PP ....................6666.******.****************.9999....*******.****..*********.***..***********
AAKN02033252.1/474-691/Cavia.porcellus.10141                      .uGCAGC......UGCCGCUUGCCAUUGAUG.AUCGUUCCUGCUAUUU.CCUCg..gAGAUAGC.AGGA..GGGGAGGAA.CAC.AGUCUGAGUGGC
#=GR AAKN02033252.1/474-691/Cavia.porcellus.10141              PP .******......******************.*********7777777.45546..67777777.****..*********.***.************
ABRT010843960.1/380-596/Tarsius.syrichta.9478                     uuACAUC......UGCCAUUUGCCAUUGAUG.AUCGUUCUUACUCUUC.UGUG....GAAGAGU.UAGA..GGGGGAAAA.CGC.AUUCUGAGUGGU
#=GR ABRT010843960.1/380-596/Tarsius.syrichta.9478             PP 6699999......******************.****************.***9....*******.****..*********.***.************
AAQQ01377710.1/265-50/Spermophilus.tridecemlineatus.43179         .uGCAAC......UGCCUCUUGCCAUUGAUG.AUCGUUCUUCUCUCCU.UUU-....AGGAGAGuAAGA..GGGAGGGAA.CGC.AGUCUGAGUGGU
#=GR AAQQ01377710.1/265-50/Spermophilus.tridecemlineatus.43179 PP .******......******************.***************9.888.....************..*********.***.************
ABRN01297802.1/8586-8380/Tursiops.truncatus.9739                  ..GCAGC......UGCCAUUAGCCAUUGAUG.AUCGCUCUUCUCUUCU.UUC-....GGGAGAGuGAGA..GGGAGAGAA.UGC.CAUCUGAGUAAA
#=GR ABRN01297802.1/8586-8380/Tursiops.truncatus.9739          PP ..*****......******************.***************9.777.....9***********..*********.***.************
AAJJ01000071.1/125775-125565/Tribolium.castaneum.7070             .aACCUG......GCU--CAAGUCAUCGAUG.AUCGUUCGCAUGAGCU.UUU-....UGCUCAU.GUCA..UGGAUGCAG.GAC.AGUCUGAGUGGU
#=GR AAJJ01000071.1/125775-125565/Tribolium.castaneum.7070     PP .644444......444..45***********.***************8.777.....8******.****..*********.***.************
ABLA01005111.1/2914-3134/Heterodera.glycines.51029                ugGUGAU......CGCCC--GGCG-UUGAGG.AACGUCGGCUGGCCCC.CCUU...gGGGGUCG.GCCG..CGGGGGCGA.CGC.UCUCUGAGCGGG
#=GR ABLA01005111.1/2914-3134/Heterodera.glycines.51029        PP **99999......89999..9999.******.*********9999999.6665...68999999.****..*********.***.************
AC139728.3/90984-91194/Carollia.perspicillata.40233               ..AGAAC......UGCCAAUAGCCAUUGAUG.AUUGUUCUUCUCUUCC.UUC-....AGAAGAGuAAGA..GGGGGAGAA.CAC.AGUCUGAGUGGU
#=GR AC139728.3/90984-91194/Carollia.perspicillata.40233       PP ..66888......899999999999******.***************7.666.....79**********..*********.***.************
AABS01000023.1/32234-32026/Ciona.intestinalis.7719                ..UUUAC......AAAC---AGUGAUUGAGG.AUUGUUUUCAUUGCUG.AUGU....AGUUAAU.GAAA..GGAGGAGAA.UCC.UUGCUGAGCGGU
#=GR AABS01000023.1/32234-32026/Ciona.intestinalis.7719        PP ..77666......4444...67777******.************9998.8887....8999999.****..*********.***.************
AAEU02000386.1/7816-7607/Drosophila.yakuba.7245                   .cGCACUguucgg-GAUGCAGGGCUUCGAUG.AUCGCUC---------.-GGUaacc-------.---A..CGGAUAGAG.CGA.AUUCUGAGUGGU
#=GR AAEU02000386.1/7816-7607/Drosophila.yakuba.7245           PP .444444666665.999**************.*****83...........3325553...........8..*********.***.************
ABGA01262676.1/1340-1125/Pongo.abelii.9601                        .uGCGAC......UGCCGUCAGCCAUUGAUG.AUCGUUCUUCUCUUCU.UAU-....UGGAGAGuAAGA..GGGAGAGAA.CGC.GGUCUGAGUGGU
#=GR ABGA01262676.1/1340-1125/Pongo.abelii.9601                PP .******......******************.***************8.777.....79999999****..*********.***.************
AAPN01410201.1/1404-1189/Ornithorhynchus.anatinus.9258            .aGCAGC......UGCCGUUUGCCAUUGAUG.ACCGUUCCUCCUUCUC.UUCG....GGGAAGGuUGGA..GGGAGAGAA.CAC.AAGCUGAGUGGU
#=GR AAPN01410201.1/1404-1189/Ornithorhynchus.anatinus.9258    PP .9*****......******************.****************.9999....************..*********.***.************
Z12613.1/694-913/Xenopus.laevis.8355                              .uGUGGC......UGCUGUUUGCUAUUGAUG.AACGUUCUGCUCCCCU.UUAUu.auUGGGGAGaUGGA..GGGAGAGAA.CAC.AGGCUGAGUGGU
#=GR Z12613.1/694-913/Xenopus.laevis.8355                      PP .******......******************.***************9.66657.999***********..*********.***.************
AAFR03045428.1/4614-4830/Monodelphis.domestica.13616              .aGCAGC......UGCUACCUGCCAUUGAUG.AUCGUUCUUCUCUGCU.UUUG....GGCAGGGuGAGA..GGAAGAGAA.CGC.AAGCUGAGUGGC
#=GR AAFR03045428.1/4614-4830/Monodelphis.domestica.13616      PP .******......******************.****************.***9....************..*********.***.************
AADA01318152.1/802-588/Pan.troglodytes.9598                       .uGCAGC......UGCUGUUUUCCAUUGAUGgAUGAUUCUUCCCUUCC.UCU-....GGGAGAGcAAGC..GGGAGAGGA.CGC.AAUCUGAGUGCU
#=GR AADA01318152.1/802-588/Pan.troglodytes.9598               PP .******......*****************88****************.999.....88888888****..*********.***.************
AALT01658977.1/9347-9135/Sorex.araneus.42254                      ..GCAAC......UGCCUUUUGCCAUUGAUG.AUCGUUCUUCUCUUCC.UUU-....GGAAGGGuGAGA..GGGAGAGGA.UGC.AGUCUGAGUGG-
#=GR AALT01658977.1/9347-9135/Sorex.araneus.42254              PP ..*****......******************.****************.999.....************..*********.***.***********.
J01884.1/1-215/Rattus.norvegicus.10116                            .uGCAAC......UGCUAUUGGCCAUUGAUG.AUCGUUCUCGGUCCUC.UCU-....GAGGGGC.GAGA..GGGAGAGAA.CGC.AGUCUGAGUGGU
#=GR J01884.1/1-215/Rattus.norvegicus.10116                    PP .******......******************.****************.999.....*******.****..*********.***.************
X14945.1/538-754/Homo.sapiens.9606                                .uGCAAC......UGCCGUCAGCCAUUGAUG.AUCGUUCUUCUCUCCG.UAU-....UGGGGAGuGAGA..GGGAGAGAA.CGC.GGUCUGAGUGGU
#=GR X14945.1/538-754/Homo.sapiens.9606                        PP .******......******************.***************9.888.....9***********..*********.***.************
AASR01018747.1/1648-1857/Drosophila.simulans.7240                 cg-----......GGACGCAGGGCUUCGAUG.AUCGCUC---------.GGU-agaa-------.---A..CGGAUAGAG.CGA.AUUCUGAGUGGU
#=GR AASR01018747.1/1648-1857/Drosophila.simulans.7240         PP 64...........59999*************.*****73..........344.4543...........5..*********.***.************
X02717.1/550-764/Rattus.norvegicus.10116                          .uGCAGC......UGCCUCUUGCCAUUGAUG.AUCGUUCUUCUCUCCU.U---...cGGGAGGGuAAGA..GGGAGGGAA.CGC.AGUCUGAGUGGA
#=GR X02717.1/550-764/Rattus.norvegicus.10116                  PP .******......******************.*********9999987.3......489999999****..*********.***.************
AAWT01056012.1/14056-14278/Schmidtea.mediterranea.79327           acUCAAC.....uUGGCAUUUGUUUAUAAUG.AUCGCUUAUUGAUUCU.CAUU....UG-GUCA.AUGAagGAAUGGUAA.UAUuUAUCAGAGGACU
#=GR AAWT01056012.1/14056-14278/Schmidtea.mediterranea.79327   PP ******9.....98*****************.*****77666666666.5554....44.4566.555557999999999.999899**********
AAGE02018994.1/27034-27245/Aedes.aegypti.7159                     .uUCGGAa...gg-ACUUCGGGCUUUUGAUG.AUCGGCUUC-------.-CU-u.gc-------.-AAU..AAAACUGGC.CGC.GGUCUGAGUGGU
#=GR AAGE02018994.1/27034-27245/Aedes.aegypti.7159             PP .9777775...54.8888889**********.****96543.........33.3.55.........456..*********.***.************
ABDC01538673.1/966-749/Microcebus.murinus.30608                   .uGCAAC......UGCCACUUGCCAUUGAUG.AUCGUUCUUCUCUCUC.UUUA...uGGGGGAGuGAGA..GGGAGAGGA.CGC.AGUCUGAGUGGU
#=GR ABDC01538673.1/966-749/Microcebus.murinus.30608           PP .******......******************.***************9.6666...7************..*********.***.************
Z75549.1/30014-29830/Caenorhabditis.elegans.6239                  ..-----......-------GAAC-UUGAUG.ACCGCACGGAGCCGAU.GAAU....UUUGGAG.CCGU..AGUGGCUUG.CUC.-UUCUGAGCGGA
#=GR Z75549.1/30014-29830/Caenorhabditis.elegans.6239          PP ....................6666.******.****************.9999....*******.****..*********.***..***********
AAIY01001061.1/928-1144/Echinops.telfairi.9371                    .uGCAGC......UGCCGCUUGUCAUUGAUG.AUCGUUCUUCUCUGCC.CUCG....GGCGGAGcGAGA..GGGAGAGAG.UGC.AGUCUGAGUGGC
#=GR AAIY01001061.1/928-1144/Echinops.telfairi.9371            PP .******......******************.****************.9999....************..*********.***.************
AANN01155091.1/2770-2558/Erinaceus.europaeus.9365                 ..GCAAC......UGCCUUUUGCUAUUGAUG.AUCGUUCUUCUCUUCC.UUU-....GGGGGAG.AAGA..GGGAGAGAA.CGC.AAUCUGAGUGGU
#=GR AANN01155091.1/2770-2558/Erinaceus.europaeus.9365         PP ..*****......******************.****************.999.....*******.****..*********.***.************
X63743.1/815-1027/Mus.musculus.10090                              .uGCAAC......UGCUAUCUGCCAUUGAUG.AUCGUUCUCAACUCUC.UU--....GAGGGUU.GAGA..GGGAGAGGA.CAC.AGUCUGAGUGGU
#=GR X63743.1/815-1027/Mus.musculus.10090                      PP .8*****......******************.***************9.55......9******.****..*********.***.************
CU210853.5/178869-178983/Sus.scrofa.9823                          ..GG---......------------------.----------------.----....-------.----..---------.---.------------
#=GR CU210853.5/178869-178983/Sus.scrofa.9823                  PP ..22.............................................................................................
ABQF01071364.1/398-185/Taeniopygia.guttata.59729                  ..GCAGG......GGCCGCCCGCCAUUGAUG.ACCGUUCCCGGCCCUC.GCAG....UGGGGCUcGGGA..GGGAGAGAG.CAC.GGGCUGAGUGGU
#=GR ABQF01071364.1/398-185/Taeniopygia.guttata.59729          PP ..*****......******************.***************9.7776....56666666****..*********.***.************
U3.dvex218852.-.1091.1298.[XTR].[Metazoa].RF00012.snoRNA          gc-----......-GUCUCUUGUU-UUGAGG.AGUGUUCUCAGGUGUC.UUCA...aGGCUUCU.GAGA..GGAGGAGAG.CCC.AUUCUGAGUAGG
#=GR U3.dvex218852.-.1091.1298.[XTR].[Metazoa].RF00012.snoRNA  PP 54............4445555555.******.****************.6665...7*******.****..*********.***.************
#=GC SS_cons                                                      ..>>>>>......->>>>-->>>>-------.-->>><<<<<<<<<<<.____....>>>>>>>.>>>>..))))))))).))).-------)))))
#=GC RF                                                           ..gcagc......ugccguuggccaUUGAUG.AUCGcucuccuccccc.uuuu....gggggag.gaga..cGgagagaa.Cgc.auUCUGAGcGGu
//
