# Supplementary material for: Automated detection of ncRNAs in the draft genome sequence of a colonial tunicate: the carpet sea squirt Didemnum vexillum
Source: BMC Genomics. 2016 Aug 30;17(1):691. doi: 10.1186/s12864-016-2934-5 (PMC5006418; doi:10.1186/s12864-016-2934-5)
Supplement: Additional file 3 — Parseable stockholm alignments files of ncRNA candidates on D. vexillum. (GZ 3403 kb) [file 12864_2016_2934_MOESM3_ESM.tar › SupplementalFiles3/RF00017.sto]

# STOCKHOLM 1.0
#=GF AU Infernal 1.1

AAWT01054001.1/400-696/Schmidtea.mediterranea.79327                            GCCGGACGUAGCGGUGUGCGUCUGUAA.UCC.AACUAC.UA.GGAGGCCGGGUAUAUG-AAUGGUUUGAGAUGAGGA.GUUCUG.UGAGC.AU..UGCG.CCUAUGUAGAUCGGAUGUCCACAGUAAGCUUGGCGUCAACAUGGUUAUAUUGUCGGAGGAUA.GAAUACCCAGGUUG.UUUAAUGAGAGAGGUAACGGCU
#=GR AAWT01054001.1/400-696/Schmidtea.mediterranea.79327                    PP ***************************.***.******.**.*************888.9*****************.******.*****.**..****.**************************************************************.**************.**********************
AAPN01002588.1/4286-4586/Ornithorhynchus.anatinus.9258                         GCCGGGCGCGGUGGCGCGCGCCUGUAG.UCCcAGCUAC.UCgGGAGGCUGAGGCUGGAGGAUCGCUUGAGCUCAGGA.GUUCUG.GGCUG.CA..GUCC.GCUAUGCCGAUCGGGUGUCCGCACUAAGUUCGGUAUCAAUAUGGUGAUCCUCCGGGAGCGGA.GGGUUACCAGGUUG.CCUAAGGAGGGGUGAACCGGCC
#=GR AAPN01002588.1/4286-4586/Ornithorhynchus.anatinus.9258                 PP ***************************.**********.**************************************.******.*****.**..****.**************************************************************.**************.**********************
ABGA01125459.1/6006-5706/Pongo.abelii.9601                                     GCCGGGCGCGGUGGCGCGUGCCUGUAG.UCCcAGCUAC.UCgGGAGGCUGAGGCUGGAGGAUCGCUUGAGUCCAGGA.GUUCUG.GGCUG.UA..GUGC.GCUAUGCCGAUCGGGUGUCCGCACUAAGUUCGGCAUCAAUAUGGUGACCUCCCGGGAGCGGG.GGACCACCAGGUUG.CCUAAGGAGGGGUGAACCGGCC
#=GR ABGA01125459.1/6006-5706/Pongo.abelii.9601                             PP ***************************.**********.**************************************.******.*****.**..****.**************************************************************.**************.**********************
AADA01294667.1/15052-14753/Pan.troglodytes.9598                                GCCGGGCGCGGUGGCGCGUACCUGUAG.UCCcAGCUAC.UCgGGAGGCUGAGGCUGGAGGAUCGCUUGAGUCCAGGA.GUUCUG.GGCUG.UA..GUGC.GCUAUGCCGAUCGGGUGUCCGCACUAAGUUCGGCAUCAAUAUGGUGACCUCCCGGGAGCGGG.GGACCACCAGGUUG.CCUAAGGAGGGGUGAACCGGCC
#=GR AADA01294667.1/15052-14753/Pan.troglodytes.9598                        PP ***************************.**********.**************************************.******.*****.**..****.**************************************************************.**************.**********************
AE014297.2/2648223-2648520/Drosophila.melanogaster.7227                        ACUGGAAGGU-UGGC-AGCUUCUGUAA.UCA.CGCUUC.UG.UGAGGUCUGAUUGUGG-GAUGGCCUGAGGCUGGGAuCUACUGcGUAGC.GGacCAG-.CUCAUGUUGACGGAACGUCCGCACUAAGCUUGCCAUCAAUAUGGGUGCCAUGGAGGAGUCCG.UGGCAUUCAGGUUG.GCUAAGGAGGGAUGAACCGGGC
#=GR AE014297.2/2648223-2648520/Drosophila.melanogaster.7227                PP *********9.****.9**********.***.******.**.****************.7*****************8899*********.8776777..99************************************************************.**************.**********************
X00952.1/3-299/Drosophila.melanogaster.7227                                    ACUGGAAGGU-UGGC-AGCUUCUGUAAcUCA.CGCUUC.UG.UGAGGUCUGAUUGUGG-GAUGGCCUGAGGCUGGGAuCUACUGcGUAGC.GGacCAG-.CUCAUGUUGACGGAACGUCCGCACUAAGCUUGCCAUCAAUAUGGGUGCCAUGGAGGAGUCCG.UGGCAUUCAGGUUG.GCUAAGGAGGGAUGAACCGGGC
#=GR X00952.1/3-299/Drosophila.melanogaster.7227                            PP *********9.****.9********999***.******.**.****************.7*****************8899*********.8776777..99************************************************************.**************.**********************
AAGE02003358.1/100111-100407/Aedes.aegypti.7159                                ACUGGGAGC-GUGGCG-UCUCCUGUAA.CGU.GGCUGC.UC.ACGGGUCGGGUUACGG-ACUGAUUUGAGGUUGGGGuCCACUGuGUGCCgGG..UAAG.UCCAUGUUGACGGGACGUCCGCACUAAGCUGACCGUCAAUAUGGGUGCAAUGGGGGAGCCCG.AUGCAUUCAGGUUG.GCUAAAGAGAGAUGAACCGAGC
#=GR AAGE02003358.1/100111-100407/Aedes.aegypti.7159                        PP ********9.9****8.9*********.***.******.**.****************.9****************97899*********655..5556.**************************************************************.**************.**********************
AAGE02003358.1/52368-52666/Aedes.aegypti.7159                                  ACUGGGAA-CGUGGCG-UCUCCUGUAA.CGU.GGCUGC.UC.ACGGGUCGGGUUACGG-ACUGAUUUGAGGUUGGGGuCCACUGuGUGCCgGG..UAAG.UCCAUGUUGACGGGACGUCCGCACUAAGCUGACCGUCAAUAUGGGUGCAAUGGGGGAGCCCG.AUGCAUUCAGGUUG.GCUAAAGAGAGAUGAACCGAGC
#=GR AAGE02003358.1/52368-52666/Aedes.aegypti.7159                          PP *****995.59***76.899*******.***.******.**.**************99.9****************97899*********655..5556.**************************************************************.**************.**********************
ABEP02026228.1/63371-63072/Branchiostoma.floridae.7739                         GCUGGGCGUGGUGGCGCGCGCCUGUAA.UCC.AGCUAC.CU.GGAGGCUGGGGUUGGUGGACCGCUUGAUGCCGGGG.GUUCUG.CGGCG.UG..CUGU.CCUAUGGCGAUCGGGCGUCCACGCUAAGUUCGGCAUCGAUAUGGUUACCCCGGGGGAGCCCA.GGGCAACCAGGUCG.UCUAAGGAGGGACGCACCGGCC
#=GR ABEP02026228.1/63371-63072/Branchiostoma.floridae.7739                 PP ***************************.***.******.**.***********************************.******.*****.**..****.**************************************************************.**************.**********************
AAEU02000003.1/117581-117283/Drosophila.yakuba.7245                            ACUGGAAGGU-UGGC-AGCUUCUGUAA.UCA.CGCUUC.UG.UGAGGUCCGAUUGUGG-GAUGGCCUGAGGCUGGGAuUUACUGcGUAGC.GGacCAG-.CUCAUGUUGACGGAACGUCCGCACUAAGCUUGCCAUCAAUAUGGGUGCCAUGGAGGAGUCCG.UGGCAUUCAGGUUG.GCUAAGGAGGGAUGAACCGGGC
#=GR AAEU02000003.1/117581-117283/Drosophila.yakuba.7245                    PP *********9.****.9**********.***.******.**.****************.7*****************8899*********.8776777..99************************************************************.**************.**********************
AAQB01008633.1/175519-175220/Drosophila.willistoni.7260                        ACUGGAAGGU-UGGC-AGCUUCUGUAA.UCA.CGCUUC.UG.UGAGGUCUGAUUGUGG-GAUGGCCUGAGGCUGGGAaUCACUGuGUAGC.GGacCAG-.CUCAUGUUGACGGAACGUCCGCACUAAGCUUGACAUCAAUAUGGGUGCCAUGGAGGAGUCCA.CGGCAUUCAGGUUG.GCCAAGGAGGGACGAACCGGGC
#=GR AAQB01008633.1/175519-175220/Drosophila.willistoni.7260                PP *********9.****.9**********.***.******.**.****************.7****************97889*********.8776777..9*************************************************************.**************.**********************
U40756.1/3688-3391/Takifugu.rubripes.31033                                     GCCGGGUACGGUGGCGCGUGCCUGUAA.UCCaAGCUAC.UG.GGAGGCUGAGGCUGGCGGAUCGCUUGAGCUCAGGA.GUUCUG.GGCUU.CA..GCGG.ACUAUGUCGAUCGGGUGUCCGUACUAAGUUCGGUAUCGAUAUGGUGCUCCUGGGGGAGCCCG.GGAUCACCAGGUCG.CCUAAGGAGGGGUGCCCCGGCC
#=GR U40756.1/3688-3391/Takifugu.rubripes.31033                             PP ***************************.**********.**.***********************************.******.*****.**..****.**************************************************************.**************.**********************
AAPQ01006440.1/468195-468493/Drosophila.erecta.7220                            ACUGGAAGGU-UGGC-AGCUUCUGUAA.UCA.CGCUUC.UG.UGAGGUCUGAUUGUGG-GAUGGCCUGAGGCUGGGAuCUACUGcGUAGC.GGacCAG-.CUCAUGUUGACGGAACGUCCGCACUAAGCUUGCCAUCAAUAUGGGUGCCAUGGAGGAGUCCG.UGGCAUUCAGGUUG.GCUAAGGAGGGAUGAACCGGGC
#=GR AAPQ01006440.1/468195-468493/Drosophila.erecta.7220                    PP *********9.****.9**********.***.******.**.****************.7*****************8899*********.8776777..99************************************************************.**************.**********************
Z30973.1/7231-6933/Caenorhabditis.elegans.6239                                 ACCGAGCGUCGUGGCGGGCGCUUGUGA.GUC.AGCUUC.UU.GACGGUAGAUAAGUGUGGAUGGAGUGAGAGGAGGA.GUCCUG.UGUAUgUC..GUUG.UCAACGUCGACCGAGCGUCCGUGCCAAGCGCUGCGUCACCAGGGGAUGACUGUCGGAAGAUG.GUCAGUCCCGGGUG.CAUAAGGAGUGGUGGAU-GGUU
#=GR Z30973.1/7231-6933/Caenorhabditis.elegans.6239                         PP ***************************.***.******.**.***********************************.******.*****999..****.**************************************************************.**************.***************98.****
AABS01000247.1/111722-112007/Ciona.intestinalis.7719                           -----------UGGCGUGCGCCUGUAA.UCC.AGUUAC.UU.GGAGGCUUGGAUUGGAGGACGGCGUGAGAUUGGGA.GCCCUG.UGGCG.CU..CUGC.CCUAUGUCGAUCGAGCGUCCGCGCUAAGCUCGGCGUCAAUAUGGACAUCCCGGGGGAGCUUG.GGGUGGCCAGGUUG.UCUAAGGAGGAACGAACCGGGC
#=GR AABS01000247.1/111722-112007/Ciona.intestinalis.7719                   PP ...........****************.***.******.**.***********************************.******.*****.**..****.**************************************************************.**************.**********************
AAGD02010404.1/8312-8015/Caenorhabditis.remanei.31234                          ACCGGGCGUCGUGGCGGGCGUCUGUGA.GUC.AGCUUC.UU.GACGGUAGACAAGUGUGGAUGGAGUGAAGGGAGGA.GUCCUG.UGGGU.GU.uGUCG.GCAACGGCGACCGAGCGUCCGCGCCAAGCGCUGCGUCGCCAGGGGUCACUCGUCGGAAGACG.GGCGGUCCCGGGUG.CAUAAGGAGUGGUGGAU-GGCU
#=GR AAGD02010404.1/8312-8015/Caenorhabditis.remanei.31234                  PP ***************************.***.******.**.***********************************.******.*****.65.5****.**************************************************************.**************.***************98.****
AAHX01044897.1/9186-8886/Rattus.norvegicus.10116                               GCCGGGCGCGGUGGCGCACGCCUGUAG.UCCcAGCUAC.UCgGGAGGCUGAGACAGGAGGAUCGCUUGAGUCCAGGA.GUUCUG.GGCUG.UA..GUGC.GCUAUGCCGAUCGGGUGUCCGCACUAAGUUCGGCAUCAAUAUGGUGACCUCCCGGGAGCGGG.GGACCACCAGGUUG.CCUAAGGAGGGGUGAACCGGCC
#=GR AAHX01044897.1/9186-8886/Rattus.norvegicus.10116                       PP ***************************.**********.**************************************.******.*****.**..****.**************************************************************.**************.**********************
AC095014.1/154373-154076/Drosophila.melanogaster.7227                          ACUGGAAGGU-UGGC-AGCUUCUGUAA.UCA.CGCUUC.UG.UGAGGUCUGAUUGUGG-GAUGGCCUGAGGCUGGGAuCUACUGcGUAGC.GGacCAG-.CUCAUGUUGACGGAACGUCCGCACUAAGCUUGCCAUCAAUAUGGGUGCCAUGGAGGAGUCCG.UGGCAUUCAGGUUG.GCUAAGGAGGGAUGAACCGGGC
#=GR AC095014.1/154373-154076/Drosophila.melanogaster.7227                  PP *********9.****.9**********.***.******.**.****************.7*****************8899*********.8776777..99************************************************************.**************.**********************
CR925739.5/105084-104803/Danio.rerio.7955                                      GCCGGGUUCAGUGGCGCGCCCCUGUAA.UCCaAGCUUC.UG.GGAGGCUGAGGCUGCG-GAUCGCUUGAGCUCAGGG.CUUCUG.GGCUG.CA..GUGG.ACUAUGCCGAUCAGGUGUCUGCGCUAAGUUCGGUAUCGAUAUGGUGCUCCUGGGGGAGCUCA.GGACCACCAGGUUG.UCUAAGAAGAGGUGAACCGACC
#=GR CR925739.5/105084-104803/Danio.rerio.7955                              PP ***************************.**********.**.******8888777666.89****************.******.*****.**..****.**************************************************************.**************.**********************
AB073218.1/1-299/Gallus.gallus.9031                                            GCCGGGCGCGGUGGCGCACGCCUGUAG.UCCcAGCUAC.UCgGGAGGCUGAGCCCGCCGGAUCGCUUGAGCCCAGGA.GUUCUG.GGCUG.CA..GUGC.GCUAUGCCGAGCGGGCGUCCGCGCUAAGGCCGGCAUCAAUAUGGUGAGCCCCGGGGAGCCGA.GGCACACCAGGUUG.CCUAAGGAGGGGUGAACCGGCC
#=GR AB073218.1/1-299/Gallus.gallus.9031                                    PP ***************************.**********.**************************************.******.*****.**..****.**************************************************************.**************.**********************
AADD01137907.1/9486-9773/Homo.sapiens.9606                                     --------CGGUGGCGCGUGCCUGUAG.UCCcAGCUAC.UCgGGAGGCUGAGGCUGGAGGAUCGCUUGAGUCCAGGA.GUUCUG.GGCUG.UA..GUGC.GCUAUGCCGAUCGGGUGUCCGCACUAAGUUCGGCAUCAAUAUGGUGACCUCCCGGGAGCGGG.GGACCACCAGGUUG.CCUAAGGAGGGGUGAACCGGCC
#=GR AADD01137907.1/9486-9773/Homo.sapiens.9606                             PP ........*******************.**********.**************************************.******.*****.**..****.**************************************************************.**************.**********************
AAPU01011054.1/166427-166722/Drosophila.mojavensis.7230                        ACUGGAAGGU-UGGC-AUCUUCUGUAA.UCA.CGCUUC.UG.UGAGGUCUGAUUGUGG-GAUGGCCUGAGGCUGGGGaUCACUGuGUAGU.GG..ACCA.GCCAUGUUGACGGAACGUCCGCACUAAGCUUGCCAUCAAUAUGGGUGCCGAGGAGGAGUCCA.CGGCAUUCAGGUUG.GCUAAGGAGGGAUGAACCGGGC
#=GR AAPU01011054.1/166427-166722/Drosophila.mojavensis.7230                PP *********8.****.8**********.***.******.**.****************.7************998875899*********.**..9999.**************************************************************.**************.**********************
X04249.1/67-346/Homo.sapiens.9606                                              ------CGCGGUGGCGCGUGCCUGUAG.UCCcAGCUAC.UCgGGAGGCUGAGGUGGGAGGAUCGCUUGAGCCCAGGA.GUUCUG.GGCUG.UA..GUGC.GCUAUGCCGAUCGGGUGUCCGCACUAAGUUCGGCAUCAAUAUGGUGACCUCCCGGGAGCGGG.GGACCACCAGGUUG.CCUAAGGAGGGGUGAACCGGCC
#=GR X04249.1/67-346/Homo.sapiens.9606                                      PP ......*********************.**********.**************************************.******.*****.**..****.**************************************************************.**************.**********************
AACT01025682.1/5142-5415/Ciona.savignyi.51511                                  ---------UGUGGCGUGCGCCUGUAA.UCC.AGUUAC.UU.GGAGGCUUGGGUUGGAGGACGGUGUGAGAUUGGGA.GCUCUG.UGGCG.CU..CUGU.CCUAUGUCGAUCGGGCGUCCGCGCUAAGCUCGGCGUCAAUAUGGGCAUUCCAGGGGAGCCCG.GAGUGGCCAGGUUG.UCCAAGGAGGAACGCACCGGGC
#=GR AACT01025682.1/5142-5415/Ciona.savignyi.51511                          PP .........******************.***.******.**.***********************************.******.*****.**..****.**************************************************************.**************.**********************
X02067.1/61-359/Homo.sapiens.9606                                              GCCGGGCGCGGUGGCGCGUGCCUGUAG.UCCcAGCUAC.UCgGGAGGCUGAGGUGGGAGGAUCGCUUGAGCCCAGGA.GUUCUG.GGCUG.UA..GUGC.GCUAUGCCGAUCGGGUGUCCGCACUAAGUUCGGCAUCAAUAUGGUGACCUCCCGGGAGCGGG.GGACCACCAGGUUG.CCUAAGGAGGGGUGAACCGGCC
#=GR X02067.1/61-359/Homo.sapiens.9606                                      PP ***************************.**********.**************************************.******.*****.**..****.**************************************************************.**************.**********************
AC095014.1/156446-156743/Drosophila.melanogaster.7227                          ACUGGAAGGU-UGGC-AGCUUCUGUAA.UCA.CGCUUC.UG.UGAGGUCUGAUUGUGG-GAUGGCCUGAGGCUGGGAuCUACUGcGUAGC.GGacCAG-.CUCAUGUUGACGGAACGUCCGCACUAAGCUUGCCAUCAAUAUGGGUGCCAUGGAGGAGUCCG.UGGCAUUCAGGUUG.GCUAAGGAGGGAUGAACCGGGC
#=GR AC095014.1/156446-156743/Drosophila.melanogaster.7227                  PP *********9.****.9**********.***.******.**.****************.7*****************8899*********.8776777..99************************************************************.**************.**********************
ABKP02019894.1/56541-56248/Anopheles.gambiae.377271                            ACCGGGAGC-GUGGCG-UCUCCUGUAA.CGC.GGCUAC.UC.GUGGGUCGGAUUACGG-ACUGAUUUGAGGGCGGGA.GUCCUGuGUGCU.GGacCAG-.GCCAUGUUGACGGGGCGUCCGCACUAAGCUGGCCGUCAAUAUGGGUGUCACGGAGGAGUCCG.AGACAUUCAGGUUG.GCUAAGGAGAGACACACCGAGC
#=GR ABKP02019894.1/56541-56248/Anopheles.gambiae.377271                    PP ********9.9****8.9*********.***.******.**.**************99.9*****************.************.8776777..9*************************************************************.**************.**********************
AY948606.1/2-300/Caenorhabditis.elegans.6239                                   ACCGAGCGUCGUGGCGGGCGCUUGUGA.GUC.AGCUUC.UU.GACGGUAGAUAAGUGUGGAUGGAGUGAGAGGAGGA.GUCCUG.UGUAU.GU.cGUUG.UCUACGUCGACCGAGCGUCCGUGCCAAGCGCUACGUCACCAGGGGAUAACUGUCGGAAGGCG.GUUAGUCCCGGGUG.CAUAAGGAGUCGUGGAU-GGUU
#=GR AY948606.1/2-300/Caenorhabditis.elegans.6239                           PP ***************************.***.******.**.***********************************.******.*****.99.9****.**************************************************************.**************.***************98.****
CABG01000014.1/282857-283153/Schistosoma.mansoni.6183                          GCUGGGCGUGGUGGCGUGCGCCUGUAA.UCU.AGCUAC.UU.GGAGGCCAGGGUGCGGGAUUUCGUG-GGACCGGGA.GUUCUG.GCAUA.UG..GGUG.CUCAUGUUGAUCGGGCGUCCACGCUAAGCACGGCGCCGAUAUGGAUGAGCUGUCGGAGGACG.GGUUGUCCAGGUCG.UCUAAGGAGGGGCGGACCGGCC
#=GR CABG01000014.1/282857-283153/Schistosoma.mansoni.6183                  PP ***************************.***.******.**.*************************.9********.******.*****.**..****.**************************************************************.**************.**********************
AC084446.1/16506-16208/Caenorhabditis.briggsae.6238                            ACCGGGUGUCGUGGCGGGCGCCUGUGA.GUC.AGCUUC.UU.GACGGUAGACAAGUGUGGAUGGAGUGAAGGGAGGA.GUCCUG.UGGGU.GU.uGUCG.GCAACGGCGACCGAGCGUCCGUGCCAAGCGCUGCGUCGCCAGGGGUCUCCGGUCGGAAGGCU.GGCGGUCCCGGGCG.CAUAAGGAGUGGUGCAC-GGCU
#=GR AC084446.1/16506-16208/Caenorhabditis.briggsae.6238                    PP ***************************.***.******.**.***********************************.******.*****.75.59999.**************************************************************.**************.****************8.****
CR854846.8/26167-26463/Danio.rerio.7955                                        GCCGGGCUCGGUGGCGCGCGCCUGUAA.UCCaAGCUAC.UG.GGAGGCUGAGGCUGCG-GAUCGCUUGAGCUCAGGG.CUUCUG.GGCUG.CA..GUGG.ACUAUGUCGAUCGGGUGUCCACACUAAGUUCGGUAUCGAUAUGGUGCUCCCGGGGGAGCUUG.GGACCACCAGGUCG.UCUAAGGAGGGGUGAACCGACC
#=GR CR854846.8/26167-26463/Danio.rerio.7955                                PP ***************************.**********.**.****************.7*****************.******.*****.**..****.**************************************************************.**************.**********************
ABKE01001214.1/10841-11139/Pristionchus.pacificus.54126                        ACGGAGUGUCGUGGCGGGCACUUGUGA.GCC.AGCCUC.UA.GGCCGUAGAUUAUGGUGGAGAGAGUGAGGGAGGGA.UCCCUG.GUCGGaAU..UCGG.UCUACGACGACCGGGCGUCCGUGCCAAGCGAUGCGUCACUAGGGGGUAAGACUCGGAAGGGU.CUCUCUCCCGGGUG.GAAAAGGACAACCGUAU-GGCU
#=GR ABKE01001214.1/10841-11139/Pristionchus.pacificus.54126                PP ***************************.***.******.**.***********************************.******.*****977..7777.**************************************************************.**************.****************8.****
FO081379.1/1858-1566/Caenorhabditis.elegans.6239                               ACCGGGCGUCGUGGCGGGCGUCUGUAA.GCC.AGCUUC.UU.GGCGGUAGAUAAGUGUGGAUGGAGUGAAGGGAGGA.GCCCUU.UGGGU.GU.uGCUG.GCAACGGCGACCGAGCGUCCGUGCCAAGCGCUGCGUCGCUAGGGGUCAUCUGGCGGAAGGCG.GGCGGUCCCGGGCG.CAUAAGGAGCGGUAUAC-GGCU
#=GR FO081379.1/1858-1566/Caenorhabditis.elegans.6239                       PP ***************************.***.******.**.***********************************.******.*****.75.5****.**************************************************************.**************.**************998.****
AC002512.1/76040-75743/Drosophila.melanogaster.7227                            ACUGGAAGGU-UGGC-AGCUUCUGUAA.UCA.CGCUUC.UG.UGAGGUCUGAUUGUGG-GAUGGCCUGAGGCUGGGAuCUACUGcGUAGC.GGacCAG-.CUCAUGUUGACGGAACGUCCGCACUAAGCUUGCCAUCAAUAUGGGUGCCAUGGAGGAGUCCG.UGGCAUUCAGGUUG.GCUAAGGAGGGAUGAACCGGGC
#=GR AC002512.1/76040-75743/Drosophila.melanogaster.7227                    PP *********9.****.9**********.***.******.**.****************.7*****************8899*********.8776777..99************************************************************.**************.**********************
BX649540.7/48309-48605/Danio.rerio.7955                                        GCCGGGCGCAGUGGCGUGCGCCUGUAA.UCCaAGCUAC.UG.GGAGGCUGAGGCUGGCGGACCGCUUGAGCUCAGGG.GUUCUG.GGCUG.CA..GUGG.ACUAUGCCGAUCGGGUGUCCGCACUAAGUUCGGUAUCGAUAUGGUGCUCCUGGGGGAGCCUU.GGACUACCAGGUCG.UCUAAGGAGGGGUGAACCGGCC
#=GR BX649540.7/48309-48605/Danio.rerio.7955                                PP ***************************.**********.**.***********************************.******.*****.**..****.**************************************************************.**************.**********************
AAGV020686351.1/312-612/Dasypus.novemcinctus.9361                              GCCGGGCGCGGUGGCGCGCGCCUGUAG.UCCcAGCUAC.UCgGGAGGCUGAGGCAGAGGGAUCGCUUGAGCCCAGGA.GUUCUG.GGCUG.CA..GUGC.GCUAUGCCGAUCGGGUGUCCGCACUAAGUUCGGCAUCAAUAUGGUGACCUCCCGGGAGCGGG.GGACCACCAGGUUG.CCUAAGGAGGGGUGAACCGGCC
#=GR AAGV020686351.1/312-612/Dasypus.novemcinctus.9361                      PP ***************************.**********.**************************************.******.*****.**..****.**************************************************************.**************.**********************
AAFC03032873.1/73555-73855/Bos.taurus.9913                                     GCCGGGCGCGGUGGCGCGCGCCUGUAG.UCCcAGCUAC.UCgGGAGGCUGAGGCUGGAGGAUCGCUUGAGCUCAGGA.GUUCUG.GGCUG.CA..GUGC.GCUAUGCCGAUCGGGUGUCCGCACUAAGUUCGGCAUCAAUAUGGUGACCUCCCGGGAGCGGG.GGACCACCAGGUUG.CCUAAGGAGGGGUGAACCGGCC
#=GR AAFC03032873.1/73555-73855/Bos.taurus.9913                             PP ***************************.**********.**************************************.******.*****.**..****.**************************************************************.**************.**********************
AABS01000318.1/14425-14147/Ciona.intestinalis.7719                             -----------------GCGCCUGUAA.UCC.AGUUAC.UU.GGAGGCUUGGGUUGGAGGACGGCGUGAGAUUGGGA.GCCCUG.UGGCG.CU..CUGC.CCUAUGUCGAUCGGGCGUCCGCGCUAAGCUCGGCGUCAAUAUGGACAUCCCGGGGGAGCUUG.GGGUGGCCAGGUUG.UCUAAGGAGGAACGAACCGGGC
#=GR AABS01000318.1/14425-14147/Ciona.intestinalis.7719                     PP .................**********.***.******.**.***********************************.******.*****.**..****.**************************************************************.**************.**********************
AB061847.1/1334-1035/Homo.sapiens.9606                                         GCCGGGCGCGGUGGCGCGUGCCUGUAG.UCCcAGCUAC.UCgGGAGGCUGAGGCUGGAGGAUCGCUUGAGUCCAGGA.GUUCUG.GGCUG.UA..GUGC.GCUAUGCCGAUCGGGUGUCCGCACUAAGUUCGGCAUCAAUAUGGUGACCUCCCGGGAGCGGG.GGACCACCAGGUUG.CCUAAGGAGGGGUGAACCGGCC
#=GR AB061847.1/1334-1035/Homo.sapiens.9606                                 PP ***************************.**********.**************************************.******.*****.**..****.**************************************************************.**************.**********************
X04248.1/1-299/Homo.sapiens.9606                                               GCCGGGCGCGGUGGCGCGUGCCUGUAG.UCCcAGCUAC.UCgGGAGGCUGAGGCUGGAGGAUCGCUUGAGUCCAGGA.GUUCUG.GGCUG.UA..GUGC.GCUAUGCCGAUCGGGUGUCCGCACUAAGUUCGGCAUCAAUAUGGUGACCUCCCGGGAGCGGG.GGACCACCAGGUUG.CCUAAGGAGGGGUGAACCGGCC
#=GR X04248.1/1-299/Homo.sapiens.9606                                       PP ***************************.**********.**************************************.******.*****.**..****.**************************************************************.**************.**********************
AAHY01101031.1/13005-13305/Mus.musculus.10090                                  GCCGGGCGCGGUGGCGCACGCCUGUAG.UCCcAGCUAC.UCgGGAGGCUGAGACAGGAGGAUCGCUUGAGUCCAGGA.GUUCUG.GGCUG.UA..GUGC.GCUAUGCCGAUCGGGUGUCCGCACUAAGUUCGGCAUCAAUAUGGUGACCUCCCGGGAGCGGG.GGACCACCAGGUUG.CCUAAGGAGGGGUGAACCGGCC
#=GR AAHY01101031.1/13005-13305/Mus.musculus.10090                          PP ***************************.**********.**************************************.******.*****.**..****.**************************************************************.**************.**********************
AACT01037627.1/49101-48816/Ciona.savignyi.51511                                ------------GGCGUGCGCCUGUAA.UCC.AGUUAC.UU.GGAGGCUUGGGUUGGAGGACGGUGUGAGAUUGGGA.GCUCUG.UGGCG.CU..CUGU.CCUAUGUCGAUCGGGCGUCCGCGCUAAGCUCGGCGUCAAUAUGGGCAUUCCAGGGGAGCCCG.GAGUGGCCAGGUUG.UCCAAGGAGGAACGCACCGGGC
#=GR AACT01037627.1/49101-48816/Ciona.savignyi.51511                        PP ............***************.***.******.**.***********************************.******.*****.**..****.**************************************************************.**************.**********************
AE001572.2/236401-236699/Drosophila.melanogaster.7227                          ACUGGAAGGU-UGGC-AGCUUCUGUAA.UCA.CGCUUC.UG.UGAGGUCUGAUUGUGG-GAUGGCCUGAGGCUGGGAuCUACUGcGUAGC.GGacCAG-.CUCAUGUUGACGGAACGUCCGCACUAAGCUUGCCAUCAAUAUGGGUGCCAUGGAGGAGUCCG.UGGCAUUCAGGUUG.GCUAAGGAGGGAUGAACCGGGC
#=GR AE001572.2/236401-236699/Drosophila.melanogaster.7227                  PP *********9.****.9**********.***.******.**.****************.7*****************8899*********.8776777..99************************************************************.**************.**********************
AACT01038002.1/337-622/Ciona.savignyi.51511                                    ------------GGCGUGCGCCUGUAA.UCC.AGUUAC.UU.GGAGGCUUGGGUUGGAGGACGGUGUGAGAUUGGGA.GCUCUG.UGGCG.CU..CUGU.CCUAUGUCGAUCGGGCGUCCGCGCUAAGCUCGGCGUCAAUAUGGGCAUUCCAGGGGAGCCCG.GAGUGGCCAGGUUG.UCCAAGGAGGAACGCACCGGGC
#=GR AACT01038002.1/337-622/Ciona.savignyi.51511                            PP ............***************.***.******.**.***********************************.******.*****.**..****.**************************************************************.**************.**********************
AADC01117175.1/34409-34130/Homo.sapiens.9606                                   ------CGCGGUGGCGCGUGCCUGUAG.UCCcAGCUAC.UCgGGAGGCUGAGGUGGGAGGAUCGCUUGAGCCCAGGA.GUUCUG.GGCUG.UA..GUGC.GCUAUGCCGAUCGGGUGUCCGCACUAAGUUCGGCAUCAAUAUGGUGACCUCCCGGGAGCGGG.GGACCACCAGGUUG.CCUAAGGAGGGGUGAACCGGCC
#=GR AADC01117175.1/34409-34130/Homo.sapiens.9606                           PP ......*********************.**********.**************************************.******.*****.**..****.**************************************************************.**************.**********************
FO080694.1/33862-33564/Caenorhabditis.elegans.6239                             ACCGAGCGUCGUGGCGGGCGCUUGUGA.GUC.AGCUUC.UU.GACGGUAGAUAAGUGUGGAUGGAGUGAGAGGAGGA.GUCCUG.UGUAU.GU.cGUCG.UCUACGUCGACCGAGCGUCCGUGCCAAGCGCUACGUCACCAGGGGAUAACUGUCGGAAGGCG.GUUAGUCCCGGGUG.CAUAAGGAGUCGUGGAU-GGUU
#=GR FO080694.1/33862-33564/Caenorhabditis.elegans.6239                     PP ***************************.***.******.**.***********************************.******.*****.99.9****.**************************************************************.**************.***************98.****
ABAV01015674.1/42152-42450/Nematostella.vectensis.45351                        GCCGGGCAUUGUGGCGCAUGCCUGUAA.UCC.AGCUGC.UU.GGAGGCUAGAGAUGUUGAAUGGCUUGAGGUGUGGA.UUCCUG.AUGGC.GG..UCGU.GCUAUGUCGAUCGGGUGUCCGCGCUAAGUCGGGCGUCAAUAUGGUGCCUUAAGAGGAGUCUC.GAGUCACCAGGUUG.GUUAAAGAGGAGCGUACCGGCC
#=GR ABAV01015674.1/42152-42450/Nematostella.vectensis.45351                PP ***************************.***.******.**.***********************************.******.*****.**..****.**************************************************************.**************.**********************
AABS01000744.1/970-1238/Ciona.intestinalis.7719                                ------------GGCGUGCGCCUGUAA.UCC.AGUUAC.UU.GGAGGCUUGGAUUGGAGGACGGCGUGAGAUUGGGA.GCCAUG.UGGCG.CU..CUGC.CCUAUGUCGAUCGGGCGUCAGCGCUAAGCUCGGCGUCAAUAUGGACAUCCCGGGGGAGCUUG.GGGUGGCCAGGUUG.UCUAAGGAGGAACGAACCGGGC
#=GR AABS01000744.1/970-1238/Ciona.intestinalis.7719                        PP ............***************.***.******.**.***********************************.******.*****.**..****.**************************************************************.**************.**********************
AADN03004790.1/7381-7092/Gallus.gallus.9031                                    GCCGGGCGCGGUGGCGCACGCCUGUAG.UCCcAGCUAC.UCgGGAGGCUGAGCCCGCCGGAUCGCUUGAGCCCAGGA.GUUCUG.GGCUG.CA..GUGC.GCUAUGCCGAGCGGGCGUCCGCGCUAAGGCCGGCAUCAAUAUGGUGAGCCCCGGGGAGCCGA.GGCACACCAGGUUG.CCUAAGGAGGGGUGAACCGGCC
#=GR AADN03004790.1/7381-7092/Gallus.gallus.9031                            PP ***************************.**********.****************99********************.******.*****.**..****.**************************************************************.**************.**********************
AASC02036016.1/26997-26697/Aplysia.californica.6500                            GCUGGGAGUUGUGGCGUGCUCCUGUAA.UCC.AGCUACuUU.GGAGGCUUGAGUCGGAGGACGGUUUGAGUGCGGGG.GUUCUG.CUCUC.GG..GCGU.GCCAUGUCGAUCGGGUGUCCGCACUAAGCCCGGCAUUAAUAUGGUGAUCUUGUAGGAAUACG.AGAUUUCCAGGUUG.ACUAAGGAGGGACGAACCGGCC
#=GR AASC02036016.1/26997-26697/Aplysia.californica.6500                    PP ***************************.***.*****9446.***********************************.******.*****.**..****.**************************************************************.**************.**********************
AACN010616031.1/232-530/Canis.lupus.9615                                       GCCGGGCGCGGUGGCGCGCGCCUGUAG.UCCcAGCUAC.UCgGGAGGCUGAGGCAGGAGGAUCGCUUGAGCCCAGGA.GUUCUG.GGCUG.CA..GUGC.GCUAUGCCGAUCGGGUGUCCGCACUAAGUUCGGCAUCAAUAUGGUGACCUCCCGGGAGCGGG.GGACCACCAGGUUG.CCUAAGGAGGGGUGAACCGGCC
#=GR AACN010616031.1/232-530/Canis.lupus.9615                               PP ***************************.**********.**************************************.******.*****.**..****.**************************************************************.**************.**********************
ABBA01018109.1/65364-65664/Homo.sapiens.9606                                   GCCGGGCGCGGUGGCGCGUGCCUGUAG.UCCcAGCUAC.UCgGGAGGCUGAGGCUGGAGGAUCGCUUGAGUCCAGGA.GUUCUG.GGCUG.UA..GUGC.GCUAUGCCGAUCGGGUGUCCGCACUAAGUUCGGCAUCAAUAUGGUGACCUCCCGGGAGCGGG.GGACCACCAGGUUG.CCUAAGGAGGGGUGAACCGGCC
#=GR ABBA01018109.1/65364-65664/Homo.sapiens.9606                           PP ***************************.**********.**************************************.******.*****.**..****.**************************************************************.**************.**********************
ABIR02000767.1/132257-131958/Trichinella.spiralis.6334                         GCCGGGCGUUGUGGCGAGCGCUUGUAA.UCC.AGCUAC.UU.GGAGGCUUGGACCAGUGGAUGUCUUGAGAGCGGGA.GUUCUG.UGCCU.GG..UUGUgCUCAUGUUGACCGAGCGUCCGCAUCAAGCAUGGCGUCAACAUGGUUGAUUCUGAGGAGUCAG.AGCCGACCAGGUUC.GUCAAAGAGGGUCGGACCGGCC
#=GR ABIR02000767.1/132257-131958/Trichinella.spiralis.6334                 PP ***************************.***.******.**.***********************************.******.*****.99..88866**************************************************************.**************.**********************
AAGJ04048628.1/48554-48851/Strongylocentrotus.purpuratus.7668                  ACUGGGCGUUGUGGCGUGCGCCUGUAA.UCC.AGUUAC.UU.GGAAGUCGGGGUUGGUGGAUCGUUUGAGAGCGGGA.GUCCUG.UAUGU.CG..UCGC.UCUAUGGCGAUCGGGCGUCCAUGCUAAGCUCGGCAUCGAUAUGGUUGAUUGGUCGGAGGACU.GGCCAACCAGGUCG.UCUAAGGAGGGACGUACUGGCC
#=GR AAGJ04048628.1/48554-48851/Strongylocentrotus.purpuratus.7668          PP ***************************.***.******.**.***********************************.******.*****.**..****.**************************************************************.**************.**********************
AAFR03019305.1/83084-83384/Monodelphis.domestica.13616                         GCCGGGCGUGGUGGCGCGCGCCUGUAG.UCCuAGCUAC.UCgGGAGGCUGAGGCUGGAGGAUCGCUUGAGCCCAGGA.GUUCUG.GGCUG.CU..GUGU.GCUAUGCCGAUCGGGUGUCCGCACUAAGUUCGGCAUCAAUAUGGUGACCCCCUGGGAACGGG.GGACCACCAGGUUG.CCUAAGGAGGGGUGAACCGGCC
#=GR AAFR03019305.1/83084-83384/Monodelphis.domestica.13616                 PP ***************************.**********.**************************************.******.*****.**..****.**************************************************************.**************.**********************
AC157822.2/121901-122184/Mus.musculus.10090                                    ---------------GCACGCCUGUAG.UCCcAGCUAC.UCgGGAGGCUGAGACAGGAGGAUCGCUUGAGUCCAGGA.GUUCUG.GGCUG.UA..GUGC.GCUAUGCCGAUCGGGUGUCCGCACUAAGUUCGGCAUCAAUAUGGUGACCUCCCGGGAGCGGG.GGACCACCAGGUUG.CCUAAGGAGGGGUGAACCGGCC
#=GR AC157822.2/121901-122184/Mus.musculus.10090                            PP ...............9***********.**********.**************************************.******.*****.**..****.**************************************************************.**************.**********************
AADC01117130.1/255294-255577/Homo.sapiens.9606                                 GCCGGGCGCGGUGGCGCGUGCCUGUAG.UCCcAGCUAC.UCgGGAGGCUGAGGCUGGAGGAUCGCUUGAGUCCAGGA.GUUCUG.GGCUG.UA..GUGC.GCUAUGCCGAUCGGGUGUCCGCACUAAGUUCGGCAUCAAUAUGGUGACCUCCCGGGAGCGGG.GGACCACCAGGUUG.CCUAAGGAGGGGUGAACCGGCC
#=GR AADC01117130.1/255294-255577/Homo.sapiens.9606                         PP ***************************.**********.**************************************.******.*****.**..****.**************************************************************.**************.**********************
AC126244.3/141271-141559/Mus.musculus.10090                                    ------------GGCGCACGCCUGUAG.UCCcAGCUAC.UCgGGAGGCUGAGACAGGAGGAUCGCUUGAGUCCAGGA.GUUCUG.GGCUG.UA..GUGC.GCUAUGCCGAUCGGGUGUCCGCACUAAGUUCGGCAUCAAUAUGGUGACCUCCCGGGAGCGGG.GGACCACCAGGUUG.CCUAAGGAGGGGUGAACCGGCC
#=GR AC126244.3/141271-141559/Mus.musculus.10090                            PP ............***************.**********.**************************************.******.*****.**..****.**************************************************************.**************.**********************
AAGE02003358.1/57464-57166/Aedes.aegypti.7159                                  ACUGGGAGC-GUGGCG-UCUCCUGUAA.CGU.GGCUGC.UC.ACGGGUCGGGUUACGG-ACUGAUUUGAGGUUGGGGuCCACUGuGUGCCgGG..UAAG.UCCAUGUUGACGGGACGUCCGCACUAAGCUGACCGUCAAUAUGGGUGCAAUGGGGGAGCCCG.AUGCAUUCAGGUUG.GCUAAAGAGAGAUGAACCGAGC
#=GR AAGE02003358.1/57464-57166/Aedes.aegypti.7159                          PP ********9.9****8.9*********.***.******.**.**************99.9****************97899*********655..5556.**************************************************************.**************.**********************
AB021174.1/1-298/Oryctolagus.cuniculus.9986                                    GCCGGGCGCGGUGGCGCGCGCCUGUAG.UCCcAGCUAC.UCgGGAGGCUGAGGCCGGAGGAUCGCUUGAGUCCAGGA.GUUCUG.GGCUG.UC..GUGC.GCUAUGCCGAUCGGGUGUCCGCACUAAGUUCGGCAUCAAUAUGGUGACCUCCCGGGAGCGGG.GGACCACCAGGUUG.CCUAAGGAGGGGUGAACCGGCC
#=GR AB021174.1/1-298/Oryctolagus.cuniculus.9986                            PP ***************************.**********.**************************************.******.*****.**..****.**************************************************************.**************.**********************
X01055.1/13-289/Xenopus.laevis.8355                                            ------------GGCGUGUGCCUGUAA.UCC.AGCUAC.UU.GGAGGCUUGGGCUGUCGGAUCGCUUGAGUCCAUGA.GUUCUG.GGCUG.CA..CUGA.GCUAUGUCGAUCGGGUGUCCGCACUAAGUUCGGUAUCAAUAUGGUUUUCCUGGGGGAGCCUC.GGAUCACCAGGUUGcUCUAAGGAGGGGUGAACCGGCC
#=GR X01055.1/13-289/Xenopus.laevis.8355                                    PP ............***************.***.******.**.*************77********************.******.*****.**..****.**************************************************************.**************6689*******************
X01056.1/2-295/Drosophila.melanogaster.7227                                    ACUGGAAGGU-UGGC-AGCUUCUGUAA.UCA.CGCUUC.UG.UGAGGUCUGAUUGUGG-GAUGGCCUGAGGCUGGGAuCUACUGcGUAGC.GGacCAG-.CUCAUGUU--CGGAACGUCCGCACUAAGCUUGCCAUCAAUAUGGGUGCCAUGGAGGAGUCCG.UGGCAUUCAGGUUG.GCUAAGGAGGGAUGAACCGGGC
#=GR X01056.1/2-295/Drosophila.melanogaster.7227                            PP *********9.****.9**********.***.******.**.****************.7*****************8899*********.8776777..99*****8..****************************************************.**************.**********************
CAAE01015003.1/876675-876973/Tetraodon.nigroviridis.99883                      GCCGGGUACGGUGGCGCGUGCCUGUAA.UCCaAGCUAC.UG.GGAGGCUGAGGCUGGCGGACCGUUUGAGCUCAGGA.GUUCUG.GGCUG.CA..GCGG.ACUAUGUCGAUCGGGUGUCCGCACUAAGCUCGGUAUCGAUAUGGUGCUCCUGGGGGAGCCCG.GGACCACCAGGUCG.CCUAAGGAGGGGUGCACCGGCC
#=GR CAAE01015003.1/876675-876973/Tetraodon.nigroviridis.99883              PP ***************************.**********.**.***********************************.******.*****.**..****.**************************************************************.**************.**********************
AAQA01001314.1/4979-5279/Brugia.malayi.6279                                    GCCGGGCGUUGUGGCGAGCGCUUGUAA.UCCaAGUGAC.UG.GGAGGCAUGUGGUGGCGGAUGGAGUGAGAGGAGGA.GUCCUG.GCUGA.UG..CUUG.GCGGUGGCGACCGAGCGUCCAGGCCAAGCGUGGCGUCGACAAGGUGUCGAGAUAGGAGUGUCaUCGGUACCUGGUCG.CAUAAUGAGGGGCGUAC-GGCU
#=GR AAQA01001314.1/4979-5279/Brugia.malayi.6279                            PP ***************************.***99*****.**.***********************************.******.*****.**..****.*************************************************************769*************.****************8.****
M20910.1/127-406/Homo.sapiens.9606                                             ------CGCGGUGGCGCGUGCCUGUAG.UCCcAGCUAC.UCgGGAGGCUGAGGUGGGAGGAUCGCUUGAGCCCAGGA.GUUCUG.GGCUG.UA..GUGC.GCUAUGCCGAUCGGGUGUCCGCACUAAGUUCGGCAUCAAUAUGGUGACCUCCCGGGAGCGGG.GGACCACCAGGUUG.CCUAAGGAGGGGUGAACCGGCC
#=GR M20910.1/127-406/Homo.sapiens.9606                                     PP ......*********************.**********.**************************************.******.*****.**..****.**************************************************************.**************.**********************
CU179657.6/159276-158995/Danio.rerio.7955                                      GCCGGGUUCAGUGGCGCGCGCCUGUAA.UCCaAGCUAC.UG.GGAGGCUGAGGUUGCG-GAUUGCUUGAGCUCAGGG.CUUCUG.GACUG.CA..GUGG.ACUAUGUUGAUCGGGUGUCCACACUAAGUUCGGUAUUGAUAUGGUGCUCCUGGGGGAGCUUG.GGACCACCAGGUCG.UGUAAUGAGGGGUGAACCGGCC
#=GR CU179657.6/159276-158995/Danio.rerio.7955                              PP ***************************.**********.**.******8887776665.89****************.******.*****.**..****.**************************************************************.**************.**********************
ABBA01018120.1/60549-60270/Homo.sapiens.9606                                   ------CGCGGUGGCGCGUGCCUGUAG.UCCcAGCUAC.UCgGGAGGCUGAGGUGGGAGGAUCGCUUGAGCCCAGGA.GUUCUG.GGCUG.UA..GUGC.GCUAUGCCGAUCGGGUGUCCGCACUAAGUUCGGCAUCAAUAUGGUGACCUCCCGGGAGCGGG.GGACCACCAGGUUG.CCUAAGGAGGGGUGAACCGGCC
#=GR ABBA01018120.1/60549-60270/Homo.sapiens.9606                           PP ......*********************.**********.**************************************.******.*****.**..****.**************************************************************.**************.**********************
AAAB01008834.1/1158888-1159185/Anopheles.gambiae.180454                        ACCGGGAGC-GUGGCG-UCUCCUGUAA.CGC.GGCUAC.UC.GUGGGUCGGAUUACGG-ACUGAUUUGAGGGCGGGA.GUCCUGuGUGCU.GGacCAG-.GCCAUGUUGACGGGGCGUCCGCACUAAGCUGGCCGUCAAUAUGGGUGUCACGGAGGAGUCCG.AGACAUUCAGGUUG.GCUAAGGAGAGACACACCGAGC
#=GR AAAB01008834.1/1158888-1159185/Anopheles.gambiae.180454                PP ********9.9****8.9*********.***.******.**.**************99.9*****************.************.8776777..9*************************************************************.**************.**********************
AASW01050803.1/456-158/Drosophila.simulans.7240                                ACUGGAAGGU-UGGC-AGCUUCUGUAA.UCA.CGCUUC.UG.UGAGGUCUGAUUGUGG-GAUGGCCUGAGGCUGGGAuCUACUGuGUAGC.GG.aCUAG.CUCAUGUUGACGGAACGUCCGCACUAAGCUUGCCAUCAAUAUGGGUGCCAUGGAGGAGUCCG.UGGCAUUCAGGUUG.GCUAAGGAGGGAUGAACCGGGC
#=GR AASW01050803.1/456-158/Drosophila.simulans.7240                        PP *********9.****.9**********.***.******.**.****************.7*****************8899*********.77.67777.**************************************************************.**************.**********************
AADB02016073.1/179675-179377/Homo.sapiens.9606                                 GCCGGGCGCGGUGGCGCGUGCCUGUAG.UCCcAGCUAC.UCgGGAGGCUGAGGCUGGAGGAUCGCUUGAGUCCAGGA.GUUCUG.GGCUG.UA..GUGC.GCUAUGCCGAUCGGGUGUCCGCACUAAGUUCGGCAUCAAUAUGGUGACCUCCCGGGAGCGGG.GGACCACCAGGUUG.CCUAAGGAGGGGUGAACCGGCC
#=GR AADB02016073.1/179675-179377/Homo.sapiens.9606                         PP ***************************.**********.**************************************.******.*****.**..****.**************************************************************.**************.**********************
AC091616.2/101009-101306/Rattus.norvegicus.10116                               GCCGGGCGCGGUGGCGCACGCCUGUAG.UCCcAGCUAC.UCgGGAGGCUGAGACAGGAGGAUCGAUUGAGUCCAGGA.GUUCUG.GGCUG.UA..GUGC.GCUAUGCCGAUCGGGUGUCCGCACUAAGUUCGGCAUCAAUAUGGUGACCUCCCGGGAGCGGG.GGACCACCAGGUUG.CCUAAGGAGGGGUGAACCGGCC
#=GR AC091616.2/101009-101306/Rattus.norvegicus.10116                       PP ***************************.**********.**************************************.******.*****.**..****.**************************************************************.**************.**********************
X01037.1/5-292/Homo.sapiens.9606                                               GCCGGGCGCGGUGGCGCGUGCCUGUAG.UCCcAGCUAC.UCgGGAGGCUGAGGCUGGAGGAUCGCUUGAGUCCAGGA.GUUCUG.GGCUG.UA..GUGC.GCUAUGCCGAUCGGGUGUCCGCACUAAGUUCGGCAUCAAUAUGGUGACCUCCCGGGAGCGGG.GGACCACCAGGUUG.CCUAAGGAGGGGUGAACCGGCC
#=GR X01037.1/5-292/Homo.sapiens.9606                                       PP ***************************.**********.**************************************.******.*****.**..****.**************************************************************.**************.**********************
ABGA01125411.1/4305-4605/Pongo.abelii.9601                                     GCCGGGCGCGGUGGCGCGUGCCUGUAG.UCCcAGCUAC.UCgGGAGGCUGAGGUGGGAGGAUCGCUUGAGCCCAGGA.GUUCUG.GGCUG.UA..GUGC.GCUAUGCCGAUCGGGUGUCCGCACUAAGUUCGGCAUCAAUAUGGUGACCUCCCGGGAGCGGG.GGACCACCAGGUUG.CCUAAGGAGGGGUGAACCGGCC
#=GR ABGA01125411.1/4305-4605/Pongo.abelii.9601                             PP ***************************.**********.**************************************.******.*****.**..****.**************************************************************.**************.**********************
AADB02016074.1/2338757-2339036/Homo.sapiens.9606                               ------CGCGGUGGCGCGUGCCUGUAG.UCCcAGCUAC.UCgGGAGGCUGAGGUGGGAGGAUCGCUUGAGCCCAGGA.GUUCUG.GGCUG.UA..GUGC.GCUAUGCCGAUCGGGUGUCCGCACUAAGUUCGGCAUCAAUAUGGUGACCUCCCGGGAGCGGG.GGACCACCAGGUUG.CCUAAGGAGGGGUGAACCGGCC
#=GR AADB02016074.1/2338757-2339036/Homo.sapiens.9606                       PP ......*********************.**********.**************************************.******.*****.**..****.**************************************************************.**************.**********************
AL139099.3/76053-75753/Homo.sapiens.9606                                       GCCGGGCGCGGUGGCGCGUGCCUGUAG.UCCcAGCUAC.UCgGGAGGCUGAGGCUGGAGGAUCGCUUGAGUCCAGGA.GUUCUG.GGCUG.UA..GUGC.GCUAUGCCGAUCGGGUGUCCGCACUAAGUUCGGCAUCAAUAUGGUGACCUCCCGGGAGCGGG.GGACCACCAGGUUG.CCUAAGGAGGGGUGAACCGGCC
#=GR AL139099.3/76053-75753/Homo.sapiens.9606                               PP ***************************.**********.**************************************.******.*****.**..****.**************************************************************.**************.**********************
AANI01013436.1/5754-6049/Drosophila.virilis.7244                               ACUGGAAGGU-UGGC-AGCUUCUGUAA.UCA.CGCUUC.UG.UGAGGUCUGAUUGUGG-GAUGGCCUGAGGCUGGGGaUCACUGuGUAGU.GG..ACCA.GCCAUGUUGACGGAACGUCCGCACUAAGCUUGCCAUCAAUAUGGGUGCCGCGGAGGAGUCCA.CGGCAUUCAGGUUG.GCUAAGGAGGGAUGAACCGGGC
#=GR AANI01013436.1/5754-6049/Drosophila.virilis.7244                       PP *********9.****.9**********.***.******.**.****************.7************998875899*********.**..9999.9*************************************************************.**************.**********************
AAPP01019528.1/176323-176606/Drosophila.ananassae.7217                         -------------G-CAGCUUCUGUAA.UCA.CGCUUC.UG.UGAGGUCUGAUUGUGG-GAUGGCCUGAGGCUGGGAuUCACUGuGUAGC.GGacCAG-.CUCAUGUUGACGGAACGUCCGCACUAAGCUUGCCAUCAAUAUGGGUGCCAUGGAGGAGUCCA.AGGCAUUCAGGUUG.GCUAAGGAGGGAUGAACCGGGC
#=GR AAPP01019528.1/176323-176606/Drosophila.ananassae.7217                 PP .............5.5899********.***.******.**.****************.7*****************7789*********.8776777..9*************************************************************.**************.**********************
DQ285765.1/1-290/Mus.musculus.10090                                            GCCGGGCGCGGUGGCGCACGCCUGUAG.UCCcAGCUAC.UCgGGAGGCUGAGACAGGAGGAUCGCUUGAGUCCAGGA.GUUCUG.GGCUG.UA..GUGC.GCUAUGCCGAUCGGGUGUCCGCACUAAGUUCGGCAUCAAUAUGGUGACCUCCCGGGAGCGGG.GGACCACCAGGUUG.CCUAAGGAGGGGUGAACCGGCC
#=GR DQ285765.1/1-290/Mus.musculus.10090                                    PP ***************************.**********.**************************************.******.*****.**..****.**************************************************************.**************.**********************
AANU01127736.1/6578-6278/Macaca.mulatta.9544                                   GCCGGGCGCGGUGGCGCGUGCCUGUAG.UCCcAGCUAC.UAgGGAGGCUGAGGCUGGAGGAUCGCUUGAGUCCAGGA.GUUCUG.GGCUG.UA..GUGC.GCUAUGCCGAUCGGGUGUCCGCACUAAGUUCGGCAUCAAUAUGGUGACCUCCCGGGAGCGGG.GGACCACCAGGUUG.CCUAAGGAGGGGUGAACCGGCC
#=GR AANU01127736.1/6578-6278/Macaca.mulatta.9544                           PP ***************************.**********.**************************************.******.*****.**..****.**************************************************************.**************.**********************
ABSL01047197.1/65379-65676/Homo.sapiens.9606                                   -CCGGGCGCGGUGGCGCGUGCCUGUAG.UCCcAGCUAC.UCgGGAGGCUGAGGCUGGAGGAUCGCUUGAGUCCAGGA.GUUCUG.GGCUG.UA..GUGC.GCUAUGCCGAUCGGGUGUCCGCACUAAGUUCGGCAUCAAUAUGGUGACCUCCCGGGAGCGGG.GGACCACCAGGUUG.CCUAAGGAGGGGUGAACCGGCC
#=GR ABSL01047197.1/65379-65676/Homo.sapiens.9606                           PP .**************************.**********.**************************************.******.*****.**..****.**************************************************************.**************.**********************
AAIZ01001735.1/77926-78223/Drosophila.persimilis.7234                          ACUGGAAGGU-UGGC-AUCUUCUGUAA.UCA.CGCUUC.UG.UGAGGUCAGAUUGUGG-GAUGGCCUGAGGCUGGGAaUCACUGuGUAAC.GGacCAG-.CUCAUGUUGACGGAACGUCCGCACUAAGCUUGCCAUCAAUAUGGGUGCCAUGGAGGAGUCCG.CGGCAUUCAGGUUG.GCUAAGGAGGGAUGAACCGGGC
#=GR AAIZ01001735.1/77926-78223/Drosophila.persimilis.7234                  PP *********8.****.8**********.***.******.**.****************.7****************97889*********.8776777..9*************************************************************.**************.**********************
AADD01137944.1/11247-10949/Homo.sapiens.9606                                   GCCGGGCGCGGUGGCGCGUGCCUGUAG.UCCcAGCUAC.UCgGGAGGCUGAGGUGGGAGGAUCGCUUGAGCCCAGGA.GUUCUG.GGCUG.UA..GUGC.GCUAUGCCGAUCGGGUGUCCGCACUAAGUUCGGCAUCAAUAUGGUGACCUCCCGGGAGCGGG.GGACCACCAGGUUG.CCUAAGGAGGGGUGAACCGGCC
#=GR AADD01137944.1/11247-10949/Homo.sapiens.9606                           PP ***************************.**********.**************************************.******.*****.**..****.**************************************************************.**************.**********************
BX469912.5/75439-75158/Danio.rerio.7955                                        GCCGGGUUCAGUGGCGCGCGCCUGUAA.UCCaAGCUAC.UG.GGAGGCUGAGGCUGCG-GAUCGCUUGAGCUCAGGG.UGUCUG.GGCGG.CA..GUGG.ACUAUGUCGAUUGGGUGUCUGCACUAAGUUCGGUAUUGAUAUGGUGCUUCUGGGGGAGCUCG.GGACCACCAGGUUG.AGUAAGGAGGGGUGAACCGGCC
#=GR BX469912.5/75439-75158/Danio.rerio.7955                                PP ***************************.**********.**.******8888777666.89****************.******.*****.**..****.**************************************************************.**************.**********************
AL627171.1/120155-119857/Homo.sapiens.9606                                     GCCGGGCGCGGUGGCGCGUGCCUGUAG.UCCcAGCUAC.UCgGGAGGCUGAGGUGGGAGGAUCGCUUGAGCCCAGGA.GUUCUG.GGCUG.UA..GUGC.GCUAUGCCGAUCGGGUGUCCGCACUAAGUUCGGCAUCAAUAUGGUGACCUCCCGGGAGCGGG.GGACCACCAGGUUG.CCUAAGGAGGGGUGAACCGGCC
#=GR AL627171.1/120155-119857/Homo.sapiens.9606                             PP ***************************.**********.**************************************.******.*****.**..****.**************************************************************.**************.**********************
Z34533.1/38793-39082/Caenorhabditis.elegans.6239                               -------GUCGUGGCGGGCGCUUGUGA.GUC.AGCUUC.UU.GACGGUAGAUGAGUGUGGAUGGAGUGAGAGGAGGA.GUCCUG.UGUAUgUC..GUUG.UCAACGUCGACCGAGCGUCCGUGCCAAGCGCUGCGUCACCAGGGGAUGACUGUCGGAAGAUG.GUCAGUCCCGGGUG.CAUAAGGAGUGGUGGAU-GGUU
#=GR Z34533.1/38793-39082/Caenorhabditis.elegans.6239                       PP .......********************.***.******.**.***********************************.******.*****999..****.**************************************************************.**************.***************98.****
Metazoa_SRP.dvex462239.-.290.586.[CIN,DRE,XTR].[Metazoa].RF00017.snRNA         GCUGGGCGUUGUGGCGAGCGCCUGUAA.UCC.AGCUGC.UU.GGAGGCUUGAAUUGGUGGACUGCUUGAGGUCGGGA.GUUCUG.CGGCA.UU..UCGU.UCUAUGUCGAUCGGGCGUCCGCGCUAAGUCCAGCGUCAAUAUGGUGGCCUCUUGGUAGCUCG.AGGAAACCAGGUUG.UCUAAGGAGGAACGUACCGGGC
#=GR Metazoa_SRP.dvex462239.-.290.586.[CIN,DRE,XTR].[Metazoa].RF00017.snRNA PP ***************************.***.******.**.***********************************.******.*****.**..****.**************************************************************.**************.**********************
#=GC SS_cons                                                                   (((<<<<<<<<____>>>>>>>>,,,,.<<<.______.__.>>>)))-((((((((((-((((((((((((((((-.---(((.(((((.((..(((-.(((((((---((((((((((-(((((((((((((((<<<<<<<<<<<<<<<<<<____>>>>.>>>>>>>>>>>>>>.<<___>><<<<<<<---<<<<<
#=GC RF                                                                        gCcgGGcgcggUGGCgcgcgCCuGUAA.ucc.aGCUaC.Uu.ggagGcuggggcgggggGcuggcccgcGgccgGGA.guuCUG.ggccg.cg..gcgu.cccAugccGAccggGcGuCCGcgCuAaGcucggCguCaauauGGuggccccgggGGAGcccg.gggccaCCagguuG.ccUAAggaGgggcgaAccggcc

AAWT01054001.1/400-696/Schmidtea.mediterranea.79327                            CAGGGGAGAAAUCCUGCAGGCAAAACUCUCCACGUCAU.U.CGGUAUUGGGAUAGCAUCUGUGAAUAGAGCAGUGUUGGCAGCCUCAUCAA.UAUGACCAGACUCGUACCU..UU
#=GR AAWT01054001.1/400-696/Schmidtea.mediterranea.79327                    PP **************************************.*.**************************************************.*******************..**
AAPN01002588.1/4286-4586/Ornithorhynchus.anatinus.9258                         CAGGUCGGAAACGGAGCAGGUCAAAACUCCCGUGCCGA.U.CAGUAGUGGGAUCGCGCCUGUGAAUAGUUGCUGCAGUCUAGCCUGGGCAA.GAUAGUGAGACACGGUCUC.uUU
#=GR AAPN01002588.1/4286-4586/Ornithorhynchus.anatinus.9258                 PP **************************************.*.**************************************************.*******************.767
ABGA01125459.1/6006-5706/Pongo.abelii.9601                                     CAGGUCGGAAACGGAGCAGGUCAAAACUCCCGUGCUGA.U.CAGUAGUGGGAUCGCGCCUGUGAAUAGCCACUGCACUCCAGCCUGGGCAA.CAUAGCGAGACCCCGUCUC.uUU
#=GR ABGA01125459.1/6006-5706/Pongo.abelii.9601                             PP **************************************.*.**************************************************.*******************.767
AADA01294667.1/15052-14753/Pan.troglodytes.9598                                CAGGUCGGAAACGGAGCAGGUCAAAACUCCCGUGCUGA.U.CAGUAGUGGGAUCGCGCCUGUGAAUAGCCACUGCACUCCAGCCUGGGCAA.CAUAGCGAGACCCCGUCUC..UU
#=GR AADA01294667.1/15052-14753/Pan.troglodytes.9598                        PP **************************************.*.**************************************************.*******************..**
AE014297.2/2648223-2648520/Drosophila.melanogaster.7227                        CAGGGGUGAAAACCAGCAGCCAAGAGUUCCCGUGGUAG.G.CAGUAGUGGGAUAGCGUACCGGAGUGGACUGCCGUUAUCAGCCCAACCGA.UAUGGUUGGACCACAAUCU..UU
#=GR AE014297.2/2648223-2648520/Drosophila.melanogaster.7227                PP **************************************.*.**************************************************.*******************..**
X00952.1/3-299/Drosophila.melanogaster.7227                                    CAGGGGUGAAAACCAGCAGCCAAGAGUUCCCGUGGUAG.G.CAGUAGUGGGAUAGCGUACCGGAGUGGACUGCCGUUAUCAGCCCAACCGA.UAUGGUUGGACCACAAUCU..--
#=GR X00952.1/3-299/Drosophila.melanogaster.7227                            PP **************************************.*.**************************************************.*******************....
AAGE02003358.1/100111-100407/Aedes.aegypti.7159                                GAGGGGUGAAAACCAGCAGCUAAAAGUCUCCGCGGUAA.G.CAGUAGUGGGAUCGCGUCCCGGAGUGGACUUCCGGUGCCAGCCUGACCAA.UACAGUCACACCGUAACCU..U-
#=GR AAGE02003358.1/100111-100407/Aedes.aegypti.7159                        PP **************************************.*.**************************************************.*******************..9.
AAGE02003358.1/52368-52666/Aedes.aegypti.7159                                  GAGGGGUGAAAACCAGCAGCUAAAAGUCUCCGCGGUAA.G.CAGUAGUGGGAUCGCGUCCCGGAGUGGACUUCCGGUACCAGCCUGACCAA.UACAGUCACACUGUAAUCU.uUU
#=GR AAGE02003358.1/52368-52666/Aedes.aegypti.7159                          PP **************************************.*.**************************************************.****************999.777
ABEP02026228.1/63371-63072/Branchiostoma.floridae.7739                         CAGGUUGGAAACAAAGCAGGCAAAAGUCCCCGUGUCGA.U.CAGUAGCGGGAUCGCGCCCGUGAAUAGGCACUGCGUCUCAGCCCGGCCAA.UAUAGUGGGACCCAAUUCUucUU
#=GR ABEP02026228.1/63371-63072/Branchiostoma.floridae.7739                 PP **************************************.*.**************************************************.****************9987778
AAEU02000003.1/117581-117283/Drosophila.yakuba.7245                            CAGGGGUGAAAACCAGCAGCCAAGAGUUCCCGUGGUAG.G.CAGUAGUGGGAUAGCGUACCGGAGUGGACUGCCGUUAUCAGCCCAACCAA.UAUGGUUGGACCACAAUCU.uUU
#=GR AAEU02000003.1/117581-117283/Drosophila.yakuba.7245                    PP **************************************.*.**************************************************.******************9.767
AAQB01008633.1/175519-175220/Drosophila.willistoni.7260                        CAGGGGUGAAAACCAGCAGCCAAGAGUUCCCGUGUUAG.G.CAGUAGUGGGAUAGCGUACCGGAGUGAACUGCCGUUAUCAGCCCAACCAAuUAUGGUUGGACCACAAUCU.uUU
#=GR AAQB01008633.1/175519-175220/Drosophila.willistoni.7260                PP **************************************.*.**************************************************789****************9.767
U40756.1/3688-3391/Takifugu.rubripes.31033                                     CAGGUCGGAAACGAAGCAGGUCAAAGCCCCCGUGCCGC.U.CAGUAGUGGGAUCGCGCCCGUGAAUAGACGCUGUAGUUCAACCUGAGUAA.CACAGCGGGACUCAGUCUU..U-
#=GR U40756.1/3688-3391/Takifugu.rubripes.31033                             PP **************************************.*.**************************************************.*******************..9.
AAPQ01006440.1/468195-468493/Drosophila.erecta.7220                            CAGGGGUGAAAACCAGCAGCCAAGAGUUCCCGUGGUAG.G.CAGUAGUGGGAUAGCGUACCGGAGUGGACUGCCGUUAUCAGCCCAACCAA.UAUGGUUGGACCACAAUCU.uUU
#=GR AAPQ01006440.1/468195-468493/Drosophila.erecta.7220                    PP **************************************.*.**************************************************.******************9.767
Z30973.1/7231-6933/Caenorhabditis.elegans.6239                                 CAGGACCGAAAGGUAGCAGACAAAAGCCACCGCGCGGU.G.CAGUGGCCGGACUGCGCUUGUGAGUUGACACGUAUACACAGCCUUCUCAA.UACCUUCAGACCACUUGUU.uUU
#=GR Z30973.1/7231-6933/Caenorhabditis.elegans.6239                         PP **************************************.*.**************************************************.*****************99.767
AABS01000247.1/111722-112007/Ciona.intestinalis.7719                           GAGGCCCGAAAGGGAGCAGCCAAAAGUUCCCACGUUGA.U.CAGUAGCGGGAUAGCGCCUGUGAAUAGGCGGAGUGUCACAGCCCAGUCAA.UAUCGCAGGACCCAAUCCU..U-
#=GR AABS01000247.1/111722-112007/Ciona.intestinalis.7719                   PP **************************************.*.**************************************************.******************9..8.
AAGD02010404.1/8312-8015/Caenorhabditis.remanei.31234                          CAGGGCCGAAAGGCAGCAGGCAAAAGCCACCGCGCGGU.G.CAGUGGCCGGAUAGCGCUUGCGAGUUGUCACUCUCCCACAGCCUCUCUGA.UACCUUCAGACCGCUUGUC..AU
#=GR AAGD02010404.1/8312-8015/Caenorhabditis.remanei.31234                  PP **************************************.*.**************************************************.*******************..**
AAHX01044897.1/9186-8886/Rattus.norvegicus.10116                               CAGGUCGGAAACGGAGCAGGUCAAAACUCCCGUGCUGA.U.CAGUAGUGGGAUCGCGCCUGUGAAUAGCCACUGCACUCCAGCCUGGGCAA.CAUAGCGAGACCCCGUCUC.uUU
#=GR AAHX01044897.1/9186-8886/Rattus.norvegicus.10116                       PP **************************************.*.**************************************************.*******************.767
AC095014.1/154373-154076/Drosophila.melanogaster.7227                          CAGGGGUGAAAACCAGCAGCCAAGAGUUCCCGUGGUAG.G.CAGUAGUGGGAUAGCGUACCGGAGUGGACUGCCGUUAUCAGCCCAACCGA.UAUGGUUGGACCACAAUCU..UU
#=GR AC095014.1/154373-154076/Drosophila.melanogaster.7227                  PP **************************************.*.**************************************************.*******************..**
CR925739.5/105084-104803/Danio.rerio.7955                                      CAGGUCGGAGACGGAGCAGGUCAAAUCCCCUGUGCUGA.U.CAGUAGUGGGAUCGCACCUGUGAAUAGACACUGCAGUUCAGCCUGAGCAA.CACAG--------------..--
#=GR CR925739.5/105084-104803/Danio.rerio.7955                              PP **************************************.*.**************************************************.*****..................
AB073218.1/1-299/Gallus.gallus.9031                                            CAGGUCGGAAACGGAGCAGGUCAAAACUCCCGUGCCGG.U.CAGUAACGGGAUCGCGCCUGUGAAUAGCCACUGCAGCGUAGCCUGGGCAA.CAUAGCGAGACCCUGUCUC..C-
#=GR AB073218.1/1-299/Gallus.gallus.9031                                    PP **************************************.*.**************************************************.*******************..9.
AADD01137907.1/9486-9773/Homo.sapiens.9606                                     CAGGUCGGAAACGGAGCAGGUCAAAACUCCCGUGCUGA.U.CAGUAGUGGGAUCGCGCCUGUGAAUAGCCACUGCACUCCAGCCUGGGCAA.CAUAGCGAGACCCCGUC--..--
#=GR AADD01137907.1/9486-9773/Homo.sapiens.9606                             PP **************************************.*.**************************************************.*****************......
AAPU01011054.1/166427-166722/Drosophila.mojavensis.7230                        CAGGGGUGAAAACCAGCAGCCAAGAGUUCCCGUGGUAG.G.CAGUAGUGGGAUAGCGUACCGGAGUGGUCUGCCAUUACCAGCCUUGCCAA.--UUGUUGGACCACAAUCU.uUU
#=GR AAPU01011054.1/166427-166722/Drosophila.mojavensis.7230                PP **************************************.*.**************************************************...99**************9.767
X04249.1/67-346/Homo.sapiens.9606                                              CAGGUCGGAAACGGAGCAGGUCAAAACUCCCGUGCUGA.U.CAGUAGUGGGAUCGCGCCUGUGAAUAGCCACUGCACUCCAGCCUGAGCAA.CAUAGCG------------..--
#=GR X04249.1/67-346/Homo.sapiens.9606                                      PP **************************************.*.**************************************************.*******................
AACT01025682.1/5142-5415/Ciona.savignyi.51511                                  GAGGCCCGAAAGGGAGCAGCCAAAAGUUCCCACGUUGA.U.CAGUAGCGGGAUAGCGCCUGUGAAUAGGCGGAGCGUUGCAGCCCAGUCAA.UAUCGC-------------..--
#=GR AACT01025682.1/5142-5415/Ciona.savignyi.51511                          PP **************************************.*.**************************************************.******.................
X02067.1/61-359/Homo.sapiens.9606                                              CAGGUCGGAAACGGAGCAGGUCAAAACUCCCGUGCUGA.U.CAGUAGUGGGAUCGCGCCUGUGAAUAGCCACUGCACUCCAGCCUGAGCAA.CAUAGCGAGACCCCGUCUC..U-
#=GR X02067.1/61-359/Homo.sapiens.9606                                      PP **************************************.*.**************************************************.*******************..9.
AC095014.1/156446-156743/Drosophila.melanogaster.7227                          CAGGGGUGAAAACCAGCAGCCAAGAGUUCCCGUGGUAG.G.CAGUAGUGGGAUAGCGUACCGGAGUGGACUGCCGUUAUCAGCCCAACCGA.UAUGGUUGGACCACAAUCU..UU
#=GR AC095014.1/156446-156743/Drosophila.melanogaster.7227                  PP **************************************.*.**************************************************.*******************..**
ABKP02019894.1/56541-56248/Anopheles.gambiae.377271                            GAGGGGUGAAAACCAGCAGCUAAGAGUCUCCGCGGCAA.G.CAGUAGUGGGAUCGCGUCCCGGAGUGGACUGCCAGUGCCAGCCCGACCAA.UAAAGUCACACUGUAAUC-..--
#=GR ABKP02019894.1/56541-56248/Anopheles.gambiae.377271                    PP **************************************.*.**************************************************.******************.....
AY948606.1/2-300/Caenorhabditis.elegans.6239                                   CAGGACCGAAAGGUAGCAGACAAAAGCGACCGCGUGGU.G.CAGUGGCCGGACCGCGCUUGUGAGUUGACACACAUACGCAGCCUUCUCGA.UACCUUCAGACCACUUAUC.aUU
#=GR AY948606.1/2-300/Caenorhabditis.elegans.6239                           PP **************************************.*.**************************************************.*******************.878
CABG01000014.1/282857-283153/Schistosoma.mansoni.6183                          CAGGGGGGAAACCCAGCAGGCAAAAGUCCCCGCGUGGU.G.CGGUAGCGGGAUAGCGCCUGUGAAUGGUGUCCAUGUGACAGCCCGGUUGG.CGCGUGAAGACCGCCUCCU..UU
#=GR CABG01000014.1/282857-283153/Schistosoma.mansoni.6183                  PP **************************************.*.**************************************************.*******************..**
AC084446.1/16506-16208/Caenorhabditis.briggsae.6238                            CAGGGCCGAAAGGCAGCAGGCAAAAGCCACCGCGCGGU.G.CAGUGGCCGGAUAGCGCUUGUGAGUUGUCGCUCGCCCACAGCCUCUCUGA.UACCUUCAGACCACUUGUC.aUU
#=GR AC084446.1/16506-16208/Caenorhabditis.briggsae.6238                    PP **************************************.*.**************************************************.*******************.878
CR854846.8/26167-26463/Danio.rerio.7955                                        CAGGUCGAAGACGGAGCAGGUCAAAACCCCCGUGCCGA.U.CAGUAGUGGGAUCGCGCCUGUGAAUAGACACUGCAGUGCAGCCUGAGCAA.CACAGGGAGACGCAGACUU..U-
#=GR CR854846.8/26167-26463/Danio.rerio.7955                                PP **************************************.*.**************************************************.*******************..9.
ABKE01001214.1/10841-11139/Pristionchus.pacificus.54126                        CAGGCCCGAAAGGGAGCAGGCAAAAGGUUGCGCGCGUU.GaCAGUGGCCGGAUAGCGUCUGCGAGUAAAUCGAUCUGAACAGCCCUUCUAA.UACCUCUCGACCCAUAAUC..GC
#=GR ABKE01001214.1/10841-11139/Pristionchus.pacificus.54126                PP **************************************.66**************************************************.*******************..99
FO081379.1/1858-1566/Caenorhabditis.elegans.6239                               CAGGGCCGAAAGGCAGCAGGCAAAAGCCUCCGCGCGGU.G.CAGUGGCCGGAUAGCGCUUGCGAGUUGUCGCUCACCCACUGCCUCUCUGA.UACCUUUAGACCACUU---..--
#=GR FO081379.1/1858-1566/Caenorhabditis.elegans.6239                       PP **************************************.*.**************************************************.****************.......
AC002512.1/76040-75743/Drosophila.melanogaster.7227                            CAGGGGUGAAAACCAGCAGCCAAGAGUUCCCGUGGUAG.G.CAGUAGUGGGAUAGCGUACCGGAGUGGACUGCCGUUAUCAGCCCAACCGA.UAUGGUUGGACCACAAUCU..UU
#=GR AC002512.1/76040-75743/Drosophila.melanogaster.7227                    PP **************************************.*.**************************************************.*******************..**
BX649540.7/48309-48605/Danio.rerio.7955                                        CAGGUCGGAGACGGAGCAGGUCAAAGCCCCCGUGCCGA.U.CAGUAGUGGGAUCGCGCCUGUGAAUAGACACUGCAGUGCAGCCUGAGUAA.UACAGCGGGACUCAGUCUU..--
#=GR BX649540.7/48309-48605/Danio.rerio.7955                                PP **************************************.*.**************************************************.*******************....
AAGV020686351.1/312-612/Dasypus.novemcinctus.9361                              CAGGUCGGAAACGGAGCAGGUCAAAACUCCCGUGCUGA.U.CAGUAGUGGGAUCGCGCCUGUGAAUAGCCACUGUACUCCAGCCUGGGCAA.CAUAGCGAGACCCCGUCUC.uUU
#=GR AAGV020686351.1/312-612/Dasypus.novemcinctus.9361                      PP **************************************.*.**************************************************.*******************.767
AAFC03032873.1/73555-73855/Bos.taurus.9913                                     CAGGUCGGAAACGGAGCAGGUCAAAACUCCCGUGCUGA.U.CAGUAGUGGGAUCGCGCCUGUGAAUAGCCACUGUACUCCAGCCUGGGCAA.CAUAGCGAGACCCCGUCUC.uUU
#=GR AAFC03032873.1/73555-73855/Bos.taurus.9913                             PP **************************************.*.**************************************************.*******************.767
AABS01000318.1/14425-14147/Ciona.intestinalis.7719                             GAGGCCCGAAAGGGAGCAGCCAAAAGUUCCCACGUUGA.U.CAGUAGCGGGAUAGCGCCUGUGAAUAGGCGGAGUGUCACAGCCCAGUCAA.UAUCGCAGGACCCGAUCCU..--
#=GR AABS01000318.1/14425-14147/Ciona.intestinalis.7719                     PP **************************************.*.**************************************************.******************9....
AB061847.1/1334-1035/Homo.sapiens.9606                                         CAGGUCGGAAACGGAGCAGGUCAAAACUCCCGUGCUGA.U.CAGUAGUGGGAUCGCGCCUGUGAAUAGCCACUGCACUCCAGCCUGGGCAA.CAUAGCGAGACCCCGUCUC..UU
#=GR AB061847.1/1334-1035/Homo.sapiens.9606                                 PP **************************************.*.**************************************************.*******************..**
X04248.1/1-299/Homo.sapiens.9606                                               CAGGUCGGAAACGGAGCAGGUCAAAACUCCCGUGCUGA.U.CAGUAGUGGGAUCGCGCCUGUGAAUAGCCACUGCACUCCAGCCUGGGCAA.CAUAGCGAGACCCCGUCUC..U-
#=GR X04248.1/1-299/Homo.sapiens.9606                                       PP **************************************.*.**************************************************.*******************..9.
AAHY01101031.1/13005-13305/Mus.musculus.10090                                  CAGGUCGGAAACGGAGCAGGUCAAAACUCCCGUGCUGA.U.CAGUAGUGGGAUCGCGCCUGUGAAUAGCCACUGCACUCCAGCCUGGGCAA.CAUAGCGAGACCCCGUCUC.uUU
#=GR AAHY01101031.1/13005-13305/Mus.musculus.10090                          PP **************************************.*.**************************************************.*******************.767
AACT01037627.1/49101-48816/Ciona.savignyi.51511                                GAGGCCCGAAAGGGAGCAGCCAAAAGUUCCCACGUUGA.U.CAGUAGCGGGAUAGCGCCUGUGAAUAGGCGGAGCGUUGCAGCCCAGUCAA.UAUCGCGGGACCCAAUCCU..UU
#=GR AACT01037627.1/49101-48816/Ciona.savignyi.51511                        PP **************************************.*.**************************************************.*******************..**
AE001572.2/236401-236699/Drosophila.melanogaster.7227                          CAGGGGUGAAAACCAGCAGCCAAGAGUUCCCGUGGUAG.G.CAGUAGUGGGAUAGCGUACCGGAGUGGACUGCCGUUAUCAGCCCAACCGA.UAUGGUUGGACCACAAUCU.uUU
#=GR AE001572.2/236401-236699/Drosophila.melanogaster.7227                  PP **************************************.*.**************************************************.******************9.767
AACT01038002.1/337-622/Ciona.savignyi.51511                                    GAGGCCCGAAAGGGAGCAGCCAAAAGUUCCCACGUUGA.U.CAGUAGCGGGAUAGCGCCUGUGAAUAGGCGGAGCGUUGCAGCCCAGUCAA.UAUCGCGGGACCCAAUCCU..UU
#=GR AACT01038002.1/337-622/Ciona.savignyi.51511                            PP **************************************.*.**************************************************.*******************..**
AADC01117175.1/34409-34130/Homo.sapiens.9606                                   CAGGUCGGAAACGGAGCAGGUCAAAACUCCCGUGCUGA.U.CAGUAGUGGGAUCGCGCCUGUGAAUAGCCACUGCACUCCAGCCUGAGCAA.CAUAGCG------------..--
#=GR AADC01117175.1/34409-34130/Homo.sapiens.9606                           PP **************************************.*.**************************************************.*******................
FO080694.1/33862-33564/Caenorhabditis.elegans.6239                             CAGGACCGAAAGGUAGCAGACAAAAGCGACCGCGUGGU.G.CAGUGGCCGGACCGCGCUUGUAAGUUGACACACAUACACAGCCUUCUCGA.UACCUUCAGACCACUUAUC.aUU
#=GR FO080694.1/33862-33564/Caenorhabditis.elegans.6239                     PP **************************************.*.**************************************************.*******************.878
ABAV01015674.1/42152-42450/Nematostella.vectensis.45351                        CAGGGUGGAAACACAGCAGGCAAAAGCUCCCGCGUUCG.A.CAGUAGUGGGAUAGCACCUGUGAAUAGACGGCCGUCAACAGCCAUGCCAA.GAUAGUCGAACUCAUCUCU.cUU
#=GR ABAV01015674.1/42152-42450/Nematostella.vectensis.45351                PP **************************************.*.**************************************************.*******************.878
AABS01000744.1/970-1238/Ciona.intestinalis.7719                                GAGGCCCGAAAGGGAGCAGCCAAAAGUUCCCACGUUGA.U.CAGUAGCGGGAUAGCGCCUGUGAAUAGGCGGAGUGUCACAGCCCAGUCAA.UAUC---------------..--
#=GR AABS01000744.1/970-1238/Ciona.intestinalis.7719                        PP **************************************.*.**************************************************.****...................
AADN03004790.1/7381-7092/Gallus.gallus.9031                                    CAGGUCGGAAACGGAGCAGGUCAAAACUCCCGUGCCGG.U.CAGUAGCGGGAUCGCGCCUGUGAAUAGCCACUGCAGCGUAGCCUGGGCAA.CACAGAGAGAC--------..--
#=GR AADN03004790.1/7381-7092/Gallus.gallus.9031                            PP **************************************.*.**************************************************.*******9999............
AASC02036016.1/26997-26697/Aplysia.californica.6500                            CAGGGGGGAAACCCAGCAGGCAAAAGUCCCCGUGUCGC.G.CAGUAGUGGGAUCGCACCCGUGAAUGGGCGUUCGUUGGCAGCCCGUCCGA.UAUAAUCGGACCCGGCUCUuaUU
#=GR AASC02036016.1/26997-26697/Aplysia.californica.6500                    PP **************************************.*.**************************************************.******************97778
AACN010616031.1/232-530/Canis.lupus.9615                                       CAGGUCGGAAACGGAGCAGGUCAAAACUCCCGUGCUGA.U.CAGUAGUGGGAUCGCGCCUGUGAAUAGCCACUGCACUCCAGCCUGGGCAA.CAUAGCGAGACCCCGUCUC..U-
#=GR AACN010616031.1/232-530/Canis.lupus.9615                               PP **************************************.*.**************************************************.*******************..9.
ABBA01018109.1/65364-65664/Homo.sapiens.9606                                   CAGGUCGGAAACGGAGCAGGUCAAAACUCCCGUGCUGA.U.CAGUAGUGGGAUCGCGCCUGUGAAUAGCCACUGCACUCCAGCCUGGGCAA.CAUAGCGAGACCCCGUCUC.uUU
#=GR ABBA01018109.1/65364-65664/Homo.sapiens.9606                           PP **************************************.*.**************************************************.*******************.767
ABIR02000767.1/132257-131958/Trichinella.spiralis.6334                         GAGGGCGGAAACGCAGCAGGCAAAAGUCCCCGCGUCAGcG.CAGUGAUGGGAUAGCGCUCGCGAAUAAGCCGCCGGGUACAGCCCGCUCAA.GAAACUCAGACCUGGUCCU..UA
#=GR ABIR02000767.1/132257-131958/Trichinella.spiralis.6334                 PP *************************************99*.**************************************************.*******************..**
AAGJ04048628.1/48554-48851/Strongylocentrotus.purpuratus.7668                  CAGGGCGGAAACGCAGCAGGCAAAAGUCCCCGUGUGGA.G.CAGUAGUGGGAUAGCGCCUGUGAAUAGGCGGCGGCUUGCAGCCCGUUCAA.CAUAGUGAGACCCAAUCCU..UU
#=GR AAGJ04048628.1/48554-48851/Strongylocentrotus.purpuratus.7668          PP **************************************.*.**************************************************.*******************..**
AAFR03019305.1/83084-83384/Monodelphis.domestica.13616                         CAGGUCGGAAACGGAGCAGGUCAAAACUCCCGUGCCGA.U.CAGUAGUGGGAUCGCGCCUGUGAAUAGCCACUGUACUCCAGCCUGGGCAA.GAUAGUGAGACACGGUCUC.uUU
#=GR AAFR03019305.1/83084-83384/Monodelphis.domestica.13616                 PP **************************************.*.**************************************************.*******************.767
AC157822.2/121901-122184/Mus.musculus.10090                                    CAGGUCGGAAACGGAGCAGGUCAAAACUCCCGUGCUGA.U.CAGUAGUGGGAUCGCGCCUGUGAAUAGCCACUGCACUCCAGCCUGGGCAA.CAUAGCGAGACCCCGUCUC..U-
#=GR AC157822.2/121901-122184/Mus.musculus.10090                            PP **************************************.*.**************************************************.*******************..9.
AADC01117130.1/255294-255577/Homo.sapiens.9606                                 CAGGUCGGAAACGGAGCAGGUCAAAACUCCCGUGCUGA.U.CAGUAGUGGGAUCGCGCCUGUGAAUAGCCACUGCACUCCAGCCUGGGCAA.CAUAG--------------..--
#=GR AADC01117130.1/255294-255577/Homo.sapiens.9606                         PP **************************************.*.**************************************************.*****..................
AC126244.3/141271-141559/Mus.musculus.10090                                    CAGGUCGGAAACGGAGCAGGUCAAAACUCCCGUGCUGA.U.CAGUAGUGGGAUCGCGCCUGUGAAUAGCCACUGCACUCCAGCCUGGGCAA.CAUAGCGAGACCCCGUCUC.uUU
#=GR AC126244.3/141271-141559/Mus.musculus.10090                            PP **************************************.*.**************************************************.*******************.767
AAGE02003358.1/57464-57166/Aedes.aegypti.7159                                  GAGGGGUGAAAACCAGCAGCUAAAAGUCUCCGCGGUAA.G.CAGUAGUGGGAUCGCGUCCCGGAGUGGACUUCCGGUGCCAGCCUGACCAA.UAUAGUCACACUGUAAUCU.uUU
#=GR AAGE02003358.1/57464-57166/Aedes.aegypti.7159                          PP **************************************.*.**************************************************.****************999.777
AB021174.1/1-298/Oryctolagus.cuniculus.9986                                    CAGGUCGGAAACGGAGCAGGUCAAAACUCCCGUGCUGA.U.CAGUAGUGGGAUCGCGCCUGUGAAUAGCCACUGCACUCCAGCCUGGGCAA.CAUAGCGAGACCCUGUCUC..--
#=GR AB021174.1/1-298/Oryctolagus.cuniculus.9986                            PP **************************************.*.**************************************************.*******************....
X01055.1/13-289/Xenopus.laevis.8355                                            UAGGUCGGAAACGGAGCAGGUCAAAACCCCCGUGCCGA.U.CAGUAGUGGGAUCGCGCCUGUGAAUAGCCGGUGCAGAACAGCCUGAACAA.CACAGCGAGAC--------..--
#=GR X01055.1/13-289/Xenopus.laevis.8355                                    PP **************************************.*.**************************************************.*******8777............
X01056.1/2-295/Drosophila.melanogaster.7227                                    CAGGGGUGAAAACCAGCAACCAAGAGUUCCCGUGGUAG.G.CAGUAGUGGGAUAGCGUACCGGAGUGGACUGCCGUUAUCAGCCCAACCGA.UAUGGUUGGACCACAAUCU..--
#=GR X01056.1/2-295/Drosophila.melanogaster.7227                            PP **************************************.*.**************************************************.*******************....
CAAE01015003.1/876675-876973/Tetraodon.nigroviridis.99883                      CAGGUCGGAAACGAAGCAGGCCAAAGCCCCCGUGCCGC.U.CAGUAGUGGGAUCGCGCCCGUGAAUAGACGCUGUAGUUCAGCCUGAGCAA.CAUAGCGGGACUUAGUCUU..UU
#=GR CAAE01015003.1/876675-876973/Tetraodon.nigroviridis.99883              PP **************************************.*.**************************************************.*******************..**
AAQA01001314.1/4979-5279/Brugia.malayi.6279                                    CAGGGCCGAAAGGCAGCAGGCAAAAGUCCCCGCGUCAU.GaCAGUGGCCGGAUAGCGCUUGCGAGUCGUCGGUAUUAGUCAGCCUUGUCAA.UACCUCCAGACCCAUCGCU.uUU
#=GR AAQA01001314.1/4979-5279/Brugia.malayi.6279                            PP **************************************.66**************************************************.******************9.767
M20910.1/127-406/Homo.sapiens.9606                                             CAGGUCGGAAACGGAGCAGGUCAAAACUCCCGUGCUGA.U.CAGUAGUGGGAUCGCGCCUGUGAAUAGCCACUGCACUCCAGCCUGAGCAA.CAUAGCG------------..--
#=GR M20910.1/127-406/Homo.sapiens.9606                                     PP **************************************.*.**************************************************.*******................
CU179657.6/159276-158995/Danio.rerio.7955                                      CAGGUUGGCGACGGAGCAGGUCAAAUCCCCCGUGCUGA.U.CAGUAGUGGGAUCACACCUGACAAUAGACACUGCAGUGCAGCCUGAGUGA.CACAG--------------..--
#=GR CU179657.6/159276-158995/Danio.rerio.7955                              PP **************************************.*.**************************************************.*****..................
ABBA01018120.1/60549-60270/Homo.sapiens.9606                                   CAGGUCGGAAACGGAGCAGGUCAAAACUCCCGUGCUGA.U.CAGUAGUGGGAUCGCGCCUGUGAAUAGCCACUGCACUCCAGCCUGAGCAA.CAUAGCG------------..--
#=GR ABBA01018120.1/60549-60270/Homo.sapiens.9606                           PP **************************************.*.**************************************************.*******................
AAAB01008834.1/1158888-1159185/Anopheles.gambiae.180454                        GAGGGGUGACAACCAGCAGCUAAGAGUCUCCGCGGCAA.G.CAGUAGUGGGAUCGCGUCCCGGAGUGGACUGCCAGUGCCAGCCCGACCAA.CACAGUCACACUGUAAUCU.uUU
#=GR AAAB01008834.1/1158888-1159185/Anopheles.gambiae.180454                PP **************************************.*.**************************************************.******************9.767
AASW01050803.1/456-158/Drosophila.simulans.7240                                CAGGGGUGAAAACCAGCAGCCAAGAGUUCCCGUGGUAG.G.CAGUAGUGGGACAGCGUACCGGAGUGAACUGCCGUUAUCAGCCCAACCGA.UAUGGUUGGACCACAAUCU.uUU
#=GR AASW01050803.1/456-158/Drosophila.simulans.7240                        PP **************************************.*.**************************************************.******************9.767
AADB02016073.1/179675-179377/Homo.sapiens.9606                                 CAGGUCGGAAACGGAGCAGGUCAAAACUCCCGUGCUGA.U.CAGUAGUGGGAUCGCGCCUGUGAAUAGCCACUGCACUCCAGCCUGGGCAA.CAUAGCGAGACCCCGUCUC..U-
#=GR AADB02016073.1/179675-179377/Homo.sapiens.9606                         PP **************************************.*.**************************************************.*******************..9.
AC091616.2/101009-101306/Rattus.norvegicus.10116                               CAGGUCGGAAACGGAGCAGGUCAAAACUCCCGUGCUGA.U.CAGUAGUGGGAUCGCGCCUGUGAAUAGCCACUGCACUCCAGCCUGGGCAA.CAUAGCGAGA-CCCGUCUC..U-
#=GR AC091616.2/101009-101306/Rattus.norvegicus.10116                       PP **************************************.*.**************************************************.*********9.556*****..9.
X01037.1/5-292/Homo.sapiens.9606                                               CAGGUCGGAAACGGAGCAGGUCAAAACUCCCGUGCUGA.U.CAGUAGUGGGAUCGCGCCUGUGAAUAGCCACUGCACUCCAGCCUGGGCAA.CAUAGCGAG----------..--
#=GR X01037.1/5-292/Homo.sapiens.9606                                       PP **************************************.*.**************************************************.*********..............
ABGA01125411.1/4305-4605/Pongo.abelii.9601                                     CAGGUCGGAAACGGAGCAGGUCAAAACUCCCGUGCUGA.U.CAGUAGUGGGAUCGCGCCUGUGAAUAGCCACUGCACUCCAGCCUGAGCAA.CAUAGCGAGACCCCGUCUC.uUU
#=GR ABGA01125411.1/4305-4605/Pongo.abelii.9601                             PP **************************************.*.**************************************************.*******************.767
AADB02016074.1/2338757-2339036/Homo.sapiens.9606                               CAGGUCGGAAACGGAGCAGGUCAAAACUCCCGUGCUGA.U.CAGUAGUGGGAUCGCGCCUGUGAAUAGCCACUGCACUCCAGCCUGAGCAA.CAUAGCG------------..--
#=GR AADB02016074.1/2338757-2339036/Homo.sapiens.9606                       PP **************************************.*.**************************************************.*******................
AL139099.3/76053-75753/Homo.sapiens.9606                                       CAGGUCGGAAACGGAGCAGGUCAAAACUCCCGUGCUGA.U.CAGUAGUGGGAUCGCGCCUGUGAAUAGCCACUGCACUCCAGCCUGGGCAA.CAUAGCGAGACCCCGUCUC.uUU
#=GR AL139099.3/76053-75753/Homo.sapiens.9606                               PP **************************************.*.**************************************************.*******************.767
AANI01013436.1/5754-6049/Drosophila.virilis.7244                               CAGGGGUGAAAACCAGCAGCCAAGAGUUCCCGUGGUAA.G.CAGUAGUGGGAUAGCGUACCGGAGUGGACUGCCACUAUCAGCCUUGCCAA.--UUGUUGGACCACAAUCU.uUU
#=GR AANI01013436.1/5754-6049/Drosophila.virilis.7244                       PP **************************************.*.**************************************************...99**************9.767
AAPP01019528.1/176323-176606/Drosophila.ananassae.7217                         CAGGGGUGAAAACCAGCAGCCAAGAGUUCCCGUGGUAG.G.CAGUAGUGGGAUAGCGUACCGGAGUGAACUGCCGUUAUCAGCUCAACCAA.CAUGGUUGGACCACAAUCU..--
#=GR AAPP01019528.1/176323-176606/Drosophila.ananassae.7217                 PP **************************************.*.**************************************************.******************9....
DQ285765.1/1-290/Mus.musculus.10090                                            CAGGUCGGAAACGGAGCAGGUCAAAACUCCCGUGCUGA.U.CAGUAGUGGGAUCGCGCCUGUGAAUAGCCACUGCACUCCAGCCUGGGCAA.CAUAGCGAGAC--------..--
#=GR DQ285765.1/1-290/Mus.musculus.10090                                    PP **************************************.*.**************************************************.***********............
AANU01127736.1/6578-6278/Macaca.mulatta.9544                                   CAGGUCGGAAACGGAGCAGGUCAAAACUCCCGUGCUGA.U.CAGUAGUGGGAUCGCGCCUGUGAAUAGCCACUGCACUCCAGCCUGGGCAA.CAUAGCGAGACCCUGUCUC.uUU
#=GR AANU01127736.1/6578-6278/Macaca.mulatta.9544                           PP **************************************.*.**************************************************.*******************.767
ABSL01047197.1/65379-65676/Homo.sapiens.9606                                   CAGGUCGGAAACGGAGCAGGUCAAAACUCCCGUGCUGA.U.CAGUAGUGGGAUCGCGCCUGUGAAUAGCCACUGCACUCCAGCCUGGGCAA.CAUAGCGAGACCCCGUCUC..U-
#=GR ABSL01047197.1/65379-65676/Homo.sapiens.9606                           PP **************************************.*.**************************************************.*******************..9.
AAIZ01001735.1/77926-78223/Drosophila.persimilis.7234                          CAGGGGUGAAAACCAGCAGCCAAGAGUUCCCGUGGUAG.G.CAGUAGUGGGAUAGCGUACCGGAGUGAACUGCCGUUUCCAGCCCA-CCAA.CAUGGUUGGACCACAAUCU.uUU
#=GR AAIZ01001735.1/77926-78223/Drosophila.persimilis.7234                  PP **************************************.*.********************************************8.****.******************9.767
AADD01137944.1/11247-10949/Homo.sapiens.9606                                   CAGGUCGGAAACGGAGCAGGUCAAAACUCCCGUGCUGA.U.CAGUAGUGGGAUCGCGCCUGUGAAUAGCCACUGCACUCCAGCCUGAGCAA.CAUAGCGAGACCCCGUCUC..U-
#=GR AADD01137944.1/11247-10949/Homo.sapiens.9606                           PP **************************************.*.**************************************************.*******************..9.
BX469912.5/75439-75158/Danio.rerio.7955                                        CAGGACGGAGACGGAGCAGGUCAAAGCCCCCGUGCUGA.U.CAGUAGUGGGAUCGCGCCUAAGAAUAGACACUGCAGUGCAGCCUGAGCAA.CACAG--------------..--
#=GR BX469912.5/75439-75158/Danio.rerio.7955                                PP **************************************.*.**************************************************.*****..................
AL627171.1/120155-119857/Homo.sapiens.9606                                     CAGGUCGGAAACGGAGCAGGUCAAAACUCCCGUGCUGA.U.CAGUAGUGGGAUCGCGCCUGUGAAUAGCCACUGCACUCCAGCCUGAGCAA.CAUAGCGAGACCCCGUCUC..U-
#=GR AL627171.1/120155-119857/Homo.sapiens.9606                             PP **************************************.*.**************************************************.*******************..9.
Z34533.1/38793-39082/Caenorhabditis.elegans.6239                               CAGGACCGAAAGGUAGCAGACAAAAGCCACCGCGCGGU.G.CAGUGGCCGGACAGCGCUUGUGAGUUGACACGUAUACACAGCCUUCUCAA.UACCUUCAGACCACUUGUC..A-
#=GR Z34533.1/38793-39082/Caenorhabditis.elegans.6239                       PP **************************************.*.**************************************************.*******************..9.
Metazoa_SRP.dvex462239.-.290.586.[CIN,DRE,XTR].[Metazoa].RF00017.snRNA         CAGGCCCGCAAGGGAGCAGCCAAAAGUUCCCACGUUGU.U.CAGUAGUGGGAUAGCGCCUGUGAAUAGGCGGGGUGUCGCAGCCUGGUCAA.AACAGCAGGACCCAAUUCU..U-
#=GR Metazoa_SRP.dvex462239.-.290.586.[CIN,DRE,XTR].[Metazoa].RF00017.snRNA PP **************************************.*.**************************************************.*******************..8.
#=GC SS_cons                                                                   ----<<<____>>>---->>>>>->>>>>>>))))))).).))-)))))))---))))))))))))))))))))))))))))))))))))).--)))))))))))))))))..::
#=GC RF                                                                        cAGGgcgGAAAcgcAGCAggccaAagcccCcgcGccga.g.CaGUaGcgGGAUagCgCccgggaaUgggcgccgcggccCAGCCcggcCga.uAgggccagcccccgcccc..uU
//
