# Supplementary material for: Automated detection of ncRNAs in the draft genome sequence of a colonial tunicate: the carpet sea squirt Didemnum vexillum
Source: BMC Genomics. 2016 Aug 30;17(1):691. doi: 10.1186/s12864-016-2934-5 (PMC5006418; doi:10.1186/s12864-016-2934-5)
Supplement: Additional file 3 — Parseable stockholm alignments files of ncRNA candidates on D. vexillum. (GZ 3403 kb) [file 12864_2016_2934_MOESM3_ESM.tar › SupplementalFiles3/RF01413.sto]

# STOCKHOLM 1.0
#=GF AU Infernal 1.1

CAAE01012407.1/25982-25893/Tetraodon.nigroviridis.99883            -AAA.GUCUGGUCAGUAAC.AU....GACCCAAACACUGG.CA.CUGACUUGACAUGUUCAGAUagGGUAAG.UGCUACUU.GUUGGGGUAAUU.UUA.UUGA
#=GR CAAE01012407.1/25982-25893/Tetraodon.nigroviridis.99883    PP .***.**************.**....**************.**.*******************999******.********.************.***.****
CAAB02015703.1/5788-5699/Takifugu.rubripes.31033                   AACA.AGUUAUUCACAAAA.AU....CACCCAAACACUGG.CA.CUGACUUGUAAUUAGUAAAUggGGUAAG.UGCUAUUU.GUUGGGGUAGU-.UUA.GAGA
#=GR CAAB02015703.1/5788-5699/Takifugu.rubripes.31033           PP 9999.**************.**....**************.**.****************************.********.**********9..789.****
CAAB02006813.1/630-544/Takifugu.rubripes.31033                     UGAG.GUAGUCACACCCAG.AA....AACCUCAAAUGGAAaCA.CUGUUGACUAUCAUGU---U..CAAAAG.UGCUUCUC.UUUGGGGUUAUC.UUGuUUG-
#=GR CAAB02006813.1/630-544/Takifugu.rubripes.31033             PP 7777.77777778888888.88....*********999888**.****************...*..******.********.************.88879**.
AANH01007362.1/5180-5089/Gasterosteus.aculeatus.69293              CCUG.AUUUGGUCUUCAUGgAU....UACCCUUACAAAAA.CAaCUGACUUUGGUUCUCAAUAC..AGUAAGuUGCUUUUU.GUUGGGGUAGUU.UUG.CUGA
#=GR AANH01007362.1/5180-5089/Gasterosteus.aculeatus.69293      PP ****.************98688....**************.***********************..***************.************.***.****
BAAF04118514.1/941-1028/Oryzias.latipes.8090                       AUGC.UUUUGGACAUAAAG.AU....GACCUUGACACAGG.CA.CUGACUCUUUCUUCUU-UGU..AGUAAG.UGCUACUU.GUUGGGGUAUUU.UUG.GUGU
#=GR BAAF04118514.1/941-1028/Oryzias.latipes.8090               PP 9999.**************.**....**************.**.*******999988888.99*..******.********.************.***.****
AAVX01282906.1/993-906/Callorhinchus.milii.7868                    AGGA.CAGCAGAGGCACAU.GU....AACCCAAACAGUAG.CA.UUUUCCUGUGUAUUUU-UUA..GAUAAG.UGCUACCU.GUUUGGGCAACG.UUU.UCCU
#=GR AAVX01282906.1/993-906/Callorhinchus.milii.7868            PP 9999.**************.**....**************.**.************9999.999..******.********.************.***.****
AY064509.1/705-798/Lepomis.macrochirus.13106                       ACAG.UGUUUACCAGUCAG.UAauauUCCCCUAACUUCAG.CA.UUGACUUGACUGUUGAAUUC..AGUAAG.UGCUACUU.GUUGGGGCAGUUgAAA.AUGA
#=GR AY064509.1/705-798/Lepomis.macrochirus.13106               PP ****.**************.*99999**************.**.********************..******.********.****************.****
AANH01007361.1/1221-1132/Gasterosteus.aculeatus.69293              CCUG.AUUUGGUCUUCAUG.GU....UACCCUUACAAAAA.CA.CUGACUUUGUUUCUCAAAUA.cAGUAAG.UGCUUUUU.GUUGGGGUAGUU.UUG.CUGA
#=GR AANH01007361.1/1221-1132/Gasterosteus.aculeatus.69293      PP ****.**************.**....**************.**.**************997766.7******.********.************.***.****
BAAE01306502.1/271-354/Oryzias.latipes.8090                        UCGC.UUUUGGACAUCAAA.AU....GACCUUGACACAGG.CA.CUGACUCUGCUU-----UGU..AGUAAG.UGCUACUU.GUUGGGGUAAUU.UUG.GUGU
#=GR BAAE01306502.1/271-354/Oryzias.latipes.8090                PP ****.**************.**....**************.**.******999987.....568..******.********.************.***.****
CAAE01012407.1/27569-27479/Tetraodon.nigroviridis.99883            AUUG.GGCUAGUCACUGAA.GU....UACCCAAACACUGG.CA.CUGACUUGACAUUUUCAGAUacAGUAAG.UGCUACUU.GUUGGGGUAAUU.UUA.UUGA
#=GR CAAE01012407.1/27569-27479/Tetraodon.nigroviridis.99883    PP ****.**************.**....**************.**.***************9999889******.********.************.***.****
BAAE01001321.1/729-644/Oryzias.latipes.8090                        UCGC.UUUUGGACAUCAAG.AU....GACCUUGACACAGG.CA.CUGACUCUUUCUUUUU---U..AGUAAG.UGCUACUU.GUUGGGGUAAUU.UUG.GUGU
#=GR BAAE01001321.1/729-644/Oryzias.latipes.8090                PP ****.**************.**....**************.**.************9999...*..******.********.************.***.****
AAVX01519880.1/194-107/Callorhinchus.milii.7868                    UGAA.CACUGAAGGCACAC.AU....CACCCAAACAGUAG.CA.UUUUCCUGUGUAUUUU-UCU..GCUAAG.UGCUACUG.GUUUGGGCAAUG.UUU.ACCU
#=GR AAVX01519880.1/194-107/Callorhinchus.milii.7868            PP ****.**************.**....**************.**.**************99.999..******.********.************.***.****
AAVX01559775.1/358-273/Callorhinchus.milii.7868                    UGUA.GAUUGAAGGGACAU.GU....CACCUAAACAGCAG.CA.UUUUCUGUUUGUUUUU---U..GGUAAG.UGCUAUCU.GUUUGGGCAACC.UUU.UCCU
#=GR AAVX01559775.1/358-273/Callorhinchus.milii.7868            PP ****.**************.**....**************.**.******9999999999...9..******.********.************.***.****
AANH01007366.1/6449-6361/Gasterosteus.aculeatus.69293              CCAG.AUUUGGUCAUUAGG.AU....UACCCUUACAAAAA.CA.CUGACUUUGGUUCUCAAUAC..AGUAAG.UGCUUUUU.GUUGGGGUAGUU.UUG.CUGA
#=GR AANH01007366.1/6449-6361/Gasterosteus.aculeatus.69293      PP ****.**************.**....**************.**.********************..******.********.************.***.****
AB095089.1/532-619/Lepomis.macrochirus.13106                       -AUG.ACUUUGUCAACAAC.AA....CACCCAAACACAAG.CA.CUGACUUGAGCUCUGAAUUC..AUUAAG.UGCUUCUU.GUUGGGGUAAUG.UUG.CUGA
#=GR AB095089.1/532-619/Lepomis.macrochirus.13106               PP .***.**************.**....**************.**.********************..******.********.************.***.****
BAAF04118514.1/7211-7298/Oryzias.latipes.8090                      GAAA.AAUCAGACAUUCAG.AU....GACCUUAACAUAGG.CA.CUGACUUGAAUUUCUU-UGC..AGUAAG.UGCUACAU.GUUGGGGUAGUC.UUU.GUGU
#=GR BAAF04118514.1/7211-7298/Oryzias.latipes.8090              PP 9999.**************.**....**************.**.***********99888.99*..******.********.************.***.****
AY064510.1/970-1056/Lepomis.macrochirus.13106                      -AUA.ACUUUGACACCAAC.AU....CACCCAAACACUAG.CA.CUGACUUGAGCUCUGAAUUC..AGUAAG.UGCUUCUU.GU-GGGGUAAUG.UUG.AUGA
#=GR AY064510.1/970-1056/Lepomis.macrochirus.13106              PP .***.**************.**....**************.**.********************..******.********.*9.*********.***.****
BAAF04118514.1/2175-2262/Oryzias.latipes.8090                      UCGC.UUUUGGACAUAAAG.AU....GACCUUGACACAGG.CA.CUGACUUUUUCUUCUU-UGU..AGUAAG.UGCUACAU.GUUGGGGUAAUU.UUG.GUGU
#=GR BAAF04118514.1/2175-2262/Oryzias.latipes.8090              PP ****.**************.**....**************.**.********99998888.9**..******.********.************.***.****
BAAE01001317.1/91-4/Oryzias.latipes.8090                           UCGC.UUUUGGACAUCAAG.AU....GACCUUGACACAGG.CA.CUGACUCUUUCUU-CUAUAU..AGUAAG.UGCUACUU.GUUGGGGUAAUU.UUG.GUGU
#=GR BAAE01001317.1/91-4/Oryzias.latipes.8090                   PP ****.**************.**....**************.**.******9988765.555***..******.********.************.***.****
AANH01007362.1/9092-9003/Gasterosteus.aculeatus.69293              CCAGaUUUUGGCCAUUAGG.AU....UACCCUUACAAAAA.CA.CUGACUUUGGUUCUCAAUAC..AGUAAG.UGCUUUUU.GUUGGGGUAGUU.UUG.CUGA
#=GR AANH01007362.1/9092-9003/Gasterosteus.aculeatus.69293      PP 87776889999********.**....**************.**.********************..******.********.************.***.****
AAVX01559775.1/215-126/Callorhinchus.milii.7868                    UGUA.GAUUAAAGGCAAAU.GU....UACCUGAACAGGAG.CA.UUUUCUAUUAUGUGUUUUUU..AGUAAG.UGCUACCUuGUUUGGGUGACA.UUU.ACCU
#=GR AAVX01559775.1/215-126/Callorhinchus.milii.7868            PP ****.**************.**....**************.**.****************9***..******.****98655************.***.****
AAVX01616752.1/71-158/Callorhinchus.milii.7868                     UGGA.AACUAAAGGCACAU.AU....CACCCAAACAGUAG.CA.UUUUCCUGUGUAUUUU-UCU..GCAAAG.UGCUACUG.GUUUGGGCAAUG.UUU.ACCU
#=GR AAVX01616752.1/71-158/Callorhinchus.milii.7868             PP ****.**************.**....**************.**.**************99.999..******.********.************.***.****
CAAE01012407.1/28765-28674/Tetraodon.nigroviridis.99883            AUUG.GGCUAGUCACUUGA.AG...uUACCCAAACACUGG.CA.CUGACUUGACAUUUUCAGAUacAGUAAG.UGCUACUU.GUUGGGGUAAUU.UUA.UUGA
#=GR CAAE01012407.1/28765-28674/Tetraodon.nigroviridis.99883    PP ****.***********988.55...5**************.**.***************9999889******.********.************.***.****
CAAB02006813.1/224-137/Takifugu.rubripes.31033                     GGAG.CAGAUCACACCCAG.AA....GACCUCAAAUGGAAaCA.CUGUUGACUAUCAUGU---U..CAAAAG.UGCUUCUC.UUUGGGGUUGUC.UUGaAUGU
#=GR CAAB02006813.1/224-137/Takifugu.rubripes.31033             PP 9999.99999999999***.**....*********999888**.****************...*..******.********.************.9999****
AY064510.1/391-477/Lepomis.macrochirus.13106                       UUUU.GGAAUCACGUUCAG.AU....CACCUCAAAUGGAGaCA.CUGAUGAUUCUUGUGU---U..CAUAAG.UGCUUCUC.UUUGGGGUUGUC.UUGgUUG-
#=GR AY064510.1/391-477/Lepomis.macrochirus.13106               PP 9999.**************.**....*****************.****************...*..******.********.************.888799*.
AY064510.1/532-619/Lepomis.macrochirus.13106                       -AUA.ACUUUGUCACCAAC.AU....CACCCAAACACAAG.CA.CUGACUUGAGCUCUGAAUUC..AGUAAG.UGCUUCUU.GUUGGGGUAGUG.UUG.CUGA
#=GR AY064510.1/532-619/Lepomis.macrochirus.13106               PP .***.**************.**....**************.**.********************..******.********.************.***.****
CAAK05031383.1/3184-3096/Danio.rerio.7955                          -CUA.CUGUUGUCACUAUC.GG....UGCCCUCACAAAGG.CA.CUGACUUGGAUGCUGCAUGU..GGUAAG.UGCUAUUU.GUUGGGGUAGUUuCAA.GUGA
#=GR CAAK05031383.1/3184-3096/Danio.rerio.7955                  PP .***.**************.**....**************.**.********************..******.********.************9***.****
BAAE01232573.1/595-508/Oryzias.latipes.8090                        GAAA.AGUCAGACAUUCAG.AU....GACCUUAACAAAGG.CA.CUGAUUUGAGUUUGUU-UGC..AAUAAG.UGCUACAU.GUUGGGGUAGUC.UUG.GUGU
#=GR BAAE01232573.1/595-508/Oryzias.latipes.8090                PP 9999.**************.**....**************.**.***********98888.99*..******.********.************.***.****
CAAB02015703.1/6030-5941/Takifugu.rubripes.31033                   UACU.GGCAAGUCUUUAUU.GU....UCCCUCAAAUUUAG.CA.UUCACUUGUCAUGUGAUAUC..AGUAAG.UGCUAUCU.GUUGGGGCGGCUgUAG.UUGA
#=GR CAAB02015703.1/6030-5941/Takifugu.rubripes.31033           PP 9999.**************.**....**************.**.****************9999..******.********.****************.****
CAAE01012407.1/31933-31844/Tetraodon.nigroviridis.99883            AAAA.GUCCGGUCAGUAAC.AU....GACCCAAACACUGG.CA.CUGACUUGACAUUUCAGAUA.gAGUAAG.UGCUACUU.GUUGGGGUAAUU.UUA.UUGA
#=GR CAAE01012407.1/31933-31844/Tetraodon.nigroviridis.99883    PP ****.**************.**....**************.**.**************996666.8******.********.************.***.****
CAAE01012407.1/37618-37528/Tetraodon.nigroviridis.99883            AAAA.GUCCGGUCAGUAAC.AU....GACCCAAACACUGG.CA.CUGACUUGACAUUUUCAGAUagAGUAAG.UGCUACUU.GUUGGGGUAAUU.UUA.UUGA
#=GR CAAE01012407.1/37618-37528/Tetraodon.nigroviridis.99883    PP ****.**************.**....**************.**.*******************9********.********.************.***.****
CAAB02006813.1/486-396/Takifugu.rubripes.31033                     UGAA.UGUUAGUCACAAAA.AU....UACCCAAACACGAG.CA.CUGACUUGGAAAUACUAAAUgcGGUAAG.UGCUACUU.GUUGGGGUACUU.UUA.CUGA
#=GR CAAB02006813.1/486-396/Takifugu.rubripes.31033             PP ****.**************.**....**************.**.********99888888877777******.********.************.***.****
AANH01014755.1/1267-1355/Gasterosteus.aculeatus.69293              CCUG.AUUUGGUCUUCAUG.GU....UACCCUUACAAAAA.CA.CUGACUUUGAUUCUCAAUAC..AGUAAG.UGCUUUUU.GUUGGGGUAGUU.UUG.CUGA
#=GR AANH01014755.1/1267-1355/Gasterosteus.aculeatus.69293      PP ****.**************.**....**************.**.********************..******.********.************.***.****
AANH01014757.1/4511-4602/Gasterosteus.aculeatus.69293              CUAG.AUCUGGCGAUUUAG.GAu.uaUCCCUUAACAACAA.CA.CUGACUUUGGUUCUCAAUAC..AGUAAG.UGCUUUUU.GUUGGGGUAGUU.UUG.CUGA
#=GR AANH01014757.1/4511-4602/Gasterosteus.aculeatus.69293      PP 9999.*************9.777.*99*************.**.********************..******.********.************.***.****
AY064510.1/694-787/Lepomis.macrochirus.13106                       UUUC.UGUUUACCAGUCAG.UAauauUACCCUAACUUGAG.CA.UUGACUUGACUGUUGAAUUC..AGUAAG.UGCUACUU.GUUGAGGCAGUUgAAA.AUGA
#=GR AY064510.1/694-787/Lepomis.macrochirus.13106               PP ****.**************.*99999**************.**.********************..******.********.****************.****
BAAE01232575.1/294-211/Oryzias.latipes.8090                        UCGC.UUUUGGACAUCAAG.AU....GACCUUGACACAGG.CA.CUGACUCUUCUU-----UGU..AGUAAG.UGCUACAU.GUUGGGGUAAUU.UUG.GUGU
#=GR BAAE01232575.1/294-211/Oryzias.latipes.8090                PP ****.**************.**....**************.**.******988886.....568..******.********.************.***.****
AANH01014757.1/13117-13205/Gasterosteus.aculeatus.69293            CCAG.AUUUGGCCACUAGG.AU....UACCCUUACAAAAA.CA.CUGACUUUAGUUCUCAACUC..AGUAAG.UGCUUUCU.GUUGGGGUAGUU.UUU.CUGA
#=GR AANH01014757.1/13117-13205/Gasterosteus.aculeatus.69293    PP ****.**************.**....**************.**.********************..******.********.************.***.****
AANH01007361.1/2782-2693/Gasterosteus.aculeatus.69293              UCCUuAUUUGGCCAUUAGG.AU....UACCCUUACAAAAA.CA.CUGACUUUGGUUCUCAAUAC..AGUAAG.UGCUUUUU.GUUGGGGUAGUU.UUG.CUGA
#=GR AANH01007361.1/2782-2693/Gasterosteus.aculeatus.69293      PP 766569999**********.**....**************.**.********************..******.********.************.***.****
AB095087.1/352-440/Lepomis.macrochirus.13106                       UUUG.UGAGAAUCAUUCUC.AGa..cCACUUCAGAGGGAGcCA.CUGGUGAUUUUUGUGU---U..CAUAAG.UGCUUCUC.UUUGGGGUUGUCuUGG.UUG-
#=GR AB095087.1/352-440/Lepomis.macrochirus.13106               PP ****.*********99888.767..7*****************.****************...*..******.********.************7778.9**.
miR-430.dvex235493.+.161.244.[DRE].[Metazoa].RF01413.miRNA         ---U.CAUUAACGACAAAGuAU....UAGAUUCACAAAAC.CA.CUUACUGGAAUUUGAUCCUU..GGUAAG.UGUUGUUU.GUUUGUCCUCUU.UGA.U---
#=GR miR-430.dvex235493.+.161.244.[DRE].[Metazoa].RF01413.miRNA PP ...5.55555554455554588....**************.**.****************9999..******.********.*****8887776.544.4...
#=GC SS_cons                                                       ::::.:::::::<<<<-<-.<-....-<<<<<-<<<--<<.<<.<<-<<<______________..>>>->>.>>>>--->.>>->>>>>----.>>>.>>>:
#=GC RF                                                            uuua.auuUggucaccaag.AU....uaCCccAACaaaAG.CA.CUGacuUuuaUUuUuuAUau..aguAAG.UGCUaCUu.GUUggGGuAgUu.Uug.guga
//
