# Supplementary material for: Automated detection of ncRNAs in the draft genome sequence of a colonial tunicate: the carpet sea squirt Didemnum vexillum
Source: BMC Genomics. 2016 Aug 30;17(1):691. doi: 10.1186/s12864-016-2934-5 (PMC5006418; doi:10.1186/s12864-016-2934-5)
Supplement: Additional file 3 — Parseable stockholm alignments files of ncRNA candidates on D. vexillum. (GZ 3403 kb) [file 12864_2016_2934_MOESM3_ESM.tar › SupplementalFiles3/RF00207.sto]

# STOCKHOLM 1.0
#=GF AU Infernal 1.1

AC104149.6/78129-78172/Drosophila.melanogaster.7227                  CUUGAUUGUAUUUUUAAAUUAAUUCUUAAAAACUACAAAUUAAG.
#=GR AC104149.6/78129-78172/Drosophila.melanogaster.7227          PP ********************************************.
AABU01002762.1/8483055-8483012/Drosophila.melanogaster.7227          CUUGAUUGUAUUUUUAAAUUAAUUCUUAAAAACUACAAAUUAAG.
#=GR AABU01002762.1/8483055-8483012/Drosophila.melanogaster.7227  PP ********************************************.
AY060415.1/2224-2267/Drosophila.melanogaster.7227                    CUUGAUUGUAUUUUUAAAUUAAUUCUUAAAAACUACAAAUUAAG.
#=GR AY060415.1/2224-2267/Drosophila.melanogaster.7227            PP ********************************************.
AC104142.6/1963-2006/Drosophila.melanogaster.7227                    CUUGAUUGUAUUUUUAAAUUAAUUCUUAAAAACUACAAAUUAAG.
#=GR AC104142.6/1963-2006/Drosophila.melanogaster.7227            PP ********************************************.
U36587.1/52-95/Drosophila.melanogaster.7227                          CUUGAUUGUAUUUUUAAAUUAAUUCUUAAAAACUACAAAUUAAG.
#=GR U36587.1/52-95/Drosophila.melanogaster.7227                  PP ********************************************.
K10_TLS.dvex205734.+.235.276.[AC].[Metazoa].RF00207.misc_RNA         -UUGCUGAUGUUUUUAAA--AAUCCCUAAAAAUGAUCAGGUAAAc
#=GR K10_TLS.dvex205734.+.235.276.[AC].[Metazoa].RF00207.misc_RNA PP .***************98..9********************9755
#=GC SS_cons                                                         <<<<<<<<<<<<<<<<<________>>>>>>>->>>>->>>>>>.
#=GC RF                                                              CUUGAUUGUAUUUUUAAAUUAAUUCUUAAAAACUACAAAUUAAG.
//
