# Supplementary material for: Automated detection of ncRNAs in the draft genome sequence of a colonial tunicate: the carpet sea squirt Didemnum vexillum
Source: BMC Genomics. 2016 Aug 30;17(1):691. doi: 10.1186/s12864-016-2934-5 (PMC5006418; doi:10.1186/s12864-016-2934-5)
Supplement: Additional file 3 — Parseable stockholm alignments files of ncRNA candidates on D. vexillum. (GZ 3403 kb) [file 12864_2016_2934_MOESM3_ESM.tar › SupplementalFiles3/RF00852.sto]

# STOCKHOLM 1.0
#=GF AU Infernal 1.1

FO080424.1/6436-6354/Caenorhabditis.elegans.6239                                 -CAGGUUGUUCUGACUGUUUCAAAAGCUUGUAGUAUCUUAAUAAAUAAACAUAUAAGCUCGUGAUCAACAGGCAGAACAACU.CG
#=GR FO080424.1/6436-6354/Caenorhabditis.elegans.6239                         PP .666******************************************************************************.**
ABEG02000475.1/1322-1404/Caenorhabditis.brenneri.135651                          -CAUGUUGUUCUGACUGUUUCAAAAGCUUAUAUUGUUCGUUCAAAGUUACUUAUAAGCUCGUGAUCAACAGGCAGGACAACU.AU
#=GR ABEG02000475.1/1322-1404/Caenorhabditis.brenneri.135651                  PP .*********************************************************************************.**
AAGD02000085.1/638-717/Caenorhabditis.remanei.31234                              CGAUGUUGUUCUGACUGUUUCCAUAGCUUAUAUUGUCUC----AAAAUGCAUAUAAGCUCGUGAACAACAGGCAGGACAACU.GG
#=GR AAGD02000085.1/638-717/Caenorhabditis.remanei.31234                      PP ***************************************....***************************************.**
mir-231.dvex528996.+.71.150.[AC,CSA,DRE,LCH,XTR].[Metazoa].RF00852.miRNA         --AAAUUGCAUCAGCUGAUCUGUAUGUCUAUUAUAAUAU-UUAUCUAUUAAAAUAGACAUACAG--AUCAGCUGAUGCAAUUuGG
#=GR mir-231.dvex528996.+.71.150.[AC,CSA,DRE,LCH,XTR].[Metazoa].RF00852.miRNA PP ..88****************************9987655.77788888899*************..**************97367
#=GC SS_cons                                                                     ::<-<<<<<<<<<-<<<<<<<<--<<<<<<<<___________________>>>>>>>>-->>>-->>>>>->>>>>>>>>>.::
#=GC RF                                                                          CaaUGUUGUcCUGACUGUUUCaAaaGCUUaUauUgUcuuaauAAAaauaCauAuAAGCuCGuGAuCAACAGGCAGgACAACu.ag
//
