# Supplementary material for: Automated detection of ncRNAs in the draft genome sequence of a colonial tunicate: the carpet sea squirt Didemnum vexillum
Source: BMC Genomics. 2016 Aug 30;17(1):691. doi: 10.1186/s12864-016-2934-5 (PMC5006418; doi:10.1186/s12864-016-2934-5)
Supplement: Additional file 3 — Parseable stockholm alignments files of ncRNA candidates on D. vexillum. (GZ 3403 kb) [file 12864_2016_2934_MOESM3_ESM.tar › SupplementalFiles3/RF00754.sto]

# STOCKHOLM 1.0
#=GF AU Infernal 1.1

AAPT01018378.1/277640-277732/Drosophila.grimshawi.7222          CCGUAUUACUGUUUUUAGUGGGUGAGG.GUCCAGUGUUUCACAUUGUUUAUU.U...gUAUUUGUGA...CUAGAU.CCACACUCAUUAAAAACGGUA...GUUC
#=GR AAPT01018378.1/277640-277732/Drosophila.grimshawi.7222  PP ***************************.************************.8...8*********...******.*********************...****
JN211060.1/1022-1116/Drosophila.melanogaster.7227               UCAUACUACUGUUUUUAGUGGGUGGGG.GUCCAGUGUUUCACAUUGAUUUUCu-u.agUAUUUGUGA...CUAGAU.CCACACUCAUUAAUAACGGUA...GUUC
#=GR JN211060.1/1022-1116/Drosophila.melanogaster.7227       PP ***************************.**********************995.5.89*********...******.*********************...****
AAZX01001678.1/20489-20404/Nasonia.vitripennis.7425             CCAGCCGAUUGUACUGAGUGAGUGAUG.GUCUGGUG---CACGGUUUAUC--.-....GAUCUGUGA...CUAGAU.CCACACUCAUUAAGUACGUUC...GGCU
#=GR AAZX01001678.1/20489-20404/Nasonia.vitripennis.7425     PP ***************************.********...****8844444........66*******...******.*********************...****
AANI01014375.1/46325-46420/Drosophila.virilis.7244              GCGUACUACUGUUUUUAGUGAGUGAGG.GUCCAGUGUUUCACAUUCGUUUUU.UcaagUAUUUGUGA...CUAGAU.CCACACUCAUUAACAACGGUA...GUUC
#=GR AANI01014375.1/46325-46420/Drosophila.virilis.7244      PP ***************************.*******************99999.55789*********...******.*********************...****
AADE01000363.1/2006-2100/Drosophila.pseudoobscura.46245         UCAUACUACUGUUUUUAGUGAGUGAGG.GUCCAGUGUUUCACAUUGAUUUUCu-u.agUAUUUGUGA...CUAGAU.CCACACUCAUUAAUAACGGUA...GUUC
#=GR AADE01000363.1/2006-2100/Drosophila.pseudoobscura.46245 PP ***************************.**********************995.5.89*********...******.*********************...****
AAWU01001985.1/8444-8349/Culex.quinquefasciatus.7176            GCUUCCCACUAUUGUCGAUGGGUGUGA.AUCUAGUGGUUCACAUGAGCUUUGcC....AAACUGUGA...CUAGAU.CCACACUCAUUAACAAGAGUGcucGGAA
#=GR AAWU01001985.1/8444-8349/Culex.quinquefasciatus.7176    PP ***************************.************************55....*********...******.****************************
AAJJ01003219.1/11291-11201/Tribolium.castaneum.7070             UGGAGCUCUCGGUGUAAGCCAGUGUUCaGUCUAUUGUUUCACAUUGGUUUCG.-....--AUUGUGA...CUAGAUcGAACACUCGCUUGCAACCUGG...GUUU
#=GR AAJJ01003219.1/11291-11201/Tribolium.castaneum.7070     PP ****************************************************........*******...****************************...****
AAPP01019575.1/159482-159391/Drosophila.ananassae.7217          UACUACUACUGUUUUUAGUGGGUGAGG.GUCCAGUGUUUCACAUUGAUUUCU.G....UAUUUGUGA...CUAGAU.CCACACUCAUUAAUAACGGUA...GUUC
#=GR AAPP01019575.1/159482-159391/Drosophila.ananassae.7217  PP ***************************.************************.9....*********...******.*********************...****
AADG06007490.1/6579-6668/Apis.mellifera.7460                    UUGUUCGAUGGCCUUGGAUGGGUUUGA.AUUCAG---UCCACGUUUUUUAUUuU....UAUUCGUGA...CUAGAU.CCACACUCAUCCAAGGAAAUC...GAGC
#=GR AADG06007490.1/6579-6668/Apis.mellifera.7460            PP ***************************.******...66*************55....*********...******.*********************...****
AAGE02017556.1/117017-116925/Aedes.aegypti.7159                 CAUCCCAACGGUUGUCGAUGGGUGUGA.AUCUAGUGUUUCACAUGAUUUUCGaU....AGCCUGUGA...CUAGAU.CCACACUCAUUAACAAAAGUU...GCCG
#=GR AAGE02017556.1/117017-116925/Aedes.aegypti.7159         PP ***************************.************************77....99*******...******.*********************...****
AAJJ01000015.1/255293-255381/Tribolium.castaneum.7070           AAUUUGAUCCGUUCUUGAUGGGUUCGG.GUCUAGUGG--CACGGUUUUUUCA.-....ACUUCGUGA...CUAGAU.CCACACUCAUUAAGGAAGUUU...CACA
#=GR AAJJ01000015.1/255293-255381/Tribolium.castaneum.7070   PP ***************************.********9..******9999998......89*******...******.*********************...****
AEKZ01010226.1/4670-4585/Apis.florea.7463                       UUUCCUGAAUUUGCCAAAUGAGUGAAG.GUCUAGUG---CACAGAAAAUGAA.-....--AUUGUGA...CUAGAU.CCACACUCAUUAAGUACGUUC...AGGU
#=GR AEKZ01010226.1/4670-4585/Apis.florea.7463               PP ***************************.********...******9999888........*******...******.*********************...****
mir-279.dvex62543.+.32.113.[AC].[Metazoa].RF00754.miRNA         -----UUUACGUGGACACUUGGCGCGU.GCCAAUUUUUGCACAUUUAUUUUU.-....----UGUGGacaCUUGGC.GCGUGCCAAGUUUGCACAUCU...A---
#=GR mir-279.dvex62543.+.32.113.[AC].[Metazoa].RF00754.miRNA PP .....99999*****************.******99999******9999887..........****87778*****.*****************9999...9...
#=GC SS_cons                                                    ::::<<<<<<<<<<<<<<<<<<<<<<<.<<<<<<----<<<<<_________._....____>>>>>...>>>>>>.>>>>>>>>>>>>>>>>>>>>>...>>::
#=GC RF                                                         uuuucccaccguuguuaauGaGUGugg.gUCuAGUGuUuCACaUuauUUuuu.u....uAuUuGUGa...CUaGAu.ccaCACuCauuaacaacggug...gguu
//
