# Supplementary material for: Automated detection of ncRNAs in the draft genome sequence of a colonial tunicate: the carpet sea squirt Didemnum vexillum
Source: BMC Genomics. 2016 Aug 30;17(1):691. doi: 10.1186/s12864-016-2934-5 (PMC5006418; doi:10.1186/s12864-016-2934-5)
Supplement: Additional file 3 — Parseable stockholm alignments files of ncRNA candidates on D. vexillum. (GZ 3403 kb) [file 12864_2016_2934_MOESM3_ESM.tar › SupplementalFiles3/RF00276.sto]

# STOCKHOLM 1.0
#=GF AU Infernal 1.1

AAGW02070280.1/41124-41190/Oryctolagus.cuniculus.9986               GGGGAUGAUGAUU.UCACAGACUAGAG..UCUCUGACCC.UGGUC.CUGAUGUCA.AAAAU..GAGUUCUGACU..C.
#=GR AAGW02070280.1/41124-41190/Oryctolagus.cuniculus.9986       PP *************.*************..**********.*****.*********.*****..***********..*.
X77209.1/655-590/Rattus.norvegicus.10116                            GAGAAUGAUGAUU.UCACAGACUAGAG..UCUCUGACUC.UGCCC.UUGAUGUCA.ACUAU..AAAU-CUGACU..C.
#=GR X77209.1/655-590/Rattus.norvegicus.10116                    PP *************.*************..**********.*****.*********.*****..**99.******..*.
AL773527.8/126615-126549/Sus.scrofa.9823                            GGGAAUGAUGAUU.UCUCAGACUAGAG..UCUCUGAUGC.UGGUC.CUGAUGUCA.AAAUU..AAUUUCUGACU..C.
#=GR AL773527.8/126615-126549/Sus.scrofa.9823                    PP *************.*************..**********.*****.*********.*****..***********..*.
AAQQ01546498.1/489-555/Spermophilus.tridecemlineatus.43179          GAGAAUGAUGAAU.UUACAGACUAGAG..UCUCUGAGGC.UGGUC.CUGAUGUCA.AAAGU..AAGUUCUGACU..C.
#=GR AAQQ01546498.1/489-555/Spermophilus.tridecemlineatus.43179  PP *************.*************..**********.*****.*********.*****..***********..*.
AAEX03008219.1/36845-36912/Canis.lupus.9615                         GGGAAUGAUGAUU.UCUCAGACUAGAG..UCUCUGACAC.UGGUC.UUGAUGUCAaAAAUU..ACGUUCUGACU..C.
#=GR AAEX03008219.1/36845-36912/Canis.lupus.9615                 PP *************.*************..**********.*****.*********677777..***********..*.
AAWR02009906.1/28300-28367/Equus.caballus.9796                      GGGAAUGAUGAUU.UCUCAGACUAGAG..UCUCUGAUGC.UGGUU.CUGAUGUCAaAACUU..AAGUUCUGACU..C.
#=GR AAWR02009906.1/28300-28367/Equus.caballus.9796              PP *************.*************..**********.*****.*********555555..***********..*.
ABDC01612123.1/549-482/Microcebus.murinus.30608                     GGGAAUGAUGAUU.UCACAGACUAGAG..UCUCUGACACaUGGUC.AUGAUGUCA.AAACU..AAGUUCUGACU..C.
#=GR ABDC01612123.1/549-482/Microcebus.murinus.30608             PP *************.*************..**********9*****.*********.*****..***********..*.
AAKN02021588.1/41753-41687/Cavia.porcellus.10141                    GGGAAUGAUGAUU.UCACAGACUAGAG..UCUCUGACAC.UGGUU.CUGAUGUCA.AAAAU..AAUGUCUGACU..C.
#=GR AAKN02021588.1/41753-41687/Cavia.porcellus.10141            PP *************.*************..**********.*****.*********.*****..***********..*.
X96651.1/1-66/Homo.sapiens.9606                                     GGGAAUGAUGAUU.UCACAGACUAGAG..UCUCCGAUGC.UGGUC.AUGAUGUCA.AAACU..AAGUUCUGAUC..-.
#=GR X96651.1/1-66/Homo.sapiens.9606                             PP *************.*************..**********.*****.*********.*****..***********....
AF109906.1/100346-100281/Mus.musculus.10090                         GAGAGUGAUGAUU.UCACAGACUAGAG..UCUCUGACGC.UGUCC.UUGAUGUCA.GCUAU..AAAU-CUGACU..C.
#=GR AF109906.1/100346-100281/Mus.musculus.10090                 PP *************.*************..**********.*****.*********.*****..**99.******..*.
AANN01754372.1/2219-2152/Erinaceus.europaeus.9365                   GGGAAUGAUGAUU.CUUAAGACUAGAG..UCUCUGACGC.UGGUU.CUGAUGGCAgAAAUU..AGUUUCUGAUU..C.
#=GR AANN01754372.1/2219-2152/Erinaceus.europaeus.9365           PP *************.*************..**********.*****.*********999999..***********..*.
AAPE02062606.1/1142-1204/Myotis.lucifugus.59463                     GGGAAUGAUGAGU.UCUCAGACUAUAG..UCGCUGAUGU.UGGUU.CUGAAGUGA.A----..AAGUUCUGACU..C.
#=GR AAPE02062606.1/1142-1204/Myotis.lucifugus.59463             PP *************.*************..**********.*****.*********.9......89*********..*.
CAAB02010444.1/29772-29704/Takifugu.rubripes.31033                  UGGAAUGAUGAUU.UUGCAGACUAGAG..UCUCUGAAAA.UCCUG.AAGUAGCUU.UCUUUuaUUGCACUGACC..A.
#=GR CAAB02010444.1/29772-29704/Takifugu.rubripes.31033          PP *************.*************..**********.*****.*********.888886788999******..*.
AAIY01395239.1/353-290/Echinops.telfairi.9371                       GGGAAUGAUGAUU.UCUCAGACUAGAG..UCUCUGA--C.UGGUC.UUGAUGUCU.UUUUG..UUGU-CUGACU..C.
#=GR AAIY01395239.1/353-290/Echinops.telfairi.9371               PP *************.*************..*******..9.*****.*********.98888..8887.******..*.
AALT01488983.1/2001-2067/Sorex.araneus.42254                        GGGAAUGAUGAUU.UCACAGACUAGAG..UCUCUGACAC.UAGGC.CUGAUGUCA.AAUUU..ACAUUCUGACU..C.
#=GR AALT01488983.1/2001-2067/Sorex.araneus.42254                PP *************.*************..**********.*****.*********.*****..***********..*.
AANG01354597.1/381-449/Felis.catus.9685                             GGGAAUGAUGAUUgUCUCAGACUAGAG..UCUCUGAUGC.UGGAC.UUGAUGUCAaAAAUU..AAGUUCUGACU..C.
#=GR AANG01354597.1/381-449/Felis.catus.9685                     PP ***************************..**********.*****.*********777777..***********..*.
AAYZ01082793.1/2695-2761/Ochotona.princeps.9978                     GGGAAUGAUGAUC.UCACAGACUAGAG..UCUCUGACAC.UGGUU.CUGAUGUCA.AACUU..AAGUUCUGACU..C.
#=GR AAYZ01082793.1/2695-2761/Ochotona.princeps.9978             PP *************.*************..**********.*****.*********.*****..***********..*.
AAFC03050905.1/46533-46467/Bos.taurus.9913                          GGGAAUGAUGAUU.UCUCAGACUAGAG..UCUCUGAUAC.UGGUU.UUGAUGUCA.AAAUU..GAUUUCUGACU..C.
#=GR AAFC03050905.1/46533-46467/Bos.taurus.9913                  PP *************.*************..**********.*****.*********.*****..***********..*.
AAPE02050090.1/12489-12422/Myotis.lucifugus.59463                   GGGAAUGAUGAUU.UCUCAGACUAGAG..UCUCUGACGC.UGGCU.CUGAAGUGAaAAAUU..AAGUUCUGACU..C.
#=GR AAPE02050090.1/12489-12422/Myotis.lucifugus.59463           PP *************.*************..**********.*****.*********677777..***********..*.
SNORD52.dvex171030.+.600.663.[CEL].[Metazoa].RF00276.snoRNA         --AAAUGAUGAUU.UUGG------GAAucUCGCUGAAGA.UGUUGaUUGAUGCCA.ACUUU..UUGUUCUGAUCaa-a
#=GR SNORD52.dvex171030.+.600.663.[CEL].[Metazoa].RF00276.snoRNA PP ..***********.9974......444015668******.**996268*******.*****..**********954.4
#=GC SS_cons                                                        <<<__________._____________..__________._____._________._____.._________>>..>.
#=GC RF                                                             GgGAAUGAUGAUU.UCaCAGACUAGAG..UCUCUGAcaC.UGGUc.cUGAUGUCA.AAauU..AagUUCUGACu..C.
//
