# Supplementary material for: Automated detection of ncRNAs in the draft genome sequence of a colonial tunicate: the carpet sea squirt Didemnum vexillum
Source: BMC Genomics. 2016 Aug 30;17(1):691. doi: 10.1186/s12864-016-2934-5 (PMC5006418; doi:10.1186/s12864-016-2934-5)
Supplement: Additional file 3 — Parseable stockholm alignments files of ncRNA candidates on D. vexillum. (GZ 3403 kb) [file 12864_2016_2934_MOESM3_ESM.tar › SupplementalFiles3/RF00221.sto]

# STOCKHOLM 1.0
#=GF AU Infernal 1.1

X96642.1/1-62/Homo.sapiens.9606                                           CACAGAUGAUGAACUUAUUGACGGGCGGACAGAA.ACUGUGUGCUGAUUG..UCACGUUCUGA..U-U-
#=GR X96642.1/1-62/Homo.sapiens.9606                                   PP *9********************************.***************..***********..*.9.
AJ238851.1/484-547/Bos.taurus.9913                                        CAGAAAUGAUGAACUUACUGACGGGCGGACAGAG.ACACUGUGCUGAUUG..UCAGGUUCUGA..UUUG
#=GR AJ238851.1/484-547/Bos.taurus.9913                                PP **********************************.***************..***********..****
AP001324.4/95881-95819/Homo.sapiens.9606                                  ACAG-AUGAUGAACUCAUUGACAGACAUACAGAG.ACUGUGUGCUGAUUG..UCAUGUUCUGA..CUUA
#=GR AP001324.4/95881-95819/Homo.sapiens.9606                          PP ****.*****************************.***************..***********..****
AJ238853.1/1-62/Homo.sapiens.9606                                         CACAGAUGAUGAACUUAUUGACGGGCGGACAGAA.ACUGUGUGCUGAUUG..UCACGUUCUGA..U-U-
#=GR AJ238853.1/1-62/Homo.sapiens.9606                                 PP *9********************************.***************..***********..*.9.
SNORD43.dvex434117.+.1331.1395.[CIN,CSA].[Metazoa].RF00221.snoRNA         --UAAAUGAUGAAAU--GUAACGGGCGGACUGAGuAUCAUCUGCUGAUUGguUUAAUUUCUGAuaUAUU
#=GR SNORD43.dvex434117.+.1331.1395.[CIN,CSA].[Metazoa].RF00221.snoRNA PP ..***********98..499*************857789**********98889********8446678
#=GC SS_cons                                                              <<<<______________________________._______________..___________..>>>>
#=GC RF                                                                   caaagAUGAUGAACUUAUUGACGGGCGgACAGAg.ACUgUGUGCUGAUUG..UCAuGUUCUGA..uuug
//
