# Supplementary material for: Automated detection of ncRNAs in the draft genome sequence of a colonial tunicate: the carpet sea squirt Didemnum vexillum
Source: BMC Genomics. 2016 Aug 30;17(1):691. doi: 10.1186/s12864-016-2934-5 (PMC5006418; doi:10.1186/s12864-016-2934-5)
Supplement: Additional file 3 — Parseable stockholm alignments files of ncRNA candidates on D. vexillum. (GZ 3403 kb) [file 12864_2016_2934_MOESM3_ESM.tar › SupplementalFiles3/RF00771.sto]

# STOCKHOLM 1.0
#=GF AU Infernal 1.1

AC003060.1/93739-93660/Mus.musculus.10090                          GGGGGUGAGGGAUUGGAGAGAAAGGCAGUUCCUGAUGGUCCCCUCC-CAGGGGCUGGCUUUCCUCUGGUCCUUCUCUCCCA
#=GR AC003060.1/93739-93660/Mus.musculus.10090                  PP *******************************************999.**********************************
AAGV020977699.1/729-650/Dasypus.novemcinctus.9361                  GGGGCCGAGGGACUGGAGAGAAAGGCAGUUCCUGAUGGUGCCU-CCCCAGGGGCUGGCUUUCCUCUGGUCCUUCCCUCCCA
#=GR AAGV020977699.1/729-650/Dasypus.novemcinctus.9361          PP ***************************************9988.999**********************************
AC002491.1/33761-33841/Homo.sapiens.9606                           GGGGGCGAGGGAUUGGAGAGAAAGGCAGUUCCUGAUGGUCCCCUCCCCAGGGGCUGGCUUUCCUCUGGUCCUUCCCUCCCA
#=GR AC002491.1/33761-33841/Homo.sapiens.9606                   PP *********************************************************************************
AAIY01387213.1/2963-3043/Echinops.telfairi.9371                    GGGGGUGAGGGGCUGGAGAGAAAGGCAGUCCCUGAUGGUCCCCUCCCCAGGGGCUGGUUUUCCUCUGGUCCUUCCUUCCCA
#=GR AAIY01387213.1/2963-3043/Echinops.telfairi.9371            PP *********************************************************************************
AAFC03097072.1/7852-7932/Bos.taurus.9913                           GGGGGUGAGGGACUGGAGAGAAAGGCAGUUCCUGAUGGUCCCCUCCCCAGGGGCUGGCUUUCCUCCGGCCCCUCCUUCCUG
#=GR AAFC03097072.1/7852-7932/Bos.taurus.9913                   PP *********************************************************************************
mir-185.dvex705497.+.157.220.[XTR].[Metazoa].RF00771.miRNA         ----AGAGGUGCCCAUUGAAGAGAGGGGC-----A-GGGGCCCCCCU----AGCCCUUCU-UCGAUGGGCGCCUCUUCC--
#=GR mir-185.dvex705497.+.157.220.[XTR].[Metazoa].RF00771.miRNA PP ....5566666666666654333333333.....3.44445544554....233333344.366666666666656566..
#=GC SS_cons                                                       <<<<<-<<<<<<<<<<<<-<<<<<<<<<<<<<<<--<<______>>->>>>>>>>>>>>>>>>>>>>>>>>>>>->>>>>:
#=GC RF                                                            GGGgguGagGGgcugGaGAGaaaGcCaGucCCuGAUGGUcCCcUCCCCaGGggCuGgCuuuCCuCcggcCCcuCccuCCCA
//
