# Supplementary material for: Automated detection of ncRNAs in the draft genome sequence of a colonial tunicate: the carpet sea squirt Didemnum vexillum
Source: BMC Genomics. 2016 Aug 30;17(1):691. doi: 10.1186/s12864-016-2934-5 (PMC5006418; doi:10.1186/s12864-016-2934-5)
Supplement: Additional file 3 — Parseable stockholm alignments files of ncRNA candidates on D. vexillum. (GZ 3403 kb) [file 12864_2016_2934_MOESM3_ESM.tar › SupplementalFiles3/RF01960.sto]

# STOCKHOLM 1.0
#=GF AU Infernal 1.1

AF026042.1/15-1915                                                                      --------------UGCCAGU.GGU-AUAUGCUUGUCUCAAGGACUAAGCCAUGCA.AGUGUAAGUAUAAGUAA.UUU.UUAC.GAC.GAAACUGCGAAUGGCUCGGUAAAACAGCUAUAGUUUCUUCGAUGC..............uAACUUACUACUCGG.AUAACCGUAGUAAUUCUAGAGCUAA.UACGUGCCA..
#=GR AF026042.1/15-1915                                                              PP ..............*******.***.******************************.*****************.***.****.***.********************************************9..............9999***********.*************************.*********..
U09618.1/1-1770                                                                         CACCUGGUUGAUCCUGCCAGU.GGU-AUAUGCUUGUCUCAAGGACUAAGCCAUGCA.AGUCUAAGUAUGAGUGA.UUU.AUAC.AAC.GAAACUGCGAAUGGCUCGGUAAAACAGCUAUAGUUUCUUCGAUGU...............--UACACUAC-CGG.AUAACCGUAGUAAAUCUAGAGCUAA.UACGUGCCA..
#=GR U09618.1/1-1770                                                                 PP *********************.***.******************************.*****************.***.****.***.*******************************************97.................56799**9.***.*************************.******987..
Z14139.1/2-1765                                                                         AACCUGGUUGAUCCUGCCAGU.GGU-AUAUGCUCGUCUCAAGGACUAAGCCAUGCA.AGUGUAAGUAUAAGUGA.AUU.GUAC.AAC.GAAACUGCGAAUGGCUCGGUAAAACAGCUAUAGUUUCUUCGAUGA...............UACCUACUACUCGG.AUAACCGUAGUAAUUCUAGAGCUAA.UACGUGCCG..
#=GR Z14139.1/2-1765                                                                 PP *********************.***.******************************.*****************.***.****.***.*********************************************...............**************.*************************.*********..
AF113427.1/1-1728                                                                       ---------------------.----------------CAAAGAUUAAGCCAUGCA.UGUCUAAGUAUAAAUAAaUUU.AUAU.UGU.GAAACUGCGAAUGGCUCAUUAAAUCAGUUAUGAUCUACGUGACAUa.............uUCUUUACUACUUGG.AUAACCGUGGUAAUUCUAGAGCUAA.UACAUGCAA..
#=GR AF113427.1/1-1728                                                               PP ......................................******************.****************97889.****.***.*******************************************999.............9999***********.*************************.*******99..
AF164133.1/1-1771                                                                       AACCUGGUUGAUCCUGCCAGU.AGUCAUAUGCUUGUCUCAAAGACUAAGCCAUGCA.UGUCUAAGUAUAAAUGU.--U.AUAC.AGU.GAAACUGCGAAUGGCUCAUUAAAACAGUUAUAGUUUAUUUGAUAA...............UCAAAUUUACAUGG.AUAACCGUGGUAAUUCUAGAGCUAA.UACAUGCUG..
#=GR AF164133.1/1-1771                                                               PP *********************.**********************************.***************87...8.89**.***.*********************************************...............**************.*************************.*********..
X70803.1/1-1816                                                                         AACCUGGUUGAUCCUGCCAGU.AGUCAUAUGCUUGUCUCAAAGAUUAAGCCAUGCA.UGUCUAAGUAUAAACAAcUUU.AUAC.UGU.GAAACUGCGAAUGGCUCAUUAAAUCAGUUAUAGUUUAUUUGAUGG..............uACCUUACUACUUGG.AUAACCGUAGUAAUUCUAGAGCUAA.UACAUGCAA..
#=GR X70803.1/1-1816                                                                 PP *********************.**********************************.*****************9999.****.***.*********************************************..............9999***********.*************************.*********..
L05428.1/1-1805                                                                         UACCUGGUUGAUUCUGCCAGU.AGUCAUAUGCUUGUCUCAAAGAUUAAGCCAUGCA.UGUCUAAGUAUAAACGAaUUC.AUAC.UGU.GAAACUGCGAAUGGCUCAUUAAAUCAGUUAUAGUUUAUUUGAUGG..............uAUCUUGCUACAUGG.AUAACUGUGGUAAUUCUAGAGCUAA.UACAUGCUG..
#=GR L05428.1/1-1805                                                                 PP *********************.**********************************.****************95566.****.***.*********************************************..............9999***********.*************************.*******99..
X17062.1/3691-5494                                                                      UACCUGGUUGAUCCUGCCAGU.AGUCAUAUGCUUGUCUCAAAGAUUAAGCCAUGCA.UGUGUAAGUAUGAACGAaUUC.AGAC.UGU.GAAACUGCGAAUGGCUCAUUAAAUCAGUUAUAGUUUGUUUGAUGG...............UAACUACUACUCGG.AUAACCGUAGUAAUUCUAGAGCUAA.UACGUGCAA..
#=GR X17062.1/3691-5494                                                              PP *********************.**********************************.****************95556.9***.***.*********************************************...............**************.*************************.*********..
L26183.1/2-1778                                                                         ACCCUGGUUGAUCCUGCCAGU.GGU-AUAUGCUUGUCUCAAGGACUAAGCCAUGCA.AGUCUAAGUAUGAGUGA.AUU.GUAC.AAC.GAAACUGCGAAUGGCUCGGUAAAACAGCUAUAGUUUCUUCGAUGG..............uAAACUACUACUCGG.AUAACCGUAGUAAUUCUAGAGCUAAaUACGUGCCA..
#=GR L26183.1/2-1778                                                                 PP *********************.***.******************************.*****************.***.****.***.*********************************************..............9999***********.**********************86549********..
AF261665.1/1-1796                                                                       UACCUGGUUGAUCCUGCCAGU.AGUCAUAUGCUUGUCUCAAAGAUUAAGCCAUGCA.UGUCUAAGUAUAAACAAaUUC.AUAC.UGU.GAAACUGCGAAUGGCUCAUUAAAUCAGUUAUAGUUUAUUUGAUGG..............uAUCUUGCUACAUGG.AUAACUGUGGUAAUUCUAGAGCUAA.UACAUGCUG..
#=GR AF261665.1/1-1796                                                               PP *********************.**********************************.*****************5566.****.***.*********************************************..............9999***********.*************************.*******99..
AF203893.1/1-1792                                                                       CACCUGGUUGAUCCUGCCAGU.GGU-AUAUGCUUGUCUCAAAGACUAAGCCCUGCA.AGUGCCUGUAUGAGUGU.-UU.AUAU.AAC.GAAACUGCGAAUGGCUCGGUAAAACAGUAAAAAUUUUUUCGGAGA...............-AAAUACUACUCGG.AUAACCGUAGUAAAGCUAGAGCUAA.UACGUGCUA..
#=GR AF203893.1/1-1792                                                               PP *********************.***.******************************.***************98..88.9***.***.*******************************************98................7899*********.*************************.*********..
X68483.1/1-1797                                                                         ----------AUCCUGCCAGU.AGUCAUAUGCUUGUCUCAAAGAUUAAGCCAUGCA.UGUCUAAGUAUAAACUAuUUU.AUAC.UGU.GAAACUGCGAAUGGCUCAUUAAAUCAGUUAUAGUUUAUUUGAUGG..............uACCUUACUACUUGG.AUAACCGUAGUAAUUCUAGAGCUAA.UACAUGCAA..
#=GR X68483.1/1-1797                                                                 PP ..........***********.**********************************.****************97888.****.***.*********************************************..............9999***********.*************************.*********..
AF164127.1/1-1771                                                                       AACCUGGUUGAUCCUGCCAGU.AGUCAUAUGCUUGUCUCAAAGACUAAGCCAUGCA.UGUCUAAGUAUAAAUGU.--U.AUAC.AGU.GAAACUGCGAAUGGCUCAUUAAAACAGUUAUAGUUUAUUUGAUAA...............UCAAAAUUACAUGG.AUAACCGUGGUAAUUCUAGAGCUAA.UACAUGCUG..
#=GR AF164127.1/1-1771                                                               PP *********************.**********************************.***************87...8.89**.***.*********************************************...............**************.*************************.*********..
DQ514849.1/1-1761                                                                       --------------UGCCAGU.AGUCAUACGCUCGUCUCAAAGAUUAAGCCAUGCA.UGUCUAAGUAUAAAUCC.UU-.-UAC.UUU.AAAACUGCGAACGGCUCAUUAUAUCAGUUAUAAUUUGUUUGAUAA..............uCCCUUACUACUUGG.AUACCCGUAGUAAUUCUAGAGCUAA.UACAUGCAU..
#=GR DQ514849.1/1-1761                                                               PP ..............*******.**********************************.***********999888.55...599.***.*********************************************..............8899***********.*************************.*********..
M87330.1/1-1805                                                                         AACCUGGUUGAUCCUGCCAGU.AGUGAUACGCUCGCAUUUAAGAUUAAGCCAUGCA.UGUGUCAGUUUAAAAAU.U-U.A---.UUU.GAGACUGUGAAUGGCUCAUUAUAUCAGUUAUAGUUUAUUUGAUAGu.............uCCCUUACUACUUGG.AUAACCGUAGUAAUUCUAGAGCUAA.UACAUGCAU..
#=GR M87330.1/1-1805                                                                 PP *********************.**********************************.***********999877.4.4.3....49*.*********************************************9.............8899***********.*************************.*********..
AF164135.1/1-1772                                                                       AACCUGGUUGAUCCUGCCAGU.AGUCAUAUGCUUGUCUCAAAGACUAAGCCAUGCA.UGUCUAAGUAUAAAUGU.--U.AUAC.AGU.GAAACUGCGAAUGGCUCAUUAAAACAGUUAUAGUUUAUUUGAUAA...............UCAAAAUUACAUGG.AUAACCGUGGUAAUUCUAGAGCUAA.UACAUGCUG..
#=GR AF164135.1/1-1772                                                               PP *********************.**********************************.***************87...8.89**.***.*********************************************...............**************.*************************.*********..
D63698.1/1-1761                                                                         ---------------------.-----------------AAAGAUUAAGCCAUGCA.UGUCUAAGUAUAAGCAC.UUU.AUAC.UGU.GAAACUGCGAAUGGCUCAUUAAAUCAGUUAUCGUUUAUUUGAUAG..............uACCUUACUACAUGG.AUACCUGUGGUAAUUCUAGAGCUAA.UACAUGCUA..
#=GR D63698.1/1-1761                                                                 PP .......................................*****************.*****************.***.****.***.*********************************************..............9999***********.*************************.*********..
U21217.1/2-1758                                                                         ---------GAUCCUGCCAGU.AGUCAUAUGCUUGUCUCAAAGAUUAAGCCAUGCA.UGUCUAAGUAUAAACGCuUUU.AUAC.UGU.GAAACUGCGAAUGGCUCAUUAAAACAGUUAUAGUUUAUUUGAUAG...............UACUGAUUACUCGG.AUAACCCAAGUAAUUCUUGAGCUAA.UACGUGCCU..
#=GR U21217.1/2-1758                                                                 PP .........************.**********************************.****************97888.****.***.*********************************************...............**************.*************************.*********..
L26181.1/2-1771                                                                         AACCUGGUUGAUCCUGCCAGU.GGU-AUAUGCUUGUCUCAAGGACUAAGCCAUGCA.AGUGUAAGUAUAAGUAA.UUU.UUAC.GAC.GAAACUGCGAAUGGCUCGGUAAAACAGCUAUAGUUUCUUCGAUGG...............UACCUACUACUCGG.AUAACCGUAGUAAUUCUAGAGCUAA.UACGUGCCA..
#=GR L26181.1/2-1771                                                                 PP *********************.***.******************************.*****************.***.****.***.*********************************************...............**************.*************************.*********..
Z14140.1/2-1777                                                                         AACCUGGUUGAUCCUGCCAGU.GGU-AUAUGCUUGUCUCAAGGACUAAGCCAUGCA.AGUGUAAGUAUGAGUGA.AUU.GUAC.AAC.GAAACUGCGAAUGGCUCGGUAAAACAGCUAUAGUUUCUUCGAUGG...............UAACUACUACUUGG.AUACCCGUAGUAAUUCUAGAGCUAA.UACAAGCCU..
#=GR Z14140.1/2-1777                                                                 PP *********************.***.******************************.*****************.***.****.***.*********************************************...............**************.*************************.*********..
M33639.1/2-1782                                                                         AACCUGGUUGAUCCUGCCAGU.GGU-AUAUGCUUGUCUAUAGGACUAAGCCAUGCA.AGUGCAAGUAUGAGUGU.AUU.AUAC.AAC.GAAACUGCGAAUGGCUCUGUAAAACAGCUAUAAUUUCUUCGGUGC...............UAAAUACUACUCGG.AUAACCGUAGUAAUUCUAGAGCUAA.UACGUGCCU..
#=GR M33639.1/2-1782                                                                 PP *********************.***.******************************.*****************.***.****.***.*********************************************...............**************.*************************.********9..
AF164129.1/1-1768                                                                       AACCUGGUUGAUCCUGCCAGU.AGUCAUACGCUUGUCUCAAAGACUAAGCCAUGCA.UGUCUAAGUAUAAAUGA.--U.AUAC.AGU.GAAACUGCGAAUGGCUCAUUAAAACAGUUAUAGUUUAUUUGAUAA...............UCAAAUUUACAUGG.AUAACCGUGGUAAUUCUAGAGCUAA.UACAUGCUG..
#=GR AF164129.1/1-1768                                                               PP *********************.**********************************.***************99...7.88**.***.*********************************************...............**************.*************************.*********..
X85396.1/1-1802                                                                         AACCUGGUUGAUCCUGCCAGU.AGUCAUACGCUCGUCUCAAAGAUUAAGCCAUGCA.UGUCUAAGUAUAACUCU.UUU.AC-U.UUG.AAAACUGCGAACGGCUCAUUAUAUCAGUUAUAGUUUAUUUGAUAG..............uCCCUUACUACUUGG.AUACCCGUAGUAAUUCUAGAGCUAA.UACAUGCAU..
#=GR X85396.1/1-1802                                                                 PP *********************.**********************************.***********999887.666.44.4.678.99*******************************************..............8899***********.*************************.*********..
AF164125.1/1-1770                                                                       AACCUGGUUGAUCCUGCCAGU.AGUCAUAUGCUUGUCUCAAAGACUAAGCCAUGCA.UGUCUAAGUAUAAAUGU.--U.AUAC.AGU.GAAACUGCGAAUGGCUCAUUAAAACAGUUAUAGUUUAUUUGAUAA...............UCGAAUUUACAUGG.AUAACCGUGGUAAUUCUAGAGCUAA.UACAUGCUG..
#=GR AF164125.1/1-1770                                                               PP *********************.**********************************.***************87...8.89**.***.*********************************************...............**************.*************************.*********..
U09048.1/1-1801                                                                         AACCUGGUUGAUCCUGCCAGU.AGUCAUAUGCUUGUCUCAAAGAUUAAGCCAUGCA.UGUCUUAGUAUAAGCUU.-CA.AUUU.UGU.GAAACUGCAAAUGGCUCAUUAAAACAGUCACAAYGCAUUUGGCGA...............UCAAUUCUAAAUGG.AUAUCUGUGGRAAUUCUAUAGUUAA.UACAUGCAC..
#=GR U09048.1/1-1801                                                                 PP *********************.**********************************.***************88..56.7788.9**.*********************************************...............**************.*************************.*********..
L26190.1/2-1769                                                                         AACCUGGUUGAUCCUGCCAGU.GGU-AUAUGCUUGUCUCAAGGACUAAGCCAUGCA.AGUGUAAGUAUGAGUGA.AUU.GUAC.AAC.GAAACUGCGAAUGGCUCGGUAAAACAGCUAUAGUUUCUUCGAUGG...............U-AACUCUACUCGG.AUAACCGUAGUAAUUCUAGAGCUAA.UACGUGCCA..
#=GR L26190.1/2-1769                                                                 PP *********************.***.******************************.*****************.***.****.***.********************************************9...............5.56679*******.*************************.*********..
AF026040.1/1-1770                                                                       CACCUGGUUGAUCCUGCCAGU.GGU-AUAUGCUUGUCUCAAGGACUAAGCCAUGCA.AGUGUAAGUAUAAGUAA.UUU.UUAC.GAC.GAAACUGCGAAUGGCUCGGUAAAACAGCUAUAGUUUCUUCGAUGG...............UACCUACUACUCGG.AUAACCGUAGUAAUUCUAGAGCUAA.UACGUGCCA..
#=GR AF026040.1/1-1770                                                               PP *********************.***.******************************.*****************.***.****.***.*********************************************...............**************.*************************.*********..
AF164134.1/1-1773                                                                       AACCUGGUUGAUCCUGCCAGU.AGUCAUAUGCUUGUCUCAAAGACUAAGCCAUGCA.UGUCUAAGUAUAAAUGU.--U.AUAC.AGU.GAAACUGCGAAUGGCUCAUUAAAACAGUUAUAGUUUAUUUGAUAA...............UCGAAUUUACAUGG.AUAACCGUGGUAAUUCUAGAGCUAA.UACAUGCUG..
#=GR AF164134.1/1-1773                                                               PP *********************.**********************************.***************87...8.89**.***.*********************************************...............**************.*************************.*********..
AF164122.1/1-1774                                                                       AACCUGGUUGAUCCUGCCAGU.AGUCAUAUGCUUGUCUCAAAGACUAAGCCAUGCA.UGUCUAAGUAUAAAUGU.--U.AUAC.AGU.GAAACUGCGAAUGGCUCAUUAAAACAGUUAUAGUUUAUUUGAUAA...............UCAAACUUACAUGG.AUAACCGUGGUAAUUCUAGAGCUAA.UACAUGCUG..
#=GR AF164122.1/1-1774                                                               PP *********************.**********************************.***************87...8.89**.***.*********************************************...............**************.*************************.*********..
L26189.1/2-1795                                                                         AACCUGGU-GAUCCUGCCAGU.AGUCAUAUGCUUGUCUCAAAGAUUAAGCCAUGCA.UGUCUAAGUAUAAACGU.UUU.AUAC.CGU.GAAACUGCGAAUGGCUCAUUAAAACAGUUAUAAUUUAUUUGAUGUu.............uUACCAUUUACUUGGaAUAACCGUAGUAAUUCUAGAGCUAA.UACAUGCCU..
#=GR L26189.1/2-1795                                                                 PP ********.9***********.**********************************.*****************.***.****.***.*********************************************9.............88899999******9779***********************.*********..
L29455.1/1-1809                                                                         AACCUGGUUGAUCCUGCCAGU.AGUCAUAUGCUUGUCUCAAAGAUUAAGCCAUGCA.UGUCUAAGUAUAAACAAaUCU.AUAC.UGU.GAAACUGCGAAUGGCUCAUUAAAUCAGUUAUAGUUUAUUUGAUAG..............uACCUUACUACUUGG.AUAACCGUAGUAAUUCUAGAGCUAA.UACAUGCUA..
#=GR L29455.1/1-1809                                                                 PP *********************.**********************************.****************97889.****.***.*********************************************..............9999***********.*************************.*********..
AF164132.1/1-1772                                                                       AACCUGGUUGAUCCUGCCAGU.AGUCAUAUGCUUGUCUCAAAGACUAAGCCAUGCA.UGUCUAAGUAUAAAGGU.--U.AUAC.AAU.GAAACUGCGAAUGGCUCAUUAAAACAGUUAUAGUUUAUUUGAUAA...............UCGAAAUUACAUGG.AUAACCGUGGUAAUUCUAGAGCUAA.UACAUGCUG..
#=GR AF164132.1/1-1772                                                               PP *********************.**********************************.*************9876...8.89**.***.*********************************************...............**************.*************************.*********..
AF164124.1/1-1770                                                                       AACCUGGUUGAUCCUGCCAGU.AGUCAUAUGCUUGUCUCAAAGACUAAGCCAUGCA.UGUCUAAGUAUAAAUGU.--U.AUAC.AGU.GAAACUGCGAAUGGCUCAUUAAAACAGUUAUAGUUUAUUUGAUAA...............UCGAAUUUACAUGG.AUAACCGUGGUAAUUCUAGAGCUAA.UACAUGCUG..
#=GR AF164124.1/1-1770                                                               PP *********************.**********************************.***************87...8.89**.***.*********************************************...............**************.*************************.*********..
X59604.1/228-1920                                                                       AACCUGGUUGAUCCUGCCAGU.AGUCAUAUGCUUGUCUUAAAGAUUAAGCCAUGCA.UGUCUAAGUACAAGCUU.UU-.-UAC.GGU.GAAACUGCGAAUGGCUCAUUACAACAGUUAUAGUUUCUUUGGAGU...............-UCGUUUUCCAUGG.AUAACCGUGCUAAUUGUAGGGCUAA.UACAAGUUC..
#=GR X59604.1/228-1920                                                               PP *********************.**********************************.***************87.55...59*.***.*******************************************98................55677899*****.*************************.********9..
AF006089.1/1-1840                                                                       CACCUGGUUGAUCCUGCCAGU.GGU-AUAUGCUUGUCUCAAGGACUAAGCCAUGCA.AGUCUAAGUAUAAGUGA.UUC.UGAU.GAC.GAAACUGCGAAUGGCUCGGUAAAACAGCUAUAAUUUCUUCGAUGG..............uAACUUACUAUUCGG.AUAACCGUAGUAAUUCUAGAGCUAA.UACGUGCCA..
#=GR AF006089.1/1-1840                                                               PP *********************.***.******************************.*****************.***.****.***.*********************************************..............9999***********.*************************.*******99..
X85386.2/1-1800                                                                         AACCUGGUUGAUCCUGCCAGU.AGUCAUACGCUCGUCUCAAAGAUUAAGCCAUGCA.UGUCUAAGUAUAAAUAU.UU-.-UAC.UGU.GAAACUGCGAAUGGCUCAUUAUAUCAGUUAUAGUUUAUUUGAUAG..............uCCCUUACUACUUGG.AUAACCGUAGUAAUUCUAGAGCUAA.UACAUGCAU..
#=GR X85386.2/1-1800                                                                 PP *********************.**********************************.***************98.65...59*.***.*********************************************..............8899***********.*************************.*********..
X81901.1/1-1801                                                                         AACCUGGUUGAUCCUGCCAGU.AGUCAUAUGCUUGUCUCAAAGAUUAACCCAUGCA.UGUCUAAGUAUAAGCUA.UUU.AUAC.GGU.GAAACUGCGAAUGGCUCAUUAAAUCAGUUACAAUUUAUUUGAUGG...............UUCCUCCUACUUGG.AUACCUGUAGUAAUUCUAGAGCUAA.UACAUGCAC..
#=GR X81901.1/1-1801                                                                 PP *********************.**********************************.*****************.***.****.***.*********************************************...............**************.*************************.*********..
AF113440.1/1-1753                                                                       ---------------------.----------------CAAAGAUUAAGCCAUGCA.UGUCUAAGUAUAAAUAAcUUU.AUAU.UGU.GAAACUGCGAAUGGCUCAUUAAAUCAGUUAUGAUCUACGUGACAAa.............uUCUUUACUACUUGG.AUAACCGUGGUAAUUCUAGAGCUAA.UACAUGCAA..
#=GR AF113440.1/1-1753                                                               PP ......................................******************.*****************9999.****.***.******************************************9999.............9999***********.*************************.********9..
X77705.2/1-1812                                                                         AACCUGGUUGAUCCUGCCAGU.AGUCAUAUGCUUGUCUCAAAGAUUAAGCCAUGCA.UGUCUAAGUCUAAUUGG.AAU.UGAC.UAUuGAAACUGUGAACUGCUCAAUAAAUCGGUUAUAAUUUACUUGAUGA..............uUUUUUGCUACUUGG.AUAACUGUAGUAAUUCUAGAGCUAA.UACAUGCGC..
#=GR X77705.2/1-1812                                                                 PP *********************.**********************************.*************9999.888.8888.7766*********************************************..............99999**********.*************************.*********..
L26196.1/2-1769                                                                         AACCUGGUUGAUCCUGCCAGU.GGU-AUAUGCUUGUCUCAAGGACUAAGCCAUGCA.AGUGUAAGUAUAAGUAA.UUU.UUAC.GAC.GAAACUGCGAAUGGCUCGGUAAAACAGCUAUAGUUUCUUCGAUGG...............UACCUACUACUCGG.AUAACCGUAGUAAUUCUAGAGCUAA.UACGUGCCA..
#=GR L26196.1/2-1769                                                                 PP *********************.***.******************************.*****************.***.****.***.*********************************************...............**************.*************************.*********..
X85402.2/1-1780                                                                         AACCUGGUUGAUCCUGCCAGU.AGCGAUACGCUCGUAUUAAAGAUUAAGCCAUGCA.UGUGUCAGUAUAAAACU.UUU.----.GUU.GAAACUGCGAAUGGCUCAUUAUAACAGUUAUAGUUUAUUUGACGU...............UCUUUACUACUUGG.AUAACCGUAGUAAUUCUAGAGCUAA.UACAUGCAU..
#=GR X85402.2/1-1780                                                                 PP *********************.**********************************.***************99.777......6**.*********************************************...............**************.*************************.*********..
X53486.1/1-1778                                                                         AACCUGGUUGAUCCUGCCAGU.AGUCAUAUGCUUGUCUCAAAGACUAAGCCAUGCA.UGUCUAAGUAUAAAUGU.--U.AUAC.AGU.GAAACUGCGAAUGGCUCAUUAAAACAGUUAUAGUUUAUUUGAUAA...............UCGAAUUUACAUGG.AUAACCGUGGUAAUUCUAGAGCUAA.UACAUGCUG..
#=GR X53486.1/1-1778                                                                 PP *********************.**********************************.***************87...8.89**.***.*********************************************...............**************.*************************.*********..
AF164123.1/1-1771                                                                       AACCUGGUUGAUCCUGCCAGU.AGUCAUAUGCUUGUCUCAAAGACUAAGCCAUGCA.UGUCUAAGUAUAAAUGU.--U.AUAC.AGU.GAAACUGCGAAUGGCUCAUUAAAACAGUUAUAGUUUAUUUGAUAA...............UCGAAUUUACAUGG.AUAACCGUGGUAAUUCUAGAGCUAA.UACAUGCUG..
#=GR AF164123.1/1-1771                                                               PP *********************.**********************************.***************87...8.89**.***.*********************************************...............**************.*************************.*********..
X67238.1/1-1807                                                                         UACCUGGUUGAUCCUGCCAGU.AGUCAUAUGCUUGUCUCAAAGAUUAAGCCAUGCA.UGUGUAAGUAUGAACAAaUUC.AGAC.UGU.GAAACUGCGAAUGGCUCA-UAAAUCAGUUAUAGUUUGUUUGAUGG...............UAUCUACUACUCGG.AUAACCGUAGUAAUUCUAGAGCUAA.UACGUGCAA..
#=GR X67238.1/1-1807                                                                 PP *********************.**********************************.*****************5556.9***.***.*****************8.6889**********************...............**************.*************************.*********..
DQ831012.1/2-1786                                                                       --------------AAUUCGU.AGUCAUAUGCUUGUCUCAAAGAUUAAGCCAUGCA.UGUCUAAGUAUACGCAA.AUU.AUAC.UGU.GAAACUGCGAAUGGCUCAUUAAAUCAGUUAUAGUUUAUUUGAUGU...............UUCUUGCUACAUGG.AUAACUGUGGUAAUUCUAGAGCUAA.UACAUGCGU..
#=GR DQ831012.1/2-1786                                                               PP ..............788889*.**********************************.*****************.***.****.***.*********************************************...............**************.*************************.******987..
L27634.1/1-1802                                                                         AACCUGGUUGAUCCUGCCAGU.AGUCAUACGCUCGUCUCAAAGAUUAAGCCAUGCA.UGUCUAAGUGCAAGCAC.-UU.GUAC.UGU.GAAACUGCGAAUGGCUCAUUAUAUCAGUUAUAGUUUAUUUGAUAG..............aUUUCUACUACUUGG.AUAACCGUAGUAAUUCUAGAGCUAA.UACAUGCAA..
#=GR L27634.1/1-1802                                                                 PP *********************.**********************************.***************88..78.8***.***.*********************************************..............99999**********.*************************.*********..
AF164130.1/1-1775                                                                       AACCUGGUUGAUCCUGCCAGU.AGUCAUAUGCUUGUCUCAAAGACUAAGCCAUGCA.UGUCUAAGUAUAAAUGU.--U.AUAC.AGU.GAAACUGCGAAUGGCUCAUUAAAACAGUUAUAGUUUAUUUGAUAA...............UCGAAUUUACAUGG.AUAACCGUGGUAAUUCUAGAGCUAA.UACAUGCUG..
#=GR AF164130.1/1-1775                                                               PP *********************.**********************************.***************87...8.89**.***.*********************************************...............**************.*************************.*********..
X77692.1/1-1811                                                                         AACCUGGUUGAUCCUGCCAGU.AAC-AUAUGCUUGUCUCAAAGACUAAGCCAUGCA.UGUCUAAGUAUAAACAAcUUU.AUAC.UGU.GAAACUGCGUACAGCUCAUUAUAUCAGCAAUUAUUUAUUUGAUGG..............uACCUUACUACAUGG.AUAACCGUGGUAAUUCUAGAGCUAA.UACAUGCAC..
#=GR X77692.1/1-1811                                                                 PP *********************.**7.******************************.*****************9999.****.***.*********************************************..............9999***********.*************************.*********..
L24489.1/2-1826                                                                         AACCUGGUUGAUCCUGCCAGU.AGUCAUAUGCUUGUCUCAAAGAUUAAGCCAUGCA.UGUCUAAGUACAUACUU.-UU.ACAU.AGU.GAAACCGCGAAUGGCUCAUUAAAUCAGUUAUGGUUCCUUAGAUCG..............uACAAUCCUACUUGG.AUAACUGUGGUAAUUCUAGAGCUAA.UACAUGAAG..
#=GR L24489.1/2-1826                                                                 PP *********************.**********************************.***************87..88.9***.***.********************************************9..............89999**********.*************************.*********..
X12708.1/10-1782                                                                        UACCUGGU-GAUCCUGCCAGU.AGUCAUAUGCUUGUCUCAAAGAUUAAGCCAUGCA.UGUCUAAGUAUAAGCAA.GUU.AUAC.AGU.GAAACUGCGAAUGGCUCAUUAUAUCAGUUAUAGUUUAUUUGAUAG..............uAUCUUACUACUUGG.AUAACCGUGGUAAUUCUAGAGCUAA.UACAUGCAA..
#=GR X12708.1/10-1782                                                                PP ********.9***********.**********************************.*****************.***.****.***.*********************************************..............9999***********.*************************.*********..
AF043355.1/2-1797                                                                       AACCUGAUUGAUCCUGCCAGU.AGUCAUAUGCUUGUCUCAAAGACUAAGCCAUGCA.UGUCUAAGUAUAAACACuUUU.AUACuCGU.GAAACUGCGAAUGGCUCAUUAAAACAGUUAUAGUUCCUUUGGGAA...............-CAACACUACUUGG.AUAACCGUAGUAAUUCUAGAGCUAA.UACAUGCCU..
#=GR AF043355.1/2-1797                                                               PP *********************.**********************************.***************775888.999955**.*******************************************98................7889*********.*************************.*********..
X15590.1/1-1804                                                                         UACCUGGUUGAUCCUGCCAGU.AGUCAUAUGCUUGUCUCAAAGAUUAAGCCAUGCA.UGUGUAAGUAUGAACUAaUUC.AGAC.UGU.GAAACUGCGAAUGGCUCAUUAAAUCAGUUAUAGUUUGUUUGAUGG...............UAUCUACUACUCGG.AUAACCGUAGUAAUUCUAGAGCUAA.UACGUGCAA..
#=GR X15590.1/1-1804                                                                 PP *********************.**********************************.***************995556.9***.***.*********************************************...............**************.*************************.*********..
X54863.1/1-1831                                                                         UACCUGGUUGAUCCUGCCAGU.AGUCAUAUGCUUGUCUCAAAGAUUAAGCCAUGCA.UGUCUAAGUAUAAAUAAaUUU.AUAU.UGU.GAAACUGCGAAUGGCUCAUUAAAUCAGUUAUGAUCUACGUGACAUa.............uUCUUUACUACUUGG.AUAACCGUGGUAAUUCUAGAGCUAA.UACAUGCAA..
#=GR X54863.1/1-1831                                                                 PP *********************.**********************************.****************97889.****.***.*******************************************999.............9999***********.*************************.*******99..
L19345.1/2-1773                                                                         AACCUGGUUGAUCCUGCCAGU.GGU-AUAGUCUUGUCUCAAGGACUAAGCCAUGCA.AGUGCCAGUAUGAGUGA.AUU.GUAC.AAC.GAAACUGCGAAUGGCUCGGUAAAACAGCUAUAGUUUCUUCGGGGG...............-UAAUACUAC-CGG.AUAACCGUAGUAAUUCUAGAGCUAA.UACGUGCCC..
#=GR L19345.1/2-1773                                                                 PP ********************9.***.******************************.*****************.***.****.***.*******************************************99................6789*****.***.*************************.*********..
X03949.1/1-1879                                                                         AAUCUGGUUGAUCCUGCCAGU.AGUCAUACGCUUGUCUCAAGGAUUAAGCCAUGCA.UGUCUAAGUAUAAAGGA.UUU.AU--.AAU.GAAACUGCAAAUGGCUCAUUCAAACAGUUAUAGUUUAUUUGAUAUucaagcuaauauucuUAUUAGUUAAAUGG.AUAACCGUAGUAAUUCUAGAGCUAA.UACAUGCGU..
#=GR X03949.1/1-1879                                                                 PP *********************.**********************************.*****************.888.55...699.******************************************************99988777788899******.*************************.*****9998..
X74753.1/1-1807                                                                         AACCUGGUUGAUCCUGCCAGU.AGUCAUAUGCUUGUCUCAAAGAUUAAGCCAUGCA.UGCCUAAGUAUAAACAAuUUU.AUAC.UGU.AAAACUGCGAAUGGCUCAUUAAAUCAGUUAUAGUUUAUUUGGUGG..............uACAUUACUACUUGG.AUAACCGUAGUAAUUCUAGAGCUAA.UACAUGCAU..
#=GR X74753.1/1-1807                                                                 PP *********************.**********************************.*****************7888.****.***.*********************************************..............9999***********.*************************.*********..
U21336.1/2-1820                                                                         AACCUGGUUG-UCCUGCCAGUaAGUCAUAUGCUUGUCUCCAAGAUUAAGCCAUGCA.UGUCUAAGUAUAAACAAaUCU.AUAC.UGU.GAAACUGCGAAUGGCUCAUUAAAUCAGUUAUAGUUUAUUUGAUAG..............uACCUUACUACUUGG.AUAACCGUAGUAAUUCUAGAGCUAA.UACAUGCUA..
#=GR U21336.1/2-1820                                                                 PP ********99.899******9789********************************.****************97889.****.***.*********************************************..............9999***********.*************************.*********..
Z75578.1/1-1800                                                                         UAUCUGGUUGAUCCUGCCAGU.AGUCAUAUGCUUGUCUCAAAGAUUAAGCCAUGCA.UGUCUAAGUAUAAGCAA.UUU.AUAC.AGU.GAAACUGCGAAUGGCUCAUUAAAUCAGUUAUCGUUUAUUUGAUAGu.............uCCUUUACUACAUGGuAUAACUGUGGUAAUUCUAGAGCUAA.UACAUGCUU..
#=GR Z75578.1/1-1800                                                                 PP *********************.**********************************.*****************.***.****.***.*********************************************9.............88999*********99*************************.*********..
M55627.1/1-1797                                                                         AACCUGGUUGAUCCUGCCAGU.AGUCAUAUGCUUGUCUCAAAGAUUAAGCCAUGCA.UGUCUAAGUAUAAGCAA.UUU.GUAC.GGU.GAAACUGCGAAUGGCUCAUUAAAUCAGUUAUCGUUUAUUUGAUAG..............uACCUUACUACAUGG.AUACCCGUGGUAAUUCUAGAGCUAA.UACAUGCUA..
#=GR M55627.1/1-1797                                                                 PP *********************.**********************************.*****************.***.****.***.*********************************************..............9999***********.*************************.*********..
U23936.1/1-1878                                                                         UACCUGGUUGAUCCUGCCAGU.AGUCAUAUGCUUGUCUAAAAGAUUAAGCCAUGCA.UGUCUAAGUAUAAACUG.UUU.AUACaAGU.GAAACUGCGAAUGGCUCAUUAAAUCAGUUAUAAUUUAUUUGAUAGua...........ccCUUUUACUACUUGG.AUAACCGUGGUAAUUCUAGAGCUAA.UACAUGCAC..
#=GR U23936.1/1-1878                                                                 PP *********************.**********************************.*****************.***.***978**.*********************************************99...........99899***********.*************************.*******99..
AF164128.1/1-1771                                                                       AACCUGGUUGAUCCUGCCAGU.AGUCAUAUGCUUGUCUCAAAGACUAAGCCAUGCA.UGUCUAAGUAUAAAUGU.--U.AUAC.AGU.GAAACUGCGAAUGGCUCAUUAAAACAGUUAUAGUUUAUUUGAUAA...............UCAAAUUUACAUGG.AUAACCGUGGUAAUUCUAGAGCUAA.UACAUGCUG..
#=GR AF164128.1/1-1771                                                               PP *********************.**********************************.***************87...8.89**.***.*********************************************...............**************.*************************.*********..
U33133.1/1-1769                                                                         CACCUGGUUGAUCCUGCCAGU.GGU-AUAUGCUUGUCUCAAGGACUAAGCCAUGCA.AGUGUAAGUAUGAGUGA.AUU.GUAC.AAC.GAAACUGCGAAUGGCUCGGUAAAACAGCUAUAGUUUCUUCGAUGG...............U--AAACUACUCGG.AUAACCGUAGUAAUUCUAGAGCUAA.UACGUGCCC..
#=GR U33133.1/1-1769                                                                 PP *********************.***.******************************.*****************.***.****.***.*******************************************99...............4..679********.*************************.*********..
AF342743.1/1-1790                                                                       AACCUGGUUGAUCCUGCCAGU.AGUGAUAUGCUUGUCUCAAGGACUAAGCCAUGCA.AGUGUAAGUAUAAGUAA.UUU.UUAC.GAC.GAAACUGCGAAUGGCUCGGUAAAACAGCUAUAGUUUCUUCGAUGC...............UAACUACUACUCGG.AUAACCGUAGUAAUUCUAGAGCUAA.UACGUGCCA..
#=GR AF342743.1/1-1790                                                               PP *********************.**********************************.*****************.***.****.***.*********************************************...............**************.*************************.*********..
M60302.1/1-1787                                                                         UAUCUGGUUGAUCCUGCCAGU.AGUCAUAUGCUUGUCUCAAAGAUUAAGCCAUGCA.UGUCUAAGUAUAAGCAA.UUU.AUAC.AGU.GAAACUGCGAAUGGCUCAUUAAAUCAGUUAUCGUUUAUUUGAUAG..............uACCUUACUACUUGG.AUAACCGUGGUAAUUCUAGAGCUAA.UACAUGCUU..
#=GR M60302.1/1-1787                                                                 PP *********************.**********************************.*****************.***.****.***.*********************************************..............9999***********.*************************.*********..
L26184.1/2-1786                                                                         AACCUGGUUGAUCCUGCCAGU.GGU-AUAUGCUUGUCUCAAAGACUAAGCCAUGCA.AGUCUAAGUAUGAGGAA.UAA.UUAA.GAC.GAAACUGCGAAUGGCUCGGUAAAACAGCAAUAAUUUCUUCGGUGA...............UUUUUACUACUCGG.AUAAUCGUAGUAAUUCUAGAGCUAA.UACGUGCCA..
#=GR L26184.1/2-1786                                                                 PP *********************.***.******************************.*****************.***.****.***.*********************************************...............**************.*************************.*********..
X00755.1/1-1812                                                                         UACCUGGUUGAUCCUGCCAGU.AGUCAUAUGCUUGUCUCAAAGAUUAAGCCAUGCA.UGUGCAAGUAUGAACUA.AUUcGAAC.UGU.GAAACUGCGAAUGGCUCAUUAAAUCAGUUAUAGUUUGUUUGAUGG...............UACGUGCUACUCGG.AUAACCGUAGUAAUUCUAGAGCUAA.UACGUGCAA..
#=GR X00755.1/1-1812                                                                 PP *********************.**********************************.****************9.55538999.***.*********************************************...............**************.*************************.*********..
L19079.1/1-1711                                                                         AACCUGGUUGAUCCUGCCAGU.AGUCAUAUGCUUGUCUCAAAGAUUAAGCCAUGCA.UGUCUAAGUACAAGCUU.UU-.-UAC.GGU.GAAACUGCGAAUGGCUCAUUAAAACAGUUAUAGUUUAUUUGGUAU...............-UCUUUUUCCAUGG.AUAACCGUGCUAAUUGUAGGGCUAA.UACACGUUG..
#=GR L19079.1/1-1711                                                                 PP *********************.**********************************.***************87.55...59*.***.*******************************************98................56777899*****.*************************.*******99..
L10823.1/1-1780                                                                         AACCUGGUUGAUCCUGCCAGU.AGUCAUAUGCUUGUCUCAAAGAUUAAGCCAUGCA.UGUCUAAGUAUAAAUAGcUUU.GUAC.UGU.GAAACUGCGAAUGGCUCAUUAAAUCAGUUAUAGUUUAUUUGAUAG...............UGUUUACUACAUGG.AUAACCGUGGUAAUUCUAGAGCUAA.UACAUGCGA..
#=GR L10823.1/1-1780                                                                 PP *********************.**********************************.****************98999.****.***.*********************************************...............**************.*************************.*********..
X54266.1/1-1822                                                                         AACCUGGUUGAUCCUGCCAGU.AGUCAUACGCUUGUCUCAAAGAUUAAGCCAUGCA.UGUCUAAGUAUAAACAAcUUU.GUAC.UGU.GAAACUGCGAAUGGCUCAUUAUAUCAGUUAUAGUCUACUCGAUAG..............uACCUUACUACUUGG.AUAACCGUAGUAAUUCUAGAGCUAA.UACAUGCGC..
#=GR X54266.1/1-1822                                                                 PP *********************.**********************************.*****************9999.****.***.*********************************************..............9999***********.*************************.*********..
X81811.1/1-1817                                                                         AACCUGGUUGAUCCGGCCAGU.AGUCAUAUGCUUGUCUCAAAGAUUAAGCCAUGCA.UGUCUAAGUAUAAGCAAcUUU.AUAC.UGC.GAAACUGCGUACAGCUCAUUAUAUCAGCAAUAAUUUAUUUGAUGG..............uUUCUUACUACUUGG.AUAACCGUAGUAAUUCUAGAGCUAA.UACAUGCGC..
#=GR X81811.1/1-1817                                                                 PP *********************.**********************************.*****************9999.****.***.*********************************************..............999************.*************************.*********..
X04971.1/1-1795                                                                         UACCUGGUUGAUUCUGCCAGU.AGUCAUAUGCUUGUCUCAAAGAUUAAGCCAUGCA.UGUCUAAGUUUAAGCAA.-UU.AAAC.CGC.GAAACUGCGAAUGGCUCAUUAAAUCAGUUAUAGUUUAUUUGAUAG..............uACCUUACUACAUGG.AUAACCGUGGUAAUUCUAGAGCUAA.UACAUGCUA..
#=GR X04971.1/1-1795                                                                 PP *********************.**********************************.***************99..78.89**.***.*********************************************..............9999***********.*************************.*********..
U33180.1/1-1792                                                                         AACCUGGUUGAUCCUGCCAGU.AGUCAUAUGCUUGUCUCAAAGAUUAAGCCAUGCA.UGUCUAUGUAUAAAUUA.UU-.UUAC.GAU.GAGACUGCGAAUGGCUCAUUAAAUCAGUUAUCGUUUAUUUGAAUAu.............gACCCUACUA-CUGG.AUAACCGUAGUAAUUCUAGAGCUAA.UACAUAUAAcc
#=GR U33180.1/1-1792                                                                 PP *********************.**********************************.***************99.65..59**.***.********************************************99.............9999******.69**.*************************.***86543311
M54937.1/1-1901                                                                         UACCUGGUUGAUCCUGCCAGU.AGUCAUAUGCUUGUCUAAAAGAUUAAGCCAUGCA.UGUCUAAGUAUAAACUGcUUU.AUACaAGU.GAAACUGCGAAUGGCUCAUUAAAUCAGUUAUAAUUUAUUUGAUAGua...........ccCCAUUACUACUUGG.AUAACCGUGGUAAUUCUAGAGCUAA.UACAUGCAC..
#=GR M54937.1/1-1901                                                                 PP *********************.**********************************.**************9666999.**99559*.*********************************************99...........99999***********.*************************.*******97..
X53485.1/1-1771                                                                         AACCUGGUUGAUCCUGCCAGU.AGUCAUAUGCUUGUCUCAAAGACUAAGCCAUGCA.UGUCUAAGUAUAAAUGC.--U.AUAC.AGU.GAAACUGCGAAUGGCUCAUUAAAACAGUUAUAGUUUAUUUGAUAA...............UCAAAUUUACAUGG.AUAACCGUGGUAAUUCUAGAGCUAA.UACAUGCUG..
#=GR X53485.1/1-1771                                                                 PP *********************.**********************************.***************98...7.88**.***.*********************************************...............**************.*************************.*********..
X85395.1/1-1798                                                                         AACCUGGUUGAUCCUGCCAGU.AGUCAUACGCUCGUCUCAAAGAUUAAGCCAUGCA.UGUGUAAGUAUAAGAUA.CUU.---U.AUC.GAAACUGCGGACGGCUCAUUAUAUCAGUUAUAGUUUAUUUGAUAA..............uCCCUCACUACUUGG.AUAACCGUAGUAAUUCUAGAGCUAA.UAUAUGCAU..
#=GR X85395.1/1-1798                                                                 PP *********************.**********************************.****************9.776....5.6**.*********************************************..............888999*********.*************************.*********..
AF026045.1/1-1764                                                                       CACCUGGUUGAUCCUGCCAGU.GGU-AUAUGCUUGUCUCAAGGACUAAGCCAUGCA.AGUGUAAGUAUAAGUAA.UU-.UUAC.GAC.AAAACUGCGAAUGGCUCGGUAAAACAGCUAUAGUUUCUUCGAUGG...............UACCUACUACUCGG.AUAACCGUAGUAAUUCUAGAGCUAA.UACGUGCCA..
#=GR AF026045.1/1-1764                                                               PP *********************.***.******************************.***************99.65..59**.***.*********************************************...............**************.*************************.*********..
D29950.1/1-1830                                                                         ---------------------.----------------CAAAGAUUAAGCCAUGCAuUGUCUAAGUAUAAACAAaUUU.AUAC.AGU.GAAACUGCGAAUGGCUCAUUAUAUCAGUUAUAAUUUAUUUGAUGAu............acCUUUUACUACUUGG.AUAACCGUGGUAAUUCUAGAGCUAA.UACAUGCAA..
#=GR D29950.1/1-1830                                                                 PP ......................................*****************978***************98889.****.***.*********************************************9............988999**********.*************************.*******99..
AF026048.1/1-1769                                                                       CACCUGGUUGAUCCUGCCAGU.GGU-AUAUGCUUGUCUCAAGGACUAAGCCAUGCA.AGUGUAAGUAUAAGUAA.UCU.-UAC.GAC.GAAACUGCGAAUGGCUCGGUAAAACAGUUAUAGUUUCUUCGAUGU...............UACCUACUACUCGG.AUAACCGUAGUAAUUCUAGAGCUAA.UACGUGCCA..
#=GR AF026048.1/1-1769                                                               PP *********************.***.******************************.***************99.655..9**.***.*********************************************...............**************.*************************.*********..
X77703.1/1-1790                                                                         AACCUGGUUGAUCCUGCCAGU.AGUCAUACGCUCGUCUCAAAGAUUAAGCCAUGCA.UGUCUAAGUAUAAAUC-.-UC.AUAC.UUU.GAAACUGCGAAUGGCUCAUUAUAUCAGUUAUAGUUUAUUUGAUAG..............uCCCUUACUACUUGG.AUAACCGUAGUAAUUCUAGAGCUAA.CACAUGCAU..
#=GR X77703.1/1-1790                                                                 PP *********************.**********************************.**********988775...57.89**.***.*********************************************..............8899***********.*************************.*********..
U09621.1/1-1770                                                                         CACCUGGUUGAUCCUGCCAGU.GGU-AUAUGCUUGUCUCAAGGACUAAGCCAUGCA.AGUGUAAGUAUGAGUGA.AUU.GUAC.AAC.GAAACUGCGAAUGGCUCGGUAAAACAGCUAUAGUUUCUUCGAUGA...............--UAUACUACUCGG.AUAACCGUAGUAAUUCUAGAGCUAA.UACGUGCCA..
#=GR U09621.1/1-1770                                                                 PP *********************.***.******************************.*****************.***.****.***.*******************************************97.................6899********.*************************.*********..
X85400.2/1-1799                                                                         AACCUGGUUGAUCCUGCCAGU.AGUCAUACGCUCGYCUCAAAGAUUAAGCCAUGCA.UGUCUAAGUAUAAGCAU.--U.AUAC.AGU.GAAACUGUGAAUGGCUCAUUAAAUCAGUCAUUAUCUACAUGAUAA...............UUCCUACUACUUGG.AUAACCGUAGUAAUUCUAGAGCUAA.UACAUGCAA..
#=GR X85400.2/1-1799                                                                 PP *********************.**********************************.***************87...8.89**.***.*********************************************...............**************.*************************.*********..
AF019071.1/72-1972                                                                      ---------------------.----------------------------------.-----------------.---.----.---.-------------GCUCAUUAAAUCAGUUAUAGUUUAUUUGAUGGuucc.......uuuaUUUUUACUACUUGG.AUAACCGUAGUAAUUCUAGAGCUAA.UACAUGCCC..
#=GR AF019071.1/72-1972                                                              PP .....................................................................................................************************************.......*9999999**********.*************************.*********..
AF164131.1/1-1772                                                                       AACCUGGUUGAUCCUGCCAGU.AGUCAUAUGCUUGUCUCAAAGACUAAGCCAUGCA.UGUCUAAGUAUAAAGGU.--U.AUAC.AAU.GAAACUGCGAAUGGCUCAUUAAAACAGUUAUAGUUUAUUUGAUAA...............UCGAAAUUACAUGG.AUAACCGUGGUAAUUCUAGAGCUAA.UACAUGCUG..
#=GR AF164131.1/1-1772                                                               PP *********************.**********************************.*************9876...8.89**.***.*********************************************...............**************.*************************.*********..
L26182.1/2-1764                                                                         AACCUGGUUGAUCCUGCCAGU.GGU-AUAUGCUUGUCUCAAGGACUAAGCCAUGCA.AGUCUAAGUAUGAGUGA.ACU.GUAC.AAC.GAAACUGCGAAUGGCUCGGUAAAACAGCUAUAAUUUCUUCGAUGG...............-UAAUACUACUCGG.AUAACCGUAGUAAUUCUAGAGCUAA.UACGUGCCG..
#=GR L26182.1/2-1764                                                                 PP *********************.***.******************************.*****************.***.****.***.*******************************************99................6789*********.*************************.********9..
SSU_rRNA_eukarya.dvex114581.+.1497.3234.[CEL,NA].[Metazoa,Default].RF01960.rRNA         --CCUGGUUGAUCCUGCCAGU.AGUCAUAUGCUUGUCUCGCAGAUUAAGCCAUGCA.UGUCUAAGUGUAAAUAU.UUU.--AC.AGU.GAAACUGCGGAUGGCUCAUUACAACAGUUAUUGUUUGCUUGGGGC...............AU-CUAC--UGCGG.AUAUCCGUGGAAAUCCUACAGUUAA.UACGUGUCA..
#=GR SSU_rRNA_eukarya.dvex114581.+.1497.3234.[CEL,NA].[Metazoa,Default].RF01960.rRNA PP ..*******************.**********************************.***************98.665...99.9**.*******************************************87...............43.3344..458**.*************************.****99987..
#=GC SS_cons                                                                            :::<<<<<_______>>>>>,.{{{-{{{{{{{,{{{{{{{{{-----{{{-{{{,.,<<---<<<----<<__.___.____._>>.--->>>>>,,,,,,[[[,,,,,,((((--((--((----((((,,...............,,,,,,,,,<<<<-.---<<<<<<<_____>>>>>>>---.-->>>>,,,..
#=GC RF                                                                                 AAcCuGGuUGAUCCUgCCaGU.agucauacGCuUgucuugaaGAuUAAGCCAuGCA.uGucUAaGuAUAAacaa.uUU.AUAc.agu.GAAaCugCGAAUGGCuCAuUAAAaCaGUUAuAguuUAUUuGauag...............uaauuAcUACauGG.AUAgCuguaGUAAUUCuagaGcUAA.UACauGCaa..

AF026042.1/15-1915                                                                      ..ACA..CGCGG...GG--..............-CAA..---CCCGUGGUACCAAUUAGAUAUCAA.GCCAAC...A---..--U-...-----............AUGG.UGAUUCAUGAUUGUUUU.UC.....UGAUCGC....-.-.-AC...GCGCA...GU-.-GCGACGCAUCGUUCAAGUUUCUGA..CCUA
#=GR AF026042.1/15-1915                                                              PP ..***..*****...88.................333.....6***********************.*****9...6.......3.....................6***.*****************.**.....*******.........99...99999...99...************************..****
U09618.1/1-1770                                                                         ..CUA.aAACGG...UG--..............----..AAAACCGUGGUAUAAAUUGGAGAUACAaACCAAU...G---..----...----U............UUGG.UGAUUCACAAUUUCUUU.UC.....UGAUUGC....A.A.UCA...UGUUU...---.UGCGACACAUCGUUCAAAUUUCUGA..CCUA
#=GR U09618.1/1-1770                                                                 PP ..655.599999...66......................23479999*************9998766*****9...7................3............8***.*****************.**.....*******....6.5.554...44444.......4************************..****
Z14139.1/2-1765                                                                         ..CAA..CGCGG...GGU-..............----..-AACCCGUGGUACAAGUUAGAUAACAG.GCCGAC...G---..----...----C............UUGA.CGAUUCAUAACUUUUUU.UC.....UGAUCGC....-.-.-GC...CUUGU...GC-.-GCGACGCAUCGUUCAAAUUUCUGA..CCUA
#=GR Z14139.1/2-1765                                                                 PP ..***..*****...994......................446***********************.*****9...6................3............8***.*****************.**.....*******.........**...*****...**...************************..****
AF113427.1/1-1728                                                                       ..AAA.aACCCA...AAC-..............UUAC..-GAAUGGGUGCACUUAUUAGAUAAA--.GCCAAC..g-CUGggUAAAa.cCAGU-uu.......cccUUGG.UGAUUCAUAAUAAUUUA.GC.....GGAUCGC....A.U.GGC...CUUGU...GCU.AGCGACAGUCCACUCGAUUUUCUGC..CCUA
#=GR AF113427.1/1-1728                                                               PP ..988.8*****...**9...............9999...9******************99765...******..5.4444433335.44444.49.......99*****.*****************.**.....*******....*.*.***...*****...***.*************************..****
AF164133.1/1-1771                                                                       ..UUA..AGCCU...GACU..............UUUA..GGAAGGGCUGUAUUUAUUAGAUAACAA.AUCAAU...AUUC..CUCG...-UGUCua........uuGUGA.UGACUCAUAAUAACUGA.UC.....GAAUCGC....A.U.GGG...CUUUG...CCC.-GCGAUACAUCAUUCAAGUUUCUGC..CCCA
#=GR AF164133.1/1-1771                                                               PP ..***..*****...****..............****..***************************.******...8877..7774....333346........88****.*****************.**.....*******....9.8.888...88888...888..************************..****
X70803.1/1-1816                                                                         ..CAA..GUCCC...GACU..............UCU-..GGAAGGGAUGUAUUUAUUAGACAAAAA.ACCAACa.cGGUG..GGUU...CACGCccucc.gaucccUUGG.UGAUUCAUAAUAACUUC.UC.....GAAUCGC....A.U.GGC...UUCAU...GCC.GGCGAUGCUUCAUUCAAAUUUCUGC..CCUA
#=GR X70803.1/1-1816                                                                 PP ..***..*****...****..............999...***************************.*****98.84555..5555...5554455689.9*********.*****************.**.....*******....*.*.***...*****...***.*************************..****
L05428.1/1-1805                                                                         ..AAA.aGCCCC...GACU..............UCU-..GGAAGGGGUGUAUUUAUUAGAUAAAAA.ACCAAU...GGGU..UUCG...GCCCUc..........uAUGG.UGAAUCAUAAUAACUUC.UC.....GAAUCGC....A.U.GGC...CUUGU...GCC.GGCGAUGCUUCAUUCAAAUAUCUGC..CCUA
#=GR L05428.1/1-1805                                                                 PP ..888.79****...****..............999...***************************.******...****..****...***999..........9****.*****************.**.....*******....*.*.***...*****...***.*************************..****
X17062.1/3691-5494                                                                      ..CAA..ACCCC...GACU..............UCU-..GGAAGGGAUGCAUUUAUUAGAUAAAAG.GUCGAC...GCGGgcUCUGu.gCUGCU............CUGA.UGAUUCAUGAUAACUCG.AC.....GGAUCGC....A.U.GGC..cUUUGU...GCU.GGCGACGCAUCAUUCAAAUUUCUGC..CCUA
#=GR X17062.1/3691-5494                                                              PP ..***..*****...****..............999...***************************.******...77774344445.455555............9***.*****************.**.....*******....*.*.***..445667...***.*************************..****
L26183.1/2-1778                                                                         ..UAC..GGCGA...GGU-..............UUU-..-ACCUCGUGGUACUAAUUGGAGAUACAaACCAAU...G---..----...----U............UUGG.UGAUUCACACUUAUUUU.UC.....UGAUUGC....-.-.ACA...UUUUU...UGU.-GCGACGCAUCGUUCAAAUUUCUGA..CCUA
#=GR L26183.1/2-1778                                                                 PP ..***..****9...864...............444....336*****************9998766*****9...7................3............8***.*****************.**.....******9........555...66666...555..9***********************..****
AF261665.1/1-1796                                                                       ..AAA.aGCCCC...GACU..............UCU-..GGGAGGGGUGUAUUUAUUAGAUAAAAA.ACCAAU...GGGU..GCAA...GCCCUc..........uAUGG.UGAUUCAUAAUAACUUC.UC.....GAAUCGC....A.U.GGC...CUUGC...GCC.GGCGAUGCUUCAUUCAAAUAUCUGC..CCUA
#=GR AF261665.1/1-1796                                                               PP ..888.79****...****..............*99...6779***********************.******...9999..9999...999999..........9****.*****************.**.....*******....*.*.***...*****...***.*************************..****
AF203893.1/1-1792                                                                       ..CAA..AAUGAggcGAGC..............AAUC..GUUCUCGUGGUACAAAAUAGAGAUACA.ACCCA-...--GU..UUUU...AC---............-UGG.UGAUUCAUACUUUUUU-.-C.....UGAUCAC....-.-.-AC..uUUUAU...GUG.UGUGACGCUCCGAUCAAAUUUCUGA..CCUA
#=GR AF203893.1/1-1792                                                               PP ..***..*****5444555..............5555..5568***********************.*9974......55..6666...65................6**.***********99877...8.....89*****.........67..335556...666.6************************..****
X68483.1/1-1797                                                                         ..CAA..AUCCC...GACU..............UCU-..GGAAGGGAUGUAUUUAUUAGAUAAAAA.ACCAAC..aCCGG..GCAA...CCGGAuc........ccUUGG.UGAUUCAUAAUAACUUC.UC.....GAAUCGC....A.U.GGC...UUUAC...GCC.GGCGAUGCUUCAUUCAAAUUUCUGC..CCUA
#=GR X68483.1/1-1797                                                                 PP ..***..*****...****..............999...***************************.******..66777..8888...777777*........******.*****************.**.....*******....*.*.***...*****...***.*************************..****
AF164127.1/1-1771                                                                       ..GUU..AGCCU...GACU..............UUUA..GGAAGGGCUGUAUUUAUUAGAUAACAA.AUCAAU...AUUC..CCC-...GUGUCua........uuGUGA.CGACUCAUAAUAACUGA.UC.....GAAUCGC....A.U.GGG...CUUUG...CCC.-GCGAUACAUCAUUCAAGUUUCUGC..CCCA
#=GR AF164127.1/1-1771                                                               PP ..***..*****...****..............****..***************************.******...8877..666....3334346........889***.*****************.**.....*******....9.8.888...88888...888..************************..****
DQ514849.1/1-1761                                                                       ..CAU..GACCC...GACUu............cACUU..GGAAGGGUUGUAUUUAUUAGGUAAAA-.ACCAAC...UCCC..UUCG...GGGAUg.........ccGUGG.UGAUUCAUAAUAACUUU.GC.....GAAUCGC....A.U.GGC...UCUAU...GCC.GGCGAUGGAUCAUUGAAGUUUCUGC..CCUA
#=GR DQ514849.1/1-1761                                                               PP ..***..*****...****5............44456..**********************9988..******...****..****...***99*.........******.*****************.**.....*******....*.*.***...*****...***.*************************..****
M87330.1/1-1805                                                                         ..CAA..GGCCC...GACU..............UC--..GGAAGGGUUGUAUUUAUUAGAUUACAAaACCAUC...CCUC.uUUUA...GAGGCua........guGUGG.UGAAUCAUGAUAAGUUU.GC.....GGAUCGC....A.U.GGC...UCCAU...GCC.GGCGACAGAUCAUAUAAGUUUCUGC..CCUA
#=GR M87330.1/1-1805                                                                 PP ..***..*****...***7..............54....7********************8776655******...7777.33444...777767*........*99***.*****************.**.....*******....*.*.***...*****...***.*************************..****
AF164135.1/1-1772                                                                       ..GUU..AGCCU...GACU..............UUUG.aGGAAGGGCUGUAUUUAUUAGAUAACAA.AUCAAU...AUUC..CCC-...GUGUCua........uuGUGA.UGACUCAUAAUAACUGA.UC.....GAAUCGC....A.U.GGG...CUUUG...CCC.-GCGAUACAUCAUUCAAGUUUCUGC..CCCA
#=GR AF164135.1/1-1772                                                               PP ..***..*****...****..............6654.28899***********************.******...8877..666....3334346........889***.*****************.**.....*******....9.8.888...88888...888..************************..****
D63698.1/1-1761                                                                         ..AAA..ACCUC...GACU..............UC--..GGAAGGGGUGUAUUUAUUAGAUAAAAA.ACCAAU...GCCC..UUCG...GGGCUc..........cUUGG.UGAUUCAUAAUAACUUA.AC.....GAAUCGC....A.U.GGC...CUUGC...GCC.GGCGAUGGUUCAUUCAAAUUUCUGC..CCUA
#=GR D63698.1/1-1761                                                                 PP ..***..*****...***7..............54....7**************************.******...****..****...***99*..........*****.*****************.**.....*******....*.*.***...*****...***.*************************..****
U21217.1/2-1758                                                                         ..CAA..CGCCC...GAC-..............UCAC..-GAAGGGUGGUAUUUAUUAGUUUUAA-.ACCAAU...-CGG..CUUG...CCGUU...........uUUGG.UGAAUCAUAGUAACUUU.UC.....GGAUCGC....A.U.GGC...-UUCG...GCC.GGCGACAAAUCAUUCAAAUAUCUGC..CCUA
#=GR U21217.1/2-1758                                                                 PP ..***..*****...***...............9999...*******************999988..*****9....999..9999...99988...........99***.*****************.**.....*******....*.*.***....7788...***.*************************..****
L26181.1/2-1771                                                                         ..CAA..CGCGA...GGU-..............----..-AACUCGUGGUACCAAUCAGAUAUCAA.ACCAAU...G---..--U-...-----............GUGG.UGAUUCAUGAUUUUUUU.UC.....UGAUCGC....-.-.-UC...-GUAA...GA-.-GCGACGCAUCGUUCAAAUUUCUGA..CCUA
#=GR L26181.1/2-1771                                                                 PP ..***..*****...994......................446***********************.*****9...6.......3.....................6***.*****************.**.....*******.........66....5666...76...************************..****
Z14140.1/2-1777                                                                         ..UAA..AGCGA...--CA..............UUUA..UG--UCGUGGUAUAAAUUGGAGAUACAaACCAAU...G---..----...----U............UUGG.UGAUUCACAAUUUCUUU.UC.....UGAUCGC....-.-.-AC...-GUUA...GU-.-GCGACGCAUCGUUCAAAUUUCUGA..CCUA
#=GR Z14140.1/2-1777                                                                 PP ..***..99999.....99..............9999..99..999**************9998766*****9...7................3............8***.*****************.**.....*******.........88....5566...88...************************..****
M33639.1/2-1782                                                                         ..ACA..CAGCG...--AC..............GCAA..GU---CGUGGUACAAAUUAGAUACACAaGCCAGC...U---..-UUU...-----............UUGG.UGAUUCUAGAUUUUUUU.UC.....UGAUCGC....A.-.--C...AUUGU...---.UGCGACGCACCGUUCAAAUUUCUGA..CCUA
#=GR M33639.1/2-1782                                                                 PP ..999..76443.....45..............6777..54...4589**************98776999999...6......555....................8***.*****************.**.....*******....4.....3...34433.......3************************..****
AF164129.1/1-1768                                                                       ..GUU..AGCCU...GACU..............UCAA..GGAAAGGCUGUAUUUAUUAGAUAACAA.ACCAAU...AUUC..CUCG...-UGUCua........uuGUGA.UGAUUCAUAAUAACUGA.UC.....GAAUCGC....A.U.AGU...CUUUG...GCU.-GCGAUACAUCAUUCAAGUUUCUGC..CCCA
#=GR AF164129.1/1-1768                                                               PP ..***..*****...****..............****..***************************.******...8877..7774....333346........889***.*****************.**.....*******....*.9.999...99999...999..************************..****
X85396.1/1-1802                                                                         ..CAA..UACCC...AACU.............gUUCG.cGGAAGGGUAGUAUUUAUUAGGUAUAG-.ACCAAC...CCUC..UUCG...GAGGUg.........cuUUGG.UGAUUCAUAAUAACUUU.UC.....GAAUCGC....A.U.GGC...UCCAU...GCC.GGCGAUGGAUCAUUCAAGUUUCUGC..CCUA
#=GR X85396.1/1-1802                                                                 PP ..***..*****...****.............95555.6***********************998..******...****..****...***99*.........******.*****************.**.....*******....*.*.***...*****...***.*************************..****
AF164125.1/1-1770                                                                       ..GUU..AGCCU...GACU..............UUUA..GGAAGGGCUGUAUUUAUUAGAUAACAA.AUCAAU...AUUC..CUCG...-UGUCua........uuGUGA.UGACUCAUAAUAACUGA.UC.....GAAUCGC....A.U.GGG...CUUUG...CCC.-GCGAUAAAUCAUUCAAGUUUCUGC..CCCA
#=GR AF164125.1/1-1770                                                               PP ..***..*****...****..............****..***************************.******...8877..7774....333346........88****.*****************.**.....*******....9.8.888...88888...888..************************..****
U09048.1/1-1801                                                                         ..UAA..AACUU...AUCU..............UUGG..GGAAAGGUUGUGGUCGUUAGUUACAGA.ACCAAUu.cAAGC..UAU-...GCUUGga.......cacUUGAaUGAUUCACAAUGACAAA.-U.....GAAUUAC....A.U.GGC...-AACA...GCU.GGUGAUAAUUCAUUCCAGUUUCUGA..CCUA
#=GR U09048.1/1-1801                                                                 PP ..***..*****...****..............****..************************999.8888885.43333..555....3333345.......89988866*************9875..6.....9******....*.*.***....6778...***.*************************..****
L26190.1/2-1769                                                                         ..CAA..GGCA-...--AC..............UUUU..G---UCGUGGUAUAAAUUGGAGAUACAaACCAAU...A---..----...----U............UUGG.UGAUUCACGAUUUCUUU.UC.....UGAUCGC....-.-.-AC...--UAU...GU-.-GCGACGCAUCGUUCAAAUUUCUGA..CCUA
#=GR L26190.1/2-1769                                                                 PP ..**9..7775......46..............7887..6...56799************9998766*****9...7................3............7***.*****************.**.....*******.........77.....445...77...************************..****
AF026040.1/1-1770                                                                       ..CAA..CGCGG...GG--..............-CAA..---CCCGUGGUACCAAUCAGAUAUCAA.ACCAAU...G---..--U-...-----............GUGG.UGAUUCAUGAUUUUUUU.UC.....UGAUCGC....-.-.-AC...-GCAA...GU-.-GCGACGCAUCGUUCAAAUUUCUGA..CCUA
#=GR AF026040.1/1-1770                                                               PP ..***..*****...88.................333.....6***********************.*****9...6.......3.....................6***.*****************.**.....*******.........88....6777...88...************************..****
AF164134.1/1-1773                                                                       ..GUU..AGCCU...GACU..............UUUA..GGAAGGGCUGUAUUUAUUAGAUAACAA.ACCAAU...AUUC..CUCG...-UGUCua........uuGUGA.CGACUCAUAAUAACUGA.UC.....GAAUCGC....A.U.GGA...CUUUG...UCC.-GCGAUACAUCAUUCAAGUUUCUGC..CCCA
#=GR AF164134.1/1-1773                                                               PP ..***..*****...****..............****..***************************.******...8877..7774....333346........889***.*****************.**.....*******....*.9.999...99999...999..************************..****
AF164122.1/1-1774                                                                       ..UUU..AGCCU...GACU..............UUUA..GGAAGGGCUGUAUUUAUUAGAUAACAA.ACCAAU...AUUC..CUUG...-UGUCua........uuGUGA.UGACUCAUAAUAACUGA.UC.....GAAUCGC....A.U.GGA...CUUUG...UCC.-GCGAUACAUCAUUCAAGUUUCUGC..CCCA
#=GR AF164122.1/1-1774                                                               PP ..***..*****...****..............****..***************************.******...7777..6663....333346........789***.*****************.**.....*******....*.9.999...99999...999..************************..****
L26189.1/2-1795                                                                         ..ACA..CGCCC...GAC-..............UCAC..-GAAGGGUGGCAUUUACUGGACUCAAA.ACCAAU...CGGG..CUUG...CCCGUu..........uUUGG.UGAAUCACGGUAACUUC.U-.....GGAUCGC....A.U.GGC...CUUGC...GCC.GGCGACAGAUCAUUCAAAUUUCUGC..CCUA
#=GR L26189.1/2-1795                                                                 PP ..***..*****...***...............9999...**************************.******...****..****...***999..........9****.**************986.5......899****....*.*.***...*****...***.*************************..****
L29455.1/1-1809                                                                         ..AAA..GUCCC...GACU..............UUUC..GGAAGGGAUGUAUUUAUUAGAUAAAAA.ACCAAU..g-CGA.gUUAAcccUCGGUu.........ucUUGG.UGAUUCAUAAUAACUUU.GC.....GAAUCGU....A.U.GAC...AUUUU...GUC.GACGAUGAUUCAUUCAAAUUUCUGC..CCUA
#=GR L29455.1/1-1809                                                                 PP ..***..*****...****..............****..***************************.******..5.555.34444454444447.........88****.*****************.**.....*******....*.*.***...*****...***.*************************..****
AF164132.1/1-1772                                                                       ..GUU..AGCCU...GACU..............UUUA..GGAAGGGCUGUAUUUAUUAGAUAACAA.ACCAAU...AUUC..CUUG...-UGUCua........uuGUGA.CGACUCAUAAUAACUGA.UC.....GAAUCGC....A.U.GGA...CUUUG...UCC.-GCGAUAAAUCAUUCAAGUUUCUGC..CCCA
#=GR AF164132.1/1-1772                                                               PP ..***..*****...****..............****..***************************.******...7777..6663....333346........779***.*****************.**.....*******....*.9.999...99999...999..************************..****
AF164124.1/1-1770                                                                       ..UUA..AGCCC...GACU..............UUGA..GGAAGGGCUGUAUUUAUUAGAUAACAA.AUCAAU...AUUC..CUUG...-UGUCua........uuGUGA.UGACUCAUAAUAACUGA.UC.....GAAUCGC....A.U.GGG...CUUUG...CCC.-GCGAUACAUCAUUCAAGUUUCUGC..CCCA
#=GR AF164124.1/1-1770                                                               PP ..***..*****...****..............****..***************************.******...7777..6663....333346........78****.*****************.**.....*******....9.8.888...88888...888..************************..****
X59604.1/228-1920                                                                       ..GA-..-----...GGCC..............UUUU..GGCG-----GCGUUUAUUAGUUCGUUA.ACCACU...U---..-UUU...-----............CUGG.UGAUUCAUAAUAAACUU.GC.....GAAUCGC....-.-.---...-UUUU...---.-GCGAUGUUCCAUUCAAGUUUCUGC..CCCA
#=GR X59604.1/228-1920                                                               PP ..99...........7799..............9999..**88.....******************.****99...6......555....................7***.*****************.**.....*******...............999*........************************..****
AF006089.1/1-1840                                                                       ..CAA.aUGCGG...G-GU..............UUCG..GCU-CCGUGGUGCCAAUUAGAUAACAAcACCAAC...A---..----...----U............UUGG.UGAUUCAUAAUUUUCUU.UC.....UGAUCGC....-.U.GCA...UGCAU...UGC.GGCGACGCAUCGUUCAAAUUUCUGA..CCUA
#=GR AF006089.1/1-1840                                                               PP ..988.577777...6.66..............7777..665.77777***************9999*****9...7................3............7***.*****************.**.....*******......*.***...*****...***.*************************..****
X85386.2/1-1800                                                                         ..CAA..UACCC...AACU.............gUUCG.cGGAAGGGUAGUAUUUAUUAGAUAGAA-.ACCAAC...CCUC..CUCG...GAGGUg.........auGUGG.UGAUUCAUAAUAACUCU.GC.....GAAUCGC....A.U.GGC...UCCAU...GCC.GGCGAUGGAUCAUUCAAGUUUCUGC..CCUA
#=GR X85386.2/1-1800                                                                 PP ..***..*****...****.............95555.6***********************998..******...****..****...***999.........99****.*****************.**.....*******....*.*.***...*****...***.*************************..****
X81901.1/1-1801                                                                         ..CGA..GACCC...GACU..............UCU-..GGAAGGGUUGUAUUUAUUAGAGCAAAA.ACCAACu.c-UGG..GCAA...CCCGGau........ccUUGG.UGAUUCAUGAUAACUUG.UC.....GGAU-GC....A.U.GGC...UUUAU...GCC.GGCGACGCUUCAUUCAAAUUUCUGC..CCUA
#=GR X81901.1/1-1801                                                                 PP ..***..*****...****..............999...***************************.******6.3.344..4555...4444447........******.*****************.**.....***8.**....*.*.***...*****...***.*************************..****
AF113440.1/1-1753                                                                       ..AAA.aGCCCU...GAC-..............UUAC..-GAAGGGGUGCACUUAUUAGAUAAA--.ACCAACg.cGGGG..UAAA..aCCUGUu.........ucUUGG.UGAAUCAUAAUAAUUAA.GC.....GGAUCGC....A.U.GGC...CUUGU...GCC.GGCGACGGUCCACUCGAUUUUCUGC..CCUA
#=GR AF113440.1/1-1753                                                               PP ..998.678888...999...............9999...9******************99765...******7.53333..4444..4444447.........99****.*****************.**.....*******....*.*.***...*****...***.*************************..****
X77705.2/1-1812                                                                         ..AAA..GUCUU...GACUau.........ccu-UGGauAGAAGAGAUGCAUUUAUCAGAACUAAA.GCCAAC...CCUC..CUUG...GAGGAaa........uaUUGG.UGAUUCAUGAUAASUUA.GU.....GGAUUGU....A.U.GGU...UUCAU...ACUuGAUGACACAUCAUCCAAGUUUCCGC..CCUA
#=GR X77705.2/1-1812                                                                 PP ..***..*****...*****9.........984.43358***************************.******...****..****...***999*........******.*****************.**.....*******....*.*.***...*****...*9549************************..****
L26196.1/2-1769                                                                         ..CAA..CACGG...CG--..............-UAA..---GCCGUGGUACAAAUCAGAUAUCAA.ACCAAU...A---..--C-...-----............GUGG.UGAUUCAUGAUUUUUUU.UC.....UGAUCGC....-.-.-AC...UC--U...GU-.-GCGACGCAUCGUUCAAGUUUCUGA..CCUA
#=GR L26196.1/2-1769                                                                 PP ..***..****9...55.................444.....39**********************.*****9...5.......4.....................6***.*****************.**.....*******.........77...44..4...77...************************..****
X85402.2/1-1780                                                                         ..AAA..AAUCU...GAC-..............U-UC..-GGAAGAUUGUAUUUAUUAGGUAUCAA.ACCAUC...-CUC..GUUU...GAGUA...........uAUGG.UGAUUCAUGAUAUUGGA.AU.....GGAUCAU....A.C.AGC...UUUAA...GCU.GUUGACAAGUCAUAUAAGUUUCUGC..CCUA
#=GR X85402.2/1-1780                                                                 PP ..***..*****...**9...............3.44...569***********************.****88....999..9999...99998...........89***.*****************.**.....*******....*.*.***...*****...***.*************************..****
X53486.1/1-1778                                                                         ..GUU..AGCCU...GACU.............uUUGU..GGAAGGGCUGUAUUUAUUAGAUAACAA.ACCAAU...AUUC..CCCG...-UGUCua........uuGUGA.CGACUCAUAAUAACUGA.UC.....GAAUCGC....A.U.GGA...CUUUG...UCC.-GCGAUACAUCAUUCAAGUUUCUGC..CCCA
#=GR X53486.1/1-1778                                                                 PP ..***..*****...***9.............45566..***************************.******...8877..6664....334346........889***.*****************.**.....*******....*.9.999...99999...999..************************..****
AF164123.1/1-1771                                                                       ..UUA..AGCCC...AACU..............UUUA..GGAAGGGCUGUAUUUAUUAGAUAACAA.ACCAAU...AUUC..CUUG...-UGUCua........uuGUGA.UGACUCAUAAUAACUGA.UC.....GAAUCGC....A.U.GGG...CUUUG...CCC.-GCGAUACAUCAUUCAAGUUUCUGC..CCCA
#=GR AF164123.1/1-1771                                                               PP ..***..*****...****..............****..***************************.******...7777..6663....333346........789***.*****************.**.....*******....9.8.888...88888...888..************************..****
X67238.1/1-1807                                                                         ..CAA..ACCCC...GACU..............UCU-..GGAAGGGAUGCAUUUAUUAGAUAAAAG.GUCGAC...GCGGgcUCUG..cCCGUUg.........cuGCGA.UGAUUCAUGAUAACUCG.AC.....GGAUCGC....A.C.GGC..cAUCGU...GCC.GGCGACGCAUCAUUCAAAUUUCUGC..CCUA
#=GR X67238.1/1-1807                                                                 PP ..***..*****...****..............999...***************************.******...6666445554..555555*.........*9****.*****************.**.....*******....*.*.***..556677...***.*************************..****
DQ831012.1/2-1786                                                                       ..AAAaaGCCCC...GACU..............UCU-..GGAAGGGGUGUAUUUAUUAGAUAAAA-.ACCAUC...-CUC..CUCG...GAGU-............UUGG.UGAUUCAUAAUAACUUC.UC.....GAAUCGC....A.C.GGC...CUUGU...GCU.GGCGAUGCUUCAUUCAAAUAUCUGC..CCUA
#=GR DQ831012.1/2-1786                                                               PP ..665559****...****..............999...**********************9998..****99....777..7777...7776.............5***.*****************.**.....*******....*.*.***...*****...***.*************************..****
L27634.1/1-1802                                                                         ..CAA..AGCCC...----..............AUUU..----GGGCUGUAUUUAUUAGAUAGAA-.ACCAAUg.cAGGG..UUUU...CCCUGgu.......guuGUGG.UGAGUCAUAAUAACUAA.GC.....GAAUCGC....AgU.GGC...-UUCG...GCC.GGCGAUGAAUCAUUCAAGUUUCUGC..CCUA
#=GR L27634.1/1-1802                                                                 PP ..***..***99.....................4566......99*****************998..******9.88999..9999...9998899.......**9****.*****************.**.....*******....77*.***....7788...***.*************************..****
AF164130.1/1-1775                                                                       ..GUU..AGCCU...GACU..............UUUG.aGGAAGGGCUGUAUUUAUUAGAUAACAA.ACCAAU...AUUC..CCCG...-UGUCua........uuGUGA.CGACUCAUAAUAACUGA.UC.....GAAUCGC....A.U.GGA...CUUUG...UCC.-GCGAUACAUCAUUCAAGUUUCUGC..CCCA
#=GR AF164130.1/1-1775                                                               PP ..***..*****...****..............6654.28899***********************.******...8877..6664....334346........889***.*****************.**.....*******....*.9.999...99999...999..************************..****
X77692.1/1-1811                                                                         ..AAA..GUCCC...AACU.............cUUGC.gGGGAGGGAUGUAUUUAUUAGAUACAAA.ACCAAU..aCCAC..CUCG...GUGGCua........uuCUGG.UGACUCAUAAUAACUGA.UC.....GAAUCGC....A.U.GGC...CUCGU...GCU.GGCGAUAGUUCAUUCAAAUUUCUGC..CCUA
#=GR X77692.1/1-1811                                                                 PP ..***..*****...**99.............86666.7999************************.******..66888..9999...8887789........999***.*****************.**.....*******....*.*.***...*****...***.*************************..****
L24489.1/2-1826                                                                         ..CAC.gGCUCU...GACC..............UCGC..GGAAAGAGCGCGUUUAUUAGAUCAAA-.ACCAGUcggGUCC..GCAA...GGGCCcgu.....cggaUUGG.UGAGACUGGAUAACUUU.GUg...cUGAUCGC....A.C.GGC...CUCGC...GCC.GGCGACGUAUCUUUCAAAUGUCUGC..CCUA
#=GR L24489.1/2-1826                                                                 PP ..*99.9*****...****..............****..**********************9988..******7765666..7777...66665678.....********.**************998.754...489*****....*.*.***...*****...***.*************************..****
X12708.1/10-1782                                                                        ..AAA..AUCCC...GACU..............UUAU..GGAAGGGAUGUAUUUAUUAGAUAAAAA.ACCAAU...-GCC..UUCG...GGCUU...........uUUGG.UGAUUCAUGAUAACUUC.GC.....GGAUCGC....A.U.GGC...CUUGU...GCU.GGCGAUGAUUCAUUCAAAUUUCUGC..CCUA
#=GR X12708.1/10-1782                                                                PP ..***..*****...****..............****..***************************.*****9....***..****...***99...........99***.*****************.**.....*******....*.*.***...*****...***.*************************..****
AF043355.1/2-1797                                                                       ..CAA..CGCCC...GAC-..............UCAC..-GAAGGGUGGUAUUUAUUGGAUAAAAA.ACCAUCgugCUUC..UUCG...GGAGCac.......uuuGAGA.UGAUUCACAAUAACUUG.UC.....GGAUCGC....A.U.GGC...CUCGU...GCU.GGCGACCCCUCAUUCAAAUUUCUGC..CCUA
#=GR AF043355.1/2-1797                                                               PP ..***..*****...***...............9999...**************************.9998885544555..6666...5444467.......7777789.*****************.**.....*******....*.*.***...*****...***.*************************..****
X15590.1/1-1804                                                                         ..CAA..AUCCC...GACU..............UCUG..AGAAGGGAUGCAUUUAUUAGAUAAAAG.GUCAAC...GCGGgcUCUG..cUCGCA............UUGA.UGAUUCAUGAUAACUCG.AC.....GGAUCGC....A.C.AGC..cUUUGU...GCU.GGCGACGCAUCAUUCAAAUAUCUGC..CCUA
#=GR X15590.1/1-1804                                                                 PP ..***..*****...****..............****..***************************.******...8888534443..566666............****.*****************.**.....*******....*.*.***..445667...***.*************************..****
X54863.1/1-1831                                                                         ..AAA.aACCCA...AAC-..............UUAC..-GAAUGGGUGCACUUAUUAGAUAAA--.GCCAAC..g-CUGggUAAAa.cCAGU-uu.......cccUUGG.UGAUUCAUAAUAAUUUA.GC.....GGAUCGC....A.U.GGC...CUUGU...GCU.AGCGACAGUCCACUCGAUUUUCUGC..CCUA
#=GR X54863.1/1-1831                                                                 PP ..988.8*****...**9...............9999...9******************99765...******..5.4444433335.44444.49.......99*****.*****************.**.....*******....*.*.***...*****...***.*************************..****
L19345.1/2-1773                                                                         ..GAA..AGCGA...G---..............UCUC..----UCGCGGUACAAAUUGGAGACACAaGCCAAU...A---..--UU...-----............UUGG.UGAUUCACAAUUUUUUU.UC.....UGAUUGC....-.-.-AC...UUUUU..aGU-.-GCGACACCCCGUUCAAAUUUCUGA..CCUA
#=GR L19345.1/2-1773                                                                 PP ..***..*****...8.................5777......******************9887669****9...7.......33....................7***.*****************.**.....*******.........66...45555..466...************************..****
X03949.1/1-1879                                                                         ..UA-..CGGGG...AACU..............UUAC..GGGACCCCAGCGUUUAUUAGAUUUAA-.ACCAAU..aUUCC..GCAA...GGUCUa.........cuGAGA.UGAUUCAUGAUAACUGA.UC.....GAAUUGC....-.U.GGA...---AC...UCU.AGCAAUAAAUCAUGUAGGUUUCUGCuuCCCA
#=GR X03949.1/1-1879                                                                 PP ..87...6****...****..............****..***********************998..99*999..76888..9999...998889.........888899.*****************.**.....*******......9.999......56...999.9***********************888****
X74753.1/1-1807                                                                         ..UAA..GUCCC...GACC..............UUU-..GGAAGGGAUGCAUUUAUUAGAUAAAAG.GCCGAC..cUGGG..CUCG...CCCAGuu........cuUCGG.UGAUUCAUAAUAACUCC.AC.....GAAUCGC....A.C.AGC...CUUGC...GCU.GGCGAUGUACCAUUCAAAUUUCUGC..CCUA
#=GR X74753.1/1-1807                                                                 PP ..***..*****...****..............999...***************************.******..87888..9999...988888*........******.*****************.**.....*******....*.*.***...*****...***.*************************..****
U21336.1/2-1820                                                                         ..AAA..AUCCC...GACU..............UCU-..GGAAGGGAUGUAUUUAUUAGAUAAAAA.ACCAAU...GCGG..GCUC...UUGUGguccg..guucuUUGG.UGAUUCAUAAUAACUUU.GC.....GAAUCGU....A.U.GGC...UUCGU...GCC.GACGAUGAUUCAUUCAAAUUUCUGC..CCUA
#=GR U21336.1/2-1820                                                                 PP ..***..*****...****..............999...***************************.******...7777..4444...4444444556..77*******.*****************.**.....*******....*.*.***...*****...***.*************************..****
Z75578.1/1-1800                                                                         ..AAA..AUCUC...GACC..............CUUU..GGAAGAGAUGUAUUUAUUAGAUAAAAA.AUCAAU...-GUC..UUCG...GACUC...........uUUGA.UGAUUCAUAAUAACUUU.UC.....GAAUCGC....A.U.GGC...CUUGU...GCU.GGCGAUGGUUCAUUCAAAUUUCUGC..CCUA
#=GR Z75578.1/1-1800                                                                 PP ..***..*****...****..............****..***************************.*****9....***..****...***99...........99***.*****************.**.....*******....*.*.***...*****...***.*************************..****
M55627.1/1-1797                                                                         ..AAA..ACCUC...GACU..............UC--..GGAAGGGGUGUAUUUAUUAGAUAAAAA.ACCAAU...GCCC..UUCG...GGGCUc..........uUUGG.UGAUUCAUAAUAACUUG.UC.....GAAUCGC....A.U.GGC...CUUGC...GCU.GGCGAUGGUUCAUUCAAAUUUCUGC..CCUA
#=GR M55627.1/1-1797                                                                 PP ..***..*****...***7..............54....7**************************.******...****..****...***99*..........*****.*****************.**.....*******....*.*.***...*****...***.*************************..****
U23936.1/1-1878                                                                         ..AAA.aGUCCU...GACC.............uUUAC..GGAAGGGAUGCAGUUAUUAGAUACAAA.ACCAAC...CCGG..GCAA...CCGGUu.........uuUUGG.UGAUUCAUGAUAACUUU.GC.....GGACCGC....A.U.GGC...CCU--...GCC.GGCGGCGGGUCAUUCAAAUUUCUGC..CCUA
#=GR U23936.1/1-1878                                                                 PP ..888.79****...**88.............46667..***************************.******...****..****...***999.........******.*****************.**.....*******....*.*.***...766.....***.*************************..****
AF164128.1/1-1771                                                                       ..UUA..AGCCU...GACU..............UUUA..GGAAGGGCUGUAUUUAUUAGAUAACAA.AUCAAU...AUUC..CUUG...-UGUCua........uuGUGA.UGAUUCAUAAUAACUGA.UC.....GAAUCGC....U.UcGGC...UUU--...GCC.AGCGAUACAUCAUUCAAGUUUCUGC..CCCA
#=GR AF164128.1/1-1771                                                               PP ..***..*****...****..............****..***************************.******...7777..6663....333346........78****.*****************.**.....*******....7.63777...444.....788.9************************..****
U33133.1/1-1769                                                                         ..UAA..GACGA...---C..............GCAA..G---UCGUGGUAUAAAUUGGAGAUACAaACCAAU...G---..----...----U............UUGG.UGAUUCACGAUUUCUUU.UC.....UGAUUGC....-.-.-AC...-UUUU...GU-.-GCGACGCAUCGUUCAAAUUUCUGA..CCUA
#=GR U33133.1/1-1769                                                                 PP ..***..***98......4..............5666..4...89***************9998766*****9...7................3............8***.*****************.**.....*******.........99....7778...99...************************..****
AF342743.1/1-1790                                                                       ..ACA..CGCGG...GG--..............-CAA..---CCCGUGGUACCAAUUAGAUAUCAA.GCCAAC...A---..--U-...-----............AUGG.UGAUUCAUAAUUGUUUU.UC.....UGAUCGC....-.-.-AC...-GCAA...GU-.-GCGACGCAUCGUUCAAGUUUCUGA..CCUA
#=GR AF342743.1/1-1790                                                               PP ..***..*****...88.................333.....6***********************.*****9...6.......3.....................6***.*****************.**.....*******.........88....6777...88...************************..****
M60302.1/1-1787                                                                         ..AAA..AUCCC...GACU..............GUUU..GGAAGGGAUGUAUUUAUUAGAUAAAAA.AUCAAU...-GCC..UUCG...GGCUC...........uUUGA.UGAUUCAUAAUAACUUU.UC.....GAAUCGC....A.U.GGC...CUUGU...GCU.GGCGAUGGUUCAUUCAAAUUUCUGC..CCUA
#=GR M60302.1/1-1787                                                                 PP ..***..*****...****..............****..***************************.*****9....***..****...***99...........99***.*****************.**.....*******....*.*.***...*****...***.*************************..****
L26184.1/2-1786                                                                         ..CAA..UGCUU...GGGU..............U-U-..ACUCAGGCAGUGCCGUUUAGAUAACAAcACCAAC...A---..--U-...-----............AUGG.UGAUUCAUAAUCGUCUU.UC.....GGAUCGC....-.U.GGC...-GAAA...GCC.GGCGACGCACCGUUCAAAUUUCUGA..CCUA
#=GR L26184.1/2-1786                                                                 PP ..***..*****...*985..............5.4...4778********************9999*****9...6.......3.....................6***.*****************.**.....*******......*.***....7889...***.*************************..****
X00755.1/1-1812                                                                         ..CAA..ACCCC...GACU..............UCC-..GGGAGGGGCGCAUUUAUUAGAUAAAAG.GCUGAC...GCGGgcUCCG..cCCG--cu.......gauCCGA.UGAUUCAUGAUAACUCG.AC.....GGAUCGC....A.C.GGC..cCUCGU...GCC.GGCGACGCAUCAUUCAAAUUUCUGC..CCUA
#=GR X00755.1/1-1812                                                                 PP ..***..*****...****..............999...7779***********************.******...7766323333..3333..46.......9989***.*****************.**.....*******....*.*.***..667788...***.*************************..****
L19079.1/1-1711                                                                         ..GA-..-----...GGCC..............UUUU..GGCC-----GCGUUUAUUAGUUGUAA-.ACC---...-UCC..GCUU...GGUUU............UCGG.UGAUUCAUAAUAAACUU.GC.....GAAUCGC....-.-.---...UUUUA...---.-GCGAUGGACCAUUCAAGUUUCUGA..CCCA
#=GR L19079.1/1-1711                                                                 PP ..98...........4488..............9999..8865.....***********999988..999.......888..8888...99999............99**.*****************.**.....*******..............66666........************************..****
L10823.1/1-1780                                                                         ..AAA..UGCCC...GACU..............UCU-..GGAAGGGCUGUAUUUAUUAGAUAAAAA.ACCAAU...A---..-UUU...-----............GUGU.UGAAUCAUAAUAACUUC.UC.....GAAUCGU....-.U.GAG...CUUGU...CUC.GUCGAUGAAUCAUUCAAAUUUCUGC..CCUA
#=GR L10823.1/1-1780                                                                 PP ..***..*****...****..............999...***************************.******...7......444....................7***.*****************.**.....******9......*.***...*****...***.*************************..****
X54266.1/1-1822                                                                         ..AAA..UACCC...AACUg............cUUGU.cGGGCGGGUAGCAUUUAUUAGAUUGAA-.ACCAAUg.cAGUC..UUCG...GGCUGgu.......auuGUGU.UGAGUCAUAAUAACUGU.GC.....GGACCGC....-.-.-A-...CUUGU...---.-GCGGUAAAUCGAUUGAGUUUCUGC..CCUA
#=GR X54266.1/1-1822                                                                 PP ..***..*****...**999............85555.7**********************9998..9*****7.77788..8888...7777788.......*999***.*****************.**.....*******.........3....56766........************************..****
X81811.1/1-1817                                                                         ..AAA..ACCUG...GACU.............cUUGC.gGGAACGGGUGUAUUUAUUAGAUAAAAA.ACCAACg.cGUCC..UCUG...GGGCGgu.......uguUUGG.UGAUUCAUAAUAACUUU.UC.....GGAUCGC....A.C.GGC...CUCGC...GCU.GGCGACAGUUCAUUCAAAUUUCUGC..CCUA
#=GR X81811.1/1-1817                                                                 PP ..***..*****...**99.............86666.7***************************.******8.76777..8888...7777678.......*******.*****************.**.....*******....*.*.***...*****...***.*************************..****
X04971.1/1-1795                                                                         ..AAA..ACCCC...GACU..............UC--..GGAAGGGGUGUAUUUAUUAGAUUAAAA.ACCAAU...GCCC..UUCG...GGGCUa..........aCUGG.UGAUUCAUAAUAACUUC.UC.....GAAUCGC....A.U.GGC...CUUGC...GCU.GGCGAUGGUUCAUUCAAAUUUCUGC..CCUA
#=GR X04971.1/1-1795                                                                 PP ..***..*****...***7..............54....7**************************.******...****..****...***999..........9****.*****************.**.....*******....*.*.***...*****...***.*************************..****
U33180.1/1-1792                                                                         caUGA..AGCCU...GC--..............UUUA..---AGGGCCGUAUUUAUUAGAUACAAA.GCCAAU...CGGG..GCAA...CCCGU............UAGG.UGAUUCAUAAUAACUGG.CA.....AAAUCGC....A.U.GCU...-UUCA...AGC.GACGAUGAUUCACUCAAAUUUCUGC..CCUA
#=GR U33180.1/1-1792                                                                 PP 11334..55555...55................4444.....788888******************.******...****..****...*****............****.*****************.**.....*******....*.*.***....7888...***.*************************..****
M54937.1/1-1901                                                                         ..UCA.aGUCCU...GACCg............cUUGU.cGGAAGGGAUGCAGUUAUUAGAUACAAA.ACCAGC..cCCGG..GCAA...CCGGGuuu.....ucugUUGG.UGAUUCAUGCUAACUUU.GC.....GGAUCGC....A.U.AGC..cUUUGU...GCU.GGCGACGGGUCAUUCAAAUUUCUGC..CCUA
#=GR M54937.1/1-1901                                                                 PP ..655.4*****...****9............85555.7***************************.****99..66777..8888...7777779*.....********.*****************.**.....*******....*.*.***..445667...***.*************************..****
X53485.1/1-1771                                                                         ..UUA..AGCCU...GACU..............UUGA..GGAAGGGCUGUAUUUAUUAGAUAACAA.AUCAAU...AUUC..CUUG...-UGUCua........uuGUGA.CGAUUCAUAAUAACUGA.UC.....GAAUCGC....A.U.GGG...CUUUG...CUC.-GCGAUACAUCAUUCAAGUUUCUGC..CCCA
#=GR X53485.1/1-1771                                                                 PP ..***..*****...****..............****..***************************.******...7777..6663....333346........78****.*****************.**.....*******....9.7.777...77777...777..************************..****
X85395.1/1-1798                                                                         ..CAA..AGCGG...AACU..............CUCG..GGAACCGCCGUGUUUAUUAGUAUUAA-.ACCUUC...ACUC..UUCG...GAGUUg.........auUUGG.UGAGUCAUAAUAACCUU.UC.....GAAUUGC....A.U.GCA...CAUGU...UGC.GGCAAUGGAUCAUUCAAGUUUCUGC..CCUA
#=GR X85395.1/1-1798                                                                 PP ..***..*****...****..............****..*******************9776665..******...****..****...****9*.........******.*****************.**.....*******....*.*.***...*****...***.*************************..****
AF026045.1/1-1764                                                                       ..AAA..CGCGG...GGU-..............----..-AACCCGUGGUACCAAUCAGAUAUCAA.ACCAAU...G---..--U-...-----............GUGG.UGAUUCAUGAUUUUUUU.UC.....UGAUCGC....-.-.-AC...-GCAA...GU-.-GCGACGCAUCGUUCAAAUUUCUGA..CCUA
#=GR AF026045.1/1-1764                                                               PP ..***..*****...994......................446***********************.*****9...6.......3.....................6***.*****************.**.....*******.........88....6777...88...************************..****
D29950.1/1-1830                                                                         ..AAA.aCUCCC...GACU..............UCU-..GGAAGGGGGGCAUUUAUUAGAUAAAAA.ACCAAU...GGGG..GCAA...CCUCUu.........acUUGG.UGAGUCAUAAUAACUAA.GC.....AUAUCGC....A.U.GGC...CUUGU...GCC.GGCGAAGGAUCAUUCAAAUUUCUGC..CCUA
#=GR D29950.1/1-1830                                                                 PP ..988.8*****...****..............999...***************************.******...9999..8888...888777.........9*****.*****************.**.....*******....*.*.***...*****...***.*************************..****
AF026048.1/1-1769                                                                       ..UCA..CGCGG...GG--..............-CAA..---CCCGUGGUACGAAUCAGAUAUCAA.ACCAAU...G---..--U-...-----............AUGG.UGAUUCAUGAAUAUUUU.UC.....GGAUCGC....-.-.-AC...UGUAU..gGU-.-GCGACACAUCGUUCAAAUUUCUGA..CCUA
#=GR AF026048.1/1-1769                                                               PP ..***..*****...88.................333.....6***********************.*****9...6.......3.....................6***.*****************.**.....*******.........77...67776..567...************************..****
X77703.1/1-1790                                                                         ..CAA..UACCC...GACU..............UUC-..GGAAGGGUAGUAUUUAUUAGAUUGAG-.ACCAAC...-CCC..UUCG...GGGUGa..........uGUGG.UGAGUCAUAAUAACUUU.GC.....GAAUUGC....A.U.GGC...-GUAU...GCC.GGCAAUGGAUCAUUCAAGUUUCUGC..CCUA
#=GR X77703.1/1-1790                                                                 PP ..***..*****...****..............998...**********************9998..*****8....999..9998...998889..........99***.*****************.**.....*******....*.*.***....8899...***.*************************..****
U09621.1/1-1770                                                                         ..CAA..GACGA...---C..............UCAA..G---UCGUGGUAUAAAUUGGAGAUACAaACCAAU...A---..----...----U............UUGG.UGAUUCACAAUUUCUUU.UC.....UGAUUGC....-.-.-AC...-UUUC...GU-.-GCGACGCAUCGUUCAAAUUUCUGA..CCUA
#=GR U09621.1/1-1770                                                                 PP ..***..***97......5..............7787..5...89***************9998766*****9...7................3............7***.*****************.**.....*******.........99....7778...99...************************..****
X85400.2/1-1799                                                                         ..AAA..UACCU...GACC.............uUUUA..GGAAGGGUAGUAUUUAUUAGAUUGAA-.ACCAAC...CUUU..UUCG...GAAGUgu........uuUUGG.UGAUUCAUAAUAACUUU.UC.....GGACCGC....A.U.GAC...CUUGU...GUU.GGCGGUAGAUCAUUCGAGUUUCUGC..CCUA
#=GR X85400.2/1-1799                                                                 PP ..***..*****...**88.............56778..**********************9998..******...9999..9999...8888889........*9****.*****************.**.....*******....*.*.***...*****...***.*************************..****
AF019071.1/72-1972                                                                      ..AAA..GUCCC...GACUgggggucgcaaggcUCUC.uGGAAGGGAUGUAUUUAUUAGAUAAAAA.ACCGAUg.c-AGG..GUGG...CUUGCugcccugacccaACGG.UGAUUCAUAAUAACUCUaUC.....GAAUCGCacca-.U.GGUcccCUCGUgggAUC.GGCGAUGCUUCAUUCAAAUUUCUGC..CCUA
#=GR AF019071.1/72-1972                                                              PP ..***..*****...***************9986666.8***************************.******6.3.334..4444...4433345557799********.**************965167.....*******6663..3.33354466666556666.6************************..****
AF164131.1/1-1772                                                                       ..GUU..AGCCU...GACU..............UUUA..GGAAGGGCUGUAUUUAUUAGAUAACAA.ACCAAU...AUUC..CUUG...-UGUCua........uuGUGA.CGACUCAUAAUAACUGA.UC.....GAAUCGC....A.U.GGA...CUUUG...UCC.-GCGAUACAUCAUUCAAGUUUCUGC..CCCA
#=GR AF164131.1/1-1772                                                               PP ..***..*****...****..............****..***************************.******...7777..6663....333346........779***.*****************.**.....*******....*.9.999...99999...999..************************..****
L26182.1/2-1764                                                                         ..GAA..CGC--...----..............---C..------GUGGUACAAAUUGGAUAUACAaACCAAU...G---..----...----U............UUGG.UGAUUCACAAUUUAUUU.UC.....UGAUCGC....-.-.-AC...-UUAU...GU-.-GCGACGCAUCGUUCAAAUUUCCGA..CCUA
#=GR L26182.1/2-1764                                                                 PP ..998..554..........................2........567**************99776*****9...7................3............8***.*****************.**.....*******.........99....8899...99...************************..****
SSU_rRNA_eukarya.dvex114581.+.1497.3234.[CEL,NA].[Metazoa,Default].RF01960.rRNA         ..CU-..-----...--CU..............CUC-..GGGG-----GUGUUG--CAUAUUACU-.GUGAAC...UUUC..GGC-...GAAUUc.........uaUUCG.UCAUCCAUGAACACUUC.UAugcgcGGAUCGC....A.A.A--...--UG-...-GU.UGCGAGAGUCCAUCAAAGUUUCUGA..CCCA
#=GR SSU_rRNA_eukarya.dvex114581.+.1497.3234.[CEL,NA].[Metazoa,Default].RF01960.rRNA PP ..65.............44..............333...4333.....777777..777777666..999999...8888..777....888888.........999999.99999999988888776.54333447888888....4.3.2.......33.....35.5************************..****
#=GC SS_cons                                                                            ..,,,..<<<<<...--<<..............____..>>-->>>>>,,,,<<<<<<--------.<<<<--...-<<<..____...>>>--............->>>.>------>>>>>>,,,,.,,.....,,,<<<<....-.<.<<<..._____...>>>.>>>>>,,,))))---))))--))))..<<<-
#=GC RF                                                                                 ..aAA..acCcc...GACc..............Uuaa..gGAAggGguGuAuuuauuaGAUAaAAA.aCCaAu...acgc..uuua...gcguu............uuGG.uGAuUCAuaauaacUuu.uc.....gaAuCGC....A.c.ggC...cuuau...Gcc.gGCGaugaauCaUUCaaaUUUCuGu..CCcA

AF026042.1/15-1915                                                                      UCA.ACUUUCGAUGGUAAGGUAUUGUCUUACCAUGGUUGUGACGGGUA.A.CGGACCGUGGGUGCGGGAUUCCGGAGAGGGAGCCUGAGAAACGGCUACCACAUCCAAGGAAGGCAGCAGGCGCGCAAAUUACCCAAUCCUAACACAGGGAGGUAGUGACAAGAAAUAUCAAUAG.AGGGCGU.UUCUACGU.CUUCUAA
#=GR AF026042.1/15-1915                                                              PP ***.********************************************.*.****************************************************************************************************************************.*******.********.*******
U09618.1/1-1770                                                                         UCA.ACUUUGGAUGGUAAGGUAUUGUCUUAUCAUGGUCGUGACGGGUA.A.CGGACCGUGGGUGCGGGAUUCCGGAGAGGGAGCCUGAGAGACGGCUACCACAUCCAAGGAAGGCAGCAGGCGCGCAAAUUACCCAAUCCGGACACCGGGAGGUAGUGACAAGAAAUAGCAAUAG.AGGGCCC.-GAUGGGU.UUUCUAA
#=GR U09618.1/1-1770                                                                 PP ***.********************************************.*.****************************************************************************************************************************.*******..99*****.*******
Z14139.1/2-1765                                                                         UCA.ACUUU-GACGUGAAGGUAUUGUCUUCACGUGGUUGUGACGGGUA.A.CGGACCGUGGGUGCGGGACUCCGGAGAGGGAGCCUGAGAGACGGCUACCACAUCCAAGGAAGGCAGCAGGCGCGCAAAUUACCCAAUCCUGACACAGGGAGGUAGUGACAAGAAAUAGCAAUAG.AGGGCCC.-AAUGGGU.UUUCUAA
#=GR Z14139.1/2-1765                                                                 PP ***.***87.9*************************************.*.****************************************************************************************************************************.*******..99*****.*******
AF113427.1/1-1728                                                                       UCAuGGUUGAGAUUGUAAGAUAGAGGCUUACAAUGCCUACAACGGGUA.A.CGGGGAAUUAGGGUUCGAUUCCGGAGAGGGAGCCUGAGAAACGGCUACCACAUCCAAGGAAGGCAGCAGGCGCGCAAAUUACCCAAUCCCGACACGGGGAGGUAGUGACAAUAAAUAACAAUGC.AGGGCCU.-UUAAGGU.CUUGCAA
#=GR AF113427.1/1-1728                                                               PP **99********************************************.*.****************************************************************************************************************************.*******..999****.*******
AF164133.1/1-1771                                                                       UCA.GCUUUCGAUGGUAGUGUAUUGGACUACCAUGGCUUUCACGGGUA.A.CGGAGGAUUAGGGUUCGAUUCCGGAGAGGGAGCCUGAGAAACGGCUACCACAUCUAAGGAAGGCAGCAGGCGCGUAAAUUACCCAAUCCUGACUCAGGGAGGUAGUGACAAGAAAUAACGGACC.GAAGC--.CUAU--GU.UUCGGGA
#=GR AF164133.1/1-1771                                                               PP ***.********************************************.*.****************************************************************************************************************************.*****...6666..**.*******
X70803.1/1-1816                                                                         UCA.ACUUUCGAUGGUAGGAUAGAGGCCUACCAUGGUGUUAACGGGUA.A.CGGAGAAUUAGGGUUCGAUUCCGGAGAGGGCGCCUGAGAGAUGGCGACCACAUCCAAGGAAGGCAGCAGGCGCGCAAAUUACCCAAUCGCAACUCGCGGAGGUAGUGACAAUAAAUAACAAUAC.ACGGCUU.-UCUAAGU.CGUGUAA
#=GR X70803.1/1-1816                                                                 PP ***.********************************************.*.****************************************************************************************************************************.*******..999****.*******
L05428.1/1-1805                                                                         UCA.ACUUUCGAUGGUAGGAUAGAGGCCUACCAUGGUAUCAACGGGUA.A.CGGGGAAUUAGGGUUCGAUUCCGGAGAGGGAGCCUGAGAAACGGCUACCACAUCCAAGGAAGGCAGCAGGCGCGCAAAUUACCCAAUCCCGACACGGGGAGGUAGUGACAAUAAAUAACAAUAC.AGGGCUC.UUUUGGGC.CUUGUAA
#=GR L05428.1/1-1805                                                                 PP ***.********************************************.*.****************************************************************************************************************************.*******.********.*******
X17062.1/3691-5494                                                                      UCA.ACUUUCGAUGGUAGGAUAGUGGCCUACCAUGGUGGUAACGGGUG.A.CGGAGAAUUAGGGUUCGAUUCCGGAGAGGGAGCCUGAGAAACGGCUACCACAUCCAAGGAAGGCAGCAGGCGCGCAAAUUACCCAAUCCUGACACGGGGAGGUAGUGACAAUAAAUAACAAUAC.CGGGCUC.-AUUGAGU.CUGGUAA
#=GR X17062.1/3691-5494                                                              PP ***.********************************************.*.****************************************************************************************************************************.*******..999****.*******
L26183.1/2-1778                                                                         UCA.ACUUUGGAUGGUAAGGUAUUGUCUUACCAUGGUUUUGACGGGUA.A.CGGACCGUGGGUGCGGGACUCCGGAGAGGGAGCCUGAGAAACGGCUACCACAUCCAAGGAAGGCAGCAGGCGCGCAAAUUACCCAAUCCGGACACCGGGAGGUAGUGACAAGAAAUAGCAAUAG.AGGGCCC.-AAUGGGU.UUUCUAA
#=GR L26183.1/2-1778                                                                 PP ***.********************************************.*.****************************************************************************************************************************.*******..99*****.*******
AF261665.1/1-1796                                                                       UCA.ACUUUCGAUGGUAGAGUAGUGGUCUACCAUGGUAUCAACGGGUA.A.CGGGGAAUUAGGGUUCGAUUCCGGAGAGGGAGCCUGAGAAACGGCUACCACAUCCAAGGAAGGCAGCAGGCGCGCAAAUUACCCAAUCCCGACACGGGGAGGUAGUGACAAUAAAUAACAAUAU.AGGGCCC.UAUUGGGU.CUUAUAA
#=GR AF261665.1/1-1796                                                               PP ***.********************************************.*.****************************************************************************************************************************.*******.********.*******
AF203893.1/1-1792                                                                       UCA.ACUAU-GAUGGUAAGGUAGUGGCUUACCAUAGUUGUGACGGGUA.A.CGGACCGUGGGUGCGGGAUUCCGGAGAGGGAGCCUGAGAAACGGCUACCACAUCCAAGGAAGGCAGCAGGCGCGCAAAUUACCCAAUCCGAACUUCGGGAGGUAGUGACAAGAAAUAGCAAUAG.GGGGACC.-AAUGGUC.UCUCUAA
#=GR AF203893.1/1-1792                                                               PP ***.***86.9*************************************.*.****************************************************************************************************************************.*******..99*****.*******
X68483.1/1-1797                                                                         UCA.ACUUUCGAUGGUAGGAUAGAGGCCUACCAUGGUAGUAACGGGUA.A.CGGAGAAUUAGGGUUCGAUUCCGGAGAGGGCGCCUGAGAGAUGGCGACCACAUCCAAGGAAGGCAGCAGGCGCGCAAAUUACCCAAUCGCAACUCGCGGAGGUAGUGACAAUAAAUAACAAUAC.GGGGCUU.-UUCAAGU.CUCGUAA
#=GR X68483.1/1-1797                                                                 PP ***.********************************************.*.****************************************************************************************************************************.*******..999****.*******
AF164127.1/1-1771                                                                       UCA.GCUUUCGAUGGUAGUGUAUUGGACUACCAUGGCUUUCACGGGUA.A.CGGAGGAUUAGGGUUCGAUUCCGGAGAGGGAGCCUGAGAAACGGCUACCACAUCUAAGGAAGGCAGCAGGCGCGUAAAUUACCCAAUCCUGACUCAGGGAGGUAGUGACAAGAAAUAACGGACC.GAAGC--.CUAU--GU.UUCGGGA
#=GR AF164127.1/1-1771                                                               PP ***.********************************************.*.****************************************************************************************************************************.*****...6666..**.*******
DQ514849.1/1-1761                                                                       UUA.ACUCCGGACGGUAUGGUAUUGGCUUACCGUGGUCGUAAUGGGUA.A.CGAAAAGUUAGGGCUUGAUUUCGGAGAGGGAGCCUGAGAGACGGCUACCACAUCCAAGGAAGGCAGCAGGCGCGUAAAUUACCCAAUACUGACACAGUGAGGUAGUGACAAUAAAUAACAAUGG.CGGGUCU.UUAGAGAU.CUGCCAA
#=GR DQ514849.1/1-1761                                                               PP ***.********************************************.*.****************************************************************************************************************************.*******.********.*******
M87330.1/1-1805                                                                         UCA.GCUUUGGAUGGUAGGGUAUUGGCCUACCAUGGCAUUAACGGGUA.A.CGGGAGAUCAGGGUUUGACUCCGGAGAGGGAGCCUGAGAGACGGCUACCACAUCCAAGGAAGGCAGCAGGCGCGCAAAUUACCCAAUCCUGACACAGGGAGGUAGUGACGAUUAAUAACAAUGC.CGGGCCU.UUUCAGGU.CUGGCAA
#=GR M87330.1/1-1805                                                                 PP ***.********************************************.*.****************************************************************************************************************************.*******.********.*******
AF164135.1/1-1772                                                                       UCA.GCUUUCGAUGGUAGUGUAUUGGACUACCAUGGCUUUCACGGGUA.A.CGGAGGAUUAGGGUUCGAUUCCGGAGAGGGAGCCUGAGAAACGGCUACCACAUCUAAGGAAGGCAGCAGGCGCGUAAAUUACCCAAUCCUGACUCAGGGAGGUAGUGACAAGAAAUAACGGACC.GAAGC--.CUAU--GU.UUCGGGA
#=GR AF164135.1/1-1772                                                               PP ***.********************************************.*.****************************************************************************************************************************.*****...6666..**.*******
D63698.1/1-1761                                                                         UCA.ACUUUCGAUGGUAGGAUAGUGGCCUACCAUGGUGGCAACGGGUA.A.CGGGGAAUUAGGGUUCGAUUCCGGAGAGGGAGCCUGAGAAACGGCUACCACAUCCAAGGAAGGCAGCAGGCGCGCAAAUUACCCAAUCCCGACACGGGGAGGUAGUGACAAUAAAUACUGAUAC.GGGGCUC.UUUUGGGU.CUCGUAA
#=GR D63698.1/1-1761                                                                 PP ***.********************************************.*.****************************************************************************************************************************.*******.********.*******
U21217.1/2-1758                                                                         UCA.ACUUUGGAUGGUAAGGUAGUGGCUUACCAUGGUGGUAACGGGUA.A.CGGAGAAUUAGGGUUCGAUUCCGGAGAGGGAGCCUGAGAAACGGCUACCACAUCCAUGGAAGGCAGCAGGCGCGCAAAUUACCCAAUCCUGACUCAGGGAGGUAGUGACAAAAAAUAACGGUAG.AGCGCCC.UCGUGGUG.UCUCUAA
#=GR U21217.1/2-1758                                                                 PP ***.********************************************.*.****************************************************************************************************************************.**99999.77777666.69*****
L26181.1/2-1771                                                                         UCA.ACUUUCGAUGGUAAGGUAUUGUCUUACCAUGGUUGUGACGGGUA.A.CGGACCGUGGGUGCGGGAUUCCGGAGAGGGAGCCUGAGAGACGGCUACCACAUCCAAGGAAGGCAGCAGGCGCGCAAAUUACCCAAUUCUGACACAGAGAGGUAGUGACAAGAAAUAUCAAUAG.AGGGCGU.UUAUACGU.CUUCUAA
#=GR L26181.1/2-1771                                                                 PP ***.********************************************.*.****************************************************************************************************************************.*******.********.*******
Z14140.1/2-1777                                                                         UCA.ACUUUGGAUGGUAAGGUAUUGUCUUACCAUGGUUGUGACGAGUG.A.CGGAUCGUGGGUGCGAGACUCCGGAGAGGGAGCCUGAGAGACGGCUACCACAUCCAAGGAAGGCAGCAGGCGCGCAAAUUACCCAAUCCGGAUACCGGGAGGUAGUGACAAGAAAUAGCAAUAG.AGGGCCC.-AACGGGU.UUUCUAA
#=GR Z14140.1/2-1777                                                                 PP ***.********************************************.*.****************************************************************************************************************************.*******..99*****.*******
M33639.1/2-1782                                                                         UCA.ACUUUGGAUGGUAAGGUAAUGGCUUACCAUGGUUGUGACGGGUA.A.CGGACCGUGGGUGCGGGACUCCGGAGAGGGAGCCUGAGAGACGGCUACCACAUCCAAGGAAGGCAGCAGGCGCGCAACUUACCCAAUCCGGACACCGGGAGGUAGUGACAAGAAAUAGCAAUAG.AGGGCCC.-GAUGGGU.UUUCUAA
#=GR M33639.1/2-1782                                                                 PP ***.********************************************.*.****************************************************************************************************************************.*******..99*****.*******
AF164129.1/1-1768                                                                       UCA.GCUUUCGAUGGUAGUGUAUUGGACUACCAUGGCUUUAACGGGUG.A.CGGAGGAUUAGGGUUCGAUUCCGGAGAGGGAGCCUGAGAAACGGCUACCACAUCUAAGGAAGGCAGCAGGCGCGUAAAUUACCCAAUCCUAAUUCAGGGAGGUAGUGACAAGAAAUAACGGACU.GAGCC--.-UUU--GG.UUCAGGA
#=GR AF164129.1/1-1768                                                               PP ***.********************************************.*.**************************************************************************************************************************99.99999....999..99.99999**
X85396.1/1-1802                                                                         UCA.GCUUUGGAUGGUAGUGUAUUGGACUACCAUGGCUUUAACGGGUA.A.CGAAUUGUUAGGGCAAGAUUUCGGAGAGGGAGCCUGAGAGACGGCUACCACAUCCAAGGAAGGCAGCAGGCGCGUAAAUUACCCAAUCCUGACACAGGGAGGUAGUGACAAUAAAUAACAAUGC.CGGGCCU.UUACAGGU.CUGGCAA
#=GR X85396.1/1-1802                                                                 PP ***.********************************************.*.****************************************************************************************************************************.*******.********.*******
AF164125.1/1-1770                                                                       UCA.GCUUUCGAUGGUAGUGUAUUGGACUACCAUGGCUUUCACGGGUA.A.CGGAGGAUUAGGGUUCGAUUCCGGAGAGGGAGCCUGAGAAACGGCUACCACAUCUAAGGAAGGCAGCAGGCGCGUAAAUUACCCAAUCCUGACUCAGGGAGGUAGUGACAAGAAAUAACGGACC.GAAGC--.UUUU--GU.UUCGGGA
#=GR AF164125.1/1-1770                                                               PP ***.********************************************.*.****************************************************************************************************************************.*****...9999..**.*******
U09048.1/1-1801                                                                         UCA.GCUUUCGACGGUAAGGUAUUGGCUUACCGUGGCAAUGACAGGUG.A.CGGAGGAUUAGGGUUUGAUUCCGGAGAGGGAGCUUGAGAAAUGGCUACCACAUCUAAGGAAGGCAGCAGGCGCGCAAAUUACCCAAUCCUGGCACAGGGAGGUAGUGACAAGAAAUAACAAUAC.AAGGCAU.--CCAUGU.CUUGUAC
#=GR U09048.1/1-1801                                                                 PP ***.********************************************.*.****************************************************************************************************************************.******9...679***.*******
L26190.1/2-1769                                                                         UCA.ACUUUGGAUGGUAAGGUAUUGUCUUACCAUGGUUGUGACGGGUA.A.CGGACCGUGGGUGCGGGACUCCGGAGAGGGAGCCUGAGAAACGGCUACCACAUCCAAGGAAGGCAGCAGGCGCGCAAAUUACCCAAUCCGGACACCGGGAGGUAGUGACAAGAAAUAGCAAUAG.AGGGCCC.-GAUGGGU.UUUCUAA
#=GR L26190.1/2-1769                                                                 PP ***.********************************************.*.****************************************************************************************************************************.*******..99*****.*******
AF026040.1/1-1770                                                                       UCA.ACUUUCGAUGGUAAGGUAUUGUCUUACCAUGGUUGUGACGGGUA.A.CGGACCGUGGGUGCGGGAUUCCGGAGAGGGAGCCUGAGAGACGGCUACCACAUCCAAGGAAGGCAGCAGGCGCGCAAAUUACCCAAUCCUGACACAGGGAGGUAGUGACAAGAAAUAUCAAUAG.AGGGCAU.UUAUAUGU.CUUCUAA
#=GR AF026040.1/1-1770                                                               PP ***.********************************************.*.****************************************************************************************************************************.*******.********.*******
AF164134.1/1-1773                                                                       UCA.GCUUUCGAUGGUAGUGUAUUGGACUACCAUGGCUUUAACGGGUA.A.CGGAGGAUUAGGGUUCGAUUCCGGAGAGGGAGCCUGAGAAACGGCUACCACAUCUAAGGAAGGCAGCAGGCGCGUAAAUUACCCAAUCCUGACUCAGGGAGGUAGUGACAAGAAAUAACGGACC.GAAGC--.CUAU--GU.UUCGGGA
#=GR AF164134.1/1-1773                                                               PP ***.********************************************.*.****************************************************************************************************************************.*****...6666..**.*******
AF164122.1/1-1774                                                                       UCA.GCUUUCGAUGGUAGUGUAUUGGACUACCAUGGCUCUUACGGGUA.A.CGGAGGAUUAGGGUUCGAUUCCGGAGAGGGAGCCUGAGAAACGGCUACCACAUCUAAGGAAGGCAGCAGGCGCGUAAAUUACCCAAUCCUGAUUCAGGGAGGUAGUGACAAGAAAUAACGGACC.GAAGCAC.----AUGU.UUCGGGA
#=GR AF164122.1/1-1774                                                               PP ***.********************************************.*.****************************************************************************************************************************.*****65.....56**.*******
L26189.1/2-1795                                                                         UCA.ACUUUCGAUGGUAGGGUAGUGGCCUACCAUGGUGUUAACGGGUG.A.CGGAGAAUUAGGGUUCGAUUCCGGAGAGGGAGCCUGAGAAACGGCUACCACAUCCAAGGAAGGCAGCAGGCGCGCAAAUUACCCAAUCCUGACACAGGGAGGUAGUGACAAUAAAUAACAAUGG.AAGGCCU.UUUAAGGU.UUUCCAC
#=GR L26189.1/2-1795                                                                 PP ***.********************************************.*.****************************************************************************************************************************.*******.********.*******
L29455.1/1-1809                                                                         UCA.ACUUUCGAUGGUAAGGUAGUGGCUUACCAUGGUUGCAACGGGUA.A.CGGAGAAUUAGGGUUCGAUUCCGGAGAGGGAGCCUGAGAAACGGCUACCACAUCUAAGGAAGGCAGCAGGCGCGCAAAUUACCCAAUCCUGACACAGGGAGGUAGUGACAAAAAAUAACAAUAC.AGGGCUU.-UUUAAGU.CUUGUAA
#=GR L29455.1/1-1809                                                                 PP ***.********************************************.*.****************************************************************************************************************************.*******..999****.*******
AF164132.1/1-1772                                                                       UCA.GCUUUCGAUGGUAGUGUAUUGGACUACCAUGGCUUUCACGGGUA.A.CGGAGGAUUAGGGUUCGAUUCCGGAGAGGGAGCCUGAGAAACGGCUACCACAUCUAAGGAAGGCAGCAGGCGCGUAAAUUACCCAAUCCUGACUCAGGGAGGUAGUGACAAGAAAUAACGGACC.GAGGC--.-UUU--GC.UUCGGGA
#=GR AF164132.1/1-1772                                                               PP ***.********************************************.*.****************************************************************************************************************************.*****....999..**.*******
AF164124.1/1-1770                                                                       UCA.GCUUUCGAUGGUAGUGUAUUGGACUACCAUGGCUUUCACGGGUA.A.CGGAGGAUUAGGGUUCGAUUCCGGAGAGGGAGCCUGAGAAACGGCUACCACAUCUAAGGAAGGCAGCAGGCGCGUAAAUUACCCAAUCCUGACUCAGGGAGGUAGUGACAAGAAAUAACGGACC.GAAGC--.AUUU--GU.UUCGGGA
#=GR AF164124.1/1-1770                                                               PP ***.********************************************.*.****************************************************************************************************************************.*****...6666..**.*******
X59604.1/228-1920                                                                       UCA.GCUU--GACGGUAGGGUAUUGGCCUACCGAGGCAGCAACGGGUA.A.CGGGGAAUUAGGGUUCGAUUCCGGAGAGGGAGCCUGAGAAACGGCUACCACAUCUAAGGAAGGCAGCAGGCGCGCAAAUUACCCAAUCCUGACACAGGGAGGUAGUGACAAGAAAUAACAAUAC.AGGGC--.UUUC--GU.CUUGUAA
#=GR X59604.1/228-1920                                                               PP ***.***9..89************************************.*.****************************************************************************************************************************.*****...9999..**.*******
AF006089.1/1-1840                                                                       UCA.ACUUUCGAUGGUAAGGUAGUGUCUUACCAUGGUGGUGACGGGUA.A.CGGACCGUGGGUGCGGGACUCCGGAGAGGGAGCCUGAGAAACGGCUACCACAUCCAAGGAAGGCAGCAGGCGCGCAAAUUACCCAAUCCGGACUCCGGGAGGUAGUGACAAGAAAUAUCAAUAG.GGGACCC.-GAUGGGU.GCCCUAA
#=GR AF006089.1/1-1840                                                               PP ***.********************************************.*.****************************************************************************************************************************.*******..99*****.*******
X85386.2/1-1800                                                                         UCA.GCUUUGGAUGGUAGGGUAUUGGCCUACCAUGGCUUUAACGGGUA.A.CGGGUUGUUAGGGCAAGACUCCGGAGAGGGAGCCUGAGAGACGGCUACCACAUCCAAGGAAGGCAGCAGGCGCGUAAAUUACCCAAUCCUGACACAGGGAGGUAGUGACAAUAAAUAACAAUGC.CGGGCCU.UUCUAGGU.CUGGCAA
#=GR X85386.2/1-1800                                                                 PP ***.********************************************.*.****************************************************************************************************************************.*******.********.*******
X81901.1/1-1801                                                                         UCA.ACUUUCGAUGGUAGGAUAGGGGCCUACCAUGGUGGCAACGGGUA.A.CGGAGAAUUAGGGUUCGAUUCCGGAGAGGGCGCCUGAGAGAUGGCGACCACAUCCAAGGACGGCAGCAGGGACGCAAAUUACCCAAUCGCAACUCGCGGAGGUAGUGACAAUAAAUAACAAUGC.GGGGGC-.UAUC-GCU.CUCGCAA
#=GR X81901.1/1-1801                                                                 PP ***.********************************************.*.****************************************************************************************************************************.*****9..5555.9**.*******
AF113440.1/1-1753                                                                       UCAuGGUUGAGAUUGUAAGAUAGAGGCUUACAAUGCCUACAACGGGUA.A.CGGGGAAUUAGGGUUCGAUUCCGGAGAGGGAGCCUGAGAAACGGCUACCACAUCCAAGGAAGGCAGCAGGCGCGCAAAUUACCCAAUCCCGACACGGGGAGGUAGUGACAAUACAUAACAAUGC.AGGGCCU.-UUAAGGU.CUUGCAA
#=GR AF113440.1/1-1753                                                               PP **99********************************************.*.****************************************************************************************************************************.*******..999****.*******
X77705.2/1-1812                                                                         UCA.GCUUUGGAUGGUAGGGUAUUGGCCUACCAUGGCUUUAACGGGUG.A.CGGAUGGUUAGGGCUGGACCCCGGAGAGSGAGCCUGAGAAACGGCUACCACAUCCAAGGAAGGCAGCAGGCGCGUAAAUUACCCAAUCCUGACACAGGGAGGUAGUGACAAUACAUAACAAUGC.CGUGCCC.UCAUGGGU.AUGGCAA
#=GR X77705.2/1-1812                                                                 PP ***.********************************************.*.****************************************************************************************************************************.*******.********.*******
L26196.1/2-1769                                                                         UCA.ACUUUCGAUGGUAAGGUAUUGUCUUACCAUGGUUGUGACGGGUA.A.CGGACCGUGGGUGCGGGAUUCCGGAGAGGGAGCCUGAGAGACGGCUACCACAUCCAAGGAAGGCAGCAGGCGCGCAAAUUACCCAAUUCUGACACAGAGAGGUAGUGACAAGAAAUAUCAAUAG.AGGGCGU.UUAUACGU.CUUCUAA
#=GR L26196.1/2-1769                                                                 PP ***.********************************************.*.****************************************************************************************************************************.*******.********.*******
X85402.2/1-1780                                                                         UCA.GCUUUGGAUGGUAGGGUAUUUGCCUACCAUGGCACUCACGGGUA.A.CGGGAGAUUAGGGUUUGACUCCGGAGAGGGAGCCUGAGAGACGGCUACCACAUCCAAGGAAGGCAGCAGGCGCGUAAAUUACCCAAUCCUAAUACAGGGAGGUAGUAACGAUGAAUAACAAUGU.CGGGCCU.UUUCAGGU.CUGACAA
#=GR X85402.2/1-1780                                                                 PP ***.********************************************.*.****************************************************************************************************************************.*******.********.*******
X53486.1/1-1778                                                                         UCA.GCUUUCGAUGGUAGUGUAUUGGACUACCAUGGCUUUAACGGGUA.A.CGGAGGAUUAGGGUUCGAUUCCGGAGAGGGAGCCUGAGAAACGGCUACCACAUCUAAGGAAGGCAGCAGGCGCGUAAAUUACCCAAUCCUGACUCAGGGAGGUAGUGACAAGAAAUAACGGACC.GAAGC--.CUAU--GU.UUCGGGA
#=GR X53486.1/1-1778                                                                 PP ***.********************************************.*.****************************************************************************************************************************.*****...6666..**.*******
AF164123.1/1-1771                                                                       UCA.GCUUUCGAUGGUAGUGUAUUGGACUACCAUGGCUUUCACGGGUA.A.CGGAGGAUUAGGGUUCGAUUCCGGAGAGGGAGCCUGAGAAACGGCUACCACAUCUAAGGAAGGCAGCAGGCGCGUAAAUUACCCAAUCCUGACUCAGGGAGGUAGUGACAAGAAAUAACGGACC.GAAGC--.CUAU--GU.UUCGGGA
#=GR AF164123.1/1-1771                                                               PP ***.********************************************.*.****************************************************************************************************************************.*****...6666..**.*******
X67238.1/1-1807                                                                         UCA.ACUUUCGAUGGUAGGAUAGUGGCCUACCAUGGUGGUGACGGGUG.A.CGGAGAAUUAGGGUUCGAUUCCGGAGAGGGAGCCUGAGAAACGGCUACCACAUCCAAGGAAGGCAGCAGGCGCGCAAAUUACCCAAUCCUGACACGGGGAGGUAGUGACAAUAAAUAACAAUAC.CGGGCUC.-UAUGAGU.CUGGUAA
#=GR X67238.1/1-1807                                                                 PP ***.********************************************.*.****************************************************************************************************************************.*******..99*****.*******
DQ831012.1/2-1786                                                                       UCA.ACUGUCGAUGGUAGGAUAGAGGCCUACCAUGGUUGCAACGGGUA.A.CGGGGAAUAAGGGUUCGAUUCCGGAGAGGGAGCCUGAGAAACGGCUACCACAUCCAAGGAAGGCAGCAGGCGCGCAAAUUACCCAAUCCCGACACGGGGAGGUAGUGACAAUAAAUAACAAUGC.AGGGCCC.UUUUGGGU.CUUGUAA
#=GR DQ831012.1/2-1786                                                               PP ***.********************************************.*.****************************************************************************************************************************.*******.********.*******
L27634.1/1-1802                                                                         UCA.GCUGUCGAUGGUAGUGUAUUGGACUACCAUGGCGUUAACGGGUG.A.CGGAGAAUUAGGGUUCGAUUCCGGAGAGGGAGCCUGAGAGACGGCUACCACAUCCAAGGAAGGCAGCAGGCGCGUAAAUUACCCAAUCCUGAUACGGGGAGGUAGUGACAAUAAAUAACAAUAC.GGGGCCC.-AUCGGGU.CUUGUAA
#=GR L27634.1/1-1802                                                                 PP ***.********************************************.*.****************************************************************************************************************************.*******..999****.*******
AF164130.1/1-1775                                                                       UCA.GCUUUCGAUGGUAGUGUAUUGGACUACCAUGGCUUUCACGGGUA.A.CGGAGGAUUAGGGUUCGAUUCCGGAGAGGGAGCCUGAGAAACGGCUACCACAUCUAAGGAAGGCAGCAGGCGCGUAAAUUACCCAAUCCUGACUCAGGGAGGUAGUGACAAGAAAUAACGGACC.GAAGC--.CUAU--GU.UUCGGGA
#=GR AF164130.1/1-1775                                                               PP ***.********************************************.*.****************************************************************************************************************************.*****...6666..**.*******
X77692.1/1-1811                                                                         UCA.GCUUUCGAUGGUAGUGUAAAGGACUACCAUGGCUAUAACGGGUA.A.CGGGGAAUUAGGGUUCGAUUCCGGAGAGGGAGCCUGAGAAAUGGCUACCACAUCCAAGGAAGGCAGCAGGCGCGCAAAUUACCCAAUCCUGACACAGGGAGGUAGUGACAAGAAAUAACGAUAC.CGGGCCU.UAAUCGGU.CUGGUAA
#=GR X77692.1/1-1811                                                                 PP ***.********************************************.*.****************************************************************************************************************************.*******.********.*******
L24489.1/2-1826                                                                         UCA.ACUUUCGAUGGUACGUGAUAUGCCUACCAUGGUUGUAACGGGUA.A.CGGGGAAUCAGGGUUCGAUUCCGGAGAGGGAGCAUGAGAAACGGCUACCACAUCCAAGGAAGGCAGCAGGCGCGCAAAUUACCCACUCCUGGCACGGGGAGGUAGUGACGAAAAAUAACAAUAC.GGGACUC.UUUCGAGGcCCCGUAA
#=GR L24489.1/2-1826                                                                 PP ***.********************************************.*.****************************************************************************************************************************.*****99.999999874789****
X12708.1/10-1782                                                                        UCA.ACUUUCGAUGGUAGGAUAGAGGCCUACCAUGGUUUCGACGGGUA.A.CGGGGAAUAAGGGUUCUAUUCCGGAGAGGGAGCCUGAGAAACGGCUACCACAUCCAAGGAAGGCAGCAGGCGCGCAAAUUACCCAAUCCCGACACGGGGAGGUAGUGACAAUAAAUAACAAUAC.AGGGCUC.UUUUGGGU.CUUGUAA
#=GR X12708.1/10-1782                                                                PP ***.********************************************.*.****************************************************************************************************************************.*******.********.*******
AF043355.1/2-1797                                                                       UCA.ACUUUCGAUGGUAGAGUAUUGGUCUACCAUGGUGUCGACGGGUG.A.CGGGGAAUUAGGGUUCGAUUCCGGAGAGGGAGCCUGAGAAACGGCUACCACAUCCAAGGAAGGCAGCAGGCGCGCAAAUUACCCAAUCCCGACUCGGGGAGGUAGUGACAAAAAAUAACAAUAG.GGGGCCC.-UUUGGGU.CUUCUAA
#=GR AF043355.1/2-1797                                                               PP ***.********************************************.*.****************************************************************************************************************************.*******..999****.*******
X15590.1/1-1804                                                                         UCA.ACUUUCGAUGGUAGGAUAGUGGCCUACCAUGGUGGUGACGGGUG.A.CGGAGAAUUAGGGUUCGAUUCCGGAGAGGGAGCCUGAGAAACGGCUACCACAUCCAAGGAAGGCAGCAGGCGCGCAAAUUACCCAAUCCUGACACGGGGAGGUAGUGACAAUAAAUAACAAUAC.CGGGCUC.-UUUGAGU.CUGGUAA
#=GR X15590.1/1-1804                                                                 PP ***.********************************************.*.****************************************************************************************************************************.*******..999****.*******
X54863.1/1-1831                                                                         UCAuGGUUGAGAUUGUAAGAUAGAGGCUUACAAUGCCUACAACGGGUA.A.CGGGGAAUUAGGGUUCGAUUCCGGAGAGGGAGCCUGAGAAACGGCUACCACAUCCAAGGAAGGCAGCAGGCGCGCAAAUUACCCAAUCCCGACACGGGGAGGUAGUGACAAUAAAUAACAAUGC.AGGGCCU.-UUAAGGU.CUUGCAA
#=GR X54863.1/1-1831                                                                 PP **99********************************************.*.****************************************************************************************************************************.*******..999****.*******
L19345.1/2-1773                                                                         UCA.ACUUUGGAUGGUAAGGUAUUGUCUUACCAUGGUUGUGACGGGUA.A.CGGACCGUGGGUGCGGGAYUCCGGAGAGGGAGCCUGAGAAACGGCUACCACAUCCAAGGAAGGCAGCAGGCGCGCAAAUUACCCAAUACUAAUUCAGUGAGGUAGUGACAAAGAGUAUCAAUAG.GGGGGCC.-AUCGGCU.CUUCUAG
#=GR L19345.1/2-1773                                                                 PP ***.********************************************.*.****************************************************************************************************************************.*******..999****.*******
X03949.1/1-1879                                                                         UCA.GCUU--GAUGGUAGUGUAUUGGACAACCAUGGCAUUCACGGGCU.AuCGGGGGAUUAGGGUUCGAUUCCGGAGAGGGAGCCUGAUAAACGGCUACCACUUCUACGGAAGGCAGCAGGCGCGAAAAUUAUCCAAUCCUGAUUCAGGGAGGUAGUGA-AAGAAAUAAUGAACU.AGGA---.UUUA---U.CCUGGGA
#=GR X03949.1/1-1879                                                                 PP ***.***9..9***********************************76.66***********************************************************************************************************7.***************.***9....5666...9.*******
X74753.1/1-1807                                                                         UCA.ACUUUCGAUGGUAGGAUAGAGGCCUACCAUGGUGGUUACGGGUG.A.CGGGGAAUUAGGGUUCGAUUCCGGAGAGGGAGCCUGAGAAACGGCUACCACAUCCAAGGAAGGCAGCAGGCGCGCAAAUUACCCAAUCCUGAUACAGGGAGGUAGUGACAAUAAAUAACAAUAC.UUGGCUC.-UUCGAGU.CCGGUAA
#=GR X74753.1/1-1807                                                                 PP ***.********************************************.*.****************************************************************************************************************************.*******..999****.*******
U21336.1/2-1820                                                                         UCA.ACUUUCGAUGGUAAGGUAUUGGCUUACCAUGGUCCCAACGGGUA.A.CGGAGAAUUAGGGUUCGAUUCCGGAGAGGGAGCCUGAGAAACGGCUACCACAUCUAAGGAAGGCAGCAGGCGCGCAAAUUACCCAAUCCUGACACAGGGAGGUAGUGACAAAAAAUAACAAUAC.AGGGCUU.-UUUAAGU.CUUGUAA
#=GR U21336.1/2-1820                                                                 PP ***.********************************************.*.****************************************************************************************************************************.*******..999****.*******
Z75578.1/1-1800                                                                         UCA.ACUUUCGAUGGUAGGAUAGUGGCCUACCAUGGUUUCAACGGGUA.A.CGGGGAAUAAGGGUUCGAUUCCGGAGAGGGAGCCUGAGAAACGGCUACCACAUCCAAGGAAGGCAGCAGGCGCGCAAAUUACCCAAUCCUAAUUCAGGGAGGUAGUGACAAUAAAUAACGAUAC.AGGGCCC.AUUCGGGU.CUUGUAA
#=GR Z75578.1/1-1800                                                                 PP ***.********************************************.*.****************************************************************************************************************************.*******.********.*******
M55627.1/1-1797                                                                         UCA.ACUUUCGAUGGUAGGAUAGUGGCCUACCAUGGUGGCAACGGGUA.A.CGGGGAAUUAGGGUUCGAUUCCGGAGAGGGAGCCUGAGAAACGGCUACCACAUCCAAGGAAGGCAGCAGGCGCGCAAAUUACCCAAUCCCAACACGGGGAGGUAGUGACAAUAAAUACUGAUAC.AGGGCUC.UUUCGGGU.CUUGUAA
#=GR M55627.1/1-1797                                                                 PP ***.********************************************.*.****************************************************************************************************************************.*******.********.*******
U23936.1/1-1878                                                                         UCA.ACUGUCGAUGGUAGGAUAGAGGCCUACCAUGGUGAUAACGGGUA.A.CGGGGAAUUAGGGUUCGAUUCCGGAGAGGGAGCCUGAGAAACGGCUACCACAUCCAAGGAAGGCAGCAGGCGCGCAAAUUACCCAAUCCUGAUACAGGGAGGUAGUGACAAUAAAUAACGAUGC.AG-GACC.UUUUGGUC.UUUGCAA
#=GR U23936.1/1-1878                                                                 PP ***.********************************************.*.****************************************************************************************************************************.98.8889.99999888.99*****
AF164128.1/1-1771                                                                       UCA.GCUUUCGAUGGUAGUGUAUUGGACUACCAUGGCUUUCACGGGUA.A.CGGAGGAUUAGGGUUCGAUUCCGGAGAGGGAGCCUGAGAAACGGCUACCACAUCUAAGGAAGGCAGCAGGCGCGUAAAUUACCCAAUCCUGACUCAGGGAGGUAGUGACAAGAAAUAACGGACC.GAAGC--.CUAU--GU.UUCGGGA
#=GR AF164128.1/1-1771                                                               PP ***.********************************************.*.****************************************************************************************************************************.*****...6666..**.*******
U33133.1/1-1769                                                                         UCA.ACUUUGGAUGGUAAGGUAGUGUCUUACCAUGGUUGUGACGGGUA.A.CGGACCGUGGGUGCGGGAUUCCGGAGAGGGAGCCUGAGAAACGGCUACCACAUCCAAGGAAGGCAGCAGGCGCGCAAAUUACCCAAUCCGGACACCGGGAGGUAGUGACAAGAAAUAGCAAUAG.AGGGCCC.-GAUGGGU.UUUCUAA
#=GR U33133.1/1-1769                                                                 PP ***.********************************************.*.****************************************************************************************************************************.*******..99*****.*******
AF342743.1/1-1790                                                                       UCA.ACUUUCGAUGGUAAGGUAUUGUCUUACCAUGGUUGUGACGGGUA.A.CGGACCGUGGGUGCGGGAUUCCGGAGAGGGAGCCUGAGAAACGGCUACCACAUCCAAGGAAGGCAGCAGGCGCGCAAAUUACCCAAUCCUGACACAGGGAGGUAGUGACAAGAAAUAUCAAUAG.AGGGCGU.UUCUACGU.CUUCUAA
#=GR AF342743.1/1-1790                                                               PP ***.********************************************.*.****************************************************************************************************************************.*******.********.*******
M60302.1/1-1787                                                                         UCA.ACUUUCGAUGGUAGGAUAGUGGCCUACCAUGGUUUCAACGGGUA.A.CGGGGAAUAAGGGUUCGAUUCCGGAGAGGGAGCCUGAGAAACGGCUACCACAUCCAAGGAAGGCAGCAGGCGCGCAAAUUACCCAAUCCCGACACGGGGAGGUAGUGACAAUAAAUAACGAUAC.AGGGCCC.UUUUGGGU.CUUGUAA
#=GR M60302.1/1-1787                                                                 PP ***.********************************************.*.****************************************************************************************************************************.*******.********.*******
L26184.1/2-1786                                                                         UCA.ACUUUCGAUGGUAAGGUAGUGUCUUACCAUGGUGGCAACGGGUA.A.CGGACCGUGGGUGCGGGACUCCGGAGAGGGAGCCUGAGAAACGGCUACCACAUCCAAGGAAGGCAGCAGGCGCGUAAAUUACCCAAUCCAGACUCUGGGAGGUAGUGACAAGAAAUAUCAAUAG.GGGACCC.-AUAAAGU.CUUCUAA
#=GR L26184.1/2-1786                                                                 PP ***.********************************************.*.****************************************************************************************************************************.*****99..77789**.*******
X00755.1/1-1812                                                                         UCA.ACUUUCGAUGGUAGGAUAGGGGCCUACCAUGGUGGUGACGGGUG.A.CGGAGAAUUAGGGUUCGAUUCCGGAGAGGGAGCCUGAGAAACGGCUACCACAUCCAAGGAAGGCAGCAGGCGCGCAAAUUACCCAAUCCUGACACGGGGAGGUAGUGACAAUAAAUAACAAUAC.CGGGCGC.UUUAGUGU.CUGGUAA
#=GR X00755.1/1-1812                                                                 PP ***.********************************************.*.****************************************************************************************************************************.*******.********.*******
L19079.1/1-1711                                                                         UCA.GCUU--GACGGUAGGGUAUUGGCCUACCGAGGCAGCAACGGGUA.A.CGGGGAAUUAGGGUUCGAUUCCGGAGAGGGAGCCUGAGAGACGGCUACCACAUCUAAGGAAGGCAGCAGGCGCGCAAAUUACCCAAUCCCGACACGGGGAGGUAGUGACAAGAAAUAACAAUAC.AGGGC--.UAAU--GU.CUUGUAA
#=GR L19079.1/1-1711                                                                 PP ***.***9..89************************************.*.****************************************************************************************************************************.*****...9999..**.*******
L10823.1/1-1780                                                                         UCA.ACUUUCGACGGUAGGGUAUUGGCCUACCGUGGUUGCAACGGGUA.A.CGGAGAAUUAGGGUUCGAUUCCGGAGAGGGARCCUGAGAGACGGCUACCACAUCCAAGGAAGGCAGCAGGCGCGCAAAUUACCCAAUCCUGACACAGGGAGGUAGUGACAAUAAAUAACAAUAC.GGAGCCU.-UUUAGGU.UUUGUAA
#=GR L10823.1/1-1780                                                                 PP ***.********************************************.*.****************************************************************************************************************************.*******..999****.*******
X54266.1/1-1822                                                                         UCA.GCUUUGGAUGGUAGGAUAUGGGCCUACCAUGGCAUUAACGGGUA.A.CGGGGAAUUAGGGUUUGAUUCCGGAGAGGGAGCCUUAGAAACGGCUACCACAUCCAAGGAAGGCAGCAGGCGCGUAAAUUACCCAAUCCUGACACAGGGAGGUAGUGACAAUAAAUAACAAUGCuCUGGCUC.-UUCGAGU.CGGGCAA
#=GR X54266.1/1-1822                                                                 PP ***.********************************************.*.***************************************************************************************************************************9567*****..999****.*******
X81811.1/1-1817                                                                         UCA.GCUUUCGACGGUAGUGUAGAGGACUACCGUGGCGUUAACGGGUGcA.CGGAGAAUUAGGGUUCGAUUCCGGAGAGGGAGCCUGAGAAACGGCUACCACAUCCAAGGAAGGCAGCAGGCGCGCAAAUUACCCAAUCCUGACACAGUGAGGUAGUGACUAGAAAUAACCAUAC.CGGGCUU.-UUAUGGU.CUGGUAA
#=GR X81811.1/1-1817                                                                 PP ***.*******************************************879.****************************************************************************************************************************.******9..66679**.*******
X04971.1/1-1795                                                                         UCA.ACUUUCGACGGCUGGGUCUUGGCCAGCCAUGGUGACAACGGGUA.A.CGGAGGGUUAGGGCUCGACCCCGGAGAAGGAGCCUGAGAAACGGCUACUACAUCCAAGGAAGGCAGCAGGCGCGCAAAUUACCCAAUCCCGACACGGGGAGGUAGUGACAAUAAAUACUGAUAC.AGGGCUC.UUUUGGGU.CUUGUAA
#=GR X04971.1/1-1795                                                                 PP ***.********************************************.*.****************************************************************************************************************************.*******.********.*******
U33180.1/1-1792                                                                         UCA.ACUUUCGAUGGUAAGGUAUUGGCUUACCAUGGUUAUAACGGGUG.A.CGGAGAAUUAGGGUUCGAUUCCGGAGUGGGAGCCUGAGAAACGGCUACCACUUCCAAGGAAGGUAGCAGGCGCGCAAAUUGCCCAAUCCUGACACAGGGAGGUAGUGACAAAAAAUAACAAUCC.AGGGCCU.-UUUGGGU.CUUGUAA
#=GR U33180.1/1-1792                                                                 PP ***.********************************************.*.****************************************************************************************************************************.*******..999****.*******
M54937.1/1-1901                                                                         UCA.ACUUUCGACGGUAGGAUAGAGGCCUACCGUGGUGAUAACGGGUA.A.CGGGGAAUAAGGGUUUGAUUCCGGAGAGGGAGCCUGAGAAACGGCUACCACAUCCAAGGAAGGCAGCAGGCGCGCAAAUUACCCAAUCCUGAUACAGGGAGGUAGUGACAAUAAAUAACGAUGC.GG-GGCC.UUUUGGCC.AUCGCAA
#=GR M54937.1/1-1901                                                                 PP ***.********************************************.*.****************************************************************************************************************************.**.9999.********.*******
X53485.1/1-1771                                                                         UCA.GCUUUCGAUGGUAGUGUAUUGGACUACCAUGGCGUUCACGGGUA.A.CGGAGGAUUAGGGUUCGAUUCCGGAGAGGGAGCCUGAGAAACGGCUACCACAUCUAAGGAAGGCAGCAGGCGCGUAAAUUACCCAAUCCUGACUCAGGGAGGUAGUGACAAGAAAUAACGGACC.GAAGC--.CUAU--GU.UUCGGGA
#=GR X53485.1/1-1771                                                                 PP ***.********************************************.*.****************************************************************************************************************************.*****...6666..**.*******
X85395.1/1-1798                                                                         UCA.GCUUGGGAUGGUAGUGUAUUGGACUACCAUGGCUUUAACGGGUA.A.CGAAUUGUUAGGGCAAGAUUUCGGAGAGGGAGCCUGAGAGACGGCUACCACAUCCAAGGAAGGCAGCAGGCGCGUAAAUUACCCAAUCCUGACACAGGGAGGUAGUGACAAUAAAUAACAAUGC.CGGGCCU.UUACAGGU.CUGGCAA
#=GR X85395.1/1-1798                                                                 PP ***.********************************************.*.****************************************************************************************************************************.*******.********.*******
AF026045.1/1-1764                                                                       UCA.ACUUUCGAUGGUAAGGUAUUGUCUUACCAUGGUUGUGACGGGUA.A.CGGACCGUGGGUGCGGGAUUCCGGAGAGGGAGCCUGAGAGACGGCUACCACAUCCAAGGAAGGCAGCAGGCGCGCAAAUUACCCAAUCCUGACACAGGGAGGUAGUGACAAGAAAUAUCAAUAG.GGGGCGU.UUAUACGU.CUUCUAA
#=GR AF026045.1/1-1764                                                               PP ***.********************************************.*.****************************************************************************************************************************.*******.********.*******
D29950.1/1-1830                                                                         UCA.ACUUUCGAUGGUAGUAUAGAGGACUACCAUGGUGGUAACGGGUA.A.CGGGGAAUUAGGGUUCGAUUCCGGAGAGGGAGCCUGAGAAACGGCUACCACUUCUAAGGAGGGCAGCAGGCGCGCAAAUUACCCAAUCCUGACACAGGGAGGUAGUGACAAUAAAUAACAAUCC.AGGGCCA.--ACUGGU.CUUGGAA
#=GR D29950.1/1-1830                                                                 PP ***.********************************************.*.****************************************************************************************************************************.******8...678***.*******
AF026048.1/1-1769                                                                       UCA.ACUUUCGAUGGUAAGGUAUUGUCUUAUCAUGGUUGUGACAGGUG.A.CGGACCGUGGGUGCGGGAUUCCGGAGAGGGAGCCUGAGAGACGGCUACCACAUCCAAGGAAGGCAGCAGGCGCGCAACUUACCCAAUCCUAACACAGGGAGGUAGUGACAAGAAAUAUCAAUAG.AGGGCGC.AUAUGCGU.CUUCUAA
#=GR AF026048.1/1-1769                                                               PP ***.********************************************.*.****************************************************************************************************************************.*******.********.*******
X77703.1/1-1790                                                                         UCA.GCUUUGGAUGGUAGGGUAUUGGCCUACCAUGGCUUUAACGGGCA.A.CGGAGGAUUAGGGUUCGGUUCCGGAGAGGGAGCCUGAGAGACGGCUACCACAUSCAAGGAAGGCAGCAGGUCCGCAAAUUACCCAAUCCUGACACAGGGAGGUAGUGACAAUAAAUAACAAUGC.CGGGCCU.UUGUAGGU.CUGGCAA
#=GR X77703.1/1-1790                                                                 PP ***.********************************************.*.****************************************************************************************************************************.*******.********.*******
U09621.1/1-1770                                                                         UCA.ACUUUGGAUGGUAAGGUAUUGUCUUACCAUGGUUUUGACGGGUA.A.CGGACCGUGGGUGCGGGAUUCCGGAGAGGGAGCCUGAGAAACGGCUACCACAUCCAAGGAAGGCAGCAGGCGCGCAAAUUACCCAAUCCGGACACCGGGAGGUAGUGACAAGAAAUAUCAAUAG.AGGGCCC.-GAUGGGU.UUUCUAA
#=GR U09621.1/1-1770                                                                 PP ***.********************************************.*.****************************************************************************************************************************.*******..99*****.*******
X85400.2/1-1799                                                                         UCA.GCUUUGGAUGGUAGGGUAUUGGCCUACCAUGGCUUUAACGGGUA.A.CGGAGAAUUAGGGUUCGAUUCCGGAGAGGGAGCCUGAGAGACGGCUACCACAUCCAAGGAAGGCAGCAGGCGCGUAAAUUACCCAAUCCUGACACAGGGAGGUAGUGACAAUAAAUAACAAUGC.CGGGCCU.AUACAGGU.CUGGCUU
#=GR X85400.2/1-1799                                                                 PP ***.********************************************.*.****************************************************************************************************************************.*******.********.*******
AF019071.1/72-1972                                                                      UCA.ACUUUCGAUGGUAGUCGCCGUGCCUACCAUGGUCGUAACGGGUA.A.CGGAGAAUUAGGGUUCGAUUCCGGAGAGGGAGCCUGAGAAAUGGCUACCACUUCUAAGGAAGGCAGCAGGCGCGCAAAUUACCCAAUCCCGACACGGGGAGGUAGUGACAAUAAAUAACAAUAC.AGGUCUUgCAAAAAGA.CUUGUAA
#=GR AF019071.1/72-1972                                                              PP ***.********************************************.*.****************************************************************************************************************************.*******667889***.*******
AF164131.1/1-1772                                                                       UCA.GCUUUCGAUGGUAGUGUAUUGGACUACCAUGGCUUUCACGGGUA.A.CGGAGGAUUAGGGUUCGAUUCCGGAGAGGGAGCCUGAGAAACGGCUACCACAUCUAAGGAAGGCAGCAGGCGCGUAAAUUACCCAAUCCUGACUCAGGGAGGUAGUGACAAGAAAUAACGGACC.GAGGC--.-UAU--GC.UUCGGGA
#=GR AF164131.1/1-1772                                                               PP ***.********************************************.*.****************************************************************************************************************************.*****....999..**.*******
L26182.1/2-1764                                                                         UCA.ACUUUGGAUGGUAAGGUAUUGUCUUACCAUGGUUGUGACGGGUA.A.CGGACCGUGGGUGCGGGAUUCCGGAGAGGGAGCCUGAGAGACGGCUACCACAUCCAAGGAAGGCAGCAGGCGCGCAAAUUACCCCAUCCGGACUCCGGGAGGUAGUGACAAGAAAUAGCAAUAG.AGGGCCC.-GAUGGGC.UUUCUAA
#=GR L26182.1/2-1764                                                                 PP ***.********************************************.*.****************************************************************************************************************************.*******..99*****.*******
SSU_rRNA_eukarya.dvex114581.+.1497.3234.[CEL,NA].[Metazoa,Default].RF01960.rRNA         UCA.GGUUCCGACGGUAAGGUAUUGGCUUACCGUGCCUAUAACGGGUA.A.CGGGGGAUUAGGGUUCGAUCCCGGAGAGGGAGCUCGAGAAAUAGCUACCACAUCUAAGGAAGGCAGCAGGCGCGCAAAUUACCAAUCCCUGGAUCAGGGAGGUAGUAAACAGAAAUAAUGACGC.AUGAU--.UCAU--AU.CGUGCGA
#=GR SSU_rRNA_eukarya.dvex114581.+.1497.3234.[CEL,NA].[Metazoa,Default].RF01960.rRNA PP ***.********************************************.*.****************************************************************************************************************************.****8...8888..9*.*******
#=GC SS_cons                                                                            -<-.<<<----<<<<<<<<_______>>>>>>>>>>>----->>>>,,.,.<<<<<<<<____>>>>--->>>>]]],<<<<<<__________>>>>>>,<<<<____>>>>,,,}}}}}}-},,,,,<-<<<---<<<<<___>>>>>->>>>,}}-}}}}}},,,,<<<<<<.<<<<<<<.____>>>>.>>>>>>-
#=GC RF                                                                                 UgA.gCuUUcGauGGuagGgUAuuGGCcuaCCaugGcuguaAcgGGUA.A.CGGagaauuAGGguucGAUuCCGGaGAGGgaGCCUGAGAAACGGCuaCCACauCcAAGGaaGGCAGCaGGCGCGcAAAuUACCCAAuCCcGAcACgGGgAGGUaGugAcaagaaAUAACaauac.agGgCcc.uuauggGc.CcuguaA

AF026042.1/15-1915                                                                      UUGGAAUGAGAACAAGGU.AAACAGCUUAUCGAGGAUCCAGCAGAGGGCAAGUCUGGUGCCAGCAGCCGCGGUAAUUCCAGCUCUGUAAGCGUAUACCAAAGUUGUUGCAGUUA..AAACGCUCGUAGUCGGAUUUUGGCG..CGGCCGGC.GCUGU...GC.GCGUAA...AUG.CGU..-GCGg...c-G.UUA....
#=GR AF026042.1/15-1915                                                              PP ******************.***********************************************************************************************..*************************..***89999.99999...55.555555...555.443...3332...2.2.222....
U09618.1/1-1770                                                                         UUGGAAUGAGAACAAGGU.AAACAUCUUAUCGAGUAGCCAGCAGAGGGCAAGUCUGGUGCCAGCAGCCGCGGUAAUUCCAGCUCUGUAAGCGUAUACCAAAGUUGUUGCAGUUA..AAACGCUCGUAGUCGGAAUUUGGCG..GGCGAUGU.GGGGC...--.-GUCUU...AAC.CGA..CGAUc...uCA.UG-....
#=GR U09618.1/1-1770                                                                 PP ******************.***********************************************************************************************..************************9..99988887.77665.......45666...677.777..65432...112.22.....
Z14139.1/2-1765                                                                         UUGGAAUGAGAACAAGGU.AAAUAGCUUAUCGAGGAUCCAGCAGAGGGCAAGUCUGGUGCCAGCAGCCGCGGUAAUUCCAGCUCUGCUUGCGUAUGUCACCGAUGAUGCGGUUA..AAACGCUCGUAGUCGGAGGUUGGCG..GGG-GCGU.CUGGC...GG.AGAGUA...AAU.C--..----.....UU.UGU....
#=GR Z14139.1/2-1765                                                                 PP ******************.***********************************************************************************************..*********************9999..877.4667.67666...44.333333...222.2.............23.444....
AF113427.1/1-1728                                                                       UUGGAAUGAGUACAAUUU.AAAUCCCUUAACGAGGAUCAAUUGGAGGGCAAGUCUGGUGCCAGCAGCCGCGGUAAUUCCAGCUCCAAUAGCGUAUAUUAAAGUUGUUGCAGUUA..AAACGUCCGUAGUCAAAUUUUAGCCuuUAGAUGAG.GUGGC...CU.GGUCUU...CAU.UGA..UCAA.....GC.UC-....
#=GR AF113427.1/1-1728                                                               PP ******************.***********************************************************************************************..***********************997544545555.66666...77.777777...777.777..5433.....22.22.....
AF164133.1/1-1771                                                                       UUGCAAUGAGUAGAAUUU.AAACCCCUUUACGAGGAUCAAUUGGAGGGCAAGUCUGGUGCCAGCAGCCGCGGUAAUUCCAGCUCCAAUAGCGUAUAUUAAAGUUGUUGCAGUUA..AAAAGCUCGUAGUUGGAUUUCUGGG..AGGGUGCC.GAUGU...CG.--UCUU...GUU.GAU..UGUG....cAG.AG-....
#=GR AF164133.1/1-1771                                                               PP ******************.***********************************************************************************************..*************************..99977777.77777...54...4545...444.334..5555....222.22.....
X70803.1/1-1816                                                                         UUGGAAUGAGAACAAUUU.AAAUCCCUUAUCGAGGAUCAAUUGGAGGGAAAGUCUGGUGCCAGCAGCCGCGGUAAUUCCAGCUCCAAUAGCGUAUAUUAAAGUUGUUGCAGUUA..AAAAGCUCGUAGUUGGAUUUCGGGG..CGGGGCGG.CUGGU...CU.-GCCUU...AUG.GG-..UGUGu...aCU.AGU...c
#=GR X70803.1/1-1816                                                                 PP ******************.***********************************************************************************************..*************************..***9****.*****...86..66777...777.44...44443...133.333...2
L05428.1/1-1805                                                                         UUGGAAUGAGUACAAUUU.AAAUCCCUUAACGAGGAACAACUGGAGGGCAAGUCUGGUGCCAGCAGCCGCGGUAAUUCCAGCUCCAGUAGCGUAUAUUAAAGUUGUUGCAGUUA..AAAAGCUCGUAGUCGAACUUCAGGU..CUGGCGAG.GCGGU...CC.-UCCUC...ACG.--G..AGUG....cAC.UGU...c
#=GR L05428.1/1-1805                                                                 PP ******************.***********************************************************************************************..*************************..88878888.88888...65..55555...555...3..3334....467.777...6
X17062.1/3691-5494                                                                      UUGGAAUGAGUACAAUCU.AAAUCCCUUAACGAGGAUCCAUUGGAGGGCAAGUCUGGUGCCAGCAGCCGCGGUAAUUCCAGCUCCAAUAGCGUAUAUUUAAGUUGUUGCAGUUA..AAAAGCUCGUAGUUGAACCUUGGGA..UGGGUCGC.CCGGU...CC.GCGUUU...---.-GG..UGAG....cAC.CGG....
#=GR X17062.1/3691-5494                                                              PP ******************.***********************************************************************************************..*************************..***9****.**999...66.433333........33..4433....344.443....
L26183.1/2-1778                                                                         UUGGAAUGAGAACACGGU.AAACAUCUUAUCGAGGAGCCAGCAGAGGGCAAGUCUGGUGCCAGCAGCCGCGGUAAUUCCAGCUCUGUAAGCGUAUACCAAAGUUGUUGCAGUUA..AAACGCUCGUAGUCGGACGUUGGCG..GGCGCCUC.-GAGU...CG.-GCCUC...ACG.-GU..CGAU.....CU.UGU....
#=GR L26183.1/2-1778                                                                 PP ******************.***********************************************************************************************..**********************999..88865544..4455...44..44444...444..44..4433.....33.443....
AF261665.1/1-1796                                                                       UUGGAAUGAGUACAAUUU.AAAUCCCUUAACGAGGAACAACUGGAGGGCAAGUCUGGUGCCAGCAGCCGCGGUAAUUCCAGCUCCAGUAGCGUAUAUUAAAGUUGUUGCAGUUA..AAAAGCUCGUAGUCGAACUUCGGGC..CUGGCGGG.ACGGU...CC.-GCCUU...ACG.--G..UGUG....uAC.UGU...c
#=GR AF261665.1/1-1796                                                               PP ******************.***********************************************************************************************..*************************..99989999.99999...76..45555...454...3..4444....356.666...5
AF203893.1/1-1792                                                                       UUGGAAUGAAAACAAUGU.AAACUCCUUAUUGAGGAGCCAGCAGAGGGCAAGUCUGGUGCCAGCAGCCGCGGUAAUUCCAGCUCUGUAAGCGUAUACCAAAGUUGUUGCAGUUA..AAACGCUCGUAGUCGAACUUUGGCG..AUGGUUGC.UGAAA...--.CUCCGU...AAGgAGA..U-UG.....-A.UGU....
#=GR AF203893.1/1-1792                                                               PP ******************.***********************************************************************************************..*************************..98877777.65555......455666...5552343..2.23......3.333....
X68483.1/1-1797                                                                         UUGGAAUGAGAACAAUUU.AAAUCCCUUAUCGAGGAUCCAUUGGAGGGAAAGUCUGGUGCCAGCAGCCGCGGUAAUUCCAGCUCCAAUAGCGUAUAUUAAAGUUGUUGCAGUUA..AAAAGCUCGUAGUCGGAUUUCGGGG..CGGGGCAG.UCGGU...CU.--GCCU...AAU.AGG..UGUG....uAC.UGG....
#=GR X68483.1/1-1797                                                                 PP ******************.***********************************************************************************************..*************************..99999999.99999...76...3444...455.566..6666....556.665....
AF164127.1/1-1771                                                                       UUGCAAUGAGUAGAAUUU.AAACCCCUUUACGAGGAUCAAUUGGAGGGCAAGUCUGGUGCCAGCAGCCGCGGUAAUUCCAGCUCCAAUAGCGUAUAUUAAAUUUGUUGCAGUUA..AAAAGCUCGUAGUUGGAUUUCUGAG..AGGGCGCC.AAUGU...CC.--GCUG...AUU.GCG..UGUG.....-C.AGC...g
#=GR AF164127.1/1-1771                                                               PP ******************.***********************************************************************************************..*************************..99988888.88887...54...3333...333.222..4444......2.232...1
DQ514849.1/1-1761                                                                       UUGGAAUGAGAACAAUUU.AAAUCCCUUAUCAAGUAUCAAUUGGAGGGCAAGUCUGGUGCCAGCAGCCGCGGUAAUUCCAGCUCCAAUAGCGUAUAUUAAAGUUGUUGCAGUUA..AAAAGCUCGUAGUUGAAAUACUGAU..GUAGUCGA.CCGGU...CCcGUGCUU...UGU.CGC..-GGGc...uACuCGU....
#=GR DQ514849.1/1-1761                                                               PP ******************.***********************************************************************************************..*************************..9999****.*****...774566655...444.443...3334...4430333....
M87330.1/1-1805                                                                         UUGGAAUGAGAACGAUGU.AAACACCCUAUCGAGGACCAAUUGGAGGGCAAGUCUGGUGCCAGCAGCCGCGGUAAUUCCAGCUCCAAUAGCGUAUAUUAAAGUUGUUGCAGUUA..AAAAGCUCGUAGUUGAAUUUCUGGC..GGGAGCAA.CCGGU...CC.UUCACU...UGG.UGU..UGGU.....AC.UUG....
#=GR M87330.1/1-1805                                                                 PP ******************.***********************************************************************************************..*************************..***9****.*****...88.666656...566.788..7766.....77.776....
AF164135.1/1-1772                                                                       UUGCAAUGAGUAGAAUUU.AAACCCCUUUACGAGGAUCAAUUGGAGGGCAAGUCUGGUGCCAGCAGCCGCGGUAAUUCCAGCUCCAAUAGCGUAUAUUAAAGUUGUUGCAGUUA..AAAAGCUCGUAGUUGGAUUUCUGGG..AGGGCGUC.GAAGU...GA.--GCUC...GUU.GCU..UG-U.....AC.UGA....
#=GR AF164135.1/1-1772                                                               PP ******************.***********************************************************************************************..*************************..99988877.77777...44...4444...444.233..33.3.....45.554....
D63698.1/1-1761                                                                         UUGGAAUGAGUACAAUCU.AAAUCCCUUAACGAGGAACAAUUGGAGGGCAAGUCUGGUGCCAGCAGCCGCGGUAAUUCCAGCUCCAAUAGCGUAUAUUAAAGUUGUUGCAGUUA..AAAAGCUCGUAGUUGAACCUUGGGU..CUGGCUGG.CCGGU...CC.GCCUCA...CCG.CGA..-GU-.....AC.UGGu..c
#=GR D63698.1/1-1761                                                                 PP ******************.***********************************************************************************************..*************************..99999***.****9...76.433333...333.333...32......34.4432..3
U21217.1/2-1758                                                                         UUGGAAUGAGUACAAUUU.AAAAUUGUUAACGAGUAUCCAUUGGAGGGCAAGUCUGGUGCCAGCAGCCGCGGUAAUUCCAGCUCCAAUAGCGUAUAUUAAAGUUGUUGCAGUUA..AAAAGCUCGUAGUCGGAUUUCGGGU.g----CUGC.CCGGU...GU.AGCCAC...-GG.CG-..----.....AA.CGC...c
#=GR U21217.1/2-1758                                                                 PP ******************.***********************************************************************************************..*********************9988.3....3344.55555...33.333333....22.22............22.222...1
L26181.1/2-1771                                                                         UUGGAAUGAGAACAAGGU.AAACAGCUUAUCGAGGAUCCAGCAGAGGGCAAGUCUGGUGCCAGCAGCCGCGGUAAUUCCAGCUCUGUAAGCGUAUACCAAAGUUGUUGCAGUUA..AAACGCUCGUAGUCGGAUUUUGGGG..CAGCCCGU.GCUGU...G-.-CGCGU...AGUgCG-..UGCG.....-G.CG-....
#=GR L26181.1/2-1771                                                                 PP ******************.***********************************************************************************************..*************************..99978888.88887...3...33433...222122...2222......1.22.....
Z14140.1/2-1777                                                                         UUGGAAUGAGAACAAGGU.AAACAGCUUAUCGAGGAGCCAGCAGAGGGCAAGUCUGGUGCCAGCAGCCGCGGUAAUUCCAGCUCUGUAAGCGUAUACCAAAGUUGUUGCAGUUA..AAACGCUCGUAGUCGGAGGUUGGCG..GGCAGUCC.AGGGC...--.GUCCUC...GCG.-GA..CGGA.....UC.UGG....
#=GR Z14140.1/2-1777                                                                 PP ******************.***********************************************************************************************..*********************9998..77755544.44444......455555...444..55..5544.....45.553....
M33639.1/2-1782                                                                         UUGGAAUGAGAACAAGAU.AAACAGCUUAUCGAGGAGCCAGCAGAGGGCAAGUCUGGUGCCAGCAGCCGCGGUAAUUCCAGCUCUGUAAGCGUAUACCAAAGUUGUUGCAGUUA..AAACGCUCGUAGUCGAAUUUUGGCG..UGUGAU-U.UGGGU...CG.-UUCUC...GCG.-GA..CGCG....cUC.AGG....
#=GR M33639.1/2-1782                                                                 PP ******************.***********************************************************************************************..************************9..888544.3.44555...44..44444...333..44..5544....323.333....
AF164129.1/1-1768                                                                       UUGCAAUGAGUAGAAUUU.AAACCCCUUUACCAGGAUCAAUUGGAGGGCAAGUCUGGUGCCAGCAGCCGCGGUAAUUCCAGCUCCAAUAGCGUAUAUUAAAGUUGUUGCAGUUA..AAAAGCUCGUAGUUGGAUUUCUGAG..GGGGUGAC.AAAGU...CC.--GCUG...AUG.CG-..UGUG.....-C.UGC...g
#=GR AF164129.1/1-1768                                                               PP ******************.***********************************************************************************************..*************************..99988888.88888...54...4545...455.44...3333......3.333...2
X85396.1/1-1802                                                                         UUGGAAUGAGAACAAUUU.AAAUCCCUUAUCGAGUAUCAAUUGGAGGGCAAGUCUGGUGCCAGCAGCCGCGGUAAUUCCAGCUCCAAUAGCGUAUAUUAAAGUUGUUGCAGUUA..AAAAGCUCGUAGUUGGAUUUCUGGC..AGGAGUGA.CCGGU...CA.CGCACU...CUG.UGS..U--G.....AC.UUG....
#=GR X85396.1/1-1802                                                                 PP ******************.***********************************************************************************************..*************************..***9****.*****...98.555555...555.554..4..5.....66.665....
AF164125.1/1-1770                                                                       UUGCAAUGAGUAGAAUUU.AAACCCCUUUACGAGGAUCAAUUGGAGGGCAAGUCUGGUGCCAGCAGCCGCGGUAAUUCCAGCUCCAAUAGCGUAUAUUAAAGUUGUUGCAGUUA..AAAAGCUCGUAGUUGGAUUUCUGAA..GGGGUGCC.AAUGU...CC.GCUGUU...GCG.UGU..U---.....-C.AGC...g
#=GR AF164125.1/1-1770                                                               PP ******************.***********************************************************************************************..*************************..99988877.77777...65.444433...333.333..2.........3.333...2
U09048.1/1-1801                                                                         UUGGAAUGAAUGGAUUUU.AAACCUUUCUAUAAGUAUCAAUUGGAGGGCAAGUCUGGUGCCAGCAGCCGCGGUAAUUCCAGCUCCAAUAGCGUAUAUUAAAGUUGUUGCGGUUA..AAAAGCUCGUAGUUGGAUUUCUGCU..GAGGAUGG.CUGGU...CC.GCCCUC...UGG.-GU.gAGUA.....UU.UG-....
#=GR U09048.1/1-1801                                                                 PP ******************.***********************************************************************************************..*************************..99999***.*****...98.777766...444..32.13333.....33.33.....
L26190.1/2-1769                                                                         UUGGAAUGAGAACAAGGU.AAACAGCUUAUCGAGGAGCCAGCAGAGGGCAAGUCUGGUGCCAGCAGCCGCGGUAAUUCCAGCUCUGUAAGCGUAUACCAAAGUUGUUGCAGUUA..AAACGCUCGUAGUCGGAACUUGGCG..GGCGACGC.AGGGC...G-.--UCUU...UGC.GGA..CGGU.....UC.UGU....
#=GR L26190.1/2-1769                                                                 PP ******************.***********************************************************************************************..*************************..99988888.77776...2....2333...222.344..4433.....44.443....
AF026040.1/1-1770                                                                       UUGGAAUGAGAACAAGGU.AAACAGCUUAUCGAGGAUCCAGCAGAGGGCAAGUCUGGUGCCAGCAGCCGCGGUAAUUCCAGCUCUGUAAGCGUAUACCAAAGUUGUUGCAGUUA..AAACGCUCGUAGUCGGAUUUUGGCG..UGGCCCGU.GCUGU...G-.-CGCGU...AGUgCG-..UGCGg...cGC.UGG....
#=GR AF026040.1/1-1770                                                               PP ******************.***********************************************************************************************..*************************..***89999.98888...3...33433...322122...22221...112.222....
AF164134.1/1-1773                                                                       UUGCAAUGAGUAGAAUUU.AAACCCCUUUGCGAGGAUCAAUUGGAGGGCAAGUCUGGUGCCAGCAGCCGCGGUAAUUCCAGCUCCAAUAGCGUAUAUUAAAGUUGUUGCAGUUA..AAAAGCUCGUAGUUGGAUUUCUGAG..AGGGCUCC.AAUGU...CC.--GCUG...AUG.CG-..UGUG.....-C.AGC...g
#=GR AF164134.1/1-1773                                                               PP ******************.***********************************************************************************************..*************************..***99999.88888...54...5555...555.44...3333......2.333...2
AF164122.1/1-1774                                                                       UUGCAAUGAGUAGAAUUU.AAACCCCUUUACGAGGAUCAAUUGGAGGGCAAGUCUGGUGCCAGCAGCCGCGGUAAUUCCAGCUCCAAUAGCAUAUAUUAAAGUUGUUGCAGUUA..AAAAGCUCGUAGUUGGAUUUCUGGG..AGGGUGCU.GAUGU...CC.GCAUGU...UUG.CG-..UGUG.....-C.AGA....
#=GR AF164122.1/1-1774                                                               PP ******************.***********************************************************************************************..*************************..99988877.77777...66.555544...444.33...3333......5.666....
L26189.1/2-1795                                                                         UUGGAAUGAGUACAAUUU.AAAUCCCUUAACGAGGAUCCAUUGGAGGGCAAGUCUGGUGCCAGCAGCCGCGGUAAUUCCAGCUCCAAUAGCGUAUAUUAAAGUUGUUGCAGUUA..AAAAGCUCGUAGUCGGACUUCGGGC..GUG-CCGC.ACGAC...UC.GGCCAC...--U.GGU..CGUG.....CU.UGU....
#=GR L26189.1/2-1795                                                                 PP ******************.***********************************************************************************************..*********************9998..666.5555.55555...44.444433.....3.467..8888.....88.998....
L29455.1/1-1809                                                                         UUGGAAUGAGUACAAUGU.AAAAACCUUAACGAGGAACAAUUGGAGGGCAAGUCUGGUGCCAGCAGCCGCGGUAAUUCCAGCUCCAAUAGCGUAUAUUAAAGUUGUUGCAGUUA..AAAAGCUCGUAGUUGGAUUUUGGGA..UAAGCUUG.UUGGG...CCgCCGCGA...-GG.UGU..-UUG....cCC.CGA...c
#=GR L29455.1/1-1809                                                                 PP ******************.***********************************************************************************************..************************9..77766655.55555...431333332....23.343...223....323.333...2
AF164132.1/1-1772                                                                       UUGCAAUGAGUAGAAUUU.AAACCCCUUUACGAGGAUCAAUUGGAGGGCAAGUCUGGUGCCAGCAGCCGCGGUAAUUCCAGCUCCAAUAGCAUAUAUUAAAGUUGUUGCAGUUA..AAAAGCUCGUAGUUGGAUUUCUGGG..AGGGUGCC.GAUGU...CC.--GCAU...GUU.GCG..UGUG.....--.--C....
#=GR AF164132.1/1-1772                                                               PP ******************.***********************************************************************************************..*************************..99976666.66665...43...3333...222.222..3333..........2....
AF164124.1/1-1770                                                                       UUGCAAUGAGUAGAAUUU.AAACCCCUUUACGAGGAUCAAUUGGAGGGCAAGUCUGGUGCCAGCAGCCGCGGUAAUUCCAGCUCCAAUAGCGUAUAUUAAAGUUGUUGCAGUUA..AAAAGCUCGUAGUUGGAUUUCUGGA..GGGGCGCC.AAUGU...CC.GAUGUU...UCG.---..UGUG.....-C.AGC...g
#=GR AF164124.1/1-1770                                                               PP ******************.***********************************************************************************************..*************************..99988888.77777...65.444433...333......3333......2.232...2
X59604.1/228-1920                                                                       UUGGAAUGAUGGUGAUGU.ACAACCUCACCAGAGUACCAAUUGGAGGGCAAGUCUGGUGCCAGCAGCCGCGGUAAUUCCAGCUCCAAUAGCGUAUAUUAAACUUGUUGCAGUUA..AAAAGCUCGUAGUUGUAUUUCAGCC..UCGC--GU.UUUU-...--.UCCCU-...-UU.UGU..UGGG.....U-.---....
#=GR X59604.1/228-1920                                                               PP ******************.***********************************************************************************************..*********************9998..6662..22.2211.......22222.....22.333..3322.....2.........
AF006089.1/1-1840                                                                       UUGGAAUGAGAACAAGGU.AAACAGCUUAUCGAGGAUCCAGCAGAGGGCAAGUCUGGUGCCAGCAGCCGCGGUAAUUCCAGCUCUGUAAGCGUAUACCAAAGUUGUUGCAGUUA..AAACGCUCGUAGUCGGAAGUUGGUG..GUC--UUG.CGGGU...GC.GCGCGU..uGAG.CG-..----.....UA.CGC....
#=GR AF006089.1/1-1840                                                               PP ******************.***********************************************************************************************..*******************998876..333..344.44444...33.333322..0222.22............22.333....
X85386.2/1-1800                                                                         UUGGAAUGAGAACGAUUU.AAAUCCCCUAUCGAGGAUCAAUUGGAGGGCAAGUCUGGUGCCAGCAGCCGCGGUAAUUCCAGCUCCAAUAGCGUAUAUUAAAGUUGUUGCAGUUA..AAAAGCUCGUAGUUGGAUUUCUGGU..GGGAGCGA.UCGGU...CU.GACACU...UUG.UGU..-GAG....uAC.UCG....
#=GR X85386.2/1-1800                                                                 PP ******************.***********************************************************************************************..*************************..***9****.*****...98.666666...666.564...333....355.655....
X81901.1/1-1801                                                                         UUGGAAUGAGAACAAUUU.AAAUCUCUUAUCGAGUAUCAAUUGGAGGGAAAGUCUGGUGCCAGCAGCCGCGGUAAUUCCAGCUCCAAUAGCGUAUAUUAAAGUUGUUGCAGUUA..AAAAGCUCGUAGUUGGAUUUCGGGG..CGGGACGA.UCGGU...CU.GCCC-U...AUG.-GG..UGUG....cAC.UGG....
#=GR X81901.1/1-1801                                                                 PP ******************.***********************************************************************************************..*************************..***9****.*****...88.6555.4...455..44..6666....567.776....
AF113440.1/1-1753                                                                       UUGGAAUGAGUACAAUUU.AAAUCCCUUAACGAGGAUCAAUUGGAGGGCAAGUCUGGUGCCAGCAGCCGCGGUAAUUCCAGCUCCAAUAGCGUAUAUUAAAGUUGUUGCAGUUA..AAACGUCCGUAGUCAAACUUUAGUC..UUACCGGC.GUAGUggcCU.GGUCUU...CAU.UGA..CCAA.....GC.UCA....
#=GR AF113440.1/1-1753                                                               PP ******************.***********************************************************************************************..************************9..77756666.6666511133.444444...444.454..3222.....22.222....
X77705.2/1-1812                                                                         UUGGAAUGAGAACAAUUU.AAAUCCCUUAUCAAGGAUCAAUUGGAGGGCAAGUCUGGUGCCAGCAGCCGCGGUAAUUCCAGCUCCAAUAGCAUAUAUUAAAGUUGUUGUAGUUA..AAAAGCUCGUAGUUGGAUUUCUGGU..GGGAGCAA.UCAGU...GU.GACCUU...AUG.-GU..UUCA.....AC.UUG....
#=GR X77705.2/1-1812                                                                 PP ******************.***********************************************************************************************..*************************..***9****.*****...99.999999...887..55..5556.....66.666....
L26196.1/2-1769                                                                         UUGGAAUGAGAACAAGGU.AAACAGCUUAUCGAGGAUCCAGCAGAGGGCAAGUCUGGUGCCAGCAGCCGCGGUAAUUCCAGCUCUGUAAGCGUAUACCAAAGUUGUUGCAGUUA..AAACGCUCGUAGUCGGAUUUUGGCG..UGGCCCGU.GCUGU...G-.-UGCGU...GGU.GCA..UGUGg...cGC.UGG....
#=GR L26196.1/2-1769                                                                 PP ******************.***********************************************************************************************..*************************..***89999.88888...3...34444...333.233..44332...112.221....
X85402.2/1-1780                                                                         UUGGAAUGAGAACGAUGU.AAACAUCCUAUCAAGGAUCAAUUGGAGGGCAAGUCUGGUGCCAGCAGCCGCGGUAAUUCCAGCUCCAAUAGCGUAUAUUAAAGUUGUUACAGUUA..AAAAGCUCGUAGUUGAAUUUUAGGU..UGUAUGGC.UUAUU...CC.CACAUU...GUG.A--..---G.....AA.AGA...g
#=GR X85402.2/1-1780                                                                 PP ******************.***********************************************************************************************..*************************..*9977777.76666...55.444444...333.3.......3.....33.333...3
X53486.1/1-1778                                                                         UUGCAAUGAGUAGAAUUU.AAACCCCUUUACGAGGAUCAAUUGGAGGGCAAGUCUGGUGCCAGCAGCCGCGGUAAUUCCAGCUCCAAUAGCGUAUAUUAAAGUUGUUGCAGUUA..AAAAGCUCGUAGUUGGAUUUCUGGG..AGGGUGCC.AAUGU...CC.GCUCGU...UUG.CG-..UGUG.....-C.AGC...g
#=GR X53486.1/1-1778                                                                 PP ******************.***********************************************************************************************..*************************..***99999.99999...88.778877...777.55...4444......2.333...2
AF164123.1/1-1771                                                                       UUGCAAUGAGUAGAAUUU.AAACCCCUUUACGAGGAUCAAUUGGAGGGCAAGUCUGGUGCCAGCAGCCGCGGUAAUUCCAGCUCCAAUAGCGUAUAUUAAAGUUGUUGCAGUUA..AAAAGCUCGUAGUUGGAUUUCUGGA..GGGGUGCC.AAUGU...CC.GAUUGU...--U.UCG..UGUG.....-C.AGC...g
#=GR AF164123.1/1-1771                                                               PP ******************.***********************************************************************************************..*************************..99977777.77777...55.333333.....2.222..3333......2.222...1
X67238.1/1-1807                                                                         UUGGAAUGAGUACAAUCU.AAAUCCCUUAACGAGGAUCCAUUGGAGGGCAAGUCUGGUGCCAGCAGCCGCGGUAAUUCCAGCUCCAAUAGCGUAUAUUUAAGUUGUUGCAGUUA..AAAAGCUCGUAGUUGGACUUUGGGA..UGGCACGG.CCGGU...CC.GCCCUA...---.-GG..UGUG....cAC.CGG....
#=GR X67238.1/1-1807                                                                 PP ******************.***********************************************************************************************..*************************..***89***.99999...87.555544........33..4444....445.554....
DQ831012.1/2-1786                                                                       UUGGAAUGAGUACAAUUU.AAAUCCCUUAACGAGGAACGAUUGGAGGGCAAGUCUGGUGCCAGCAGCCGCGGUAAUUCCAGCUCCAAUAGCGUAUAUUAAAGUUGUUGCAGUUA..AAAAGCUCGUAGUUGAAGUUUGGUC..UCGGACGC.UGGGU...CU.G-CUUC...AUU.GCA..UGUA.....CU.UGA...c
#=GR DQ831012.1/2-1786                                                               PP ******************.***********************************************************************************************..*************************..99999999.99999...76.3.3334...444.344..6666.....55.665...3
L27634.1/1-1802                                                                         UUGGAAUGAGUACAAUCU.AAAUCCCUUAACGAGGAUCAAUUGGAGGGCAAGUCUGGUGCCAGCAGCCGCGGUAAUUCCAGCUCCAAUAGCGUAUAUUAAAGUUGUUGCAGUUA..AAAAGCUCGUAGUUGGAUUUCUGGU..AGGAGUGA.CCGUU...CC.GAACUU...GAU.UGU.uCGUG.....UA.UUG....
#=GR L27634.1/1-1802                                                                 PP ******************.***********************************************************************************************..*************************..***9****.*****...99.999999...999.888.68888.....65.555....
AF164130.1/1-1775                                                                       UUGCAAUGAGUAGAAUUU.AAACCCCUUUACGAGGAUCAAUUGGAGGGCAAGUCUGGUGCCAGCAGCCGCGGUAAUUCCAGCUCCAAUAGCAUAUAUUAAAUUUGUUGCAGUUA..AAAAGCUCGUAGUUGGAUUUCUGGG..AGGGUGCC.AAUGU...CC.GCUCGU...UCG.CG-..UGUG.....-C.AGC...g
#=GR AF164130.1/1-1775                                                               PP ******************.***********************************************************************************************..*************************..**999999.99999...87.777777...666.55...4444......2.232...1
X77692.1/1-1811                                                                         UCGGAAUGAGUACAAUUU.AAAUCCCUUAACGAGGAUCCACUGGAGGGCAAGUCUGGUGCCAGCAGCCGCGGUAAUUCCAGCUCCAGUAGCGUAUAUUAAAGUUGUUGCAGUUA..AAAAGCUCGUAGUUGGAUUUCUGAU..GAACCAAA.UUGGC...CCgUUCCCU...UUC.GGG..UAUG.....AG.UGC...c
#=GR X77692.1/1-1811                                                                 PP ******************.***********************************************************************************************..*************************..99978999.99999...773444444...444.555..8888.....88.887...7
L24489.1/2-1826                                                                         UUGGAAUGAGUACACUUU.AAACCCUUUAACGAGGAUCUAUUGGAGGGCAAGUCUGGUGCCAGCAGCCGCGGUAAUUCCAGCUCCAAUAGCGUAUAUUAAAGUUGUUGCAGUUA..AAAAGCUCGUAGUUGGAUCUCGGGU.c-CAGGCUG.GCGGU..cCG.ACGCCU...GUC.GGU.uACUG.....CC.UGCu..c
#=GR L24489.1/2-1826                                                                 PP ******************.***********************************************************************************************..*************************.5.5544555.55555..155.666656...555.444.22223.....34.4443..2
X12708.1/10-1782                                                                        UUGGAAUGAGUACAAUUU.AGAUACCUUAACGAGGAACAAUUGGAGGGCAAGUCUGGUGCCAGCAGCCGCGGUAAUUCCAGCUCCAAUAGCGUAUAUUAAAGUUGCUGCAGUUA..AAAAGCUCGUAGUUGAAUUUAGGGA..UUGGUUGC.CUGGU...CC.-UCCGA...AGU.UG-..UGUG....cAC.UGGc..g
#=GR X12708.1/10-1782                                                                PP ******************.***********************************************************************************************..*************************..9999****.****9...76..34444...333.33...4445....556.6554..4
AF043355.1/2-1797                                                                       UUGGAAUGAGAACAAUUU.AAAUCCCUUAUCGAGGAUCCAUUGGAGGGCAAGUCUGGUGCCAGCAGCCGCGGUAAUUCCAGCUCCAAUAGCGUAUAUUAAAGUUGUUGCAGUUA..AAACGCUCGUAGUCGGACCUCGGAG..CGCCCCCA.CGGGC...CG.-GGCUU...UUG.CCU..UGUG.....CC.AGU....
#=GR AF043355.1/2-1797                                                               PP ******************.***********************************************************************************************..*************************..*9977777.77666...65..77778...788.888..9999.....77.777....
X15590.1/1-1804                                                                         UUGGAAUGAGUACAAUCU.AAAUCCCUUAACGAGGAUCCAUUGGAGGGCAAGUCUGGUGCCAGCAGCCGCGGUAAUUCCAGCUCCAAUAGCGUAUAUUUAAGUUGUUGCAGUUA..AAAAGCUCGUAGUUGGACCUUGGGU..UGGGUCGA.CCGGU...CC.-GCCUU...AUG.--G..UGUG....cAC.CGG....
#=GR X15590.1/1-1804                                                                 PP ******************.***********************************************************************************************..*************************..***9****.*****...76..55556...555...3..4444....444.443....
X54863.1/1-1831                                                                         UUGGAAUGAGUACAAUUU.AAAUCCCUUAACGAGGAUCAAUUGGAGGGCAAGUCUGGUGCCAGCAGCCGCGGUAAUUCCAGCUCCAAUAGCGUAUAUUAAAGUUGUUGCAGUUA..AAACGUCCGUAGUCAAAUUUUAGCCuuUAGAUGAG.GUGGC...CU.GGUCUU...CAU.UGA..UCAA.....GC.UC-....
#=GR X54863.1/1-1831                                                                 PP ******************.***********************************************************************************************..***********************997544545555.66666...77.777777...777.777..5433.....22.22.....
L19345.1/2-1773                                                                         UUGGAAUGAGUACAGAGU.AAACAAUUUAACGAGGACCAAUAGGAGGGCAAGCCAAGUGCCAGCAGCCGCGGUAAUACUUACUCCUAGGGUGUUUGUUCACAGUGCUGCAGUUA..AAAAGUUCGUAGUCGGACCUAUGAG.cUGGGCGGU.GGUGU...GG.GCGCAA...GCC.UGU..GGUG.....-C.CGC....
#=GR L19345.1/2-1773                                                                 PP ******************.*******************************************************************************9999999999******..************************9.666655555.55555...44.444443...333.443..3333......2.332....
X03949.1/1-1879                                                                         UCACAAUGGGCUUGAUUUgCAAACACUUAGCGAGGAACAAUUGGAGGGCAAGUCUGGUGCCAGCAGCCGCGGUAAUUCCAGCUCCAAUAGAGUAUAUAAACGUUCCUGCAGUUAuuCGAUGCUCGUAGUUGGAUUUCUGAGguUGAGACGG.GAGGG...--.UGGCUA...-UG.GCC..AUCG.....CC.CGA....
#=GR X03949.1/1-1879                                                                 PP ***********987777624667788889*************************************************************************************5546*******************99985444433333.33333......333433....33.222..2334.....55.666....
X74753.1/1-1807                                                                         UUGGAAUGAGUACAAUCU.AAAUCCCUUAACGA-AAUCCAUUGGAGGGCAAGUCUGGUGCCAGCAGCCGCGGUAAUUCCAGCUCCAAUAGCGUAUAUUUAAGUUGUUGCAGUUA..AAAAGCUCGUAGUUGGAUUUUGGGU..UGGGGAAU.UCGGU...CU.-GCCAC...UUC.GGU..UGAU.....AC.UAA....
#=GR X74753.1/1-1807                                                                 PP ******************.*************9.699*****************************************************************************..*************************..***99***.****9...87..44444...455.566..7665.....65.554....
U21336.1/2-1820                                                                         UUGGAAUGAGAACAAUUU.AAACCCCUUAACGAGGAACAAUUGGAGGGCAAGUCUGGUGCCAGCAGCCGCGGCAAUUCCAGCUCCAAUAGCGUAUAUUAAAGUUGUUGCAGUUA..AAAAGCUCGUAGUUGGAUUUUGGGA.uUUGGUCGA.UUGGU...CC.GCCGCA...AGG.UGU..UGUA....cCG.AGU....
#=GR U21336.1/2-1820                                                                 PP ******************.***********************************************************************************************..*********************9999.777779999.99999...77.544444...445.777..7765....323.343....
Z75578.1/1-1800                                                                         UUGGAAUGAGUACAAUGU.AAAUACCUUAACGAGGAACAAUUGGAGGGCAAGUCUGGUGCCAGCAGCCGCGGUAAUUCCAGCUCCAAUAGCGUAUAUUAAAGUUGUUGCAGUUA..AAAAGCUCGUAGUUGAACUUUGGGC..CCGGUUGG.CCGGU...CC.GAUUUU...UUC.-G-..UGU-.....AC.UGG...a
#=GR Z75578.1/1-1800                                                                 PP ******************.***********************************************************************************************..*************************..99989999.99999...76.444433...222..2...332......34.444...1
M55627.1/1-1797                                                                         UUGGAAUGAGUACAAUUU.AAAUCCCUUAACGAGGAACAAUUGGAGGGCAAGUCUGGUGCCAGCAGCCGCGGUAAUUCCAGCUCCAAUAGCGUAUAUUAAAGUUGUUGCAGUUA..AAAAGCUCGUAGUUGAACCUUGGGU..CUGGCUGG.CCGGU...CC.--GCUU...-CG.CGG..CGUG....cAC.UGGu..c
#=GR M55627.1/1-1797                                                                 PP ******************.***********************************************************************************************..*************************..99989999.99999...65...3333....44.555..6666....555.5543..3
U23936.1/1-1878                                                                         UUGGAAUGAGUACAAUUU.AAAUCCCUUAACGAGGAACAAUUGGAGGGCAAGUCUGGUGCCAGCAGCCGCGGUAAUUCCAGCUCCAAUAGCGUAUAUUAAAGUUGUUGCAGUUA..AAAAGCUCGUAGUUGAAUUUCAAGG.gUUUUUUUC.GUAGC...UA.GCCAUU...GUU.CCC..UUUGcggucAA.UGUgcau
#=GR U23936.1/1-1878                                                                 PP ******************.***********************************************************************************************..********************98777.322223333.33333...22.223333...222.222..22222344433.3331121
AF164128.1/1-1771                                                                       UUGCAAUGAGUAGAAUUU.AAACCCCUUUACGAGGAUCAAUUGGAGGGCAAGUCUGGUGCCAGCAGCCGCGGUAAUUCCAGCUCCAAUAGCGUAUAUUAAAGUUGUUGCAGUUA..AAAAGCUCGUAGUUGGAUUUCUGGG..AGAGUGCC.AAUGU...CG.--UCUU...GUU.-GA.cUGUG....c--.AGC...g
#=GR AF164128.1/1-1771                                                               PP ******************.***********************************************************************************************..*************************..99988888.88888...65...4444...444..33.25555....2...332...2
U33133.1/1-1769                                                                         UUGGAAUGAGAACAAGGU.AAACAGCUUAUCGAGGAGCCAGCAGAGGGCAAGUCUGGUGCCAGCAGCCGCGGUAAUUCCAGCUCUGUAAGCGUAUACCAAAGUUGUUGCAGUUA..AAACGCUCGUAGUCGAAAUUUGGCG..GGCGACU-.UAAGU...CG.--UCUU...UAC.CGA..CGAU....cU-.---....
#=GR U33133.1/1-1769                                                                 PP ******************.***********************************************************************************************..*********************9999..7775544..45555...44...4444...455.566..5533....22.........
AF342743.1/1-1790                                                                       UUGGAAUGAGAACAAGGU.AAACAGCUUAUCGAGGAUCCAGCAGAGGGCAAGUCUGGUGCCAGCAGCCGCGGUAAUUCCAGCUCUGUAAGCGUAUACCAAAGUUGUUGCAGUUA..AAACGCUCGUAGUCGGAUUUUGGCG..CGGCCCGC.GCUGU...G-.-CGCGU...AGU.GCG..UGUGg..cgAU.GG-....
#=GR AF342743.1/1-1790                                                               PP ******************.***********************************************************************************************..*************************..***89999.98888...3...33433...332.222..33331..1122.22.....
M60302.1/1-1787                                                                         UUGGAAUGAGUACAAUGU.AAAUACCUUAACGAGGAACAAUUGGAGGGCAAGUCUGGUGCCAGCAGCCGCGGUAAUUCCAGCUCCAAAAGCGUAUAUUAAAGUUGUUGCAGUUA..AAAAGCUCGUAGUUGAACCUUGGGC..UUGGCUGG.CCGGU...CC.AUCUUU...UU-.-GA..UGCG....uAC.UGG....
#=GR M60302.1/1-1787                                                                 PP ******************.***********************************************************************************************..*************************..9999****.*****...87.655555...44...55..5555....456.665....
L26184.1/2-1786                                                                         UUGGAAUGAGAACAAGCU.AAACAGCUUAUCGAGAAUCCAGCAGAGGGCAAGUCUGGUGCCAGCAGCCGCGGUAAUUCCAGCUCUGUAAGCGUAUACCAAAGUUGUUGCAGUUA..AAACGCUCGUAGUCGGACUUUGGCA..AUUCCGGA.UGUGU..gCG.CGUCGU...GCG.CGCacUUUG....cAG.GGG....
#=GR L26184.1/2-1786                                                                 PP ******************.***********************************************************************************************..************************9..88867777.77776..333.444444...444.333212222....222.222....
X00755.1/1-1812                                                                         UUGGAAUGAGUACAAUCU.AAAUCCCUUAACGAGGAUCCAUUGGAGGGCAAGUCUGGUGCCAGCAGCCGCGGUAAUUCCAGCUCCAAUAGCGUAUAUUUAAGUUGUUGCAGUUA..AAAAGCUCGUAGUUGGACCUUGGGC.gCGGCCGGG.CCGGU...CC.-GCCUC...ACG.-GC..AGGC.....AC.CGA...c
#=GR X00755.1/1-1812                                                                 PP ******************.***********************************************************************************************..*********************9999.666657777.77777...54..55656...555..33..3333.....55.554...2
L19079.1/1-1711                                                                         UUGGAAUGAUGGUGACUU.AAACCCUCACCAGAGUAGCAAUUGGAGGGCAAGUCUGGUGCCAGCAGCCGCGGUAAUUCCAGCUCCAAUAGCGUAUAUUAAACUUGUUGCAGUUA..AAAAGCUCGUAGUUGUAUUUUUGCU..UGG--CGG.UUUGU...U-.--GCCU...UUG.UGG..CUUG.....AU.UC-....
#=GR L19079.1/1-1711                                                                 PP ******************.***********************************************************************************************..************************9..998..344.44444...2....2333...344.343..3333.....21.11.....
L10823.1/1-1780                                                                         UUGGAAUGAGUACAAUCU.AAAUCUCUUAACGAGUAACAAUUGGAGGGCAAGUCUGGUGCCAGCAGCCGCGGUAAUUCCAGCUCCAAUAGCGUAUAUUAAAGUUGUUGCAGUUA..AAAAGCUCGUAGUUGGAUUUCUGGU..GAAGCUGGgGUGGU...C-.CACCGC...AAG.--G..UGAG....cAC.UGC...u
#=GR L10823.1/1-1780                                                                 PP ******************.***********************************************************************************************..************************9..66655554044454...3..455555...444...3..4444....456.665...3
X54266.1/1-1822                                                                         UUGGAAUGAGAACAAUUU.AAAUCCCUUAUCGAGGAUCAAUUGGAGGGCAAGUCUGGUGCCAGCAGCCGCGGUAAUUCCAGCUCCAAUAGCGUAUAUUAAAGUUGUUGCAGUUA..AAAAGCUCGUAGUUGGAUUUCUGGU..UUGAGCGU.CCGGU...CCgCUUCCU...CUGgAAG..UGUG.....UA.CUA....
#=GR X54266.1/1-1822                                                                 PP ******************.***********************************************************************************************..*************************..9999****.*****...764333333...3431333..6666.....44.444....
X81811.1/1-1817                                                                         UGGGAAUGAGUGUAAUUU.AAAUCCCUAUGCGAGGAUCCACUGGAGGGCAAGUCUGGUGCCAGCAGCCGCG-UAAUUCCAGCUCCAGUAGCGUAUAUUAAAAUUGUUGCAGUUA..AAANGCUCGUAGUUGGAUUUCUGGU..UGACCGGG.CACGU...CGgCGUCCU...UCG.GGC..CGUG.....UG.UGC....
#=GR X81811.1/1-1817                                                                 PP ******************.***************************************************5.9*****************************************..*************************..***89999.99999...885444444...455.666..8888.....88.888....
X04971.1/1-1795                                                                         UUGGAAUGAGUACAAUUU.AAAUCCCUUAACGAGGAACAAUUGGAGGGCAAGUCUGGUGCCAGCAGCCGCGGUAAUUCCAGCUCCAAUAGCGUAUAUUAAAGUUGUUGAGGUUA..AAAAGCUCGUAGUUGAACCUUGGGC..UCGGCCGU.CGGUC...CG.CCUCAC...-CG.---..CGUG....cAC.UGAc..u
#=GR X04971.1/1-1795                                                                 PP ******************.***********************************************************************************************..*************************..99978877.65555...44.333322....22......2222....344.4442..1
U33180.1/1-1792                                                                         UUGGAAUGAGUACGAUUU.AAACCCUUUAACGAGGAACAAUUGGAGGGCAAGUCUGGUGCCAGCAGCCGCGGUAAAUCCAGCUCCAAUAGCGUAUAUUGAAGUUGUUGCAGUUA..AAAAGCUCGUAGUUGGAUUUUGGAU..CGGCCUUU.UCCGC...--.GAGCUA...AAC.GG-..UUCG.....UC.GGG....
#=GR U33180.1/1-1792                                                                 PP ******************.***********************************************************************************************..*************************..99978877.77776......445555...444.33...3334.....33.333....
M54937.1/1-1901                                                                         UUGGAAUGAGUACAAUUU.AAAUCCCUUAACGAGGAACAAUUGGAGGGCAAGUCUGGUGCCAGCAGCCGCGGUAAUUCCAGCUCCAAUAGCGUAUAUUAAAGUUGUUGCAGUUA..AAAAGCUCGUAGUUGAAUUUCAGGG..CUGUCUUU.GUCAC...CU.GGCCAC...-UG.AGC..CUUU.....RC.GGC....
#=GR M54937.1/1-1901                                                                 PP ******************.***********************************************************************************************..***********************99..66655544.44444...43.333322....33.333..2222.....22.222....
X53485.1/1-1771                                                                         UUGCAAUGAGUAGAAUUU.AAACCCCUUUACGAGGAUCAAUUGGAGGGCAAGUCUGGUGCCAGCAGCCGCGGUAAUUCCAGCUCCAAUAGCGUAUAUUAAAGUUGUUGCAGUUA..AAAAGCUCGUAGUUGGAUUUCUGGG..AGAGUGCC.AAUGU...CG.--UCUU...GUU.-GA.cUGUG....c--.AGC...g
#=GR X53485.1/1-1771                                                                 PP ******************.***********************************************************************************************..*************************..99988888.88888...65...4444...444..33.25555....2...332...2
X85395.1/1-1798                                                                         UUGGAAUGAGAACAAUUU.AAAUCCCUUAUCGAGUAUCAAUUGGAGGGCAAGUCUGGUGCCAGCAGCCGCGGUAAUUCCAGCUCCAAUAGCGUAUAUUAAAGUUGUUGCAGUUA..AAAAGCUCGUAGUUGGAUUUCUGGC..AGGAGUGG.CCGGC...CA.CACACA...CUG.UG-..UGUG.....A-.-GU...u
#=GR X85395.1/1-1798                                                                 PP ******************.***********************************************************************************************..*************************..***9****.**999...87.433333...333.33...4545.....4...33...3
AF026045.1/1-1764                                                                       UUGGAAUGAGAACAAGGU.AAACAGCUUAUCGAGGAUCCAGCAGAGGGCAAGUCUGGUGCCAGCAGCCGCGGUAAUUCCAGCUCUGUAAGCGUAUACCAAAGUUGUUGCAGUUA..AAACGCUCGUAGUCGGAUUUUGGUG..CGCGCCGG.GCUGU...--.GCGCGU...AAU.GCG..UGUG.....G-.CGC....
#=GR AF026045.1/1-1764                                                               PP ******************.***********************************************************************************************..*************************..99999999.88888......334444...444.222..4433.....2..222....
D29950.1/1-1830                                                                         UUGGAAUGAGUACAAAUU.AAAC-UCUUAACGAGGAACAAUUGGAGGGCAAGUCUGGUGCCAGCAGCCGCGGUAAUUCCAGCUCCAAUAGCGUAUAUUAAAGUUGUUGCAGUUA..AAAAGCUCGUAGUUGAACUUUAGGUuuCGG-GAGU.GUUGG...AA.AAAUGU...AUA.UGC.uAGAU.....UG.AGU....
#=GR D29950.1/1-1830                                                                 PP ******************.9987.9*****************************************************************************************..*********************999975333.3333.33333...33.444444...444.444.13323.....45.555....
AF026048.1/1-1769                                                                       UUGGAAUGAGAACACGGU.AAACAGCUUAUCGAGGAUCCAGCAGAGGGCAAGUCUGGUGCCAGCAGCCGCGGUAAUUCCAGCUCUGUAAGCGUAUACCAAAGUUGUUGCAGUUA..AAACGCUCGUAGUCGGAUGUUGGCA..CGGGCCGG.GCUGU...GCgCGUCAU...--G.CG-..UGCG.....GC.CAC....
#=GR AF026048.1/1-1769                                                               PP ******************.***********************************************************************************************..*************************..99989999.88888...331333333.....3.33...3333.....22.222....
X77703.1/1-1790                                                                         UUGGAAUGAGAACAAUUU.AAAUCCCUUAUUSAGGAUCAAUUGGAGGGCAAGUCUUGUGCCAGCAGCCGCGGUAAUUCCAGCUCCAAUAGCGUAUAUUAAAGUUGUUGCAGUUA..AAAAGCUCGUAGUUUGAUUUGUGGA..CGGAGUGG.CUGGC...CU.-CACUU...GUG.AGC..G---.....-C.UG-....
#=GR X77703.1/1-1790                                                                 PP ******************.***********************************************************************************************..*************************..***99999.99998...65..44444...444.332..1.........2.22.....
U09621.1/1-1770                                                                         UUGGAAUGAGAACAAGGU.AAACAGCUUAUCGAGGAGCCAGCAGAGGGCAAGUCUGGUGCCAGCAGCCGCGGUAAUUCCAGCUCUGUAAGCGUAUACCAAAGUUGUUGCAGUUA..AAACGCUCGUAGUCGGAACUUGGCG..GGCG---A.CUUGC...CUcGUCCUC...GCG.-GA..UG--.....-U.UGG....
#=GR U09621.1/1-1770                                                                 PP ******************.***********************************************************************************************..*********************9998..6553...3.34444...431333333...333..44..43........2.333....
X85400.2/1-1799                                                                         UUGGAAUGAGAGCAAGUU.AAAUCGAUCAUCGAGGAUCAAUUGGAGGGCAAGUCUGGUGCCAGCAGCCGCGGUAAUUCCAGCUCCAAUAGCGUAUAUUAAAGUUGUUGCAGUUA..AAAAGCUCGUAGUUGGAUUUCUGGU..UGGGCUGG.UGGGU...CU.GCUCUU...-UG.AGU.aUGCA.....CC.---....
#=GR X85400.2/1-1799                                                                 PP ******************.***********************************************************************************************..*************************..***9****.*****...98.777766....34.343.24433.....22........
AF019071.1/72-1972                                                                      UUGGAAUGAGUACAAUUU.AAAUCCCUUAACGAGUAACAAUUGGAGGGCAAGUCUGGUGCCAGCAGCCGCGGUAAUUCCAGCUCCAAUAGCGUAUAUUAAAGUUGUUGCAGUUA..AAAAGCUCGUAGUUGGAUCUCGGAG..UGUUUGGC.AGGGC...UG.GUCCGCcgaAAU.AGG..UGAG....cAC.---....
#=GR AF019071.1/72-1972                                                              PP ******************.***********************************************************************************************..*************************..88766666.55555...55.444433000333.333..4333....323........
AF164131.1/1-1772                                                                       UUGCAAUGAGUAGAAUUU.AAACCCCUUUACGAGGAUCAAUUGGAGGGCAAGUCUGGUGCCAGCAGCCGCGGUAAUUCCAGCUCCAAUAGCGUAUAUUAAAGUUGUUGCAGUUA..AAAAGCUCGUAGUUGGAUUUCUGGG..AGGGUGCC.AAUGU...CC.--GCAU...GUU.GCG..UGUG.....--.--C....
#=GR AF164131.1/1-1772                                                               PP ******************.***********************************************************************************************..*************************..99987777.77777...44...3333...222.122..3333..........3....
L26182.1/2-1764                                                                         UUGGAAUGAGAACAAGGU.AAACAGCUUAUCGAGGAGCCAGCAGAGGGCAAGUCUGGUGCCAGCAGCCGCGGUAAUUCCAGCUCUGUAAGCGUAUACCAAAGUUGUUGCAGUUA..AAACGCUCGUAGUCGGAGGUUGGCG..GGCGGCGC.GGGGC...--.GUCCUC...ACG.-GA..CGGU.....UC.UGC....
#=GR L26182.1/2-1764                                                                 PP ******************.***********************************************************************************************..***********************99..88877777.66666......456656...555..55..5544.....55.664....
SSU_rRNA_eukarya.dvex114581.+.1497.3234.[CEL,NA].[Metazoa,Default].RF01960.rRNA         UCGGAAUGAAUGGUUUCU.AAACAACACCGUGA-AAUCAAUUGGAGGAAAAGUCUGGUGCCAGCACCCGCGGUAAUACCAGCUCCAAUAGCGUAUAUUAUUGAUGUUGCAGUUG..AAACGUUCGUAGUCGAACUUUGUCU..GCUCAAGC.AUUAC...GC.CACCGA...AGG.UGG..UG--....cAG.UGC....
#=GR SSU_rRNA_eukarya.dvex114581.+.1497.3234.[CEL,NA].[Metazoa,Default].RF01960.rRNA PP ******************.*************9.69******************************************************************************..****************999987666..44433333.33333...22.333333...333.332..22......222.332....
#=GC SS_cons                                                                            >>>,,,,,,<<<-<<<__._____>>>>->>,,,,,,,,,<<<<<<-------<<<<-----<<____>>------->>>>>>>>>>,}}}}}}}}}},,,,,,,,,,[[[---..--[,((((---(((-----------..--------.-----...--.------...---.---..----.....--.---....
#=GC RF                                                                                 uuGGAAUGAGuacaaguU.AAAuccuuuAaCGAGGAuCAAuuGGAGGGCAAGUCuGGUGCCAGCAGCCGCGGUAAUUCCaGCUCCaauaGCguauacuAAAGUUGUUGCaGUUA..AAAAGcuCGUAgucGgAuuUugGgu..uGgaauga.uugGu...ca.aaacuu...aug.aGa..ugug.....Ac.uGa....

AF026042.1/15-1915                                                                      AAGAAAAAAUUUAUUUUUU--uucgggcgug........................cuuuuguggag--GG..CG..A..C..A..CGUGGUGgcUUGAUUGUUG..CUGCGGG.UC.....GGCGC-......cA..CU............................................UUUUACUGUGAAAAAAU
#=GR AF026042.1/15-1915                                                              PP 3333333333333333333..4588999999........................99999987743..33..33..3..3..3..3333333224455554433..2223333.22.....23333.......36..67............................................9****************
U09618.1/1-1770                                                                         -----UCGGCUGCCUUUGUGG............................................aGGGG..GG..C..C..U..AGUGGUG.cUUCACUGCAU..UGUUAGG.UU.....UCUGCC.......A..CC............................................GUUUACUGUGAAAAAAU
#=GR U09618.1/1-1770                                                                 PP .....2223334444444433............................................24444..67..8..8..8..8888888.8**********..****999.88.....888777.......9..99............................................*****************
Z14139.1/2-1765                                                                         CGGUCGCGCCUGCUUUUGUGG.............................................AGGG..CG..C..G..A..GCGGGCGgcUUUACUGUCG..CGCGUUC.GC.....GGCGCC.......A..CC............................................GUUUACUGUGAAUAAAU
#=GR Z14139.1/2-1765                                                                 PP 445555666666666666555.............................................5665..55..5..4..4..4444433336667766555..4444433.33.....333333.......7..88............................................*****************
AF113427.1/1-1728                                                                       GCUUUUAUCGAGGCUUUUUUU.............................................CUGG..UU..A..U..G..CUAUGAA..UAGCUUCGGU..UGUUUAU.AG.....UCUCUAgc...caG..AU............................................GAUUACCAUGAGCAAAU
#=GR AF113427.1/1-1728                                                               PP 334444555555555555555.............................................3333..22..2..2..2..2222222..3233333333..3333333.33.....22222223...323..66............................................9****************
AF164133.1/1-1771                                                                       GCG----CCCUUCCAUCCUUC.............................................UGUU..AA..C.gU..U..UCUGAUA..UUCAUUUAUU..GGUCUCG.G-.....GCUCAG.......A..UA............................................UUUUACCUUGAGAAAAU
#=GR AF164133.1/1-1771                                                               PP 334....45555556666555.............................................5555..55..5.36..7..9999***..******9999..9888776.4......578888.......9..99............................................*****************
X70803.1/1-1816                                                                         GU----GCCCGUCCUUCCUUCc...........................................gGGGA..UG..G..C..U..UCUGCUC..UUAAUUGAGU..GGGAGUC.AG.....ACACGG.......A..UC............................................CUUUACUUUGAGUAAAU
#=GR X70803.1/1-1816                                                                 PP 33....3445555555555443...........................................34444..67..7..8..9..*******..**********..9999999.99.....99**99.......*..**............................................*****************
L05428.1/1-1805                                                                         UUGCUGGACCUUACCUCCUGG.............................................UG-G..UC..C..U..G..UAUGCUC..UUUACUGGGU..GUGCAGG.GG.....AACCAG.......G..AA............................................UUUUACCUUGAAAAAAU
#=GR L05428.1/1-1805                                                                 PP 778888888888888887644.............................................44.3..55..6..7..8..99*****..********99..7777777.77.....777777.......7..88............................................*****************
X17062.1/3691-5494                                                                      ---UCGGCUUGUCCCUUCUGU.............................................CGGCgaUA..C.gC..U..CCUGGCC..UUAAUUGGCC..GGGUCGU.GC.....CUCCGG.......C..GC............................................UGUUACUUUGAAGAAAU
#=GR X17062.1/3691-5494                                                              PP ...344445555566666655.............................................44443344..4.36..8..99*****..*****98887..6666555.55.....566666.......7..99............................................*****************
L26183.1/2-1778                                                                         UGGCG--GCC-GCCUUUGU--ggagggg...............................ggcuuag----..--..-..-..G..UCGGUGC..UUUAUUGUCA..CUCCUUU.GU....cGCUG--c.....cA..CC............................................GUUUACUGUGAAAAAAU
#=GR L26183.1/2-1778                                                                 PP 33322..222.22222222..3333333...............................2222211................1..2223333..4445444444..3333322.22....12233..3.....46..88............................................*****************
AF261665.1/1-1796                                                                       CGGCCGGGUCUUACCUCCU-G.............................................GUGA..GG..C..C..G..UAUGCCC..UUUACUGGGU..GUGCGGU.GG.....AACCAG.......G..AA............................................UUUUACCUUGAGAAAAU
#=GR AF261665.1/1-1796                                                               PP 6666666777777777764.3.............................................5555..67..8..9..9..*******..********99..8888888.88.....888888.......8..99............................................*****************
AF203893.1/1-1792                                                                       AGCCUCGUCCUUGUGGAUUUU.............................................UGGG..GG..U..G..U..GGUGGUA.cUUUAUUGUAU..UGCUGCA.UU.....UCCGCC.......A..CU............................................GUUUACUGUGAAAAAAU
#=GR AF203893.1/1-1792                                                               PP 333333344444444444445.............................................6666..66..6..6..7..7777777.79999999999..9999988.77.....666666.......8..88............................................*****************
X68483.1/1-1797                                                                         CUG--UACCCGUCCUUCCUUC.............................................CGGGgaUG..G..G..U..GCUGCUC..UUAACUGAGU..GGCAUUC.AG.....ACACGG.......A..UC............................................UUUUACUUUGAGUAAAU
#=GR X68483.1/1-1797                                                                 PP 444..5567777777777766.............................................44442256..6..7..8..999****..**********..***9999.99.....9****9.......*..**............................................*****************
AF164127.1/1-1771                                                                       GUGC----CCUCUCAUCCUUC.............................................UGUU..AA..C.gU..U..UCUGAUA..UUCAUUUAUU..GGUCUCG.G-.....GCUCAG.......A..UA............................................UUUUACCUUGAGAAAAU
#=GR AF164127.1/1-1771                                                               PP 3343....3344444444444.............................................4444..45..4.36..7..99999**..******9999..8888776.4......578888.......9..99............................................*****************
DQ514849.1/1-1761                                                                       GUCGAGCUAGAUCAUUCUUGG.............................................UGAU..AA..C.cG..A..UCUGGCA..UUAGGUUGUU..GGAUUUU.GG.....UGAAGAc.....cA..UC............................................GUUUACUGUGAAAAAAU
#=GR DQ514849.1/1-1761                                                               PP 344444444444444444433.............................................4444..55..4.25..7..9999999..9999998777..6665555.44.....3333334.....47..99............................................*****************
M87330.1/1-1805                                                                         UGUUGUCUCUGGCCAUCCUUG.............................................GGGA.gAG.cC..U..G..UGUGGCA..UUAAGUUGUC..GGGCGGG.GG.....AUCCCC.......A..UC............................................GUUUACUGUGAAGAAAU
#=GR M87330.1/1-1805                                                                 PP 777778889999999999888.............................................7777.545.24..6..6..*******..******9999..9999999.88.....888888.......9..**............................................*****************
AF164135.1/1-1772                                                                       G---AUGCCCUUCCAUCCUAC.............................................UGUU..AA..C.gU..U..UCUGAUA..UUCAUUUAUU..GGUCUCG.GG.....-CUCAG.......U..UA............................................UUUUACCUUGAGAAAAU
#=GR AF164135.1/1-1772                                                               PP 2...23345556666666655.............................................5555..56..5.36..7..999****..******9999..9988776.44......77777.......8..99............................................*****************
D63698.1/1-1761                                                                         CGGCUGGACCUUUCCUUC--U.............................................GGGG..AA..C..C..U..CAUGGCC..UUCACUGGCU..-GUGGGG.GG.....AACCAG.......G..AC............................................UUUUACUGUGAAAAAAU
#=GR D63698.1/1-1761                                                                 PP 333333344443333332..3.............................................5555..78..9..9..9..*******..******8876...666666.67.....777787.......8..99............................................*****************
U21217.1/2-1758                                                                         GGGUGGGGC----CUUCCUUC.............................................UGGG.aUU.cC..U..C..UGCACUC..UUUACUGAGU..CGGAUGG.CG.....UUCCAG.......G..AC............................................GUUUACUGUGAAAAAAU
#=GR U21217.1/2-1758                                                                 PP 122222233....33333333.............................................3333.244.14..4..5..7777778..9*******99..9988888.77.....788888.......8..99............................................*****************
L26181.1/2-1771                                                                         ---CUGGGAUGUUCUUUUG--ugg.......................................aggGCGG..CG..C..G..U..CGUGGC-..UUCACUGUCG..CGGCGUG.UC.....GGCGCC.......A..CC............................................GUUUACUGUGAAAAAAU
#=GR L26181.1/2-1771                                                                 PP ...2222222222222222..223.......................................2222222..33..4..4..5..555555...7788887766..6666655.44.....444444.......7..88............................................*****************
Z14140.1/2-1777                                                                         A--GUUGGCCGCCUUUGUGGA.............................................UGGG..GG..C..C..U..AGUGGAG.cUUCACUGCUU..CAUUGUG.GU.....CGCUGC......cA..CC............................................GUUUACUGUGAAAAAAU
#=GR Z14140.1/2-1777                                                                 PP 2..233345555555555555.............................................7777..78..8..8..8..8888877.79999999999..8888777.55.....333333......47..88............................................*****************
M33639.1/2-1782                                                                         UUG-UGCGCCU---UUGU---gg.........................................agAGGG..GG..U..G..U..GGUGGUG.cUUGAGUGCGC..UGCCAUG.CU.....GCCGCC.......A..CC............................................GUUUACUGUGAAAAAAU
#=GR M33639.1/2-1782                                                                 PP 222.2222222...2222...22.........................................333333..34..4..4..5..5566555.58888888888..8888877.66.....555555.......8..89............................................*****************
AF164129.1/1-1768                                                                       UCGCCCCUUCAUCCUUCUGUU.............................................--AA..CG..U..U..U..CUUGGUA..UUCAGUUACU..GGUUUCG.G-.....GCUCAG.......A..UA............................................UUUUACCUUGAGAAAAU
#=GR AF164129.1/1-1768                                                               PP 444444444444444443322...............................................22..45..5..7..8..999****..******9999..8888766.4......578888.......9..99............................................*****************
X85396.1/1-1802                                                                         UGUUGUCUCUGGCCAUCCUUG.............................................GGGAgaUC..C..U..G..UUUGGCA..UUAAGUUGUC..GGGCAGG.GG.....AUACCC.......A..UC............................................GUUUACUGUGAAAAAAU
#=GR X85396.1/1-1802                                                                 PP 666677888899999999887.............................................77774233..5..6..7..999****..**99998888..8888888.88.....888888.......9..9*............................................*****************
AF164125.1/1-1770                                                                       GCGCCCCUUCA----UCCUUC.............................................UGUU..AA..C.gU..C..UCGGGUA..UUCAUUUACU..CGUUUCG.G-.....GCUCAG.......A..UA............................................UUUUACCUUGAGAAAAU
#=GR AF164125.1/1-1770                                                               PP 34444444444....444444.............................................4444..44..4.24..4..7888999..9999999999..8888766.4......478888.......9..99............................................*****************
U09048.1/1-1801                                                                         GCACAGCCUGAGCAUUUAUCU.............................................UGAA..AG.uA..C..A..ACUGCAC..UUGACUGUGU..GGUGUGU.-U.....AUUGAG.......A..AC............................................AUUUACUUUGAGGAAAU
#=GR U09048.1/1-1801                                                                 PP 333334444444444444444.............................................4444..44.24..5..7..8999999..******9999..7776655..4.....466666.......8..99............................................*****************
L26190.1/2-1769                                                                         ---AUCGGCCGCCUUUGUGGA.............................................GGGG..GG..C..U..U..AGCGGUG.cUUUAUUGCCU..UGCUAAG.UC.....GCUGCC.......A..CC............................................GUUUACUGUGAAAAAAU
#=GR L26190.1/2-1769                                                                 PP ...222233333333333333.............................................4445..67..8..7..7..7777666.69999999999..9999888.77.....777777.......8..99............................................*****************
AF026040.1/1-1770                                                                       --G-----GCGCGCUUUU---gu........................................ggaGGGCggCG..C..G..U..CGUGGC-..UUCACUGUCG..CGGCGUG.UC.....GGCGCC.......A..CC............................................GUUUACUGUGAAAAAAU
#=GR AF026040.1/1-1770                                                               PP ..1.....1111112221...12........................................23222221133..4..4..5..555555...7788887766..6666655.44.....444444.......7..88............................................*****************
AF164134.1/1-1773                                                                       GAGCCCUCUCAUCCUUCUGUU.............................................--AA..CG..U..U..U..CUUGGUA..UUCAGUUACU..GGUUUCG.G-.....GCUCAG.......A..UA............................................UUUUACCUUGAGAAAAU
#=GR AF164134.1/1-1773                                                               PP 444445555555555554333...............................................23..45..5..7..8..999****..******9999..8888766.4......578888.......9..99............................................*****************
AF164122.1/1-1774                                                                       GCGCCCUCCCAUCCUUCUGUU.............................................A--A..CG..U..U..U..CUUGGUA..UUCAUUUACU..GGUUUCG.G-.....GCUCAG.......A..UA............................................UUUUACCUUGAGAAAAU
#=GR AF164122.1/1-1774                                                               PP 666666666666666665444.............................................3..3..45..5..7..7..9999***..******9999..8888766.4......578888.......9..99............................................*****************
L26189.1/2-1795                                                                         GUGGUGCGCCUUCCUUCCAGC.............................................GAGU..--..G..U..G..UGGGCUC..UUCACUGAGU..CUGCGCA.UA.....AGUUGG.......G..AU............................................GUUUACUGUGAACAAAU
#=GR L26189.1/2-1795                                                                 PP 999999999999988887544.............................................3332......2..3..4..6667778..********99..8888888.88.....888888.......8..99............................................*****************
L29455.1/1-1809                                                                         GAGGGUAU----CCUUCCUCUc...........................................gAAAU..UG..G..C..G..UGUGCGC..UUAAUUGAGU..GUGCGUC.GA.....GUUUGG.......G..AC............................................UUUUACUGUGAAAAAAU
#=GR L29455.1/1-1809                                                                 PP 33333333....3333333332...........................................22233..45..5..6..7..8999999..******9999..7666666.66.....677777.......7..99............................................*****************
AF164132.1/1-1772                                                                       AGAGGCGCUCUUCCAUCCUUC.............................................UGUU..AA..C.gU..U..UCUGGUA..UUCAGUUACU..GGACUCG.G-.....GCUCAG.......A..UA............................................CUUUACCUUGAGAAAAU
#=GR AF164132.1/1-1772                                                               PP 222223344455555555555.............................................5555..55..5.36..7..99*****..******9999..8888766.4......578888.......9..99............................................*****************
AF164124.1/1-1770                                                                       GUGCCUCUCCAUCCUUC----.............................................AGUU..AA..C.gU..U..UCUGAUA..UUCAUUUAUU..GGUCUCG.G-.....GCUCUG.......A..UA............................................UUUUACCUUGAGAAAAU
#=GR AF164124.1/1-1770                                                               PP 44544555555544444.................................................4444..45..4.36..7..9999999..******9999..8888776.4......478888.......9..99............................................*****************
X59604.1/228-1920                                                                       ----------------CUUUU.............................................CG--..--..-..-..-..-CUGGCU..U---------..-------.--.....------.......U..UU............................................UUUUACUUUGAGAAAAU
#=GR X59604.1/228-1920                                                               PP ................11111.............................................11..................111121..1.......................................2..45............................................89***************
AF006089.1/1-1840                                                                       CUGUCGAGGCUGCUUUU----guggauugcgcgcacgggcggcuuuagugucgaacguguuggguu----.uCG..C..U..G.cUUUGGCG..UUCACGCGGC..AGAGCGGcGG.....AGGCGCag...ccA..CC............................................GUUUACUGUGAAAAAAU
#=GR AF006089.1/1-1840                                                               PP 33333333333333222....23456678899999999******9999988888888887644322.....122..3..3..2.26666777..7777766665..5555444333.....33333322...334..55............................................*****************
X85386.2/1-1800                                                                         UAUUGUCUCCGGCCAUCCUUG.............................................GGCG.gAG.cC..U..G..UCUGGCA..UUAAGUUGUC..GGGCAGG.GG.....AUGCCC.......A..UC............................................GUUUACUGUGAAAAAAU
#=GR X85386.2/1-1800                                                                 PP 777778888999999998766.............................................4443.344.25..6..7..9******..***9998888..8888887.77.....777777.......9..9*............................................*****************
X81901.1/1-1801                                                                         UCG--CUCCCGUUCUUCCUUC.............................................CGCG..UG..CccU..G..CCUGCUC..UUUACUGGGCcgGGUUGGG.GA.....GCACGG.......A..UC............................................CUUUACUUUGAGUAAAU
#=GR X81901.1/1-1801                                                                 PP 555..4456777777777777.............................................6666..66..4225..6..9999999..******9988655666666.77.....888888.......9..9*............................................*****************
AF113440.1/1-1753                                                                       UUGCUGCCGGAGACUCCACGU.............................................CCAU..UG..A..C..U..CCUAGU-..----CCUCGU..GGUUAGG.GU.....UUUCUG.......G..AC............................................AAUUACCAUGAGCAAAU
#=GR AF113440.1/1-1753                                                               PP 333333222233222222222.............................................2222..33..3..3..3..333333.......333444..5666666.66.....777777.......8..89............................................*****************
X77705.2/1-1812                                                                         UAUUGUCUCUGGCCAUCUUUG.............................................GGGA.gAG.uC..U..G..UCUGGCA..UUAGGUUGUC..GGGCAGU.GG.....AUCUCC.......A..UC............................................UUUUACUGUGAAAAAAA
#=GR X77705.2/1-1812                                                                 PP 777778888899999998877.............................................6666.433.25..6..7..9999999..9888887766..6666666.66.....666666.......8..99............................................*****************
L26196.1/2-1769                                                                         --G---GCACGCUUUUGUGGA.............................................AGGC..GG..C..A..U.uUCGUGGC..UUCACUGUCG..CGGCUUG.UC.....GGCGCC.......A..CC............................................GUUUACUGUGAAAAAAU
#=GR L26196.1/2-1769                                                                 PP ..1...112222222222223.............................................4444..45..4..3..3.13334444..7777776666..5544444.33.....344444.......7..88............................................*****************
X85402.2/1-1780                                                                         UCGUUUAGCCUUUAAUGAUUA.............................................AUGA..U-..-..A..A..AAUAGCA..UUAAUUUGUU..GUUUUGU.UA.....GGAAUC.......A..UC............................................UUUUACUGUGAAGAAAU
#=GR X85402.2/1-1780                                                                 PP 556666777777777776665.............................................5555..4......4..5..7888999..9999988877..7777666.66.....777777.......9..99............................................*****************
X53486.1/1-1778                                                                         GCGCCCUUCCAUCCUUCUGUU.............................................--AA..CG..U..U..U..CUUGGUA..UUCAUUUACU..GGUUUCG.G-.....GCUCAG.......A..UA............................................CUUUACCUUGAGAAAAU
#=GR X53486.1/1-1778                                                                 PP 445555555555555554333...............................................22..44..5..7..7..9999***..******9999..8888766.4......578888.......9..99............................................*****************
AF164123.1/1-1771                                                                       GCG----CCCUUCCAUCCUUC.............................................UGUU..AA..C.gU..U..UCUGAUA..UUCAUUUAUU..GGUCUCG.G-.....GCUCAG.......A..UA............................................UUUUACCUUGAGAAAAU
#=GR AF164123.1/1-1771                                                               PP 333....45555666666555.............................................5555..55..5.36..7..999****..******9999..9888776.4......578888.......9..99............................................*****************
X67238.1/1-1807                                                                         ---UCGUCUUGUCCCUUCUGU.............................................CGGCgaUG..C.gC..U..CCUGGCC..UUAAUGUGCC..GGGUCGU.GC.....CUCCGG.......C..GC............................................UGUUACUUGAAGAAAUU
#=GR X67238.1/1-1807                                                                 PP ...444455556666666666.............................................44443355..5.36..7..9999999..9888875555..4444444.44.....455555.......6..88............................................*****************
DQ831012.1/2-1786                                                                       GGUCCGAGACUUCCUUCUUGG.............................................UGAA..--..-..-..-..--CGGCC..GCCUUCGGGU..GGUCCGG.--.....AACCAG.......G..AC............................................UAUUACUUUGAAAAAAU
#=GR DQ831012.1/2-1786                                                               PP 344444445555544444332.............................................2222.................22222..2222334444..4555444........345555.......6..88............................................*****************
L27634.1/1-1802                                                                         UGUUUUCUCCAGCCAUCCUUG.............................................UGGA.gAA..C.uU..U..UCUUGCA..UUAAUUUGUA..GGGAUUG.GG.....ACCCGC.......A..UC............................................GUUUACUGUGAAAAAAU
#=GR L27634.1/1-1802                                                                 PP 777888899999999999988.............................................8888.444..5.25..6..9999999..9999998887..7777777.77.....888888.......9..9*............................................*****************
AF164130.1/1-1775                                                                       GCG----CCCUUCCAUCCUUC.............................................UGUU..AA..C.gU..U..UCUGGUA..UUCAGUUACU..GGACUCG.G-.....GCUCAG.......A..UA............................................UUUUACCUUGAGAAAAU
#=GR AF164130.1/1-1775                                                               PP 333....44555556666555.............................................5555..55..5.36..7..99*****..******9999..8888766.4......578888.......9..99............................................*****************
X77692.1/1-1811                                                                         GCUUUGAGUUUGUCAUCCUUC.............................................CAGA.gAG..CugC..G..UCUACCG..UUUACUCGGC..CGGACGU.AUg..cgAUCUGG.......A..UC............................................UAUUACUUUGAAAAAAU
#=GR X77692.1/1-1811                                                                 PP 777777888888888888776.............................................5555.344..4113..4..7778888..8888887766..4444333.222..43444555.......7..99............................................*****************
L24489.1/2-1826                                                                         CUGACCUAC-CUCCCGGUUUU.............................................UUCG..CC..C..U..U..GGUGCUC..UUGACUGAGU..GUCUCGG.GU.....GGCCGG.......A..AC............................................GUUUACUUUGAA-AAAU
#=GR L24489.1/2-1826                                                                 PP 222222222.22222222222.............................................3333..44..6..7..8..9999999..*********9..8888888.88.....899999.......9..9*............................................**********76.6789
X12708.1/10-1782                                                                        CAACUGAUCCUUCCCUCCU--.............................................GGAU..UA..C..C..G..GCUGCCC..UUCGCUGGGU.gUGCCGGA.UA.....GCCAGG.......G..CA............................................UUUUACUUUGAGAAAAU
#=GR X12708.1/10-1782                                                                PP 4445555555555555543...............................................4444..77..8..8..9..99*****..******9999.55666666.55.....555565.......6..88............................................*****************
AF043355.1/2-1797                                                                       GGGAGUUUGUCUCCUUUUGUC.............................................GGGA..CG..C..G..G..UGUGUAG..AGACUUGUCU..CUGCGCG.UU.....UACCUGc.....g-..--ggcc....................................ggccGUUUACUGUGAAGAAAG
#=GR AF043355.1/2-1797                                                               PP 666666666666666665555.............................................5555..55..5..4..4..4444444..3333333333..2222222.22.....1111112.....2.....2334....................................4445*****************
X15590.1/1-1804                                                                         U---CGGCUCGUCCCUUCUAC.............................................CGGCgaUA..C.gC..U..CCUGGCC..UUAACUGGCC..GGGUCGU.GC.....CUCCGG.......U..GC............................................UGUUACUUUGAAGAAAU
#=GR X15590.1/1-1804                                                                 PP 3...33344455555555544.............................................33332244..4.36..8..99*****..******8888..6666666.55.....666666.......7..99............................................*****************
X54863.1/1-1831                                                                         GCUUUUAUCGAGGCUUUUUUU.............................................CUGG..UU..A..U..G..CUAUGAA..UAGCUUCGGU..UGUUUAU.AG.....UCUCUAgc...caG..AU............................................GAUUACCAUGAGCAAAU
#=GR X54863.1/1-1831                                                                 PP 334444555555555555555.............................................3333..22..2..2..2..2222222..3233333333..3333333.33.....22222223...323..66............................................9****************
L19345.1/2-1773                                                                         CC--------GGCUCUUU--Uggg......................................gaaaUGGC..CG..G..A..G..UAGGGUU..UUAAGCGGCU..UUGCUCC.GG.....GCGUCC.......C..CC............................................GUUUACUGUGAAAAAAU
#=GR L19345.1/2-1773                                                                 PP 22........22222221..1222......................................32222333..33..3..3..4..5555555..6666665555..3333333.33.....333333.......4..66............................................*****************
X03949.1/1-1879                                                                         CUCUUUCCUCAUCCACCUGUUugcgaaguccgggauuga.........uuucucggcuucgggcgc----..AG..U..A..U..CUUACCA..UUUCAAUAUU..CGUAGUC.UU.....CAUCGAu....uaU..GU............................................UGUUUCUUUGAGCAAAU
#=GR X03949.1/1-1879                                                                 PP 666666666666666666544899***************.........*********997654332......34..4..4..5..5555566..5555555555..5555555.44.....3333332....213..55............................................88999************
X74753.1/1-1807                                                                         ---AUUCCUCAUCCUUCUUGC.............................................CGGUgaCG..C..A..U..UGUGGCC..UUCAUUGACU..GGAGUGC.GA.....ACUCGG.......C..GA............................................UGUUACUUUGAAAAAAU
#=GR X74753.1/1-1807                                                                 PP ...555666677777777655.............................................55552256..7..8..9..*******..**********..9999999.99.....999999.......9..99............................................*****************
U21336.1/2-1820                                                                         CAGCCAAUCCUUUCG------cuuc....................................ccgaa--AG..CG..G..C..G..CGUGCUC..UUAAUUGUUG..UGUGCGUcCGucuuaUU----uc...ggG..AC............................................UUUUACUGUGAAAAAAU
#=GR U21336.1/2-1820                                                                 PP 444444444433333......2345....................................54432..22..33..3..5..6..7888888..9999988877..77776664222222122....23...324..77............................................*****************
Z75578.1/1-1800                                                                         UUUCCAACGGGGCCUUUCCUU............................................cUGGC.uAA..C..C..U..UGAGUCC..UUGUGGCUCU..----UGG.CG.....AACCAG.......G..AC............................................UUUUACUUUGAAAAAAU
#=GR Z75578.1/1-1800                                                                 PP 333334444444444444333............................................23444.233..4..5..5..5555555..5443333333......333.34.....455666.......6..88............................................*****************
M55627.1/1-1797                                                                         CGGCUGGACCUUUCCUUC--U.............................................GGGG..AA..C..C..C..UAUGGCC..UUCACUGGCU..-GUAGGG.GG.....AACCAG.......G..AC............................................UUUUACUGUGAAAAAAU
#=GR M55627.1/1-1797                                                                 PP 333333333333333332..3.............................................4555..77..8..8..9..*******..******8876...667777.77.....778888.......8..99............................................*****************
U23936.1/1-1878                                                                         UUGGCUACAGGCCCUU-----uuuuucug.............................cuaggaga-UGC..GG..C.uC..U..UCUGCUU..GUCAGCGGGG..CUGCAGU.UU.....UCCUAG.......C..AC............................................UUUUACUUUGAAAAAAU
#=GR U23936.1/1-1878                                                                 PP 2222222222222222.....34457888.............................88765542.222..33..3.13..4..5555554..4444443333..2222222.22.....333333.......4..77............................................*****************
AF164128.1/1-1771                                                                       GCGCU----CUUCCAUCCUUC.............................................UGUU..AA..C.gU..U..UCUGAUA..UUCAUUUAUU..GGUCUCG.G-.....GCUCAG.......A..UA............................................UUUUACCUUGAGAAAAU
#=GR AF164128.1/1-1771                                                               PP 34444....444445555444.............................................4444..55..4.36..7..999999*..******9999..8888776.4......578888.......9..99............................................*****************
U33133.1/1-1769                                                                         UAGGUUGGCCGCCUUUGUGGA.............................................GGGG..GG..C..C..U..AGUGGUG.cUUAACCGCUU..CGCUAGG.UC.....GCUGCC.......A..CC............................................GUUUACUGUGAAAAAAU
#=GR U33133.1/1-1769                                                                 PP 233344455555555555555.............................................6666..78..9..9..9..9999988.78999999999..9999888.77.....777777.......8..99............................................*****************
AF342743.1/1-1790                                                                       --GG-----CGUGCUUUU---gu........................................ggaUGGC..GGcaC..G..U..GGUGGC-..UUCAUUGUCG..CUGCGUG.UC.....GGCGC-......cA..CC............................................GUUUACUGUGAAAAAAU
#=GR AF342743.1/1-1790                                                               PP ..22.....222222221...11........................................2222222..23103..3..3..444444...5555555443..2222222.22.....33333.......46..88............................................*****************
M60302.1/1-1787                                                                         ACCCAGCCGAGCCUUUCCUUC.............................................UGGG..UA..-..-..-..---GCCA..UUUAUG----..------G.CG.....AACCAG.......G..AC............................................UUUUACUUUGAAAAAAU
#=GR M60302.1/1-1787                                                                 PP 444444444344444444433.............................................3433..22..............2233..333322............2.33.....445555.......6..88............................................*****************
L26184.1/2-1786                                                                         UUGCUUUUGUGGGCAUGC---g...........................................uGG--..--..G..A..U..GAUGCGA.cUUUAUU----..-GUCGAA.CG.....UCCCUAcgcaaccA..CC............................................UUUUACUGUGAGAAAAU
#=GR L26184.1/2-1786                                                                 PP 333333333333333332...2...........................................111........1..2..2..2222222.1444443.......333333.22.....11111122222335..67............................................*****************
X00755.1/1-1812                                                                         CUG----CUCGACCCUUCUGCc...........................................gGCGA..UG..C.gC..U..CCUGGCC..UUAACUGGCC..GGGUUCG.UG.....CCUCCG......gC..GC............................................CGUUACUUUGAAGAAAU
#=GR X00755.1/1-1812                                                                 PP 222....233333333333333...........................................32233..55..5.36..8..99*****..******8888..6666666.44.....444433......25..88............................................9****************
L19079.1/1-1711                                                                         -----------------CGCU.............................................----..UG..G..C..U..UUUGGCU..UU--------..-------.--.....---UUG.......C..CU............................................UAUUACUUUGAGAAAAU
#=GR L19079.1/1-1711                                                                 PP .................1111...................................................11..1..1..2..2222222..21............................112.......2..44............................................889**************
L10823.1/1-1780                                                                         ----CUGGUUCGCCAUCCUCU.............................................CGGA..GG..CggC..U..AGUGCCA..UUAACUUGGU..GCUUGUC.GU.....GGCCGG.......G..AC............................................CUUUACUUUGAAAAAAU
#=GR L10823.1/1-1780                                                                 PP ....33344455556666666.............................................5555..44..3226..8..99*****..******9999..8888887.88.....888888.......8..99............................................*****************
X54266.1/1-1822                                                                         AGGAUGUUUGAGCCAUUUUUUg..........................................ugAGGA..UG.uU..C..U..UCUGCCA..UUAAGUUGGU..GGUUGAAuGG.....ACUUGC.......A..UC............................................GUUUACUGUGAAAAAAU
#=GR X54266.1/1-1822                                                                 PP 6667777777777777777664..........................................444444..55.24..6..8..99*****..**********..9999999555.....777777.......9..9*............................................*****************
X81811.1/1-1817                                                                         GUCCUGCGUUUGCCAUCCUUCcag......................................agag---UugUG..C..C..U..ACCGGCU..CGUUCGGCAG..GGCGCUG.CG.....AUCUGG.......A..UC............................................UUUUACUUUGAAAAAAU
#=GR X81811.1/1-1817                                                                 PP 888888888888888888766554......................................4332...22234..4..4..4..4444443..2222222222..2222222.33.....556666.......8..99............................................*****************
X04971.1/1-1795                                                                         GGGUCGGGCCUUUUUUC----c...........................................uGGAG..AA..C..C..G..CAUGCCC..UUCACUGGGU.gUGUCG-G.GG.....AACCAG.......G..AC............................................UUUUACCGUGAACAAAU
#=GR X04971.1/1-1795                                                                 PP 22223333333333333....3...........................................13333..66..7..8..9..9******..*******999.455555.4.55.....566677.......7..88............................................*****************
U33180.1/1-1792                                                                         ---AAAGGACGAUCUUCUUUCu..........................................cgAAGU..CC..U..C..U..UCUGCUC..UUAAUUGAGU..GGGAGAG.GA.....AGUCGA.......G..AC............................................GUUUACUGUGAGAAAAU
#=GR U33180.1/1-1792                                                                 PP ...2223333344444444331..........................................113333..33..4..6..8..99*****..**********..9999999.88.....999999.......8..99............................................*****************
M54937.1/1-1901                                                                         CAGUGU---------UGCUUUcgggugcgggcccuuuau.........uucugcugggugcuccuu----..--..U..G..G..GUUGGCU..UUUGCUAGCU..CGGGGGA.UGu..cuG-----cc...ca-gcAC............................................GUUUACUUUGAAAAAAU
#=GR M54937.1/1-1901                                                                 PP 111111.........111111223334455556666667.........788888655433332221..........1..1..2..4455555..6666665555..5544444.332..212.....23...32.3377............................................*****************
X53485.1/1-1771                                                                         GCGCU----CUUCCAUCCUUC.............................................UGUU..AA..C.gU..U..UCUGCUA..UUUAUUUAGU..GGUCUCG.G-.....GCUCAG.......A..UA............................................UUUUACCUUGAGAAAAU
#=GR X53485.1/1-1771                                                                 PP 34444....444455555444.............................................4445..55..5.36..7..999****..********99..9998876.4......478888.......9..99............................................*****************
X85395.1/1-1798                                                                         GUGUCAUUCUGGCCAUCCUUG.............................................GUGAgaUC..C..U..G..UUUGGCA..UUAAGUUGUC..GGGCAGG.GG.....AUAACC.......A..UC............................................GUUUACUGUGAAAAAAU
#=GR X85395.1/1-1798                                                                 PP 667778888889999998877.............................................66663234..5..6..7..99999*9..9999998888..7777777.77.....777777.......8..99............................................*****************
AF026045.1/1-1764                                                                       GGGGCG----UGCUUUUGUG-............................................gAGGG.cGG..C..CgcU..CGUGG-C..UUAACUGUUG..CGGGUGU.--.....-GCCGGcg...ccA..CC............................................GUUUACUGUGAAAAAAU
#=GR AF026045.1/1-1764                                                               PP 222222....2222222222.............................................23333.244..4..3113..44444.4..7777775544..3222222.........2222233...446..78............................................*****************
D29950.1/1-1830                                                                         AGGUUGCUUCGGUAAUUUUAUucgacuaguguauuuacaacau.ucuugggccuuuauguuucugg---A..GA.uU..A..A..AAUAUUA..UUUACGCAAG.gAGUAGUA.UU.....------.......-..--uuacuac..............................cagaaccUUUUACCUUGAAAAAAU
#=GR D29950.1/1-1830                                                                 PP 777777788887777777765899*******************.**99999998888777776432...2..22.01..2..2..3333333..3333332222.12222222.22.......................1222223..............................3344445*****************
AF026048.1/1-1769                                                                       GGGACGUGCUUU---UGUG--g...........................................aUGGC..GG..C..C..GcaCGUGGC-..UUAAUUGUUG..--CGGGC.G-.....UGCCGGcg...ccA..CC............................................AUUUACUGUGAAGAAAU
#=GR AF026048.1/1-1769                                                               PP 233322222222...2222..2...........................................23444..44..4..3..311333333...5555554433....22222.2......22222233...446..78............................................*****************
X77703.1/1-1790                                                                         UGCCUUUUCCAUCCAUCCUUGg...........................................gUGGA..AU..C..U..G..UGUGGCA..UUGAGUUGUC..GUGCAGG.GG.....AUGCCC.......A..UC............................................GUUUACUGUGAAAAAAU
#=GR X77703.1/1-1790                                                                 PP 2234455677777777776554...........................................44444..55..7..7..8..9999999..9888887766..5555555.55.....566666.......8..99............................................*****************
U09621.1/1-1770                                                                         CAGGUCGGCCGCCUUUGUGGA.............................................GGGG..GG..C..C..U..AGUGGUU.cUUUACUGCAU..CGCUAGG.UC.....GCUGCC.......A..CC............................................GUUUACUGUGAAAAAAU
#=GR U09621.1/1-1770                                                                 PP 344444455555555555555.............................................6666..78..8..8..8..8888877.7**********..9999999.87.....777777.......8..99............................................*****************
X85400.2/1-1799                                                                         UAUCCAGUUUGACCAUCCUUU.............................................GGGA.gAR.cC..A..U..AGUGGCA..UUAAGUUGUU..GGUGUGG.AU.....AUCCCA.......A..UC............................................UUUUACUGUGAAGAAAU
#=GR X85400.2/1-1799                                                                 PP 444555667777888888888.............................................7777.444.25..7..8..*******..*********9..9999999.99.....999998.......9..**............................................*****************
AF019071.1/72-1972                                                                      CGUCCUGCCCGCUCCUCUUGUccgggu.................................ucucau----..--..-..-..C..CCUGCUA..UUCACUUAGU..GGGGAACc--.....--AAAG.......G..--uucuguucccgcccucggguggggcaggacuggaggcccggaccAUUUACUUUGAAAAAAU
#=GR AF019071.1/72-1972                                                              PP 333344444455555555444655443.................................333333................3..6666666..6666665555..32222221.........1111.......1....11233445666677777777777777777777777778888888*****************
AF164131.1/1-1772                                                                       AGCGGCGCCCUUCCAUCCUUC.............................................UGUU..AA..C.gU..U..UCUGGUA..UUCAGUUACU..GGACUCG.G-.....GCUCAG.......A..UA............................................CUUUACCUUGAGAAAAU
#=GR AF164131.1/1-1772                                                               PP 222333445566666666665.............................................6666..56..5.36..7..99*****..******9999..8888766.4......578888.......9..99............................................*****************
L26182.1/2-1764                                                                         GGCG---GCCGCCUUUGUGGA.............................................UGGG..GG..C..U..A.gAGCGAUG.uUUCAUUACAU..UGCACUA.GU.....CGCUG-c.....cA..CC............................................GUUUACUGUGAAAAAAU
#=GR L26182.1/2-1764                                                                 PP 3322...22222333333333.............................................3444..44..4..3..2.23344443.36666666666..6666655.44.....33333.3.....47..88............................................*****************
SSU_rRNA_eukarya.dvex114581.+.1497.3234.[CEL,NA].[Metazoa,Default].RF01960.rRNA         UC---------------UCAG.............................................CGGA..GA..C..U..G..UGCGGAG.gGUAUGUGUGU..UGCAUGU.AU.....-CUAAC.......G..CA............................................UCUUACUUUGAGUGAAU
#=GR SSU_rRNA_eukarya.dvex114581.+.1497.3234.[CEL,NA].[Metazoa,Default].RF01960.rRNA PP 22...............2122.............................................2222..23..3..2..2..2222222.13344444444..4444443.22......33333.......4..66............................................99***************
#=GC SS_cons                                                                            ---------------------.............................................----..--..-..-..-..-------..----------..-------.--.....------.......-..--............................................-----------------
#=GC RF                                                                                 aagauuauccauccaUcuuuu.............................................ugga..ug..c..u..u..uaUggua..UUaAuUgaau..uGuaggg.ag.....aaucag.......A..uc............................................uUUUACUgUGAAAAAAU

AF026042.1/15-1915                                                                      UAGAGUGUUCAAAGCAGGCG--.....UUUGUC.GUGAAUAC.GUUAGCAUGGGAAAAUGGAAUAGGACUU..G.GUUU................CUAUUUU.GUUGGU.UUGUGAGAGCC.GAGUA.AUGAUUAAGAGGGACGGU............U.GGGGGCAUUUGUAUUCCGGCGUCAGAGGUGAAAUUCUUGG
#=GR AF026042.1/15-1915                                                              PP ********************.......789***.********.****************************..*.****................*******.******.***********.*****.******************............*.****************************************
U09618.1/1-1770                                                                         UAGAGUGUUCAAAGCGGGCG--.....UUUGCC.AUGAAUAC.AUUAGCAUGGAAUAAUAGAAUAGGACCU..G.UUUC................CUGUUUU.GUUGGU.UUGUGAGGAUC.GGGUA.AUGAUUAAGAGGGACGGU............U.GGGGGCAUUUGUAUUCCGGCGUCAGAGGUGAAAUUCUUGG
#=GR U09618.1/1-1770                                                                 PP ********************.......789***.********.****************************..*.****................*******.******.***********.*****.******************............*.****************************************
Z14139.1/2-1765                                                                         UAGAGUGUUCAAAGCAGGCG--.....UUUGCC.GUGAAUAC.AUUAGCAUGGAAUAAUAGAAUAGGACCU..U.GU--................CCUUUUU.GUUGGU.UUGUGAGGCCG.AGGUA.AUGAUUAAGAGGGACGGU............U.GGGGGCAUUUGUAUUCCGGCGUCAGAGGUGAAAUUCUUGG
#=GR Z14139.1/2-1765                                                                 PP ********************.......789***.********.**************************99..8.76..................567899*.******.***********.*****.******************............*.****************************************
AF113427.1/1-1728                                                                       CAGAGUGUUUAAAGCAGGCUUU.....CAAGC-.UUGAAUGU.GUUAGCAUGGAAUAAUGAAAUAUGACUU..U.AGUC...............cCUAUUUC.GUUGGU.UCAG-GAACUU.AAGUA.AUGAUGAAUAGAAACGGU............U.GGGGACAUUUGUAUUUGGUCGCUAGAGGUGAAAUUCUUGG
#=GR AF113427.1/1-1728                                                               PP *********************9.....88777..67******.****************************..*.9999...............89******.****99.8766.889999.*****.******************............*.****************************************
AF164133.1/1-1771                                                                       UAGAGUGUUCCAGGCAGGCU--.....CGCGCC.G-GAAUAC.AUUAGCAUGGAAUAAUAGAAUAGGACUU..U.AGU-................CUCCUUU.GUUGGU.UUGAGGGAUUG.AAGUA.AUGAUUAAUAGGGAUAGU............U.GGGGGCAUUAGUAUUUAAUUGUCAGAGGUGAAAUUCUCGG
#=GR AF164133.1/1-1771                                                               PP ********************.......556887.6.******.**************************99..9.987.................9999***.******.***********.*****.******************............*.****************************************
X70803.1/1-1816                                                                         UGGAGUGUUUAAAGCAGGCCUU.....-GCGCU.CUGAACAUuAUUAGCAUGGAAUAAUAAAAUAGGACCU..U.GGUU................CUAUUUU.GUUGGU.UUCUAGGAUCG.AGGUA.AUGAUUAAUAGGGAUAGU............U.GGGGGCAUUCAUAUUCCGUUGUCAGAGGUGAAAUUCUUGG
#=GR X70803.1/1-1816                                                                 PP ********************98......559**.*****996378**************************..*.****................*******.******.***********.*****.******************............*.****************************************
L05428.1/1-1805                                                                         UAGAGUGUUCAAAGCAGGCA--.....AUCGCC.C-GAAUAC.AUUAGCAUGGAAUAAUAGAAUAGGACGU..GcGGUU................CUAUUUU.GUUGGU.UUCUAGGAUCG.CCGUA.AUGAUUAAUAGGGACGGU............C.GGGGGCAUUGGUAUUCCGUUGCUAGAGGUGAAAUUCUUAG
#=GR L05428.1/1-1805                                                                 PP ********************.......667887.6.******.*************************987..616667................*******.******.***********.*****.******************............*.****************************************
X17062.1/3691-5494                                                                      UAGAGUGCUCAAAGCAAGCC--.....UACGCU.CUGUAUAC.AUUAGCAUGGGAUAACAUCAUAGGAUUU..C.GGUC................CUAUUGU.GUUGGC.CUUCGGGAUCG.GAGUA.AUGAUUAACAGGGACAGU............C.GGGGGCAUUCGUAUUUCAUAGUCAGAGGUGAAAUUCUUGG
#=GR X17062.1/3691-5494                                                              PP ********************.......678***.********.****************************..*.****................*******.******.***********.*****.******************............*.****************************************
L26183.1/2-1778                                                                         UAGAGUGUUCAAAGCGGGCG--.....UUUGCC.AUGAAUAC.AUUAGCAUGGAAUAAUAGAAUAGGACCU..-.GGUC................CUGUUUU.GUUGGU.UUGUGAGUAUC.AGGUA.AUGAUUAAGAGGGACGGU............U.GGGGGCAUUUGUAUUCCGGCGUCAGAGGUGAAAUUCUUGG
#=GR L26183.1/2-1778                                                                 PP ********************.......789***.********.*************************875....6778................*******.******.***********.*****.******************............*.****************************************
AF261665.1/1-1796                                                                       UAGAGUGUUCAAAGCAGGCA--.....UUUGCC.C-GAAUAC.AUUAGCAUGGAAUAAUAGAAUAGGACGU..GcGGUU................CUAUUUU.GUUGGU.UUCUAGGAUCG.CCGUA.AUGAUUAAUAGGGACGGU............C.GGGGGCAUUAGUAUUCCGUUGCUAGAGGUGAAAUUCUUAG
#=GR AF261665.1/1-1796                                                               PP ********************.......778998.6.******.*************************987..616667................*******.******.***********.*****.******************............*.****************************************
AF203893.1/1-1792                                                                       UAGAGUGUUCAAAGCAAGCG--.....AUUGCC.CUGAAUAC.AUUAGCAUGGAAUAAUAGAAUAGGACCU..-.GGUU................CUGUUUU.AUUGGU.UUGUCUGUAUC.AGGUA.AUGAUUAACAGGGACGGU............C.GGGGGCAUUUGUAUUCCAGCGUUAGAGGUGAAAUUCUUGG
#=GR AF203893.1/1-1792                                                               PP ********************.......789***.********.*************************876....5667................*******.******.***********.*****.******************............*.****************************************
X68483.1/1-1797                                                                         UGGAGUGUUUAAAGCAGGCC--.....UACGCU.CUGAACAUuAUUAGCAUGGAAUAAUAAAAUAGGACCC..U.GGUU................CUAUUUU.GUUGGU.UUCUAGGAUUG.GGGUA.AUGAUUAAUAGGGAUAGU............U.GGGGGCAUUCAUAUUCCGUUGUCAGAGGUGAAAUUCUUGG
#=GR X68483.1/1-1797                                                                 PP ********************.......678***.*****996378**************************..*.****................*******.******.***********.*****.******************............*.****************************************
AF164127.1/1-1771                                                                       UAGAGUGUUCCAGGCAGGCU--.....AGCGCC.G-GAAUAC.AUUAGCAUGGAAUAAUAGAAUAGGACUU..U.AGU-................CUCCUUU.GUUGGU.UUGAGGGACUG.AAGUA.AUGAUUAAUAGGGACAGU............U.GGGGGCAUUAGUAUUUAAUUGUCAGAGGUGAAAUUCUCGG
#=GR AF164127.1/1-1771                                                               PP ********************.......556887.6.******.**************************99..9.987.................9999***.******.***********.*****.******************............*.****************************************
DQ514849.1/1-1761                                                                       UAGAGUGUUCAAAGCAGACUUA.....-UGUCG.UUGAAUAG.AUUAGCAUGGAAUAAUAAUAUAGGACUU..U.UGCA................CUAUUUU.GUUGGU.UAGG--UGUGA.AAGUA.AUGAUCAACAGGGACAGU............U.GGGCAUAUUUGUAUUUCGUUGCUAGAGGUGAAAUUCUUGG
#=GR DQ514849.1/1-1761                                                               PP ********************76......43566.99******.****************************..*.****................*******.*****9.9876..55667.89***.******************............*.****************************************
M87330.1/1-1805                                                                         UAGAGUGUUCAAAGCAGGCU--.....UAUGCCgCUGAAUAC.AUUAGCAUGGAAUAAUAAGAUAGGACCU..U.GGUA................CUAUUUU.GUUGGU.UUGC-GCAUCA.AGGUA.AUGAUUAAUAGGGACAGU............U.GGGGGUAUUCGUAUUCAAUUGUCAGAGGUGAAAUUCUUGG
#=GR M87330.1/1-1805                                                                 PP ********************.......55677769*******.****************************..*.****................*******.******.***9.778999.99***.******************............*.****************************************
AF164135.1/1-1772                                                                       UAGAGUGUUCCAGGCAGGCU--.....UGCGCC.G-GAAUAC.AUUAGCAUGGAAUAAUAGAAUAGGACUU..U.AGU-................CUCCUUU.GUUGGU.UUGAGGGACUG.AAGUA.AUGAUUAAUAGGGAUAGU............U.GGGGGCAUUAGUAUUUAAUUGUCAGAGGUGAAAUUCUCGG
#=GR AF164135.1/1-1772                                                               PP ********************.......556887.6.******.**************************99..9.987.................9999***.******.***********.*****.******************............*.****************************************
D63698.1/1-1761                                                                         UAGAGUGUUCAAAGCAGGCC--.....UUUGCU.C-GAAUAC.AUUAGCAUGGAAUAAUAGAAUAGGACGU..GcGGUU................CUAUUUU.GUUGGU.UUCUAGGACCG.CCGUA.AUGAUUAAUAGGGAUAGU............C.GGGGGCGUCAGUAUUCAGCUGUCAGAGGUGAAAUUCUUGG
#=GR D63698.1/1-1761                                                                 PP ********************.......677886.5.******.*************************987..616667................*******.******.***********.*****.******************............*.****************************************
U21217.1/2-1758                                                                         UAGAGUGUUUAAAGCAGGCG--.....AUUGCC.GUGAAUAC.AUUAGCAUGGGAUAAUAGAAUAGGACUU..U.GGAA................CUAUUUU.GUUGGU.UUGG-GUUACG.AAGUA.AUGAUUAAUAGGGACGGU............U.GGGGGCAUUCGGAUUCCGUUGUCAGAGGUGAAAUUCUUAG
#=GR U21217.1/2-1758                                                                 PP ********************.......789***.********.****************************..*.****................*******.******.**98.677788.99***.******************............*.****************************************
L26181.1/2-1771                                                                         UAGAGUGUUCAAAGCAGGCG--.....UUUGCC.GUGAAUAC.AUUAGCAUGGAAUAAUAGAAUAGGACUU..G.GUUU................CUAUUUU.GUUGGU.UUGUGAGAGCC.GAGUA.AUGAUUAAGAGGGACGGU............U.GGGGGCAUUUGUAUUCCAGCGUCAGAGGUGAAAUUCUUGG
#=GR L26181.1/2-1771                                                                 PP ********************.......789***.********.****************************..*.****................*******.******.***********.*****.******************............*.****************************************
Z14140.1/2-1777                                                                         UAGAGUGUUCAAAGCAGGCG--.....UUUGCC.AUGAAUAC.AUUAGCAUGGAAUAAUAGAAUAGGACCU..G.UUUC................CUGUUUU.GUUGGU.UUGUGAGGAUC.GGGUA.AUGAUUAAGAGGGACGGU............U.GGGGGCAUUUGUAUUCCGGCGUCAGAGGUGAAAUUCUUGG
#=GR Z14140.1/2-1777                                                                 PP ********************.......789***.********.****************************..*.****................*******.******.***********.*****.******************............*.****************************************
M33639.1/2-1782                                                                         UAGAGUGUUCAAAGCAGGCG--.....AUUGCC.CUGAAUAC.AUUAGCAUGGAAUAAUAGAAUAGGACCC..-.GGUU................CUAUUUU.GUUGGU.UUGUUUGAAUC.AGGUA.AUGAUUAACAGGGACGGU............U.GGGGGCAUUCGUAUUCCGGCGCUAGAGGUGAAAUUCUUGG
#=GR M33639.1/2-1782                                                                 PP ********************.......789***.********.*************************865....6677................*******.******.***********.*****.******************............*.****************************************
AF164129.1/1-1768                                                                       UAGAGUGUUUCAGGCAGGCU--.....UGCGCC.G-GAAUAC.AUUAGCAUGGAAUAAUAGAAUAGGACUU..G.GGU-................CUCCUUU.GUUGGU.UUGAGGGACUC.UAGUA.AUGAUUAAUAGGGAUAGU............U.GGGGGCAUUAGUAUUUAAUUGUCAGAGGUGAAAUUCUCGG
#=GR AF164129.1/1-1768                                                               PP ********************.......556887.6.******.*************************987..7.766.................999****.******.***********.*****.******************............*.****************************************
X85396.1/1-1802                                                                         UAGAGUGUUUAAAGCAGGCU--.....UAUGCCgUUGAAUAU.AUUAGCAUGGAAUAAUAAGAUAGGACUU..C.GGAA................CUAUUUU.GUUGGU.UUGC-GUUACG.AAGUA.AUGAUUAAUAGGGACAGU............U.GGGGGUAUUCGUAUUUCAUUGUCAGAGGUGAAAUUCUUGG
#=GR X85396.1/1-1802                                                                 PP ********************.......556777699******.****************************..*.****................*******.******.***9.667788.99***.******************............*.****************************************
AF164125.1/1-1770                                                                       UAGAGUGUUCUAGGCAGGCU--.....UGCGCC.G-GAAUAC.AUUAGCAUGGAAUAAUAGAAUAGGACUU..U.AGU-................CUCCUUU.GUUGGU.UUGAGGGAUUG.AAGUA.AUGAUUAAUAGGGAUAGU............U.GGGGGCAUUAGUAUUUAAUUGUCAGAGGUGAAAUUCUCGG
#=GR AF164125.1/1-1770                                                               PP ********************.......556887.6.******.**************************99..9.987.................9999***.******.***********.*****.******************............*.****************************************
U09048.1/1-1801                                                                         CAGAGUGUUUCAAGCAGGUGUU.....-UGGCC.UUGAAUAC.AUUAGCAUGGAAUAAUAAUC-AAGAUCG..U.GGUU................CUUUUUU.GUUGGU.UUCUAGAAUUG.AGGUA.AUGAUUAAUAGGGAUAGU............U.GGGGGCAUUCGUAUUUGAUUGUCAGAGGUGAAAUUCUUGG
#=GR U09048.1/1-1801                                                                 PP ********************98......66***.********.****************9765.6678889..9.9999................*******.******.***********.*****.******************............*.****************************************
L26190.1/2-1769                                                                         UGGAGUGUUCAAAGCAGGCG--.....UUUGCC.UUGUACAC.AUUAGCAUGGAAUAAUAGAAUAGGACCU..-.GGUU................CUGUUUU.GUUGGU.UUGUGAGAAUU.AGGUA.AUGAUUAAGAGGGACGGU............U.GGGGGCAUUUGUAUUCUGCCGUCAGAGGUGAAAUUCUUAG
#=GR L26190.1/2-1769                                                                 PP ********************.......789***.********.*************************876....5667................*******.******.***********.*****.******************............*.****************************************
AF026040.1/1-1770                                                                       UAGAGUGUUCAAAGCAGGCG--.....UUUGCC.GUGAAUAC.AUUAGCAUGGAAUAAUAGAAUAGGACUU..G.GUUU................CUAUUUU.GUUGGU.UUGUGAGAGCC.GAGUA.AUGAUUAAGAGGGACGGU............U.GGGGGCAUUUGUAUUCCAGCGUCAGAGGUGAAAUUCUUGG
#=GR AF026040.1/1-1770                                                               PP ********************.......789***.********.****************************..*.****................*******.******.***********.*****.******************............*.****************************************
AF164134.1/1-1773                                                                       UAGAGUGUUUCAGGCAGGCU--.....UGCGCC.G-GAAUAC.AUUAGCAUGGAAUAAUAGAAUAGGACUU..U.AGU-................CUCCUUU.GUUGGU.UUGAGGGACUG.AAGUA.AUGAUUAAUAGGGAUAGU............U.GGGGGCAUUAGUAUUUAAUUGUCAGAGGUGAAAUUCUCGG
#=GR AF164134.1/1-1773                                                               PP ********************.......556887.6.******.**************************99..9.987.................9999***.******.***********.*****.******************............*.****************************************
AF164122.1/1-1774                                                                       UAGAGUGUUCCAGGCAGGCU--.....UGCGCC.G-GAAUAC.AUUAGCAUGGAAUAAUAGAAUAGGACUU..U.AGU-................CUCCUUU.GUUGGU.UUGAGGGAUUG.AAGUA.AUGAUUAAUAGGGAUAGU............C.GGGGGCAUUAGUACUUAAUUGUCAGAGGUGAAAUUCUCGG
#=GR AF164122.1/1-1774                                                               PP ********************.......556887.6.******.**************************99..9.987.................9999***.******.***********.*****.******************............*.****************************************
L26189.1/2-1795                                                                         UAGAGUGUUCAAAGCAGGCC--.....AAUGCU.GUGAAUAC.AUUAGCAUGGAAUAAUAGAAUAGGACUU..U.GGUU................UUAUUUU.GUUGGU.UUCUGAGACCG.AAGUA.AUGAUUAAUAGGGAUAGU............U.GGGGGCACUCGUAUUUCAUUGUCAGAGGUGAAAUUCUUGG
#=GR L26189.1/2-1795                                                                 PP ********************.......789***.********.****************************..*.****................*******.******.***********.*****.******************............*.****************************************
L29455.1/1-1809                                                                         UAGAGUGUUCAAAGCAGGCU--.....AUCGC-.UUGAAUAU.UUCAGCAUGGAAUAAUGGAAUAGGACGU..U.GGUU................CUAUUUU.GUUGGU.UUCUAGGACCG.AAGUA.AUGAUUAAUAGGGAUAGU............U.GGGGGCAUUAGUAUUUAAUUGUCAGAGGUGAAAUUCUUGG
#=GR L29455.1/1-1809                                                                 PP ********************.......55566..68******.****************************..*.****................*******.******.***********.*****.******************............*.****************************************
AF164132.1/1-1772                                                                       UAGAGUGUUCCAGGCAGGCU--.....UGCGCC.G-GAAUAC.AUUAGCAUGGAAUAAUAGAAUAGGACUU..G.AGU-................CUCCUUU.GUUGGU.UUGAGGGACUG.AAGUA.AUGAUUAAUAGGGAUAGU............U.GGGGGCAUUAGUAUUUAAUUGUCAGAGGUGAAAUUCUCGG
#=GR AF164132.1/1-1772                                                               PP ********************.......556887.6.******.*************************987..7.766.................999****.******.***********.*****.******************............*.****************************************
AF164124.1/1-1770                                                                       UAGAGUGUUCCAGGCAGGCU--.....UGCGCC.G-GAAUAC.AUUAGCAUGGAAUAAUAGAAUAGGACUU..U.AGU-................CUCCUUU.GUUGGU.UUGAGGGACUG.AAGUA.AUGAUUAAUAGGGAUAGU............U.GGGGGCAUUAGUAUUUAAUUGUCAGAGGUGAAAUUCUCGG
#=GR AF164124.1/1-1770                                                               PP ********************.......556887.6.******.**************************99..9.987.................9999***.******.***********.*****.******************............*.****************************************
X59604.1/228-1920                                                                       UAGAGUGUUUCAAGCAGACU--.....UUUGUC.UUGAAUAC.UUCAGCAUGGAAUAAUAGAGUAGGACCU..U.GGUU................CUAUUUU.GUUGGU.UUUGA--GCCU.UGGUA.AUGGUUAAUAGGAACGGU............U.GGGGGCAUUCGUAUUUAACUGUCAGAGGUGAAAUUCUUAG
#=GR X59604.1/228-1920                                                               PP ********************.......789***.********.****************************..*.****................*******.******.99875..5677.889**.******************............*.****************************************
AF006089.1/1-1840                                                                       UAGAGUGUUCAAAGCAGGCG--.....UUUGCC.GUGAAUAC.AUUAGCAUGGAAUAAUAGAAUAGGACUC..G.GUUUu..............cCUAUUUU.GUUGGUgUUGUGAGGGGC.GAGUA.AUGAUUAAGAGGGACAGU............U.GGGGGCACUUGUAUUCCGGCGCUAGAGGUGAAAUUCUUAG
#=GR AF006089.1/1-1840                                                               PP ********************.......789***.********.***************************9..9.99989..............9*******.*****9444555555666.9****.******************............*.****************************************
X85386.2/1-1800                                                                         UAGAGUGUUCAAAGCAGGCU--.....UAUGCCgUUGAAUAU.AUUAGCAUGGAAUAAUAAGAUAGGACCU..C.GGUA................CUAUUUU.GUUGGU.UUGU-GUGCCA.AGGUA.AUGAUUAAUAGGGACAGU............U.GGGGGUAUUCGUAUUCAGUUGUCAGAGGUGAAAUUCUUGG
#=GR X85386.2/1-1800                                                                 PP ********************.......556777699******.****************************..*.****................*******.******.***9.677888.99***.******************............*.****************************************
X81901.1/1-1801                                                                         UGGAGUGUUUCAAGCAGGCU--.....GUCGCU.CUGAACAUuAUUAGCAUGGAAUAAUAAAUUAGGACCU..C.GUUC................CUAUUUU.GUUGGU.UUGUAGGGAUG.GGGUA.AUGGUUAAUAGGAUCAGU............U.GGGGGCAUUCAUAUUCCCUUGUCAGAGGUGAAAUUCUUGG
#=GR X81901.1/1-1801                                                                 PP ********************.......678***.*****996378**************************..*.****................*******.******.***********.*****.******************............*.****************************************
AF113440.1/1-1753                                                                       CAGAGUGUUUAAAGCAGGCUUU.....UAAGC-.UUGAAUGU.GUUAGCAUGGAAUAAUGAAAUAUGACUU..U.AGUC................CUAUUUUcGUUGGU.UU-AGGUACUU.CAGUA.AUGAUGAAUAGAAACGGU............U.AGGGGCAUUUGUAUUUGGUCGCUAGAGGUGAAAUUCUUGG
#=GR AF113440.1/1-1753                                                               PP **********************.....99888..67******.****************************..*.****................***99762566666.55.55999999.*****.******************............*.****************************************
X77705.2/1-1812                                                                         UAGAGUGUUCAAAGCAGGCUUA.....--UGCCaAUGAAUAU.AUUAGCAUGGAAUAAUCAGAUAGGACCC..U.GGUA................CUAUUUG.GUUGGU.UUGU-GUGCCA.UGGUA.AUGAUUAAUAGGGAUAGU............U.GUGGGUAUUUGUAUUGCGAUGUCAGAGGUGAAAUUCUUGG
#=GR X77705.2/1-1812                                                                 PP ********************55.......566559*******.****************************..*.****................*******.******.****.667788.88***.******************............*.****************************************
L26196.1/2-1769                                                                         UAGAGUGUUCAAAGCAGGCG--.....UUUGCC.GUGAAUAC.AUUAGCAUGGAAUAAUAGAAUAGGACUU..G.GUUU................CUAUUUU.GUUGGU.UUGUGAGAGCC.GAGUA.AUGAUUAAGAGGGACGGU............U.GGGGGCAUUUGUAUUCCAGCGUCAGAGGUGAAAUUCUUGG
#=GR L26196.1/2-1769                                                                 PP ********************.......789***.********.****************************..*.****................*******.******.***********.*****.******************............*.****************************************
X85402.2/1-1780                                                                         UAGAGUGUUCAAAGCAGGCA--.....-UUGCU.GUGAAUAC.AUUAGCAUGGAAUAAUGAAAUAGGACUC..A.GGUU................CUAUUUU.GUUGGU.CUAAGACCCAU.GAGUA.AUGAUUAACAGGAACAGU............U.GGGGGUAUUUGUAUUCCAGUGUCAGAGGUGAAAUUCUUGG
#=GR X85402.2/1-1780                                                                 PP *******************9........66***.********.****************************..*.****................*******.******.****9999999.*****.******************............*.****************************************
X53486.1/1-1778                                                                         UAGAGUGUUCCAGGCAGGCU--.....UGCGCC.G-GAAUAC.AUUAGCAUGGAAUAAUAGAAUAGGACUU..U.AGU-................CUCCUUU.GUUGGU.UCGAGGGACUG.AAGUA.AUGAUUAAUAGGGAUAGU............C.GGGGGCAUUAGUAUUUAAUUGUCAGAGGUGAAAUUCUCGG
#=GR X53486.1/1-1778                                                                 PP ********************.......556887.6.******.**************************99..9.987.................9999***.******.***********.*****.******************............*.****************************************
AF164123.1/1-1771                                                                       UAGAGUGUUCCAGGCAGGCU--.....UGCGCC.G-GAAUAC.AUUAGCAUGGAAUAAUAGAAUAGGACUU..U.AGU-................CUCCUUU.GUUGGU.UUGAGGGACUG.AAGUA.AUGAUUAAUAGGGAUAGU............U.GGGGGCAUUAGUAUUUAAUUGUCAGAGGUGAAAUUCUCGG
#=GR AF164123.1/1-1771                                                               PP ********************.......556887.6.******.**************************99..9.987.................9999***.******.***********.*****.******************............*.****************************************
X67238.1/1-1807                                                                         UAGAGUGCUCAAAGCAAGCC--.....UACGCU.CUGUAUAC.AUUAGCAUGGGAUAACAUUAUAGGAUUC..G.GUCC................UAUUUAC.GUUGGC.CUUCGGGAUCG.GAGUA.AUGAUUAACAGGGACAGU............C.GGGGGCAUUCGUAUUUCAUAGUCAGAGGUGAAAUUCUUGG
#=GR X67238.1/1-1807                                                                 PP ********************.......678***.********.*************************777..6.6666................6666689.******.***********.*****.******************............*.****************************************
DQ831012.1/2-1786                                                                       UAGAGUGUUCAAAGCAGGCCAU.....--AGGC.CCGAAUAU.AUUAGCAUGGAAUAACAGAAUAGGACGU..GcGGUU................CUAUUUU.GUUGGU.UUCUAGAACUG.CCGUA.AUGAUUAAAAGGGACAGC............C.GGGGGCAUUAGUAUUUGCACGCUAGAGGUGAAAUUCUUGG
#=GR DQ831012.1/2-1786                                                               PP ********************65.......4555.66******.*************************987..616667................*******.******.***********.*****.******************............*.****************************************
L27634.1/1-1802                                                                         UAGAGUGUUUAAAGCAGGCA--.....AUCGC-.UUGAAUAC.AUUAGCAUGGAAUAAUAAGAUAGGACUU..U.GGUA................CUAUUUU.GUUGGU.UUGC-AUACCA.AAUUA.AUGAUCAACAGGAACAGU............UuGAGGAUAUUCGUAUGAACAUGUCAGAGGUGAAAUUCUUGG
#=GR L27634.1/1-1802                                                                 PP ********************.......55566..68******.****************************..*.****................*******.******.***9.678999.99***.*****************9............6488**************************************
AF164130.1/1-1775                                                                       UAGAGUGUUCCAGGCAGGCU--.....UGCGCC.G-GAAUAC.AUUAGCAUGGAAUAAUAGAAUAGGACUU..U.AGU-................CUCCUUU.GUUGGU.UUGAGGGACUG.AAGUA.AUGAUUAAUAGGGAUAGU............U.GGGGGCAUUAGUAUUUAAUUGUCAGAGGUGAAAUUCUCGG
#=GR AF164130.1/1-1775                                                               PP ********************.......556887.6.******.**************************99..9.987.................9999***.******.***********.*****.******************............*.****************************************
X77692.1/1-1811                                                                         UAGAGUGUUUAAAGCAGGCU--.....UAUGCU.GUGAAUAC.AUUAGCAUGGAAUAAUAAUUUAGGACUU..U.GGUU................CUAUUUU.GUUGGU.UUCUAGGACUG.AAGUA.AUGAUUGAUAGGGAUAGU............U.GGGGGUGCUAGUAUUCCACGGCCAGAGGUGAAAUUCUUGG
#=GR X77692.1/1-1811                                                                 PP ********************.......789***.********.****************************..*.****................*******.******.***********.*****.******************............*.****************************************
L24489.1/2-1826                                                                         UAGAGUGUUCAAAGCAGGCAAU.....AUCGCC.-UGAAUAA.UGGUGCAUGGAAUAAUGGAAUAGGACCU..C.GGUU................CUAUUUU.GCUGGU.UUUCGGAGCUCgAGGUA.AUGAUUAAGAGGGACUGA............C.GGGGGCAUUCGUAUUACGGUGUUAGAGGUGAAAUUCUUGG
#=GR L24489.1/2-1826                                                                 PP *********************9.....898886..6******.****************************..*.****................*******.******.99998887766599***.******************............*.****************************************
X12708.1/10-1782                                                                        UAGAGUGUUCAAAGCAGGCG--.....UUUGCU.C-GAAUAC.AUUAGCAUGGAAUAAUAAAAUAGGACAU..GuGGUU................CUAUUUU.GUUGGU.UUCUAGGACCA.UUGUA.AUGAUUAAUAGGGACAGU............U.GGGGGCAUUAGUAUUCAAUUGUCAGAGGUGAAAUUCUUAG
#=GR X12708.1/10-1782                                                                PP ********************.......677886.5.******.*************************988..615666................*******.******.***********.*****.******************............*.****************************************
AF043355.1/2-1797                                                                       UAAAGUGUUCAAAGCAGGCC--.....AAUGCC.UUGAAUAU.GUGAGCAUGGAAUAAUAGAAUAGGACUU..G.GGCU................CUAUUUU.GUUGGU.UUCCAGUGACC.AAGUA.AUGAUUAAUAGGGAUGGU............U.GGGGGCAUUCGUAUUUCAUUGUCAGAGGUGAAAUUCUUGG
#=GR AF043355.1/2-1797                                                               PP ********************.......789***.********.****************************..*.****................*******.******.***********.*****.******************............*.****************************************
X15590.1/1-1804                                                                         UAGAGUGCUCAAAGCAAGCC--.....UACGCU.CUGGAUAC.AUUAGCAUGGGAUAACAUCAUAGGAUUU..C.GGUC................CUAUUCU.GUUGGC.CUUCGGGAUCG.GAGUA.AUGAUUAACAGGGACAGU............C.GGGGGCAUUCGUAUUUCAUAGUCAGAGGUGAAAUUCUUGG
#=GR X15590.1/1-1804                                                                 PP ********************.......678***.********.****************************..*.****................*******.******.***********.*****.******************............*.****************************************
X54863.1/1-1831                                                                         CAGAGUGUUUAAAGCAGGCUUU.....CAAGC-.UUGAAUGU.GUUAGCAUGGAAUAAUGAAAUAUGACUU..U.AGUC...............cCUAUUUC.GUUGGU.UCAG-GAACUU.AAGUA.AUGAUGAAUAGAAACGGU............U.GGGGACAUUUGUAUUUGGUCGCUAGAGGUGAAAUUCUUGG
#=GR X54863.1/1-1831                                                                 PP *********************9.....88777..67******.****************************..*.9999...............89******.****99.8766.889999.*****.******************............*.****************************************
L19345.1/2-1773                                                                         GAGAGUGUUCAAAGCAGGCGAU.....-GAGCC.GUGAAUAC.CAUAGCAUGGAAUAAUAGAAUAGGGCCG..C.UGAUg..............cCUAUUUU.GUUGGU.UUCGAGGUGUC.GGGCA.AUGAUUAAGAGGGACGGU............U.GGGGUCAUUUGUAUUAAGUCGUCAGAGGUGAAAUUCUUAG
#=GR L19345.1/2-1773                                                                 PP ********************98......56***.********.**************************99..9.88888..............9*******.******.***********.*****.******************............*.****************************************
X03949.1/1-1879                                                                         UAUAGUGUUUCAGGCAGGCG--.....UGCGCC.G-GAAUAC.AUUAGCAUGGUAUAAACGAAUUGGACCG..U.GUGCccguaacugggcuucuCCUUAUU.GUUGGU.UUGAAGGACAC.-GGAG.AUGGUUAAUAGGGACAGCguuuauuucacaA.GGAGGCAUUAGUAUUUAAUUUCCAGAGGUGAAAUUCUUUG
#=GR X03949.1/1-1879                                                                 PP ********************.......556887.6.******.****************************..9.999999**********998878888**.******.****8888766..5999.***************************9999.****************************************
X74753.1/1-1807                                                                         UAGAGUGUUCAAAGCAGGCC--.....UAUGCU.CUGAAUAA.AUUAGCAUGGAAUAACACCAUAGGACUC..U.GGUC................UUAUUGU.GUUGGU.CUUCGGGACCG.GAGUA.AUGAUUAAUAGGGACAGU............U.GGGGGCAUUCGUAUUUCAUUGUCAGAGGUGAAAUUCUUGG
#=GR X74753.1/1-1807                                                                 PP ********************.......789***.********.****************************..*.****................*******.******.***********.*****.******************............*.****************************************
U21336.1/2-1820                                                                         UAGAGUGUUCAAAGCAGGCG--.....AUUGC-.UUGAAUAU.UUCAGCAUGGAAUAAUGGAAUAGGACAU..U.GGUU................CUAUUUU.GUUGGU.UUCUAGGACCA.AAGUA.AUGAUUAAUAGGGAUAGU............U.GGGGGCAUUAGUAUUUAAUUGUCAGAGGUGAAAUUCUUGG
#=GR U21336.1/2-1820                                                                 PP ********************.......66788..67******.****************************..*.****................*******.******.***********.*****.******************............*.****************************************
Z75578.1/1-1800                                                                         UAGAGUGUUCAAAGCAGGCGUA.....-UUGCU.-CGAAUAU.AUUAGCAUGGAAUAAUAGAAUAGGACGU.uU.GGUU................CUAUUUU.GUUGGU.UUCUAGGACCA.UCGUA.AUGAUUAAUAGGGACGGU............C.GGGGGCAUCAGUAUUCAAUUGUCAGAGGUGAAAUUCUUGG
#=GR Z75578.1/1-1800                                                                 PP ********************87......66886..5******.*************************976.15.6677................*******.******.***********.*****.******************............*.****************************************
M55627.1/1-1797                                                                         UAGAGUGUUCAAAGCAGGCC--.....UUUGCU.C-GGAUAC.AUUAGCAUGGAAUAAUAGAAUAGGACGU.gU.GGUU................CUAUUUU.GUUGGU.UUCUAGGACCG.CCGUA.AUGAUUAAUAGGGAUAGU............C.GGGGGCGUCAGUAUUCGGCUGUCAGAGGUGAAAUUCUUGG
#=GR M55627.1/1-1797                                                                 PP ********************.......678886.5.99****.*************************977.25.6667................*******.******.***********.*****.******************............*.****************************************
U23936.1/1-1878                                                                         UAGAGUGUUCAAAGCAGGCUUUu..ucUUUGC-.CUGAAUAU.CUUAGCAUGGAAUAAUAGAAUAGGACUU..U.GGUU................CUAUUUU.GUUGGU.UUCUAGGACUA.GAGUA.AUGAUUAAUAGGGAUAGU............U.GGGGGCAUUAGUAUUUAAUUGUCAGAGGUGAAAUUCUUGG
#=GR U23936.1/1-1878                                                                 PP ********************996..6555555..67******.****************************..*.****................*******.******.***********.*****.******************............*.****************************************
AF164128.1/1-1771                                                                       UAGAGUGUUCCAGGCAGGCU--.....CGCGCC.G-GAAUAC.AUUAGCAUGGAAUAAUAGAAUAGGACUU..U.AGU-................CUCCUUU.GUUGGU.UUGAGGGACUG.AAGUA.AUGAUUAAUAGGGAUAGU............U.GGGGGCAUUAGUAUUUAAUUGUCAGAGGUGAAAUUCUCGG
#=GR AF164128.1/1-1771                                                               PP ********************.......556887.6.******.**************************99..9.987.................9999***.******.***********.*****.******************............*.****************************************
U33133.1/1-1769                                                                         UAGAGUGUUCAAAGCAGGCG--.....UUUGCC.CUGAAUAC.AUUAGCAUGGAAUAAUAGAAUAGGACCU..G.UUUU................CUAUUUU.GUUGGU.UUGUUAGGAUC.GGGUA.AUGAUUAAGAGGGAUGGU............U.GGGGGCAUUUGUAUUCCAGCGUCAGAGGUGAAAUUCUUGG
#=GR U33133.1/1-1769                                                                 PP ********************.......789***.********.****************************..*.****................*******.******.***********.*****.******************............*.****************************************
AF342743.1/1-1790                                                                       UAGAGUGUUCAAAGCAGGCG--.....UUUGCC.GUGAAUAC.AUUAGCAUGGAAUAAUAGAAUAGGACUU..G.GUUU................CUAUUUU.GUUGGU.UUGUGAGAGCC.GAGUA.AUGAUUAAGAGGGACGGU............U.GGGGGCAUUUGUAUUCCGGCGUCAGAGGUGAAAUUCUUGG
#=GR AF342743.1/1-1790                                                               PP ********************.......789***.********.****************************..*.****................*******.******.***********.*****.******************............*.****************************************
M60302.1/1-1787                                                                         UAGAGUGUUCAAAGCAGGCC--.....UUUGCU.C-GAAUAU.AUUAGCAUGGAAUAAUAGAAUAGGACGUuaU.GGUU................CUAUUUU.GUUGGU.UUCUAGGACCA.UCGUA.AUGAUUAAUAGGGACGGU............C.GGGGGUAUCAGUAUUCAGUUGUCAGAGGUGAAAUUCUUGG
#=GR M60302.1/1-1787                                                                 PP ********************.......677886.5.******.*************************976115.6777................*******.******.***********.*****.******************............*.****************************************
L26184.1/2-1786                                                                         UAGAGUGUUCAAAGCAGGCA--.....AUUGCC.GUGAAUAC.AUUAGCAUGGAAUAAUAGAAUAGGACU-..C.GGUC................UUAUUUU.GUUGGU.UUGUUAGGGCU.GAGUA.AUGAUUAAGAGGGACAGU............U.GGGGGCAUUUGUAUUCAGGCGCUAGAGGUGAAAUUCUUAG
#=GR L26184.1/2-1786                                                                 PP ********************.......789***.********.*************************75...6.7788................9******.******.***********.*****.******************............*.****************************************
X00755.1/1-1812                                                                         UAGAGUGCUCAAAGCAAGCC--.....AUCGCU.CUGGAUAC.AUUAGCAUGGGAUAACAUCAUAGGAUUC..C.GGUC................CUAUUGU.GUUGGC.CUUCGGGAUCG.GAGUA.AUGAUUAAUAGGGACAGU............C.GGGGGCAUUCGUAUUUCAUAGUCAGAGGUGAAAUUCUUGG
#=GR X00755.1/1-1812                                                                 PP ********************.......778***.********.****************************..*.****................*******.******.***********.*****.******************............*.****************************************
L19079.1/1-1711                                                                         UAGAGUGUUUCAAGCAGACU--.....UUUGUC.UUGAAUAC.UGUAGCAUGGAAUAAUAGAGUAGGACUU..U.GGUU................CUAUUUU.GUUGGU.UUGGGAACCUU.GGGUA.AUGGUUANUAGGAACGGU............U.GGGGGCAUUCGUAUUUAACUGUCAGAGGUGAAAUUCUUAG
#=GR L19079.1/1-1711                                                                 PP ********************.......789***.********.****************************..*.****................*******.******.******99***.*****.******************............*.****************************************
L10823.1/1-1780                                                                         UAGAGUGUUCAAAGCAGGCU--.....UACGC-.UUGAAUAC.AUUAGCAUGGAAUAAUGGAAUAGGACUU..U.GGUU................CUAUUUU.GUUGGU.UUCUAGGACCG.AAGUA.AUGAUUAAUAGGGACAGU............U.GGGGGCAUUAGUAUUUAAUUGUCAGAGGUGAAAUUCUUGG
#=GR L10823.1/1-1780                                                                 PP ********************.......55677..68******.****************************..*.****................*******.******.***********.*****.******************............*.****************************************
X54266.1/1-1822                                                                         UAGAGUGUUUAAAGCAGGCGUU.....UGCUCA.UUGAAUAC.AUUAGCAUGGAAUAAUAAGAUACGACCU..U.GGUGg..............uCUAUUUU.GUUGGU.UUGC-ACACCA.GGGUA.AUGAUUAAUAGGGACAGU............U.GGGGGUAUUCAUAUUUCAACGUCAGAGGUGAAAUUCUUGG
#=GR X54266.1/1-1822                                                                 PP ********************99.....888888.********.****************************..*.*9988..............8*******.******.***9.568888.89***.******************............*.****************************************
X81811.1/1-1817                                                                         UAGAGUGUUCCAAGCAAGCU--.....UACGCU.UUGAAUAC.AUUAGCAUGGAAUAAUAACAUAGGACUU..C.UGUU................CUAUUUU.GUUGGU.UUCUAGAGCCG.AAGUA.AUGAUUGAUAGGGAUAGU............U.GGGGGUGCUAGUAUUCAGCGGCCAGAGGUGAAAUUCUUGG
#=GR X81811.1/1-1817                                                                 PP ********************.......678***.********.****************************..*.****................*******.******.***********.*****.******************............*.****************************************
X04971.1/1-1795                                                                         CAGAUCGCUCAAAGAAGGCC--.....UAUGCU.C-GAAUGU.ACUAGCAUGGAAUAAUAGAAUAGGACGU.gU.GGUU................CUAUUUU.GUUGGU.UUCUAGGACCG.CCGUA.AUGAUUAAUAGGGACAGU............C.GGGGGCAUCAGUAUUCAAUUGUCAGAGGUGAAAUUCUUGG
#=GR X04971.1/1-1795                                                                 PP ********************.......678886.5.******.*************************977.25.6667................*******.******.***********.*****.******************............*.****************************************
U33180.1/1-1792                                                                         UAGAGUGUUCAAAGCAAGCGUA.....AC-GC-.AUGAAUAU.UGCAGCAUGGAAUAAUGGAAUAAGAUCA..C.GGUC................UUUUUUC.GUUGGU.UUAUGAGAUCG.AGAUC.AUGAUUAAUAAGGACAGU............U.GGGGGCAUUAAUAUUUAAUUGUCAGAGGUGAAAUUCUUGG
#=GR U33180.1/1-1792                                                                 PP ********************87.....44.76..68******.****************************..*.****................*******.******.***********.*****.******************............*.****************************************
M54937.1/1-1901                                                                         UAGAGUGUUCAAAGCAGGCUUUu...uUUAAGC.UUGAAUAU.CUUAGCAUGGAAUAAUAGAAUAGGACUC..U.GGUU................CUAUUUU.GUUGGU.UUCUGGGACUG.GAGUAaAUGAUUAAUAGGGAUAGU............U.GGGGGCAUUAGUAUUUAAUUGUCAGAGGUGAAAUUCUUGG
#=GR M54937.1/1-1901                                                                 PP ********************995...4333444.89******.****************************..*.****................*******.******.***********.8777516*****************............*.****************************************
X53485.1/1-1771                                                                         UAGAGUGUUCCAGGCAGGCUCG.....--CGUC.G-GAAUAC.AUUAGCAUGGAAUAAUAGAAUAGGACUU..U.AGU-................CUCCUUU.GUUGGU.UUGAGGGAUUG.AAGUA.AUGAUUAAUAGGGAUAGU............U.GGGGGCAUUAGUAUUUAAUUGUCAGAGGUGAAAUUCUCGG
#=GR X53485.1/1-1771                                                                 PP ********************54.......4665.5.******.**************************99..9.987.................9999***.******.***********.*****.******************............*.****************************************
X85395.1/1-1798                                                                         UAGAGUGUUUAAAGCAGGCU--.....UAUGCCgUUGAAUAU.AUUAGCAUGGAAUAAUAAGAUAGGACUU..U.GAGU................CUAUUUU.GUUGGU.UUGC-GAGUCA.AAGUA.AUGAUUAAUAGGGACAGU............U.GGGGGUAUUCGUAUUUCAUUGUCAGAGGUGAAAUUCUUGG
#=GR X85395.1/1-1798                                                                 PP ********************.......556777699******.****************************..*.****................*******.******.***9.566778.88***.******************............*.****************************************
AF026045.1/1-1764                                                                       UAGAGUGUUCAAAGCAGGCG--.....UUUGCC.GUGAAUAC.AUUAGCAUGGAAUAAUAGAAUAGGACU-..C.GUAC................CUAUUUU.GUUGGU.UUGUGAGGGCC.GAGUA.AUGAUUAAGAGGGACGGU............U.GGGGGCAUUUGUAUUCCGGCGUCAGAGGUGAAAUUCUUGG
#=GR AF026045.1/1-1764                                                               PP ********************.......789***.********.*************************75...6.7778................*******.******.***********.*****.******************............*.****************************************
D29950.1/1-1830                                                                         UAGAGUGUUCAAAGCAGGCAUU.....-UUGCC.-UGAAUAU.AUUAGCAUGGAAUAAUAAAAUAGGACUU..U.GGUU................CUAUUUU.GUUGGU.UUUCAGAACCG.AGGUA.AUGAUUAAUAGGGACAGU............U.GGGGGCAUUUGUAUGGCGUUGUCAGUGGUGAAAUACUUGA
#=GR D29950.1/1-1830                                                                 PP ********************87......66875..7******.****************************..*.****................*******.******.***********.*****.******************............*.****************************************
AF026048.1/1-1769                                                                       UAGAGUGUUCAAAGCAGGCG--.....UUUGCC.GUGAAUAC.GUUAGCAUGGAAUAAUAGAAUAGGACU-..C.GUUU................CUAUUUU.GUUGGU.UUGUCAGUGGC.GAGUA.AUGAUUAAGAGGGACGGU............U.GGGGGCAUCUGUAUUCCGGCGUCAGAGGUGAAAUUCUUGG
#=GR AF026048.1/1-1769                                                               PP ********************.......789***.********.*************************75...6.7788................*******.******.***********.*****.******************............*.****************************************
X77703.1/1-1790                                                                         UAGAGUGUUCAAAGCAGGCUUG.....--CACC.UUGAAUAU.AUUAGCAUGGAAUAAUAAGAUAGGACCU..G.GGUA................CUAUUUU.GUUGGU.UUGC-GCACCG.AGGUA.AUGAUUAAUGGGGACAGU............U.GGGGGUAUUCGUAUUCCAUUGUCAGAGGUGAAAUUCUUGG
#=GR X77703.1/1-1790                                                                 PP ********************55.......6799.********.****************************..*.****................*******.******.***9.8899**.*****.******************............*.****************************************
U09621.1/1-1770                                                                         UAGAGUGUUCAAAGCAGGCG--.....UUUGCC.GUGAAUAC.AUUAGCAUGGAAUAAUAGAAUAGGACCU..G.UUUU................CUAUUUU.GUUGGU.UUGUUAGAAUC.GGGUA.AUGAUUAAGAGGGAUGGU............U.GGGGGCAUUUGUAUUCCAGCGUCAGAGGUGAAAUUCUUGG
#=GR U09621.1/1-1770                                                                 PP ********************.......789***.********.****************************..*.****................*******.******.***********.*****.******************............*.****************************************
X85400.2/1-1799                                                                         UAGAGUGUUCAAAGCAGGCUUA.....--CGCCgUUGAAUAU.AUUAGCAUGGAAUAAUGACAUAGGACYA..U.UGUA................CUAUUUU.GUUGGU.UUGU-GCGCAA.UAGUA.AUGAUUAACAGGGACAGU............U.GGGGGUAUUUGUAUUCCAUUGUCAGAGGUGAAAUUCUUGG
#=GR X85400.2/1-1799                                                                 PP ********************55.......566659*******.****************************..*.****................*******.******.****.566777.88***.******************............*.****************************************
AF019071.1/72-1972                                                                      UAGAGUGUUCAAAGCAGACAAGucaaaACUGUCaUUGAAUAU.AUUAGCAUGGGAUAAUGGAAUAAGCCUC..U.CUGC................UUAUUUU.GUUGGU.UUCUAAGUAGG.GAGAA.AUGAUUGAUAGGGACAGU............U.GGGGGCAUUAAUAUUUAAUUGUCAGAGGUGAAAUUCUUGG
#=GR AF019071.1/72-1972                                                              PP *****************9998866555555555699******.****************************..*.****................*******.******.***********.*****.******************............*.****************************************
AF164131.1/1-1772                                                                       UAGAGUGUUCCAGGCAGGCU--.....UGCGCC.G-GAAUAC.AUUAGCAUGGAAUAAUAGAAUAGGACUU..U.AGU-................CUCCUUU.GUUGGU.UUGAGGGACUG.AAGUA.AUGAUUAAUAGGGAUAGU............U.GGGGGCAUUAGUAUUUAAUUGUCAGAGGUGAAAUUCUCGG
#=GR AF164131.1/1-1772                                                               PP ********************.......556887.6.******.**************************99..9.987.................9999***.******.***********.*****.******************............*.****************************************
L26182.1/2-1764                                                                         UAGAGUGUUCAAAGCGGGCG--.....UUUGCC.AUGAGUAA.AUUAGCAUGGAGUAAUAGAAUAGGACCU..G.UGUU................CUGUUUU.GUUGGU.UUGUGAGGCGC.GGGUA.AUGAUUAAGAGGGACGGU............U.GGGGGCAUUUGUAUUCCGGCGUCAGAGGUGAAAUUCUUGG
#=GR L26182.1/2-1764                                                                 PP ********************.......789***.********.****************************..*.****................*******.******.***********.*****.******************............*.****************************************
SSU_rRNA_eukarya.dvex114581.+.1497.3234.[CEL,NA].[Metazoa,Default].RF01960.rRNA         CGGCGUGUUCCACGCAGGCA--.....UGUGCC.UUGAACGA.UUUACCAUAGCAUAUUC--AGAGUAUGG..G.GGUG................AUUCCUU.GUUAGU.UCGGA--ACCA.CUUUU.GAUACUGAAAAGAACGGU............U.GAGGGCAUUCGUAUUCAACUGCUAGAGGUGAAAUUCUUUG
#=GR SSU_rRNA_eukarya.dvex114581.+.1497.3234.[CEL,NA].[Metazoa,Default].RF01960.rRNA PP ********************.......678***.********.*************9875..456677777..8.8888................8888999.999999.87764..4444.44455.5567788999********............*.****************************************
#=GC SS_cons                                                                            ----------------------.....------.--------.----------------------------..-.----................-------.------.-----------.-----.----------((((((((............(.--(((((((<<--<<<<<<<<---<<<______>>>----
#=GC RF                                                                                 UAGAGUGUUcAAAGCAGGCuua.....aauGCc.uUGAAUAc.AUUAGCAUGGAAUAAUAgAAUAGGAcuu..u.gguu................CUAUUUU.GUUGGU.UUguaggacug.aaGUA.AUGAUUAAuAGggaCagc............c.GGgGGCauucGUAuuccaucgUcAGagGUGAAAuuCUUGG

AF026042.1/15-1915                                                                      AUUGCCGGAAGACAAACCGCUGC.GAAAGCG...UCUG.CCAAGGACGUUUUCAUUGAUCA.AGAAC.GAAAGUAAGGGGAUCGAAGACGAUCAGAUACCGUCGUAGUCUUUACUAUAAACGAUGAGAACUGGGGAUCGGGCG.A.....G--C..AUUACGAU....................GACUCGUCCGGAACCC
#=GR AF026042.1/15-1915                                                              PP ***********************.*******...****.**********************.*****.***************************************************************************.*.....9..8..88999999....................****************
U09618.1/1-1770                                                                         AUUGGCGGAAGACAAACAGCUGC.GAAAGCG...UCUG.CCAAGGACGUUUUCAUUGAUCA.AGAAC.GAAAGUAAGGGGAUCGAAGACGAUCAGAUACCGUCGUAGUCUUUACUAUAAACGAUGAGGACUGGAGAUCGGGUG.A.....GACU..GUUUUU--....................GGCUCACCCGGCAUCC
#=GR U09618.1/1-1770                                                                 PP ***********************.*******...****.**********************.*****.***************************************************************************.*.....9999..777776......................****************
Z14139.1/2-1765                                                                         AUUGCCGGAAGACAGACCGCUGC.GAAAGCG...UCUG.CCAAGGACGUUUUCAUUGAUCA.AGAAC.GAAAGUAAGGGGAUCGAAGACGAUCAGAUACCGUCGUAGUCUUUACUAUAAACGAUGAGAACUGGGGAUCGGGCG.G.....GACU..GAAUUU--....................GGCCCGCCCGGGACCC
#=GR Z14139.1/2-1765                                                                 PP ***********************.*******...****.**********************.*****.***************************************************************************.*.....9999..888777......................****************
AF113427.1/1-1728                                                                       AUUGACCGAAGACAAACUACUGC.GAAAGCA...UUUGaUCCAGGACGUUUUCAUUGAUCA.AGGUC.UAAAGUUAAGGGAUCGAAGACGAUUAGAUACCGUCGUAGUCUUAACCACAAACUAUGCCGACUAGAGAUUGGGCU.U.....-GUU..--UAUUAU....................GACUAGCUCAGCAUCU
#=GR AF113427.1/1-1728                                                               PP ***********************.*******...***************************.*****.**************************************************************************9.8......788....555666....................****************
AF164133.1/1-1771                                                                       AUUUGUUAAAGACUAACUUAUGC.GAAAGCA...UUUG.CCAAGGAUGUUUUCAUUAAUCA.AGAAC.GAAAGUUAGGGGAUCAAAGACGAUCAGAUACCGUCCUAGUCUUAACCAUAAACUAUGCCGACUAGGGAUCAGAGG.C.....GCG-..--CUUUAU....................-CCGCCUUUGGCACCU
#=GR AF164133.1/1-1771                                                               PP ***********************.*******...****.**********************.*****.***************************************************************************.9.....744.....555555.....................689************
X70803.1/1-1816                                                                         AUUUACGGAAGAUGAACUACUGC.GAAAGCA...UUUG.CCAAGGAUGUUUUCAUUAAUCA.AGAAC.GAAAGUUAGGGGAUCGAAGACGAUCAGAUACCGUCGUAGUCUUAACCAUAAACUAUGCCGACUGCGGAUCAGAGG.A.....UGUU..UUUUUCAC....................GACUCCUUUGGCACGC
#=GR X70803.1/1-1816                                                                 PP ***********************.*******...****.**********************.*****.***************************************************************************.*.....****..********....................****************
L05428.1/1-1805                                                                         AUUGACGGAAGACCAACAACUGC.GAAAGCA...UUUG.CCAAGGACGUUUUCAUUGAUCA.AGAAC.GAAGGUUAGGGGAUCAAAAACGAUUAGAUACCGUUGUAGUCUUAACAGUAAACGAUGCCGACUAGGGAUCGGCCC.A.....CGUC..AAUCU-CU....................GACUGGGUCGGCACCU
#=GR L05428.1/1-1805                                                                 PP ***********************.*******...****.**********************.*****.***************************************************************************.*.....****..77666.57....................****************
X17062.1/3691-5494                                                                      AUUUAUGAAAGACGAACAACUGC.GAAAGCA...UUUG.CCAAGGAUGUUUUCAUUAAUCA.AGGAC.GAAAGUUGGGGGCUCGAAGACGAUCAGAUACCGUCCUAGUCUCAACCAUAAACGAUGCCGACCAGGGAUCAGCGG.A.....UGUU..GCUUUUAG....................GACUCCGCUGGCACCU
#=GR X17062.1/3691-5494                                                              PP ***********************.*******...****.**********************.*****.***************************************************************************.*.....****..********....................****************
L26183.1/2-1778                                                                         AUUGCCGGAAGACAAACAGCUGC.GAAAGCG...UCUG.CCAAGGACGUUUUCAUUGAUCA.AGAAC.GAAAGUAAGGGGAUCGAAGACGAUCAGAUACCGUCGUAGUCUUUACCAUAAACUAUGAGGACUGGGGAUCGGGCG.U.....GGCU..AUU----U....................GGUACGCUCGGCACCC
#=GR L26183.1/2-1778                                                                 PP ***********************.*******...****.**********************.*****.***************************************************************************.*.....***9..443....3....................****************
AF261665.1/1-1796                                                                       AUUUACGGAAGACUAACUUCUGC.GAAAGCA...UUUG.CCAAGGACGUUUUCAUUGAUCA.AGAAC.GAAGGUUAGGGGAUCAAAAACGAUUAGAUACCGUUGUAGUCUUAACAGUAAACUAUGCCGACUAGGGAUCGGGCC.A.....CGUU..AAUUUC-U....................GACUGGCUCGGCACCU
#=GR AF261665.1/1-1796                                                               PP ***********************.*******...****.**********************.*****.***************************************************************************.*.....****..877765.7....................****************
AF203893.1/1-1792                                                                       AUCGUUGGAAGACAAACAGCUGCcGAAAGCG...UCUG.CCAAGGACGUUUUCAUUGAUCA.AGAAC.GAAAGUAAGGGGAUCGAAGACGAUCAGAUACCGUCGUAGUCUUUACUGUAAACUAUGAGGCCUGGGGAUCGGGCG.U.....GGCC..UAU----U....................GGUACGUUCGGCACCC
#=GR AF203893.1/1-1792                                                               PP **********************98*******...****.**********************.*****.***************************************************************************.*.....****..433....4....................****************
X68483.1/1-1797                                                                         AUUUACGGAAGAUGAACUACUGC.GAAAGCA...UUUG.CCAAGGAUGUUUUCAUUGAUCA.AGAAC.GAAAGUUAGGGGAUCGAAGACGAUCAGAUACCGUCGUAGUCUUAACCAUAAACGAUGCCGACUUACGAUCAGCAG.G.....UGUU..AAUUUAAC....................GACCCUGUUGGCAGUA
#=GR X68483.1/1-1797                                                                 PP ***********************.*******...****.**********************.*****.***************************************************************************.*.....****..********....................****************
AF164127.1/1-1771                                                                       AUUUGUUAAAGACUAACUUAUGC.GAAAGCA...UUUG.CCAAGGAUGUUUUCAUUAAUCA.AGAAC.GAAAGUUAGGGGAUCAAAGACGAUCAGAUACCGUCCUAGUCUUAACCAUAAACUAUGCCGACUAGGGAUCGGAGG.C.....GCG-..--CCUUAU....................-CCGCCUUCGGCACCU
#=GR AF164127.1/1-1771                                                               PP ***********************.*******...****.**********************.*****.***************************************************************************.9.....754.....444444.....................689************
DQ514849.1/1-1761                                                                       AUUCUCGAAAGACAAACUACUGC.GAAAGCA...UUUA.UGAAGGAUGUUUUCAUUAAUCA.AGAGC.GAAAGUUAGGGGAUCGAAGAUGAUUAGAUACCAUCGUAGUCUUAACCAUAAACUAUGCCGACUCGGGAUUGGACG.U.....UGUU..--UUU--U....................GACUCGCCCAGCACCG
#=GR DQ514849.1/1-1761                                                               PP ***********************.*******...****.**********************.*****.***************************************************************************.*.....***9....333..4....................****************
M87330.1/1-1805                                                                         AUUUCUGGAAGACGAACUACUGC.GAAAGCA...UUUA.CCAAGGAUGUUUUCAUUAAUCA.AGAAC.GAAAGUUGGGGGAUCGAAGAUGAUUAGAUACCAUCGUAGUCUCAACCAUAAACUAUGCCAACUAGGGAUUAGCGG.U.....CGUU..UAUUAG-U....................GACUCCGUUAGCACCU
#=GR M87330.1/1-1805                                                                 PP ***********************.*******...****.**********************.*****.***************************************************************************.*.....****..776665.7....................****************
AF164135.1/1-1772                                                                       AUUUGUUAAAGACUAACUUAUGC.GAAAGCA...UUUG.CCAAGGAUGUUUUCAUUAAUCA.AGAAC.GAAAGUUAGGGGAUCAAAGACGAUCAGAUACCGUCCUAGUCUUAACCAUAAACUAUGCCGACUAGGGAUCGGAGG.C.....GCG-..--CCUUAU....................-CCGCCUUCGGCACCU
#=GR AF164135.1/1-1772                                                               PP ***********************.*******...****.**********************.*****.***************************************************************************.9.....754.....444444.....................689************
D63698.1/1-1761                                                                         AUUUGCUGAAGACUAACUACUGC.GAAAGCA...UUCG.CCAAGGAUGUUUUCAUUAAUCAgGGAAC.GAAAGUUAGGGGAUCGAAGACGAUCAGAUACCGUCGUAGUCUUAACCAUAAACUAUGCCGACUAGGGAUCGGGCG.G.....UGUU..UCUAUGAU....................GACCCGCUCGGCACCU
#=GR D63698.1/1-1761                                                                 PP ***********************.*******...****.**********************779***.***************************************************************************.*.....****..********....................****************
U21217.1/2-1758                                                                         AUUAGCGGAAGACGAACAGCUGC.GAAAGCG...UCUG.CCAAGGACGUUUUCAUUGAUCA.AGAAC.GAAAGUUAGGGGAUCGAAGACGAUCAGAUACCGUCGUAGUCUUAACCAUAAACUAUGCCGACUAGGGAUCAGGCG.A.....GCAC..AAUUGA--....................AACUCGCUUGGCACCC
#=GR U21217.1/2-1758                                                                 PP ***********************.*******...****.**********************.*****.***************************************************************************.*.....8666..555555......................679*************
L26181.1/2-1771                                                                         AUUGCUGGAAGACAAACCGCUGC.GAAAGCG...UCUG.CCAAGGACGUUUUCAUUGAUCA.AGAAC.GAAAGUAAGGGGAUCGAAGACGAUCAGAUACCGUCGUAGUCUUUACUAUAAACGAUGAGAACUGGGGAUCGGGCG.G.....G--C..AUUAUGAU....................GACCCGUCCGGAACCC
#=GR L26181.1/2-1771                                                                 PP ***********************.*******...****.**********************.*****.***************************************************************************.*.....9..8..88999999....................****************
Z14140.1/2-1777                                                                         AUUGGCGGAAGACAAACGGCUGC.GAAAGCG...UCUG.CCAAGGACGUUUUCAUUGAUCA.AGAAC.GAAAGUAAGGGGAUCGAAGACGAUCAGAUACCGUCGUAGUCUUUACUAUAAACGAUGAGGACUGGGGAUCGGGGA.G.....GACU..-GUAUUUU....................GGCCUACCCGGCACCC
#=GR Z14140.1/2-1777                                                                 PP ***********************.*******...****.**********************.*****.***************************************************************************.*.....6666...6666778....................****************
M33639.1/2-1782                                                                         AUUGUCGGAAGACGAACAGCUGC.GAAAGCG...UCUG.CCAAGGACGUUUUCAUUGAUCA.AGAAC.GAAAGUAAGGGGAUCGAAGACGAUCAGAUACCGUCGUAGUCUUUACUAUAAACGAUGAGGACUGGAGAUCGGACA.A.....GACU..-GAUUUAU....................GGCUUGUUCGGCAUCC
#=GR M33639.1/2-1782                                                                 PP ***********************.*******...****.**********************.*****.***************************************************************************.*.....6666...6666789....................****************
AF164129.1/1-1768                                                                       AUUUGUUAAAGACUAACUUAUGC.GAAAGCA...UUUG.CCAAGGAUGUUUUCAUUAAUCA.AGAAC.GAAAGUUAGGGGAUCAAAGACGAUCAGAUACCGUCGUAGUCUUAACCAUAAACUAUGCCGACUAGGGAUCGGAGG.U.....GU--..-GUAUUAU....................-CCACCUUCGGCACCU
#=GR AF164129.1/1-1768                                                               PP ***********************.*******...****.**********************.*****.***************************************************************************.9.....63.....3555555.....................589************
X85396.1/1-1802                                                                         AUUUCUGAAAGACGAACUACUGC.GAAAGCA...UUUA.CCAAGGAUGUUUUCAUUAAUCA.AGAAC.GAAAGUUAGGGGAUCGAAGAUGAUUAGAUACCAUCGUAGUCUUAACCAUAAACUAUGCCGACUCGGGAUCGGUGG.U.....---C..UGUUUUUU....................GACUCCAUCGGCACCG
#=GR X85396.1/1-1802                                                                 PP ***********************.*******...****.**********************.*****.*************************************************************************96.5........4..55556667....................9***************
AF164125.1/1-1770                                                                       AUUUGUUAAAGACUAACUUAUGC.GAAAGCA...UUUG.CCAAGGAUGUUUUCAUUAAUCA.AGAAC.GAAAGUUAGGGGAUCAAAGACGAUCAGAUACCGUCCUAGUCUUAACCAUAAACUAUGCCGACUAGGGAUCGGAGG.C.....GCG-..--CCUUAU....................-CCGCCUUCGGCACCU
#=GR AF164125.1/1-1770                                                               PP ***********************.*******...****.**********************.*****.***************************************************************************.9.....754.....444444.....................689************
U09048.1/1-1801                                                                         AUUUGUUAAAGACGGACUACUGC.GAAAGCA...UUUG.CCAAGGAUGUUUUCAUUGAUCA.AGAAC.GAAAGUUAAGGGAUCGAAGACGAUCAGAUACCGUCCUAGUCUUAACCAUAAACCAUGCCAACUAGAGAUUGGAGG.U.....UGUU..ACUUGUAU....................GACUUUUUCAGCACCC
#=GR U09048.1/1-1801                                                                 PP ***********************.*******...****.**********************.*****.***************************************************************************.*.....****..********....................****************
L26190.1/2-1769                                                                         AUUGGCGGAAGACAAACAGCUGC.GAAAGCG...UCUG.CCAAGGACGUUUUCAUUGAUCA.AGAAC.GAAAGUAAGGGGAUCGAAGACGAUCAGAUACCGUCGUAGUCUUUACUAUAAACGAUGAGGACUGGGGAUCGGGCG.G.....CGCU..GCU-UUAU....................GGCCCGCCCGGCACCC
#=GR L26190.1/2-1769                                                                 PP ***********************.*******...****.**********************.*****.***************************************************************************.*.....****..655.5678....................****************
AF026040.1/1-1770                                                                       AUUGCUGGAAGACAAACCGCUGC.GAAAGCG...UCUG.CCAAGGACGUUUUCAUUGAUCA.AGAAC.GAAAGUAAGGGGAUCGAAGACGAUCAGAUACCGUCGUAGUCUUUACUAUAAACGAUGAGAACUGGGGAUCGGGCG.G.....G--C..AUUACGAU....................GACCCGUCCGGAACCC
#=GR AF026040.1/1-1770                                                               PP ***********************.*******...****.**********************.*****.***************************************************************************.*.....9..8..88999999....................****************
AF164134.1/1-1773                                                                       AUUUGUUAAAGACUAACUUAUGC.GAAAGCA...UUUG.CCAAGGAUGUUUUCAUUAAUCA.AGAAC.GAAAGUUAGGGGAUCAAAGACGAUCAGAUACCGUCCUAGUCUUAACCAUAAACUAUGCCGACUAGGGAUCGGAGG.C.....GCGU..---AUUG-....................UCCGCCUUCGGCACCU
#=GR AF164134.1/1-1773                                                               PP ***********************.*******...****.**********************.*****.***************************************************************************.9.....7443.....3333.....................5689************
AF164122.1/1-1774                                                                       AUUUGUUAAAGACUAACUUAUGC.GAAAGCA...UUUG.CCAAGGAUGUUUUCAUUAAUCA.AGAAC.GAAAGUUAGGGGAUCAAAGACGAUCAGAUACCGUCCUAGUCUUAACCAUAAACUAUGCCGACUAGGGAUCGGAGG.C.....GCG-..--CAUUAU....................-CCGCCUUCGGCACCU
#=GR AF164122.1/1-1774                                                               PP ***********************.*******...****.**********************.*****.***************************************************************************.9.....744.....444444.....................689************
L26189.1/2-1795                                                                         AUUUAUGAAAGACGAACAGCUGC.GAAAGCG...UUUG.CCAAGGAUGUUUUCACUGAUCA.AGAAC.GAAAGUUAGGGGAUCGAAGACGAUUAGAUACCGUCGUAGUCUUAACCAUAAACUAUGCCGACUGGGGAUUAGCAG.A.....UGUC..AACUU---....................GACUCUGUUAGCACCC
#=GR L26189.1/2-1795                                                                 PP ***********************.*******...****.**********************.*****.***************************************************************************.*.....****..88877.......................****************
L29455.1/1-1809                                                                         AUUUAUGAAAGACUAACUUCUGC.GAAAGCA...UUUG.CCAAGGAURUUUUCAUUAAUCA.AGAAC.GAAAGUUAGGGGAUCGAAGAUGAUCAGAUACCGUCGUAGUCCUAACCAUAAACUAUGCCGACUAGGGAUUGGUGG.A.....UGUU..AAUUCUAU....................GACUCCAUCAGCACCU
#=GR L29455.1/1-1809                                                                 PP ***********************.*******...****.**********************.*****.***************************************************************************.*.....****..********....................****************
AF164132.1/1-1772                                                                       AUUUGUUAAAGACUAACUUAUGC.GAAAGCA...UUUG.CCAAGGAUGUUUUCAUUAAUCA.AGAAC.GAAAGUUAGGGGAUCAAAGACGAUCAGAUACCGUCGUAGUCUUAACCAUAAACUAUGCCGACUAGGGAUCGGAGG.C.....GCG-..--UUUUAU....................-CCGCCUUCGGCACCU
#=GR AF164132.1/1-1772                                                               PP ***********************.*******...****.**********************.*****.***************************************************************************.9.....744.....666666.....................589************
AF164124.1/1-1770                                                                       AUUUGUUAAAGACUAACUUAUGC.GAAAGCA...UUUG.CCAAGGAUGUUUUCAUUAAUCA.AGAAC.GAAAGUUAGGGGAUCAAAGACGAUCAGAUACCGUCCUAGUCUUAACCAUAAACUAUGCCGACUAGGGAUCGGAGG.C.....GCG-..--CCUUAU....................-CCGCCUUCGGCACCU
#=GR AF164124.1/1-1770                                                               PP ***********************.*******...****.**********************.*****.***************************************************************************.9.....754.....444444.....................689************
X59604.1/228-1920                                                                       AUUUGUUAAAGACGAACCACUGC.GAAAGCA...UUUG.CCAAGGACGUUUUCAUUAAUCA.AGAAC.GAAAGUUAGGGGAUCGAAGACGAUCAGAUACCGUCGUAGUCCUAACCAUAAACUAUGCCGACUAGGGAUUGGAGG.U.....CGUC..AUUUUC-C....................GACUCCUUCAGCACCU
#=GR X59604.1/228-1920                                                               PP ***********************.*******...****.**********************.*****.***************************************************************************.*.....****..766665.6....................****************
AF006089.1/1-1840                                                                       AUUGCCGGAAGACAAACCGCUGC.GAAAGCG...UCUG.CCAAGGAUGUUUUCAUUGAUCA.AGAAC.GAAAGUAAGGGGAUCGAAGACGAUCAGAUACCGUCGUAGUCUUUACUAUAAACGAUGAGGACUGGGGAUCGGGCG.U.....GGAA..-UUGCGAU....................GACCCGCCCGGCACCC
#=GR AF006089.1/1-1840                                                               PP ***********************.*******...****.**********************.*****.***************************************************************************.9.....8876...6778889....................9***************
X85386.2/1-1800                                                                         AUUUACGGAAGACGAACUACUGC.GAAAGCA...UUUA.CCAAGGAUGUUUUCAUUAAUCA.AGAAC.GAAAGUUAGGGGAUCGAAGAUGAUUAGAUACCAUCGUAGUCUUAACCAUAAACUAUGCCGUCUAGGGAUCGGCGG.U....cUGUC..----UUAU....................GACACCGUCGGCACCU
#=GR X85386.2/1-1800                                                                 PP ***********************.*******...****.**********************.*****.**************************************************************************9.9....77888......6677....................****************
X81901.1/1-1801                                                                         AUUACGGGAAGAUGAACCACUGC.GAAAGCA...UUUG.CCAAGGAUGUUUUCAUUAAUCA.AGAAC.GAUAGUUGAGGGAUCGAAGACGAUCAGAUACCGUCGUAGUCUCAACCGUAAACGAUGCCGACUGCGGAUCAGCGG.A.....UGUU..ACAUAUAU....................GACUCCGUUGGCACGC
#=GR X81901.1/1-1801                                                                 PP ***********************.*******...****.**********************.*****.***************************************************************************.*.....****..********....................****************
AF113440.1/1-1753                                                                       AUUGACCGAAGACAAACUACUGC.GAAAGCA...UUUGaCCCGGGACGUUUUCAUUGAUCA.AGGUC.UAAAGUUAAGGGAUCGAAGACGAUUAGAUACCGUCGUAGUCUUAACCACAAACUAUGCCGACUAGAGAUUGGGCG.U.....-GUU..--UAUUAU....................GACUCGCUCAGCAUCU
#=GR AF113440.1/1-1753                                                               PP ***********************.*******...***************************.*****.***************************************************************************.8......788....455666....................****************
X77705.2/1-1812                                                                         AUUUCCGCAAGACAGACAACUGC.GAAAGCA...UUUA.CCAAGGAUGUUUUCAUUAAUCA.AGAAC.GAAAGUUAGGGGAUCGAAGAUGAUUAGAUACCAUCGUAGUCUUAACCAUAAACUAUGCCGACUAGGGAUUGGCAG.G.....AGUU..AAUAU---....................GACCCUGUCAGCACCU
#=GR X77705.2/1-1812                                                                 PP ***********************.*******...****.**********************.*****.***************************************************************************.*.....****..76655.......................****************
L26196.1/2-1769                                                                         AUUGCUGGAAGACAAACCGCUGC.GAAAGCG...UCUG.CCAAGGACGUUUUCAUUGAUCA.AGAAC.GAAAGUAAGGGGAUCGAAGACGAUCAGAUACCGUCGUAGUCUUUACUAUAAACGAUGAGAACUGGGGAUCGGGCG.G.....G--C..AUUACGAU....................GACCCGUCCGGAACCC
#=GR L26196.1/2-1769                                                                 PP ***********************.*******...****.**********************.*****.***************************************************************************.*.....9..8..88999999....................****************
X85402.2/1-1780                                                                         AUUUCUGGAAGACAAACUACUGC.GAAAGCA...UUUA.CCAAGGAUGUUUUCACUAAUCA.AGAAC.GAAAGUUAGGGGAUCGAAGAUGAUUAGAUACCAUCGUAGUCUUAACCAUAAACUAUGCCAACUAGGGAUCAUCAG.U.....UGUU..AU--UUAU....................GACACUGGUGGCACCU
#=GR X85402.2/1-1780                                                                 PP ***********************.*******...****.**********************.*****.***************************************************************************.*.....****..55..5566....................****************
X53486.1/1-1778                                                                         AUUUGUUAAAGACUAACUUAUGC.GAAAGCA...UUUG.CCAAGGAUGUUUUCAUUAAUCA.AGAAC.GAAAGUUAGGGGAUCAAAGACGAUCAGAUACCGUCCUAGUCUUAACCAUAAACUAUGCCGACUAGGGAUCGGAGG.C.....GCG-..--CUUUAU....................-CCGCCUUCGGCACCU
#=GR X53486.1/1-1778                                                                 PP ***********************.*******...****.**********************.*****.***************************************************************************.9.....744.....555555.....................689************
AF164123.1/1-1771                                                                       AUUUGUUAAAGACUAACUUAUGC.GAAAGCA...UUUG.CCAAGGAUGUUUUCAUUAAUCA.AGAAC.GAAAGUUAGGGGAUCAAAGACGAUCAGAUACCGUCCUAGUCUUAACCAUAAACUAUGCCGACUAGGGAUCGGAGG.C.....GCG-..--CCUUAU....................-CCGCCUUCGGCACCU
#=GR AF164123.1/1-1771                                                               PP ***********************.*******...****.**********************.*****.***************************************************************************.9.....754.....444444.....................689************
X67238.1/1-1807                                                                         AUUUAUGAAAGACGAACAACUGC.GAAAGCA...UUUG.CCAAGGAUGUUUUCAUUAAUCA.AGAACcGAAAGUUGGGGGCUCGAAGACGAUCAGAUACCGUCCUAGUCUCAACCAUAAACGAUGCCGACCAGGGGUCGGCGG.A.....UGUU..GCUUUUAG....................GACUCCGCCGGCACCU
#=GR X67238.1/1-1807                                                                 PP ***********************.*******...****.**********************.****879**************************************************************************.*.....****..********....................****************
DQ831012.1/2-1786                                                                       AUUGUGCAAAGACUUCCUACUGC.GAAAGCA...UUUG.CCAAGAAUGUUUUCAUUAAUCA.AGAAC.GAAGGUUAGGGUAUCGAAAACGAUUAGAUACCGUUGUAGUCUUAACAGUAAACUAUGCCGACUCCGAAUCGGUCG.A.....UGCU.cAUUUCACU....................GGCUCGAUCGGCGCGG
#=GR DQ831012.1/2-1786                                                               PP ***********************.*******...****.**********************.*****.***************************************************************************.*.....****.556666778....................****************
L27634.1/1-1802                                                                         AUUUUGAUCAGACGAACUACUGC.GAAAGCA...UUUA.UCAAGGAUGUUUUCAUUAAUCA.AGAAC.GAAAGUUAGGGGAUCGAAGAUGAUUAGAUACCAUCGUAGUCUUAACCAUAAACUAUGCCGACUAGGGAUUGGCGG.A.....CGUU..GUCUAUAU....................GACUCCGCCAGCACCU
#=GR L27634.1/1-1802                                                                 PP ***********************.*******...****.**********************.*****.***************************************************************************.*.....****..********....................****************
AF164130.1/1-1775                                                                       AUUUGUUAAAGACUAACUUAUGC.GAAAGCA...UUUG.CCAAGGAUGUUUUCAUUAAUCA.AGAAC.GAAAGUUAGGGGAUCAAAGACGAUCAGAUACCGUCCUAGUCUUAACCAUAAACUAUGCCGACUAGGGAUCGGAGG.C.....GCG-..--UUUUAU....................-CCGCCUUCGGCACCU
#=GR AF164130.1/1-1775                                                               PP ***********************.*******...****.**********************.*****.***************************************************************************.9.....744.....666666.....................589************
X77692.1/1-1811                                                                         AUUCGUGGAAGACUAACUACUGC.GAAAGCA...UUCA.CCAAGGAUGUCUUCUUUAAUCA.AGAAC.GAAAGUUGGGGGAUCGAAGACGAUCAGAUACCGUCGUAGUCUCAACCAUAAACUAUACCGACUCAGGAUCAGUGA.A.....CGUU..GCAUUU-C....................GACUUCAUUGGCACUG
#=GR X77692.1/1-1811                                                                 PP ***********************.*******...****.**********************.*****.***************************************************************************.*.....****..766665.5....................****************
L24489.1/2-1826                                                                         AUCGCCGUAAGACGAACUACUGC.GAAAGCA...UUUG.CCAAGCAUGUUUUCAUUAGUCA.AGAAC.GAAAGUCAGAGGUUCGAAGACGAUCAGAUACCGUCGUAGUUCUGACCAUAAACGAUGCCAACUAGCGAUCCGCCG.G.....AGUU..GCUUCAAU....................GACUCGGCAGGCAGCC
#=GR L24489.1/2-1826                                                                 PP ***********************.*******...****.**********************.*****.***************************************************************************.*.....****..********....................****************
X12708.1/10-1782                                                                        AUUUAUUGAAGACUAACUACUGC.GAAAGCA...UUUG.CCAAGGAUGUUUUCAUUAAUCA.AGAAC.GAAAGUUAGGGGAUCGAAGACGAUCAGAUACCGUCGUAGUCUUAACCAUAAACUAUGCCGACUAGAGAUCGGGCG.A.....UGUU..UUUUUCUU....................GACUCGCUCGGCAUCU
#=GR X12708.1/10-1782                                                                PP ***********************.*******...****.**********************.*****.***************************************************************************.*.....****..********....................****************
AF043355.1/2-1797                                                                       AUUGAUGGAAGACGUACAACUGC.GAAAGCA...UCUG.CCAUGGAUGUUUUCAUUGAUCA.AGAAC.GAAAGUUAGGGGAUCGAAGACGAUCAGAUACCGUCGUAGUCUUAACCAUAAACGAUGCCGACUGGGGAUUGGCGA.G.....GGCA.cUACUUGAU....................GACUUCGUCAGCACCC
#=GR AF043355.1/2-1797                                                               PP ***********************.*******...****.**********************.*****.***************************************************************************.*.....8864.388999999....................99**************
X15590.1/1-1804                                                                         AUUUAUGAAAGACGAACAACUGC.GAAAGCA...UUUG.CCAAGGAUGUUUUCAUUAAUCA.AGAAC.GAAAGUUGGGGGCUCGAAGACGAUCAGAUACCGUCCUAGUCUCAACCAUAAACGAUGCCGACCAGGGAUCGGCGG.A.....UGUU..ACUUUUAG....................GACUCCGCCGGCACCU
#=GR X15590.1/1-1804                                                                 PP ***********************.*******...****.**********************.*****.***************************************************************************.*.....****..********....................****************
X54863.1/1-1831                                                                         AUUGACCGAAGACAAACUACUGC.GAAAGCA...UUUGaUCCAGGACGUUUUCAUUGAUCA.AGGUC.UAAAGUUAAGGGAUCGAAGACGAUUAGAUACCGUCGUAGUCUUAACCACAAACUAUGCCGACUAGAGAUUGGGCU.U.....-GUU..--UAUUAU....................GACUAGCUCAGCAUCU
#=GR X54863.1/1-1831                                                                 PP ***********************.*******...***************************.*****.**************************************************************************9.8......788....555666....................****************
L19345.1/2-1773                                                                         AUUGACGUAAGACAAACAGCUGC.GAAAGCG...UCUG.ACAAGGACGUUUUCAUUGAUCA.AGAAC.GAAAGUAAGGGGAUCGAAGACGAUCAGAUACCGUCGUAGUCUUUACUAUAAACGAUAAGAACUGGGGAUCGGAAG.A.....GUAU..UUAAAUAG....................GGCUCAUCCGGCACCC
#=GR L19345.1/2-1773                                                                 PP ***********************.*******...****.**********************.*****.***************************************************************************.*.....9999..99999999....................9***************
X03949.1/1-1879                                                                         AAAUAUUAAAGACUAACUUAUGC.GAAAGCAucgUUUG.CCAAUGAUGUUUUCAUUAAUCAuUGAAC.GAAAGUUAGGGGAUCAAAGACGAUCAGAUACCGUCCUAGUCUUAACCAUAAACGUUGCCGACUAGGGAUCGGAGG.G.....CGUG..CAC--AA-....................UCCGCCUUCGGCACCU
#=GR X03949.1/1-1879                                                                 PP ***********************.******98889***.**********************77****.**************************************************************************9.9.....9877..444..33.....................67999***********
X74753.1/1-1807                                                                         AUUUAUGAAAGACGAACUACUGC.GAAAGCA...UUUG.CCAAGGAUGUUUUCAUUAAUCA.AGAAC.GAAAGUUGGGGGCUCGAAGAUGAUCAGAUACCGUCGUAGUCUCAACCAUAAACGAUGCCAACUAGGGAUUGGCGG.A.....UGUU..ACUUCGAU....................GACUCCGCCAGCACCU
#=GR X74753.1/1-1807                                                                 PP ***********************.*******...****.**********************.*****.***************************************************************************.*.....****..********....................****************
U21336.1/2-1820                                                                         AUUUAUGAAAGACUAACUUCUGC.GAAAGCA...UUUG.CCAAGGAUGUUUUCAUUAAUCA.AGAAC.GAAAGUUAGGGGAUCGAAGAUGAUCAGAUACCGUCGUAGUCCUAACCAUAAACUAUGCCGACUAGGGAUUGGUAG.A.....UGUU..AAUUAUAU....................GACUCUAUCAGCACCU
#=GR U21336.1/2-1820                                                                 PP ***********************.*******...****.**********************.*****.***************************************************************************.*.....****..********....................****************
Z75578.1/1-1800                                                                         AUUUAUUGAAGACUAACUACUGC.GAAAGCA...UUUG.CCAAGGACGUUUUCAUUAAUCA.AGAAC.GAAAGUUAGGGGAUCGAAGAUGAUCAGAUACCGUCGUAGUCUUAACCAUAAACUAUGCCGACUAGGGAUCGGGUG.G.....UGUU..UUUUUAAU....................GACCCACUCGGCACCU
#=GR Z75578.1/1-1800                                                                 PP ***********************.*******...****.**********************.*****.***************************************************************************.*.....****..********....................****************
M55627.1/1-1797                                                                         AUUUGCUGAAGACUAACUACUGC.GAAAGCA...UUCG.CCAAGGAUGUUUUCAUUAAUCAgUGAAC.GAAAGUUAGGGGAUCGAAGACGAUCAGAUACCGUCGUAGUCUUAACCAUAAACUAUGCCGACUAGGGAUCGGACG.G.....GCAA..CUUUGAAU....................AACCCGUUCGGCACCU
#=GR M55627.1/1-1797                                                                 PP ***********************.*******...****.**********************88****.***************************************************************************.*.....9888..99999999....................99**************
U23936.1/1-1878                                                                         AUUUAGGAAAGACUAACUUCUGC.GAAAGCA...UUUG.CCAAGGAUGUUUUCAUUAAUCA.AGAAC.GAAAGUUAAGGGAUCGAAGAUGAUUAGAUACCAUCGUAGUCUUAACCAUAAACGAUGCCGACCAGGGAUCGGGCGcU.....UGUA.g-UUUUUCCaa...............aaaGACACGCCCGGCACCU
#=GR U23936.1/1-1878                                                                 PP ***********************.*******...****.**********************.*****.***************************************************************************76.....7777.4.333221123...............5669***************
AF164128.1/1-1771                                                                       AUUUGUUAAAGACUAACUUAUGC.GAAAGCA...UUUG.CCAAGGAUGUUUUCAUUAAUCA.AGAAC.GAAAGUUAGGGGAUCAAAGACGAUCAGAUACCGUCCUAGUCUUAACCAUAAACUAUGCCGACUAGGGAUCGGAGG.C.....GCG-..--CUUUAU....................-CCGCCUUCGGCACCU
#=GR AF164128.1/1-1771                                                               PP ***********************.*******...****.**********************.*****.***************************************************************************.9.....744.....555555.....................689************
U33133.1/1-1769                                                                         AUUGUUGGAAGACAAACAGCUGC.GAAAGCG...UCUG.CCAAGGACAUUUUCAUUGAUCA.AGAAC.GAAAGUAAGGGGAUCGAAGACGAUCAGAUACCGUCGUAGUCUUUACUAUAAACGAUGAGGACUGGAGAUCGGGCG.G.....GGCU..GUUUUU--....................GGCCCGCCCGGCAUCC
#=GR U33133.1/1-1769                                                                 PP ***********************.*******...****.**********************.*****.***************************************************************************.*.....****..887777......................****************
AF342743.1/1-1790                                                                       AUUGCCGGAAGACAAACCGCUGC.GAAAGCG...UCUG.CCAAGGACGUUUUCAUUGAUCA.AGAAC.GAAAGUAAGGGGAUCGAAGACGAUCAGAUACCGUCGUAGUCUUUACUAUAAACGAUGAGAACUGGGGAUCGGGCG.-.....-GUC..AUUACGAU....................GACUCGUCCGGAACCC
#=GR AF342743.1/1-1790                                                               PP ***********************.*******...****.**********************.*****.**************************************************************************9........89*..********....................****************
M60302.1/1-1787                                                                         AUUUACUGAAGACUAACUACUGC.GAAAGCA...UUUA.CCAAGGACGUUUUCAUUAAUCA.AGAAC.GAAAGUUAGGGGAUCGAAGAUGAUCAGAUACCGUCGUAGUCUUAACCAUAAACUAUGCCGACUAGGGAUCGGUUG.U.....UGUU..CUUUUAUU....................GACGCAAUCGGCACCU
#=GR M60302.1/1-1787                                                                 PP ***********************.*******...****.**********************.*****.***************************************************************************.*.....****..********....................****************
L26184.1/2-1786                                                                         AUUGCUGGAAGACAAACUGCUGC.GAAAGCG...UCUG.CCAAGGAUGUUUUCAUUGAUCA.AGAAC.GAAAGUAAGGGGAUCGAAGACGAUCAGAUACCGUCGUAGUCUUUACUAUAAACGAUGAGGACUGGGGAUCGGGCG.A.....GGAA..-UAUCGAU....................GACCCGCCCGGCACCC
#=GR L26184.1/2-1786                                                                 PP ***********************.*******...****.**********************.*****.***************************************************************************.9.....9987...5666778....................99**************
X00755.1/1-1812                                                                         AUUUAUGAAAGACGAACAACUGC.GAAAGCA...UUUG.CCAAGGAUGUUUUCAUUAAUCA.AGAAC.GAAAGUUGGGGGCUCGAAGACGAUCAGAUACCGUCCUAGUCUCAACCAUAAACGAUGCCGACCAGGGAUCGGCGG.A.....UGUU..GCUUAUAG....................GACUCCGCCGGCACCU
#=GR X00755.1/1-1812                                                                 PP ***********************.*******...****.**********************.*****.***************************************************************************.*.....****..********....................****************
L19079.1/1-1711                                                                         AUUUGUUAAAGACGAACUACUGC.GAAAGCA...UUUG.CCAAGGACGUUUCCAUUAAUCA.AGAAC.GAAAGUUAGGGGAUCGAAGACGAUCAGAUACCGUCGUAGUCCUAACCAUAAACUAUGCCGACUAGUGAUUGGAGG.U.....CGUC..GUUUGUUU....................GACCCCUUCAGGAGCU
#=GR L19079.1/1-1711                                                                 PP ***********************.*******...****.**********************.*****.***************************************************************************.*.....****..********....................****************
L10823.1/1-1780                                                                         AUUUAUGAAAGACUAACUACUGC.GAAAGCA...UUUG.CCAAGGAUGUUUUCAUUAAUCA.AGAAC.GAAAGUUAGGGGAUCGAAGACGAUCAGAUACCGUCGUAGUCUUAACCAUAAACUAUGCCGACUCAGGAUCAUCGA.G.....--GU..CAUUUU--....................AGCCACGGUGGCACUG
#=GR L10823.1/1-1780                                                                 PP ***********************.*******...****.**********************.*****.*************************************************************************97.5.......44..445555......................455689**********
X54266.1/1-1822                                                                         AUCGUUGAAAGAUGAGCUUAGGC.GAAAGCA...UUUA.CCAAGGAUGUUUUCAUUAAUCA.AGAAC.GAAAGUUAGGGGAUCGAAGAUGAUUAGAUACCAUCGUAGUCUUAACCAUAAACUAUGCCGACUCGGGAUUGGCAG.U.....CGUUuaAUUUUAAU....................GACCUUGUCAGCACCG
#=GR X54266.1/1-1822                                                                 PP ***********************.*******...****.**********************.*****.***************************************************************************.*.....****8555666777....................****************
X81811.1/1-1817                                                                         AUUCGCUGAAGACUAACUACUGC.GAAAGCA...UUCA.CCAAGGAUGUCUUCUUUAAUCA.AGAAC.GAAAGUUGGGGGAUCGAAGACGAUCAGAUACCGUCGUAGUCUCAACCAUAAACUAUACCGACUGAGGAUCCGUGG.A.....CGUC..UAAUCUUC....................GACUCCAUGGGCACUC
#=GR X81811.1/1-1817                                                                 PP ***********************.*******...****.**********************.*****.***************************************************************************.*.....****..********....................****************
X04971.1/1-1795                                                                         AUUUAUUGAAGACUAACUACUGC.GAAAGCA...UUUG.CCAAGGAUGUUUUCAUUAAUCA.GGAAC.GAAAGUUAGGGGAUCGAAGACGAUCAGAUACCGUCGUAGUCUUAACCAUAAACUAUGCCGAUUAGGGAUCGGACG.G.....UGUU..AUUUUU-U....................GACCCGUUCGGCACCU
#=GR X04971.1/1-1795                                                                 PP ***********************.*******...****.**********************.*****.***************************************************************************.*.....****..766665.7....................****************
U33180.1/1-1792                                                                         AUUUAUGAAAGAUUAGCUUCUGC.GAAAGCA...UUUG.CCAAGGAUGUUUUCGUUAAUCA.AGAAC.GAAAGUUAGGGGAUCGAAGACGAUCAGAUACCGUCGUAGUCUUAACCAUAAACUAUGCCGACUAGGGAUCGGUGG.A.....CGUC..AAUUACGU....................GACUCCAUCGGUACCU
#=GR U33180.1/1-1792                                                                 PP ***********************.*******...****.**********************.*****.***************************************************************************.*.....****..********....................****************
M54937.1/1-1901                                                                         AUUUAGGAAAGACUAACUUCUGC.GAAAGCA...UUUG.CCAAGGAUGUUUUCAUUAAUCA.AGAAC.GAAAGUUAAGGGAUCGAAGAUGAUUAGAUACCAUCGUAGUCUUAACCAUAAACGAUGCCGACCAGGGAUCGGGCG.UcauguAGUU..AUUCA---cau.............aaaaGACGCGCCCGGCACCU
#=GR M54937.1/1-1901                                                                 PP ***********************.*******...****.**********************.*****.***************************************************************************.9774433444..33222...234.............6666899*************
X53485.1/1-1771                                                                         AUUUGUUAAAGACUAACUUAUGC.GAAAGCA...UUUG.CCAAGGAUGUUUUCAUUAAUCA.AGAAC.GAAAGUUAGGGGAUCAAAGACGAUCAGAUACCGUCCUAGUCUUAACCAUAAACUAUGCCGACUAGGGAUCGGAGG.C.....-GCG..--CUUUAC....................CUC-CGUUCGGCACCU
#=GR X53485.1/1-1771                                                                 PP ***********************.*******...****.**********************.*****.************************************************************************976.3......444....555555....................555.789*********
X85395.1/1-1798                                                                         AUUUCUGAAAGACGAACUACUGC.GAAAGCA...UUUA.CCAAGGAUGUUUUCAUUAAUCA.AGAAC.GAAAGUUAGGGGAUCGAAGAUGAUUAGAUACCAUCGUAGUCUUAACCAUAAACUAUGCCGACUCAGGAUUGGCGG.U.....UGUU..--UUU--U....................GACUCCGUCAGCACUG
#=GR X85395.1/1-1798                                                                 PP ***********************.*******...****.**********************.*****.***************************************************************************.*.....****....344..4....................****************
AF026045.1/1-1764                                                                       AUUGCCGGAAGACAAACCGCUGC.GAAAGCG...UCUG.CCAAGGACGUUUUCAUUGAUCA.AGAAC.GAAAGUAAGGGGAUCGAAGACGAUCAGAUACCGUCGUAGUCUUUACUAUAAACGAUGAGAACUGGGGAUCGGGCG.G.....G--C..AUUAUGAU....................GACCCGUCCGGGACCC
#=GR AF026045.1/1-1764                                                               PP ***********************.*******...****.**********************.*****.***************************************************************************.*.....9..8..88999999....................****************
D29950.1/1-1830                                                                         ACCAAUGCCAGACAAACUGAUGC.GAAAGCG...UCUG.CCAAGGAUGUUUUCAUUAAUCA.AGAAC.GAAAGUUAGGGGAUCGAAGACGAUUAGAUACCGUCGUAGUCUUAACCAUAAACUAUGCCGACUCGGGAUCAGGUA.A.....UGUUauAAUUUAAA....................GACUUGCCUGGCACCG
#=GR D29950.1/1-1830                                                                 PP ***********************.*******...****.**********************.*****.***************************************************************************.*.....****8667777888....................****************
AF026048.1/1-1769                                                                       AUUGCCGGAAGACAAACUGCUGC.GAAAGCG...UUUG.CCAAGGACGUUUUCAUUGAUCA.AGAAC.GAAAGUAAGGGGAUCGAAGACGAUCAGAUACCGUCGUAGUCUUUACUAUAAACGAUGAGAACUGGGGAUCGGGCG.G.....G--C..AUUAUGAU....................GACCCGCCCGGCACCC
#=GR AF026048.1/1-1769                                                               PP ***********************.*******...****.**********************.*****.***************************************************************************.*.....9..8..88999999....................****************
X77703.1/1-1790                                                                         AUUUUUGGAAGACGAACUACUGC.GAAAGCA...UUUA.CCAAGGAUGUUUUCAUUAAUCA.AGAAC.GAAAGUUAGGGGAUCGAAGAUGAUUAGAUACCAUCGUAGUCUUAACCAUAAACUAUGCCGACAAGGGAUUGGCGG.G.....CGUU..CGUUUU--....................GACUCCGUCAGCACCU
#=GR X77703.1/1-1790                                                                 PP ***********************.*******...****.**********************.*****.***************************************************************************.*.....****..888887......................****************
U09621.1/1-1770                                                                         AUUGUUGGAAGACAAACAGCUGC.GAAAGCG...UCUG.CCAAGGACAUUUUCAUUGAUCA.AGAAC.GAAAGUAAGGGGAUCGAAGACGAUCAGAUACCGUCGUAGUCUUUACUAUAAACGAUGAGGACUGGAGAUCGGGCG.G.....GGCU..GUCAUU-U....................GGCCCGCCCGGCAUCC
#=GR U09621.1/1-1770                                                                 PP ***********************.*******...****.**********************.*****.***************************************************************************.*.....****..766665.7....................****************
X85400.2/1-1799                                                                         AUUUCUGGAAGACAAACUACUGC.GAAAGCA...UUUA.CCAAAGAUGUUUUCAUUAAUCA.AGAAC.GAAAGUUAGGGGAUCGAAGAUGAUUAGAUACCAUCGUAGUCUUAACCAUAAACUAUGCCGACUAGGGAUCGGUGG.A.....AUUG..UAUUACA-....................CAAUCCAUCGGCACCU
#=GR X85400.2/1-1799                                                                 PP ***********************.*******...****.**********************.*****.***************************************************************************.*.....****..8888776.....................****************
AF019071.1/72-1972                                                                      AUUUAUGAAAGAUUAACUUCUGC.GAAAGCA...UUUG.CCAAGGAUGUUUUCAUUAAUCA.AGAAC.GAAAGUUAGGGGAUCGAAGAUGAUUAGAUACCGUCGUAGUCUUAACCAUAAACGAUGCCGACCAGCGAUUGGGAG.A.....CGUU.aCACAUGCUgcccaaaaggcagcauggagGACUCCCCCAGCAGCU
#=GR AF019071.1/72-1972                                                              PP ***********************.*******...****.**********************.*****.***************************************************************************.*.....****.75555555579999*******************************
AF164131.1/1-1772                                                                       AUUUGUUAAAGACUAACUUAUGC.GAAAGCA...UUUG.CCAAGGAUGUUUUCAUUAAUCA.AGAAC.GAAAGUUAGGGGAUCAAAGACGAUCAGAUACCGUCGUAGUCUUAACCAUAAACUAUGCCGACUAGGGAUCGGAGG.C.....U---..CGUUUUAU....................-CAGCCUUCGGCACCU
#=GR AF164131.1/1-1772                                                               PP ***********************.*******...****.**********************.*****.***************************************************************************.9.....8.....45667766.....................479************
L26182.1/2-1764                                                                         AUUGCCGGAAGACAAACAGCUGC.GAAAGCG...UCUG.CCAAGGACGUUUUCAUUGAUCA.AGAAC.GAAAGUAAGGGGAUCGAAGACGAUCAGAUACCGUCGUAGUCUUUACUAUAAACGAUGAGGACUGGGGAUCGGGCG.G.....GGCU..GUUUUU--....................GGCCCGCCCGGCACCC
#=GR L26182.1/2-1764                                                                 PP ***********************.*******...****.**********************.*****.***************************************************************************.*.....****..887777......................****************
SSU_rRNA_eukarya.dvex114581.+.1497.3234.[CEL,NA].[Metazoa,Default].RF01960.rRNA         AUUAGUUGAGGACGAACCAUUGC.GAAAGCA...UCUG.CCAAGGACGUUUCUCUUGAUCA.AGAAC.GAAAGUUAGGUGAUCGAAGAUGAUUAGAUACCGUUGUAGUCCUAACUAUAAACUUUACUAUCCAAGAAUUGGAUU.G.....-GUG..ACUUUUA-....................CGCCUUUCCGGUGCUU
#=GR SSU_rRNA_eukarya.dvex114581.+.1497.3234.[CEL,NA].[Metazoa,Default].RF01960.rRNA PP ***********************.*******...****.**********************.*****.************************************************************************998.8......788..8888887.....................888899**********
#=GC SS_cons                                                                            -->>>>>>>>-->>,,,,<--<<.____>>>...)))).)))-)))))-))))---)))--.-)))).,,,,<<<<<<---<<---<<<<_________>>>>--->>>>>>>>,,,,,,,,,,((((((,<<<--<<<<<<<.<.....-<<<..________....................>>>>>>>>>>>-->>>
#=GC RF                                                                                 AUugauggaaGACgAACuucUGC.GAAAGCa...uauG.CCaAggauGUuuuCAUUgauCA.AGaaC.GAAAGuuagGGGAuCGAAGACGAUcAGAUACCGUCGUAGuCuuaaCcAUAAACuAUgCCgaCUgGGGAucggggg.a.....uGuc..aauuuuAu....................gaCucccccggCACCc

AF026042.1/15-1915                                                                      UCCGGGAAACCA.AAGUG.UUUGCUUUCUGGGGGGAGUAUGG.UCGCAAGGCUGAAACUUAAAGGAAUUGACGGAAGGGCAUCACCGGGUGUGGAGCCUGCGGCUUAAUUUGACUCAACACGGGAAAACUUACCAGGUCCGGACAUA.GUGAGGAUUGACAGAUUGAGAGCUCUUUCUUGAUU.CUAUGGU.....UGGU
#=GR AF026042.1/15-1915                                                              PP ************.*****.***********************.********************************************************************************************************.***********************************.*******.....****
U09618.1/1-1770                                                                         UUCGGGAAACCA.AAGUA.UUUGCUUUCUGGGGGGAGUAUGG.UCGCAAGGCUGAAACUUAAAGGAAUUGACGGAAGGGCAUCACCGGGUGUGGAGCCUGCGGCUUAAUUUGACUCAACACGGGAAAACUUACCAGGUCCGGACAUA.GUGAGGAUUGACAGAUUGAGAGCUCUUUCUUGAUU.CUAUGGU.....UGGU
#=GR U09618.1/1-1770                                                                 PP ************.*****.***********************.********************************************************************************************************.***********************************.*******.....****
Z14139.1/2-1765                                                                         UCCGGGAAACCA.AAGUG.UUUGCUUUCCGGGGGGAGUAUGG.UCGCAAGGCUGAAACUUAAAGGAAUUGACGGAAGGGCAUCACCGGGUGUGGAGCCUGCGGCUUAAUUUGACUCAACACGGGGAAACUUACCAGGUCCGGACAUA.GUGAGGAUUGACAGAUUGAGAGCUCUUUCUUGAUU.CUAUGGU.....UGGU
#=GR Z14139.1/2-1765                                                                 PP ************.*****.***********************.********************************************************************************************************.***********************************.*******.....****
AF113427.1/1-1728                                                                       UA-GCGAAAGUA.AAGUU.UUUGGGUUCUGGGGGGAGUAUGG.UCGCAAGGCUGAAACUUAAAGGAAUUGACGGAAGGGCACCACCAGGAGUGGAGCCUGCGGCUUAAUUUGACUCAACACGGGGAAACUCACCAGGUCCAGACAUA.GUAAGGAUUGACAGAUUGAAAGCUCUUUCUAGAUU.CUAUGGG.....UGGU
#=GR AF113427.1/1-1728                                                               PP 96.9********.*****.***********************.********************************************************************************************************.***********************************.*******.....****
AF164133.1/1-1771                                                                       UAUGAGAAAUCA.AAGUC.UUUGGGUUCUGGGGGGAGUAUGG.UCGCAAGGCUGAAACUUAAAGGAAUUGACGGAAGGGCACCACCAGGAGUGGAGCUUGCGGCUCAAUUUGACUCAACACGGGAAAACUUACCAGGUCCAGACAUA.GUGAGGAUUGACAGAUUGAUAGCUCUUUCUUGAUU.CUAUGGG.....UGGU
#=GR AF164133.1/1-1771                                                               PP ************.*****.***********************.********************************************************************************************************.***********************************.*******.....****
X70803.1/1-1816                                                                         UAUGAGAAAUCA.AAGUU.UUUGGGUUCCGGGGGGAGUAUGG.UCGCAAGGCUGAAACUUAAAGGAAUUGACGGAAGGGCACCACCAGGAGUGGAGCCUGCGGCUUAAUUUGACUCAACACGGGGAAACUUACCAGGUCCGGACAUA.GUAAGGAUUGACAGAUUGAGAGCUCUUUCUUGAUU.CUAUGGG.....UGGU
#=GR X70803.1/1-1816                                                                 PP ************.*****.***********************.********************************************************************************************************.***********************************.*******.....****
L05428.1/1-1805                                                                         UACGAGAAAUCA.AAGUC.UUUGGGUUCUGGGGGGAGUAUGG.UCGCAAGGCUGAAACUUAAAGGAAUUGACGGAAGGGCACCACCAGGUGUGGAGCCUGCGGCUUAAUUUGACUCAACACGGGGAAACUCACCAGGUCCAGACAUA.GUGAGGAUUGACAGAUUGAUAGCUCUUUCUUGAUU.CUAUGGG.....UGGU
#=GR L05428.1/1-1805                                                                 PP ************.*****.***********************.********************************************************************************************************.***********************************.*******.....****
X17062.1/3691-5494                                                                      UAUGAGAAAUCA.AAGUU.UUUGGGUUCCGGGGGGAGUAUGG.UCGCAAGGCUGAAACUUAAAGGAAUUGACGGAAGGGCACCACCAGGAGUGGAGCCUGCGGCUUAAUUUGACUCAACACGGGGAAACUUACCAAGUCCAGACAUA.GUAAGGAUUGACAGACUGAGAGCUCUUUCUUGAUU.CUAUGGG.....UGGU
#=GR X17062.1/3691-5494                                                              PP ************.*****.***********************.********************************************************************************************************.***********************************.*******.....****
L26183.1/2-1778                                                                         UUCGGGAAACCA.AAGUA.UUUGCUUUCUGGGGGGAGUAUGG.UCGCAAGGCUGAAACUUAAAGGAAUUGACGGAAGGGCAUCACCGGGUGUGGAGCCUGCGGCUUAAUUUGACUCAACACGGGGAAACUUACCAGGUCAGGACAUA.GUAAGGAUUGACAGAUUGAGAGCUCUUUCUUGAUU.CUAUGGU.....UGGU
#=GR L26183.1/2-1778                                                                 PP ************.*****.***********************.********************************************************************************************************.***********************************.*******.....****
AF261665.1/1-1796                                                                       UACGAGAAAUCA.AAGUC.UUUGGGUUCUGGGGGGAGUAUGG.UCGCAAGGCUGAAACUUAAAGGAAUUGACGGAAGGGCACCACCAGGUGUGGAGCCUGCGGCUUAAUUUGACUCAACACGGGGAAACUCACCAGGUCCAGACAUA.GUAAGGAUUGACAGAUUGAUAG-UCUUUCUUGAUU.CUAUGGG.....UGGU
#=GR AF261665.1/1-1796                                                               PP ************.*****.***********************.********************************************************************************************************.**********************.************.*******.....****
AF203893.1/1-1792                                                                       UCCGGGAAACCA.AAGCU.UUUGCUUUCUGGGGGGAGUAUGG.UCGCAAGUCUGAAACUUAAAGGAAUUGACGGAAGGGCAUCACCGGGUGUGGAGCCUGCGGCUUAAUUUGACUCAACACGGGAAAACUUACCAGGUCCAGACAUA.GCAAGGAUUGACAGAUUGAGAGCUCUUUCUUGAUU.CUAUGGU.....UGGU
#=GR AF203893.1/1-1792                                                               PP ************.*****.***********************.********************************************************************************************************.***********************************.*******.....****
X68483.1/1-1797                                                                         UAUGAGAAAUCA.AAGUU.UUUGGGUUCCGGGGGGAGUAUGG.UCGCAAGGCUGAAACUUAAAGGAAUUGACGGAAGGGCACCACCAGGAGUGGAGCCUGCGGCUUAAUUUGACUCAACACGGGGAAACUUACCAGGUCCGGACAUA.GUAAGGAUUGACAGAUUGAGAGCUCUUUCUUGAUU.CUAUGGG.....UGGU
#=GR X68483.1/1-1797                                                                 PP ************.*****.***********************.********************************************************************************************************.***********************************.*******.....****
AF164127.1/1-1771                                                                       UAUGAGAAAUCA.AAGUC.UUUGGGUUCUGGGGGGAGUAUGG.UCGCAAGGCUGAAACUUAAAGGAAUUGACGGAAGGGCACCACCAGGAGUGGAGCUUGCGGCUCAAUUUGACUCAACACGGGAAAACUUACCAGGUCCAGACAUA.GUGAGGAUUGACAGAUUGAUAGCUCUUUCUUGAUU.CUAUGGG.....UGGU
#=GR AF164127.1/1-1771                                                               PP ************.*****.***********************.********************************************************************************************************.***********************************.*******.....****
DQ514849.1/1-1761                                                                       UGUGGGAAACCAuUAGUC.UUUGGGUUCCGGGGGGAGUAUGG.UCGCAAGACUGAAACUUAAAGAAAUUGACGGAAGGGCACCACCAGGAGUGGAGCCUGCGGCUUAAUUUGACUCAACACGGGAAAACUUACCAGGUCCAGACAUA.AUGAGGAUUGACAGAUUGAGAGCUCUUUCUUGAUU.UUAUGGG.....UGGU
#=GR DQ514849.1/1-1761                                                               PP ************89****.***********************.********************************************************************************************************.***********************************.*******.....****
M87330.1/1-1805                                                                         UAUGAGAAAUCA.AAGUC.UUUGGGUUCCGGGGGGAGUAUGG.UCGCAAGGCUGAAACUUAAAGAAAUUGACGGAAGGGCACCACCAGGAGUG-AGCCUGCGGCUUAAUUUGACUCAACACGGGAAAACUUACCAGGUCCAGACAUA.GUGAGGAUUGACAGAUUGAGAGCUCUUUCUUGAUU.CUAUGGG.....UGGU
#=GR M87330.1/1-1805                                                                 PP ************.*****.***********************.*************************************************6.*****************************************************.***********************************.*******.....****
AF164135.1/1-1772                                                                       UAUGAGAAAUCA.AAGUC.UUUGGGUUCUGGGGGGAGUAUGG.UCGCAAGGCUGAAACUUAAAGGAAUUGACGGAAGGGCACCACCAGGAGUGGAGCUUGCGGCUCAAUUUGACUCAACACGGGAAAACUUACCAGGUCCAGACAUA.GUGAGGAUUGACAGAUUGAUAGCUCUUUCUUGAUUuCUAUGGG.....UGGU
#=GR AF164135.1/1-1772                                                               PP ************.*****.***********************.********************************************************************************************************.*********************************855*******.....****
D63698.1/1-1761                                                                         UACGAGAAAUCA.AAGUU.UUUGGGUUCUGGGGGGAGUAUGG.UCGCAAGGCUGAAACUUAAAGAAAUUGACGGAAGGGCACCACAAGGCGUGGAGCCUGCGGCUUAAUUUGACUCAACACGGGGAAACUCACCAGGUCCAGACAAA.AUAAGGAUUGACAGAUUGAGAGCUCUUUCUUGAUC.UUUUGGA.....UGGU
#=GR D63698.1/1-1761                                                                 PP ************.*****.***********************.********************************************************************************************************.***********************************.*******.....****
U21217.1/2-1758                                                                         CGAGGGAAACCA.AAGUU.UUUGGGUUCUGGGGGGAGUAUGG.UCGCAAGGCUGAAACUUAGAGGAAUUGACGGAAGGGCAUCACCGGGAGUGGAGCCUGCGGCUUAAUUUGACUCAACACGGGAAAACUUACCAGGUCCGGACAUA.GUAAGGAUUGACAGAUUGAUAGCUCUUUCUUGAUU.CUAUGGG.....UGGN
#=GR U21217.1/2-1758                                                                 PP ************.*****.***********************.********************************************************************************************************.***********************************.*******.....****
L26181.1/2-1771                                                                         UCCGGGAAACCA.AAGUG.UUUGCUUUCUGGGGGGAGUAUGG.UCGCAAGGCUGAAACUUAAAGGAAUUGACGGAAGGGCAUCACCGGGUGUGGAGCCUGCGGCUUAAUUUGACUCAACACGGGAAAACUUACCAGGUCCGGACAUA.GUGAGGAUUGACAGAUUGGGAGCUCUUUCUUGAUU.CUAUGGU.....UGGU
#=GR L26181.1/2-1771                                                                 PP ************.*****.***********************.********************************************************************************************************.***********************************.*******.....****
Z14140.1/2-1777                                                                         UUCGGGAAACCA.AAGUG.UUUGCUUUCUGGGGGGAGUAUGG.UCGCAAGGCUGAAACUUAAAGGAAUUGACGGAAGGGCAUCACCGGGUGUGGAGCCUGCGGCUUAAUUUGACUCAACACGGGGAAACUUACCAGGUCCGGACAUA.GUGAGGAUUGACAGAUUGAGAGCUCUUUCUUGAUU.CUAUGGU.....UGGU
#=GR Z14140.1/2-1777                                                                 PP ************.*****.***********************.********************************************************************************************************.***********************************.*******.....****
M33639.1/2-1782                                                                         UUCGAGAAAUCA.AAGUG.UUUGCUUUCUGGGGGGAGUAUGG.UCGCAAGGCUGAAACUUAAAGGAAUUGACGGAAGGGCAUCACCGGGUGUGGAGCCUGCGGCUUAAUUUGACUCAACACGGGAAAACUUACCAGGUCAGGACAUA.GUAAGGAUUGACAGAUUGAGAGCUCUUUCUUGAUU.CUAUGGU.....UGGU
#=GR M33639.1/2-1782                                                                 PP ************.*****.***********************.********************************************************************************************************.***********************************.*******.....****
AF164129.1/1-1768                                                                       UAUGAGAAAUCA.AAGUC.UUUGGGUUCUGGGGGGAGUAUGG.UCGCAAGGCUGAAACUUAAAGGAAUUGACGGAAGGGCACCACCAGGAGUGGAGCUUGCGGCUCAAUUUGACUCAACACGGGAAAACUUACCAGGUCCAGACAUU.AUGAGGAUUGACAGAUUGAUAGCUCUUUCUUGAUU.CUAUGGG.....UGGU
#=GR AF164129.1/1-1768                                                               PP ************.*****.***********************.********************************************************************************************************.***********************************.*******.....****
X85396.1/1-1802                                                                         UAUGAGAAAUCA.AAGUC.UUUGGGUUCCGGGGGGAGUAUGG.UCGCAAGGCUGAAACUUAAAGAAAUUGACGGAAGGGCACCACCAGGAGUGGAAC-UGCGGCUUAAUUUGACUCAACACGGGAAAACUUACCAGGUCCAGACAUA.GUGAGGAUUGACAGAUUGAGAGUUCUUUCUUGAUU.CUAUGGG.....UGGU
#=GR X85396.1/1-1802                                                                 PP ************.*****.***********************.*****************************************************9.*************************************************.***********************************.*******.....****
AF164125.1/1-1770                                                                       UAUGAGAAAUCA.AAGUC.UUUGGGUUCUGGGGGGAGUAUGG.UCGCAAGGCUGAAACUUAAAGGAAUUGACGGAAGGGCACCACCAGGAGUGGAGCUUGCGGCUCAAUUUGACUCAACACGGGAAAACUUACCAGGUCCAGACAUA.GUGAGGAUUGACAGAUUGAUAGCUCUUUCUUGAUU.CUAUGGG.....UGGU
#=GR AF164125.1/1-1770                                                               PP ************.*****.***********************.********************************************************************************************************.***********************************.*******.....****
U09048.1/1-1801                                                                         UAUGCGAAAUCA.AAGUG.UUUGGGUUCCGGGGGGAGUAUGG.UCGCAAGGCUGAAACUUAAAGGAAUUGACGGAAGGGCACCACCAGGAGUGGAGCCUGCGGCUUAAUUUGACUCAACACGGGGAAACUUACCAGGUCCAGACAUA.AUGAGGAUUGACAGAUUGAUAGCUUUUUCUUGAUU.CUAUGGG.....UGGU
#=GR U09048.1/1-1801                                                                 PP ************.*****.***********************.********************************************************************************************************.***********************************.*******.....****
L26190.1/2-1769                                                                         UUCGGGAAACCA.AAGUG.UUUGCUUUCUGGGGGGAGUAUGG.UCGCAAGGCUGAAACUUAAAGGAAUUGACGGAAGGGCAUCACCGGGUGUGGAGCCUGCGGCUUAAUUUGACUCAACACGGGGAAACUUACCAGGUCCGGACAUA.GUGAGGAUUGACAGAUUGAGAGCUCUUUCUUGAUU.CUAUGGU.....UGGU
#=GR L26190.1/2-1769                                                                 PP ************.*****.***********************.********************************************************************************************************.***********************************.*******.....****
AF026040.1/1-1770                                                                       UCCGGGAAACCA.AAGUG.UUUGCUUUCUGGGGGGAGUAUGG.UCGCAAGGCUGAAACUUAAAGGAAUUGACGGAAGGGCAUCACCGGGUGUGGAGCCUGCGGCUUAAUUUGACUCAACACGGGAAAACUUACCAGGUCCGGACAUA.GUGAGGAUUGACAGAUUGAGAGCUCUUUCUUGAUU.CUAUGGU.....UGGU
#=GR AF026040.1/1-1770                                                               PP ************.*****.***********************.********************************************************************************************************.***********************************.*******.....****
AF164134.1/1-1773                                                                       UAUGAGAAAUCA.AAGUC.UUUGGGUUCUGGGGGGAGUAUGG.UCGCAAGGCUGAAACUUAAAGGAAUUGACGGAAGGGCACCACCAGGAGUGGAGCUUGCGGCUCAAUUUGACUCAACACGGGAAAACUUACCAGGUCCAGACAUA.GUGAGGAUUGACAGAUUGAUAGCUCUUUCUUGAUU.CUAUGGG.....UGGU
#=GR AF164134.1/1-1773                                                               PP ************.*****.***********************.********************************************************************************************************.***********************************.*******.....****
AF164122.1/1-1774                                                                       UAUGAGAAAUCA.AAGUC.UUUGGGUUCUGGGGGGAGUAUGG.UCGCAAGGCUGAAACUUAAAGGAAUUGACGGAAGGGCACCACCAGGAGUGGAGCUUGCGGCUCAAUUUGACUCAACACGGGAAAACUUACCAGGUCCAGACAUA.GUGAGGAUUGACAGAUUGAUAGCUCUUUCUUGAUU.CUAUGGG.....UGGU
#=GR AF164122.1/1-1774                                                               PP ************.*****.***********************.********************************************************************************************************.***********************************.*******.....****
L26189.1/2-1795                                                                         UAUGAGAAAUCA.AAGUC.UUUGGGUUCUGGGGGGAGUAUGG.UCGCAAGGCUGAAACUUAAAGGAAUUGACGGAAGGGCAUCACCGGGAGUGGAGCCUGCGGCUUAAUUUGACUCAACACGGGAAAACUUACCAGGUCCAGACAUA.GUAAGGAUUGACAGAUUGAGAGCUCUCUCUUGAUU.CUAUGGG.....UGGU
#=GR L26189.1/2-1795                                                                 PP ************.*****.***********************.********************************************************************************************************.***********************************.*******.....****
L29455.1/1-1809                                                                         UAUGAGAAAUCA.AAGUC.UUUGGGUUCCGGGGGGAGUAUGG.UCGCAAGGCUGAAACUUAAAGGAAUUGACGGAAGGGCACCACCAGGAGUGGCCAGUGCGGCUUAAUUUGACUCAACACGGGGAAACUCACCAGGUCCAGACAUA.GUAAGGAUUGACAGAUUGAUAGCUCUUUCUUGAUU.CUAUGGG.....UGGU
#=GR L29455.1/1-1809                                                                 PP ************.*****.***********************.********************************************************************************************************.***********************************.*******.....****
AF164132.1/1-1772                                                                       UAUGAGAAAUCA.AAGUC.UUUGGGUUCUGGGGGGAGUAUGG.UCGCAAGGCUGAAACUUAAAGGAAUUGACGGAAGGGCACCACCAGGAGUGGAGCUUGCGGCUCAAUUUGACUCAACACGGGAAAACUUACCAGGUCCAGACAUA.GUGAGGAUUGACAGAUUGAUAGCUCUUUCUUGAUU.CUAUGGG.....UGGU
#=GR AF164132.1/1-1772                                                               PP ************.*****.***********************.********************************************************************************************************.***********************************.*******.....****
AF164124.1/1-1770                                                                       UAUGAGAAAUCA.AAGUC.UUUGGGUUCUGGGGGGAGUAUGG.UCGCAAGGCUGAAACUUAAAGGAAUUGACGGAAGGGCACCACCAGGAGUGGAGCUUGCGGCUCAAUUUGACUCAACACGGGAAAACUUACCAGGUCCAGACAUA.GUGAGGAUUGACAGAUUGAUAGCUCUUUCUUGAUU.CUAUGGG.....UGGU
#=GR AF164124.1/1-1770                                                               PP ************.*****.***********************.********************************************************************************************************.***********************************.*******.....****
X59604.1/228-1920                                                                       UGAGAGAAAUCA.AAGUC.UUUGGGUUCUGGGGGGAGUAUGG.UCGCAAGUCUGAAACUUAAAGGAAUUGACGGAAGGGCACCACCAGGCGUGGAGCCUGCGGCUUAAUUUGACUCAACACGGGGAACCUCACCAGGUCCAGACAGA.GUAAGGAUUGACAGAUUGAUAGCUCUUUCUUGAUU.CUUUGGG.....UGGU
#=GR X59604.1/228-1920                                                               PP ************.*****.***********************.********************************************************************************************************.***********************************.*******.....****
AF006089.1/1-1840                                                                       UCCGGGAAACCA.AAGUU.UUUGCUUUCUGGGGGGAGUAUGG.UCGCAAGGCUGAAACUUAAAGGAAUUGACGGAAGGGCAUCACCGGGUGUGGAGCCUGCGGCUUAAUUUGACUCAACACGGGAAAACUUACCAGGUCAGGACAUA.GUGAGGAUUGACAGAUUGAGAGCUCUUUCUUGAUU.CUAUGGU.....UGGU
#=GR AF006089.1/1-1840                                                               PP ************.*****.***********************.********************************************************************************************************.***********************************.*******.....****
X85386.2/1-1800                                                                         UACGAGAAAUCA.AAGUC.UUUGGGUUCCGGGGGGAGUAUGG.UCGCAAGGCUGAAACUUAAAGAAAUUGACGGAAGGGCACCACCAGGAGUGGAGCCUGCGGCUUAAUUUGACUCAACACGGGAAAACUUACCAGGUCCAGACAUA.GUGAGGAUUGACAGAUUGAGAGCUCUUUCUUGAUU.CUAUGGG.....UGGU
#=GR X85386.2/1-1800                                                                 PP ************.*****.***********************.********************************************************************************************************.***********************************.*******.....****
X81901.1/1-1801                                                                         UGUGGGAAACCA.AAGUU.UUUGGGUUCCGGGGGGAGUAUGG.UCGCAAGGCUGAAACUUAAAGGAAUUGACGGAAGGGCACCACCAGGAGUGGAGCCUGCGGCUUAAUUUGACUCAACACGGGGAAACUUACCAGGUCCGGACAUA.GUAAGGAUUGACAGAUUGAGAGCUCUUUCUUGAUU.CUAUGGG.....UGGU
#=GR X81901.1/1-1801                                                                 PP ************.*****.***********************.********************************************************************************************************.***********************************.*******.....****
AF113440.1/1-1753                                                                       UA-GCGAAAGUA.AAGUU.UUUGGGUUCUGGGGGGAGUAUGGgACGCAAGGCUGAAACUUAAAGGAAUUGACGGAAGGGCACCACCAGGAGUGGAGCCUGCGGCUUAAUUUGACUCAACACGGGGAAACUCACCAGGUCCAGACAUA.GUAAGGAUUGACAGAUUGAAAGCUCUUUCUAGAUU.CUAUGGG.....UGGU
#=GR AF113440.1/1-1753                                                               PP 96.9********.*****.********************96549*******************************************************************************************************.***********************************.*******.....****
X77705.2/1-1812                                                                         UAUGAGAAAUCA.AAGUC.UUUGGGUUCCGGGGGGAGUAUGG.UCGCAAGUCUGAAACUUAAAGAAAUUGACGGAAGGGCACCACCAGGAGUGGAGCCUGCGGCUUAAUUUGACUCAACACGGGAAAACUUACCAGGUCCAGACAUA.GUUAGGAUUGACAGAUUGAGAGCUCUUUCUUGAUU.CUAUGGG.....AGGU
#=GR X77705.2/1-1812                                                                 PP ************.*****.***********************.********************************************************************************************************.***********************************.*******.....****
L26196.1/2-1769                                                                         UCCGGGAAACCA.AAGUG.UUUGCUUUCUGGGGGGAGUAUGG.UCGCAAGGCUGAAACUUAAAGGAAUUGACGGAAGGGCAUCACCGGGUGUGGAGCCUGCGGCUUAAUUUGACUCAACACGGGAAAACUUACCAGGUCCGGACAUA.GUGAGGAUUGACAGAUUGAGAGCUCUUUCUUGAUU.CUAUGGU.....UGGU
#=GR L26196.1/2-1769                                                                 PP ************.*****.***********************.********************************************************************************************************.***********************************.*******.....****
X85402.2/1-1780                                                                         UAUGAGAGAUCA.AAGUC.UUUGGGUUCUGGGGGGAGUAUGG.UCGCAAGGCUGAAACUUAAAAAAAUUGACGGAAGGGCACCACCAGGAGUGGAGCCUGCGGCUUAAUUUGACUCAACACGGGAAAACUUACCAGGUCCAGACAUA.GUAAGGAUUGACAGAUUGAGAGCUCUUUCUUGAUU.CUAUGGG.....UGGU
#=GR X85402.2/1-1780                                                                 PP ************.*****.***********************.********************************************************************************************************.***********************************.*******.....****
X53486.1/1-1778                                                                         UAUGAGAAAUCA.AAGUC.UUUGGGUUCUGGGGGGAGUAUGG.UCGCAAGGCUGAAACUUAAAGGAAUUGACGGAAGGGCACCACCAGGAGUGGAGCUUGCGGCUCAAUUUGACUCAACACGGGAAAACUUACCAGGUCCAGACAUA.GUGAGGAUUGACAGAUUGAUAGCUCUUUCUUGAUU.CUAUGGG.....UGGU
#=GR X53486.1/1-1778                                                                 PP ************.*****.***********************.********************************************************************************************************.***********************************.*******.....****
AF164123.1/1-1771                                                                       UAUGAGAAAUCA.AAGUC.UUUGGGUUCUGGGGGGAGUAUGG.UCGCAAGGCUGAAACUUAAAGGAAUUGACGGAAGGGCACCACCAGGAGUGGAGCUUGCGGCUCAAUUUGACUCAACACGGGAAAACUUACCAGGUCCAGACAUA.GUGAGGAUUGACAGAUUGAUAGCUCUUUCUUGAUU.CUAUGGG.....UGGU
#=GR AF164123.1/1-1771                                                               PP ************.*****.***********************.********************************************************************************************************.***********************************.*******.....****
X67238.1/1-1807                                                                         UAUGAGAAAUCA.AAGUU.UUUGGGUUCCGGGGG-AGUAUGG.UCGCAAGGCUGAAACUUAAAGGAAUUGACGGAAGGGCACCACCAGGAGUGGAGCCUGCGGCUUAAUUUGACUCAACACGGGGAAACUUACCAGGUCCAGACAUA.GUAAGGAUUGACAGACUGAGAGCUCUUUCUUGAUU.CUAUGGG.....UGGU
#=GR X67238.1/1-1807                                                                 PP ************.*****.***********6555.9******.********************************************************************************************************.***********************************.*******.....****
DQ831012.1/2-1786                                                                       UACGAGAAAUCA.AAGUU.UUUGGGUUCUGGGGGGAGUAUGG.UCGCAAGGCUGAAACUUAAAGAAAUUGACGGAAGGGCACCACCAGGAGUGGAGCCUGCGGCUUAAUUUGACUCAACACGGGAAAACUCACCGGGUCCGGACAUA.GUAAGGAUUGACAGAUUGAUGGCGCUUUCAUGAUU.CUAUGGG.....UGGU
#=GR DQ831012.1/2-1786                                                               PP ************.*****.***********************.********************************************************************************************************.***********************************.*******.....****
L27634.1/1-1802                                                                         CAUGAGAAAUCA.AAGUC.UUUGGGUUCCGGGGGGAGUAUGG.UCGCAAGGCUGAAACUUAAAGGAAUUGACGGAAGGGCACCACCAGGAGUGGAGCCUGCGGCUUAAUUUGACUCAACACGGGAAAACUUACCAGGUCCAGACAUA.GUAAGGAUUGACAGAUUGAGAGCUCUUUCUUGAUU.CUAUGGG.....UGGU
#=GR L27634.1/1-1802                                                                 PP ************.*****.***********************.********************************************************************************************************.***********************************.*******.....****
AF164130.1/1-1775                                                                       UAUGAGAAAUCA.AAGUC.UUUGGGUUCUGGGGGGAGUAUGG.UCGCAAGGCUGAAACUUAAAGGAAUUGACGGAAGGGCACCACCAGGAGUGGAGCUUGCGGCUCAAUUUGACUCAACACGGGAAAACUUACCAGGUCCAGACAUA.GUGAGGAUUGACAGAUUGAUAGCUCUUUCUUGAUU.CUAUGGG.....UGGU
#=GR AF164130.1/1-1775                                                               PP ************.*****.***********************.********************************************************************************************************.***********************************.*******.....****
X77692.1/1-1811                                                                         UGUGAGAAAUCA.AAGUC.UUUGGGUUCCGGGGGGAGUAUGG.UCGCAAGGCUGAAACUUAAAGGAAUUGACGGAAGGGCACCACCAGGAGUGGAGCCUGCGGCUUAAUUUGACUCAACACGGGAAAACUUACCAGGUCCAGACAUA.GUGAGGAUUGACAGAUUGA-AGAUCUUUCUUGAUU.CUAUGGG.....UGGU
#=GR X77692.1/1-1811                                                                 PP ************.*****.***********************.********************************************************************************************************.******************8.688************.*******.....****
L24489.1/2-1826                                                                         CCCGGGAAACCA.AAGUU.UUUGGGUUCCGGGGGAAGUAUGG.UUGCAAAGCUGAAACUUAAAGGAAUUGACGGAAGGGCACCACCAGGAGUGGAGCCUGCGGCUUAAUUUGACUCAACACGGGAAAACUCACCCGGCCCGGACACU.GUAAGGAUUGACAGAUUGAGAGCUCUUUCUUGAUU.CGGUGGG.....UGGU
#=GR L24489.1/2-1826                                                                 PP ************.*****.***********************.********************************************************************************************************.***********************************.*******.....****
X12708.1/10-1782                                                                        UAUGAGAAAUCA.AAGUC.UUCGGGUUCCGGGGGGAGUAUGG.UCGCAAGGCUGAAACUUAAAGGAAUUGACGGAAGGGCACCACCAGGAGUGGAGCCUGCGGCUUAAUUUGACUCAACACGGGGAAACUCACCAGGUCCAGACAUA.GUAAGGAUUGACAGAUUGAGAGCUCUUUCUUGAUU.CUAUGGG.....UGGU
#=GR X12708.1/10-1782                                                                PP ************.*****.***********************.********************************************************************************************************.***********************************.*******.....****
AF043355.1/2-1797                                                                       UGAGGGAAACCA.AAGUC.UUUGGGUUCUGGGGGGAGUAUGG.UCGCAAGGCUGAAACUUAAAGGAAUUGACGGAAGGGCACCACCAGGAGUGGAGCCUGCGGCUUAAUUUGACUCAACACGGGAAAACUUACCAGGUCCGGACAGA.AGAAUGAUUGACAGACUGAAAGCUCUUUCUUGAUU.UUUUGGU.....UGGU
#=GR AF043355.1/2-1797                                                               PP ************.*****.***********************.********************************************************************************************************.***********************************.*******.....****
X15590.1/1-1804                                                                         UAUGAGAAAUCA.AAGUU.UUUGGGUUCCGGGGGGAGUAUGG.UCGCAAGGCUGAAACUUAAAGGAAUUGACGGAAGGGCACCACCAGGAGUGGAGCCUGCG-CUUAAUUUGACUCAACACGGGGAAACUUACCAGGUCCAGACAUA.GUAAGGAUUGACAGACUGAGAGCUCUUUCUUGAUU.CUAUGGG.....UGGU
#=GR X15590.1/1-1804                                                                 PP ************.*****.***********************.**********************************************************7.********************************************.***********************************.*******.....****
X54863.1/1-1831                                                                         UA-GCGAAAGUA.AAGUU.UUUGGGUUCUGGGGGGAGUAUGGgACGCAAGGCUGAAACUUAAAGGAAUUGACGGAAGGGCACCACCAGGAGUGGAGCCUGCGGCUUAAUUUGACUCAACACGGGGAAACUCACCAGGUCCAGACAUA.GUAAGGAUUGACAGAUUGAAAGCUCUUUCUAGAUU.CUAUGGG.....UGGU
#=GR X54863.1/1-1831                                                                 PP 96.9********.*****.********************96549*******************************************************************************************************.***********************************.*******.....****
L19345.1/2-1773                                                                         UCCGGGAAACCA.AAGUG.UUUGCUUUCUGGGGGGAGUAUGG.UCGCAAGGCUGAAACUUAAAGAAAUUGACGGAAGGGCAUCACCGGGUGUGGAGCCUGCGGCUUAAGUUGACUCAACACGGGAAAACUUACCAGGUCCGGACAUA.GUGAGGAUUGACAGAUUGAGAGCUCUUUCUUGAUU.CUAUGGU.....UGGU
#=GR L19345.1/2-1773                                                                 PP ************.*****.***********************.*****************99999999*******************************************************************************.***********************************.*******.....****
X03949.1/1-1879                                                                         UACGAGAAAUCA.AAGUCuUUUGGGUUCUGUGGGUAGUAUGG.UCGCAAGGCUGAAACUUAAAGGAAUUGACGGAAGGGCACCACCAGGAGUGGAGCUUGCGGCUCAAUUUGACUCAACACGGGAAAUCUUACCAGGUCCAGACAUA.GCGAGGAUUGACAGAUUGAUAGCUCUUUCUUGAUU.CUAUGGGuauuuUGGU
#=GR X03949.1/1-1879                                                                 PP ************.*****66789*******************.********************************************************************************************************.***********************************.******9999999***
X74753.1/1-1807                                                                         UCCGAGAAAUCA.AAGUU.UUUGGGUUCCGGGGGGAGUAUGG.UCGCAAGGCUGAAACUUAAAGGAAUUGACGGAAGGGCACCACCAGGUGUGGAGCCUGCGGCUUAAUUUGACUCAACACGGGGAAACUCACCAGGUCCAGACAUA.GUAAGGAUUGACAGAUUGAGAGCUCUUUCUUGAUU.CUAUGGG.....UGGU
#=GR X74753.1/1-1807                                                                 PP ************.*****.***********************.********************************************************************************************************.***********************************.*******.....****
U21336.1/2-1820                                                                         UAUGAGAAAUCA.AAGUC.UUUGGGUUCCGGGGGGAGUAUGG.UCGCAAGGCUGAAACUUAAAGGAAUUGACGGAAGGGCACCACCAGGAGUGGAGCCUGCGGCUUAAUUUGACUCAACACGGGGAAACUCACCAGGUCCAGACAUG.GUAAGGAUUGACAGAUUGAGAGCUCUUUCUUGAUU.CUAUGGG.....UGGU
#=GR U21336.1/2-1820                                                                 PP ************.*****.***********************.********************************************************************************************************.***********************************.*******.....****
Z75578.1/1-1800                                                                         UACGAGAAAUCA.AAGUC.UUUGGGUUCUGGGGGGAGUAUGG.UCGCAAGGCUGAAACUUAAAGGAAUUGACGGAAGGGCACCACCAGGAGUGGAGCCUGCGGCUUAAUUUGACUCAACACGGGGAAACUCACCAGGUCCAGACACA.AUAAGGAUUGACAGAUUGAGAGCUCUUUCUUGAUU.UUGUGGG.....UGGU
#=GR Z75578.1/1-1800                                                                 PP ************.*****.***********************.********************************************************************************************************.***********************************.*******.....****
M55627.1/1-1797                                                                         UACGAGAAAUCA.AAGUU.UUUGGGUUCUGGGGGGAGUAUGG.UCGCAAGGCUGAAACUUAAAGAAAUUGACGGAAGGGCACCACCAGGCGUGGAGC-UGCGGCUUAAUUUGACUCAACACGGGGAAACUCACCAGGUCCAGACAAA.AUAAGGAUUGACAGAUUGAGAGCUCUUUCUUGAUC.UUUUGGA.....UGGU
#=GR M55627.1/1-1797                                                                 PP ************.*****.***********************.*****************************************************9.*************************************************.***********************************.*******.....****
U23936.1/1-1878                                                                         UUUGAGAAAUCA.AAGUU.UUUGGGUUCUGGGGGGAGUAUGG.UCGCAAGGCUGAAACUUAAAGGAAUUGACGGAAGGGCACCACCAGGAGUGGAGCCUGCGGCUUAAUUUGACUCAACACGGGGAAACUCACCAGGUCCAGACAUG.GUAAGGAUUGACAGAUUGAAAGCUCUUUCUUGAUU.CUAUGGG.....UGGU
#=GR U23936.1/1-1878                                                                 PP ************.*****.***********************.********************************************************************************************************.***********************************.*******.....****
AF164128.1/1-1771                                                                       UAUGAGAAAUCA.AAGUC.UUUGGGUUCUGGGGGGAGUAUGG.UCGCAAGGCUGAAACUUAAAGGAAUUGACGGAAGGGCACCACCAGGAGUGGAGCUUGCGGCUCAAUUUGACUCAACACGGGAAAACUUACCAGGUCCAGACAUA.GUGAGGAUUGACAGAUUGAUAGCUCUUUCUUGAUU.CUAUGGG.....UGGU
#=GR AF164128.1/1-1771                                                               PP ************.*****.***********************.********************************************************************************************************.***********************************.*******.....****
U33133.1/1-1769                                                                         UUCGGGAAACCA.AAGUG.UUUGCUUUCUGGGGGGAGUAUGG.UCGCAAGGCUGAAACUUAAAGGAAUUGACGGGAGGGCAUCACCGGGUGUGGAGCCUGCGGCUUAAUUUGACUCAACACGGGGAAACUUACCAGGUCCGGACAUA.GUGAGGAUUGACAGAUUGAGAGCUCUUUCUUGAUU.CUAUGGU.....UGGU
#=GR U33133.1/1-1769                                                                 PP ************.*****.***********************.********************************************************************************************************.***********************************.*******.....****
AF342743.1/1-1790                                                                       UCCGGGAAACCA.AAGUG.UUUGCUUUCUGGGGGGAGUAUGG.UCGCAAGGCUGAAACUUAAAGGAAUUGACGGAAGGGCAUCACCGGGUGUGGAGCCUGCGGCUUAAUUUGACUCAACACGGGAAAACUUACCAGGUCCGGACAUA.GUGAGGAUUGACAGAUUGAGAGCUCUUUCUUGAUU.CUAUGGU.....UGGU
#=GR AF342743.1/1-1790                                                               PP ************.*****.***********************.********************************************************************************************************.***********************************.*******.....****
M60302.1/1-1787                                                                         UACGAGAAAUCA.AAGUC.UUUGGGUUCUGGGGGGAGUAUGG.UCGCAAGGCUGAAACUUAAAGGAAUUGACGGAAGGGCACCACCAGGAGUGGAGCCUGCGGCUUAAUUUGACUCAACACGGGGAAACUCACCAGGUCCAGACACA.AUAAGGAUUGACAGAUUGAGAGCUCUUUCUUGAUU.UUGUGGG.....UGGU
#=GR M60302.1/1-1787                                                                 PP ************.*****.***********************.********************************************************************************************************.***********************************.*******.....****
L26184.1/2-1786                                                                         UCCGGGAAACCA.AAGUG.UUUGCUUUCUGGGGGGAGUAUGG.UCGCAAGGCUGAAACUUAAAGGAAUUGACGGAAGGGCAUCACCGGGUGUGGAGCCUGCGGCUUAAUUUGACUCAACACGGGAAAACUUACCAGGUCAGGACAUA.GUGAGGAUUGACAGAUUGAGAGCUCUUUCUUGAUU.CUAUGGU.....UGGU
#=GR L26184.1/2-1786                                                                 PP ************.*****.***********************.********************************************************************************************************.***********************************.*******.....****
X00755.1/1-1812                                                                         UAUGAGAAAUCA.AAGUC.UUUGGGUUCCGGGGGGAGUAUGG.UCGCAAGGCUGAAACUUAAAGGAAUUGACGGAAGGGCACCACCAGGCGUGGGGCCUGCGGCUUAAUUUGACUCAACACGGGGAAACUUACCAGGUCCAGACAUA.GCAAGGAUUGACAGACUGAGAGCUCUUUCUUGAUU.CUAUGGG.....UGGU
#=GR X00755.1/1-1812                                                                 PP ************.*****.***********************.********************************************************************************************************.***********************************.*******.....****
L19079.1/1-1711                                                                         UGAGAGAAAUCA.AAGUC.UUUGGGUUCUGGGGGGAGUAUGG.UCGCAAGGCUGAAACUUAAAGGAAUUGACGGAAGGGCACCACCAGGCGUGGAGCCUGCGGCUUAAUUUGACUCAACACGGGGAAACUCACCAGGUCCAGACAAAcGGUAGGAUUGACAGAUUGAUAGCUCUUUCUUGAUU.CUUUGGG.....UGGU
#=GR L19079.1/1-1711                                                                 PP ************.*****.***********************.********************************************************************************************************999*********************************.*******.....****
L10823.1/1-1780                                                                         UAUGAGAAAUCA.AAGUU.UUUGGGUUCUGGGGGGAGUAUGG.UCGCAAGGCUGAAACUUAAAGGAAUUGACGGAAGGGCACCACCAGGAGUGGAGCCUGCG-CUUAAUUUGACUCAACACGGGGAAACUCACCAGGUCCAGACAUA.GUAAGGAUUGACAGAUUGAUAGCUCUUUCUUGAUU.CUAUGGG.....UGGU
#=GR L10823.1/1-1780                                                                 PP ************.*****.***********************.**********************************************************7.********************************************.***********************************.*******.....****
X54266.1/1-1822                                                                         UAUGAGAAAUCA.AAGUC.UUUGGGUUCCGGGGGGAGUAUGG.UCGCAAGGCUGAAACUUAAAGGAAUUGACGGAAGGGCACCACCAGGAGUGGAGCCUGCGGCUUAAUUUGACUCAACACGGGGAAACUUACCAGGUCCAGACAUA.GUAAGGAUUGACAGAUUGAGAGCUCUUUCUUGAUU.CUAUGGG.....UGGU
#=GR X54266.1/1-1822                                                                 PP ************.*****.***********************.********************************************************************************************************.***********************************.*******.....****
X81811.1/1-1817                                                                         UAUGAGAAAUCA.AAGUC.UUUGGGUUCCGGGGGGAGUAUGG.UCGCAAGGCUGAAACUUAAAGGAAUUGACGGAAGGGCACCACCAGGAGUGGAGCCUGCGGCUUAAUUUGACUCAACACGGGAAAACUUACCAGGUCCAGACAUA.GUAAGGAUUGACAGAUUGA-AGAUCUUUCUUGAUU.CUAUGGG.....UGGU
#=GR X81811.1/1-1817                                                                 PP ************.*****.***********************.********************************************************************************************************.******************8.688************.*******.....****
X04971.1/1-1795                                                                         UACGAUAAAUCA.AAAUG.UUUGGGCUCCUGGGGGAGUAUGG.UCGCAAGGCUGAAACUUAAAGAAAUUGACGGAAGGGCACCACCAGGGGUGGAGCCUGCGGCUUAAUUUGACUCAACACGGGGAAACUCACCAGGUCCAGACACG.AUGAGGAUUGACAGAUUGAGAGCUCUUUCUUGAUU.UCGUGGG.....UGGU
#=GR X04971.1/1-1795                                                                 PP ************.*****.***********************.********************************************************************************************************.***********************************.*******.....****
U33180.1/1-1792                                                                         UGUGAGAAAUCA.AAGUU.UUUGGGUUCCGGGGGGAGUAUGG.UCGCAAGGCUGAAACUUAAAGGAAUUGACGGAAGGGCACCACCAGGAGUGGAGCCUGCGGCUUAAUUUGACUCAACACGGGAAAACUUACCAGGUCCGGACAUA.GUAAGGAUUGACAGAUUGAGAGCUCUUUCUUGAUU.CUAUGGG.....UGGU
#=GR U33180.1/1-1792                                                                 PP ************.*****.***********************.********************************************************************************************************.***********************************.*******.....****
M54937.1/1-1901                                                                         UUUGAGAAAUCA.AAGUU.UUUGGGUUCUGGGGGGAGUAUGG.UCGCAAGGCUGAAACUUAAAGGAAUUGACGGAAGGGCACCACCAGGUGUGGAGCCUGCGGCUUAAUUUGACUCAACACGGGGAAACUCACCAGGUCCAGACAUG.GUAAGGAUUGACAGAUUGAAAGCUCUUUCUUGAUU.CUAUGGG.....UGGU
#=GR M54937.1/1-1901                                                                 PP ************.*****.***********************.********************************************************************************************************.***********************************.*******.....****
X53485.1/1-1771                                                                         UAUGAGAAAUCA.AAGUC.UUUGGGUUCUGGGGGGAGUAUGG.UCGCAAGGCUGAAACUUAAAGGAAUUGACGGAAGGGCACCACCAGGAGUGGAGCUUGCGGCUCAAUUUGACUCAACACGGGAAAACUUACCAGGUCCAGACAUA.GUGAGGAUUGACAGAUUGAUAGCUCUUUCUUGAUU.CUAUGGG.....UGGU
#=GR X53485.1/1-1771                                                                 PP ************.*****.***********************.********************************************************************************************************.***********************************.*******.....****
X85395.1/1-1798                                                                         UAUGAGAAAUCA.AAGUC.UUUGGGUUCCGGGGGGAGUAUGG.UCGCAAGGCUGAAACUUAAAGAAAUUGACGGAAGGGCACCACCAGGAGUGGAACCUGCGGCUUAAUUUGACUCAACACGGGAAAACUUACCAGGUCCAGACAUA.GUGAGGAUUGACAGAUUGAGAGUUCUUUCUUGAUU.CUAUGGG.....UGGU
#=GR X85395.1/1-1798                                                                 PP ************.*****.***********************.********************************************************************************************************.***********************************.*******.....****
AF026045.1/1-1764                                                                       UCCGGGAAACCA.AAGUG.UUUGCUUUCUGGGGGGAGUAUGG.UCGCAAGGCUGAAACUUAAAGGAAUUGACGGAAGGGCAUCACCGGGUGUGGAGCCUGCGGCUUAAUUUGACUCAACACGGGAAAACUUACCAGGUCCGGACAUA.GUGAGGAUUGACAGAUUGAGAGCUCUUUCUUGAUU.CUAUGGU.....UGGU
#=GR AF026045.1/1-1764                                                               PP ************.*****.***********************.********************************************************************************************************.***********************************.*******.....****
D29950.1/1-1830                                                                         UAUGAGAAAUCA.AAGUU.UUUGGGUUCCGGGGGGAGUAUGG.UCGCAAGGCUGAAACUUAAAGGAAUUGACGGAAGGGCACCACCAGGAGUGGAGCCUGCGGCUCAAUUCGACUCAACACGGGAAAACUCACCAGGUCCAGACAUA.GUGAGGAUUGACAGAUUGAGAGCUCUUUCUUGAUU.CUAUGGG.....UGGU
#=GR D29950.1/1-1830                                                                 PP ************.*****.***********************.********************************************************************************************************.***********************************.*******.....****
AF026048.1/1-1769                                                                       UCCGGGAAACCA.AAGUG.UUUGCUUUCUGGGGGGAGUAUGG.UCGCAAGGCUGAAACUUAAAGGAAUUGACGGAAGGGCAUCACCGGGUGUGGAGCCUGCGGCUUAAUUUGACUCAACACGGGAAAACUUACCAGGUCCGGACAUA.GUGAGGAUUGACAGAUUGAGAGCUCUUUCUUGAUU.CUAUGGU.....UGGU
#=GR AF026048.1/1-1769                                                               PP ************.*****.***********************.********************************************************************************************************.***********************************.*******.....****
X77703.1/1-1790                                                                         UAUGAGAAAUCAcAAGUC.UUUGGGUUCCGGGGGGAGUGUGG.UCGCAAGGCUGAAACUUAAAGAAAUUGACGGAAGGGCACCACCAGGAGUGGAGCCUGCGGCUUAAUUUGACUCAACACGGGAAAACUUACCAGGUCCAGACAUA.GUGAGGAUUGACAGAUUGAGAGCUCUUUCUUGAUU.CUAUGGG.....UGGU
#=GR X77703.1/1-1790                                                                 PP ************9*****.***********************.********************************************************************************************************.***********************************.*******.....****
U09621.1/1-1770                                                                         UUCGGGAAACCA.AAGUG.UUUGCUUUCUGGGGGGAGUAUGG.UCGCAAGGCUGAAACUUAAAGGAAUUGACGGGAGGGCAUCACCGGGUGUGGAGCCUGCGGCUUAAUUUGACUCAACACGGGGAAACUUACCAGGUCCGGACAUA.GUGAGGAUUGACAGAUUGAGAGCUCUUUCUUGAUU.CUAUGGU.....UGGU
#=GR U09621.1/1-1770                                                                 PP ************.*****.***********************.********************************************************************************************************.***********************************.*******.....****
X85400.2/1-1799                                                                         UAUGAGAAAUCA.AAGUC.UUUGGGUUCCGGGGGGAGUAUGG.UCGCAAGGCUGAAACUUAAAGAAAUUGACGGAAGGGCACCACCAGGAGUGGAACCUGCGGCUUAAUUUGACUCAACACGGGAAAACUUACCAGGUCCAGACAUA.GUGAGGAUUGACAGAUUGAGAGCUCUUUCUUGAUU.CUAUGGG.....UGGU
#=GR X85400.2/1-1799                                                                 PP ************.*****.***********************.********************************************************************************************************.***********************************.*******.....****
AF019071.1/72-1972                                                                      UGUGAGAAAUCAuAAGUC.UUUGGGUUCCGGGGGGAGUAUGG.UCGCAAGGCUGAAACUUAAAGGAAUUGACGGAAGGGCACCACCAGGAGUGGAGCCUGCGGCUUAAUUUGACUCAACACGGGGAAACUUACCAGGUCCGGACAUA.GUAAGGAUUGACAGAUUGAUAGCUCUUUCUUGAUU.CUAUGGG.....UGGU
#=GR AF019071.1/72-1972                                                              PP ************99****.***********************.********************************************************************************************************.***********************************.*******.....****
AF164131.1/1-1772                                                                       UAUGAGAAAUCA.AAGUC.UUUGGGUUCUGGGGGGAGUAUGG.UCGCAAGGCUGAAACUUAAAGGAAUUGACGGAAGGGCACCACCAGGAGUGGAGCUUGCGGCUCAAUUUGACUCAACACGGGAAAACUUACCAGGUCCAGACAUA.GUGAGGAUUGACAGAUUGAUAGCUCUUUCUUGAUU.CUAUGGG.....UGGU
#=GR AF164131.1/1-1772                                                               PP ************.*****.***********************.********************************************************************************************************.***********************************.*******.....****
L26182.1/2-1764                                                                         UUCGGGAAACCA.AAGUG.UUUGCUUUCUGGGGGGAGUAUGG.UCGCAAGGCUGAAACUUAAAGGAAUUGACGGAAGGGCAUCACCGGGUGUGGAGCCUGCGGCUUAAUUUGACUCAACACGGGGAAACUUACCAGGUCCGGACAUA.GUGAGGAUUGACAGAUUGAGAGCUCUUUCUUGAUU.CUAUGGU.....UGGU
#=GR L26182.1/2-1764                                                                 PP ************.*****.***********************.********************************************************************************************************.***********************************.*******.....****
SSU_rRNA_eukarya.dvex114581.+.1497.3234.[CEL,NA].[Metazoa,Default].RF01960.rRNA         UCUGAGAAAUCAcAAGUC.UUUGAGUUCCGGGGGAAGUAUGG.UUGCAAAGCUGAAACUUGAAGGAAUUGACGGAAGGGCACCACCAGGAGUGGAGCCUGCGGCUUAAUUUGACUCAACGCGGAAAACCUUACGAGGAUAAGACAAG.CGAAGGAUUGACAGAUUGAAAGCUCUUUCUCGAUU.UAGCGGA.....UGGU
#=GR SSU_rRNA_eukarya.dvex114581.+.1497.3234.[CEL,NA].[Metazoa,Default].RF01960.rRNA PP ************99****.***********************.*****************************************************************************************************988.899********************************.7777***.....****
#=GC SS_cons                                                                            ,,,<<____>>,.,,))).----)))]]]],<<<------<<.<<____>>>>---->>>,,,,,,,,{{{{{-{{{{{{{--{{,,{{{{{{{{{{{{{{{{{,,,,<<<<________>>>>,,,,,,,,{{{{{{{,,,,<<<<.<--------<<<<<<________>>>>>>------.>>>>>,,.....,[[-
#=GC RF                                                                                 UauGaGAAAuCA.AAGuc.UUUGGGuUCuGGggGGAGUAUgG.cCGCAAGgCuGAAACuuAAAGGAAUuGACgGAAGGGCAcCACCAGGaguGgaGCauGCGGCUUAAuuuGACUCAACACgggaAAACUuACCaGguCCAGACAua.GUaAGGAUUGAcAGaUUGAgAGCuCUuUCUUGAUU.CuaUGGg.....UgGU

AF026042.1/15-1915                                                                      GGUGCAUGGCCGUUCUUAGUUGGUGGAGUGAUUUGUCUGGUUAAUUCCGUUA.ACGAGCGAGACCUGGGCGUGCUAACUA.GGGGCUGUUACACAUGuuuguguagcucagaagcaauagagguuuuuucuuuucuuuucuuuucuuucuuuuuuuccuuugagcaauugaagggggagagguuugaaaaaggaauggaa
#=GR AF026042.1/15-1915                                                              PP ****************************************************.***************************.******9999998554678****************************************************************************************************
U09618.1/1-1770                                                                         GGUGCAUGGCCGUUCUUAGUUGGUGGAGUGAUCUGUCUGGUUAAUUCCGUUA.ACGAGCGAGACCUGGGCGUGCUAGCUA.GGCGCUACUACCACUAu......................................................................................................
#=GR U09618.1/1-1770                                                                 PP ****************************************************.***************************.***********995554......................................................................................................
Z14139.1/2-1765                                                                         GGUGCAUGGCCGUUCUUAGUUGGUGGAGUGAUUUGUCUGGUUAAUUCCGUUA.ACGAGCGAGACCUGGGCGUGCUAGCUA.GGGCGGGCUAUCGCU-.......................................................................................................
#=GR Z14139.1/2-1765                                                                 PP ****************************************************.***************************.******999999755........................................................................................................
AF113427.1/1-1728                                                                       GGUGCAUGGCCGUUCUUAGUUCGUGGAGUGAUUUGUCUGGUUAAUUCCGAUA.ACGAACGAGACCUUAUUCUGCUAAAUA.GGCAGGUCAACUUUUUaguuga.................................................................................................
[truncated: 189,420 more chars]
