# Supplementary material for: Automated detection of ncRNAs in the draft genome sequence of a colonial tunicate: the carpet sea squirt Didemnum vexillum
Source: BMC Genomics. 2016 Aug 30;17(1):691. doi: 10.1186/s12864-016-2934-5 (PMC5006418; doi:10.1186/s12864-016-2934-5)
Supplement: Additional file 3 — Parseable stockholm alignments files of ncRNA candidates on D. vexillum. (GZ 3403 kb) [file 12864_2016_2934_MOESM3_ESM.tar › SupplementalFiles3/RF00068.sto]

# STOCKHOLM 1.0
#=GF AU Infernal 1.1

Z35416.1/1-94/Gallus.gallus.9031                                    -CUAUGUGAUGAUACCCCAAUGUCUGACCACUCCGUAGUAGGUCCAUGGUGUGUAAAUGAUGGACUgCGUAGUUUCAAGACGGGACUGA.UGGCAG-
#=GR Z35416.1/1-94/Gallus.gallus.9031                            PP .****************************************************************************************.******.
Z35311.1/728-821/Mus.musculus.10090                                 GCC-AAUGAUGACACCACACUAACUGAGCAGUUAGUAGUUGGUCCUUUGAUUGCAUGUGAUGUAAU.CAUUGUUUCAAGACGGGACUGA.AGGCGGC
#=GR Z35311.1/728-821/Mus.musculus.10090                         PP ***.**************************************************************.**********************.*******
S62079.1/541-624/Drosophila.melanogaster.7227                       UCUAUAUGAUGUUAACAGCUUGU------AAUGAUUA-----UGCAUUGUGAUUAUUCAAGUUUAU.-UUUGUUUCAAGACGGGACUGAcUAUAUUA
#=GR S62079.1/541-624/Drosophila.melanogaster.7227               PP ***********************......********.....************************..*****************************
D10737.1/4698-4793/Gallus.gallus.9031                               GCUAUGUGAUGAUACCCCAAUGUCUGACCACUCCGUAGUAGGUCCAUGGUGUGUAAAUGAUGGACUgCGUAGUUUCAAGACGGGACUGA.UGGCAGC
#=GR D10737.1/4698-4793/Gallus.gallus.9031                       PP *****************************************************************************************.*******
Z35312.1/944-1038/Homo.sapiens.9606                                 GCUGAAUGAUGAUAUCCCACUAACUGAGCAGUCAGUAGUUGGUCCUUUGGUUGCAUAUGAUGCGAU.AAUUGUUUCAAGACGGGACUGA.UGGCAGC
#=GR Z35312.1/944-1038/Homo.sapiens.9606                         PP ******************************************************************.**********************.*******
SNORD21.dvex835170.-.377.466.[CEL].[Metazoa].RF00068.snoRNA         CGAAAGAAAUGACAAAUUACUAACUGGUCAGUAGUUAGAUACACCAUGUUGAUCAAGUGAUU----.-CUUCUUUCAAUAAAGGAGUGA.UACAAGC
#=GR SNORD21.dvex835170.-.377.466.[CEL].[Metazoa].RF00068.snoRNA PP ***************************************99999999999999988888765......66779****************.*******
#=GC SS_cons                                                        <<<<______________________________________________________________.______________________.>>>>:::
#=GC RF                                                             gccauaUGAUGAUAcCacAaUguCUGAgCAaUcagUAGUuGGUcCaUuGugUguAuaUGAuguaaU.caUuGUUUCAAGACGGGACUGA.uggcagc
//
