# Supplementary material for: Automated detection of ncRNAs in the draft genome sequence of a colonial tunicate: the carpet sea squirt Didemnum vexillum
Source: BMC Genomics. 2016 Aug 30;17(1):691. doi: 10.1186/s12864-016-2934-5 (PMC5006418; doi:10.1186/s12864-016-2934-5)
Supplement: Additional file 3 — Parseable stockholm alignments files of ncRNA candidates on D. vexillum. (GZ 3403 kb) [file 12864_2016_2934_MOESM3_ESM.tar › SupplementalFiles3/RF00100.sto]

# STOCKHOLM 1.0
#=GF AU Infernal 1.1

K02909.1/1-330                                               GGAUGUGA.GG.C-GAUCUGG.....CUGCGACAUCUG.UCACC..CUAUUGAUCGCCAGGGUUGAU....UCGGCU.GAUCUGGCUGGCUAGGCGGGU.GUCCCCU..UCCUCCCUCACCGCUCCAUGUGCGUCCCUCCCGAAGCUGCGC.......GCUCGG.UCGAAGAGGAC.GACCUUCCCCGA.aUAG.AGGA.
#=GR K02909.1/1-330                                       PP ********.99.7.*******.....************.*****..*********************....******.*********************.*******..******************************************.......******.***********.************.****.****.
AM773430.1/1-329                                             GGAUGUGA.GG.GCGAUCUGG.....CUGCGACAUCUG.UCACC..CCAUUGAUCGCCAGGGUUGAU....UCGGCU.GAUCUGGCUGGCUAGGCGGGU.GUCCCCU..UCCUCCCUCACCGCUCCAUGUGCGUCCCUCCCGAAGCUGCGC.......GCUCGG.UCGAAGAGGAC.GACCUUCCCCGA..UAG.AGAC.
#=GR AM773430.1/1-329                                     PP ********.**.*********.....************.*****..*********************....******.*********************.*******..******************************************.......******.***********.************..***.****.
AM773434.1/1-304                                             --------.--.--------G.....GUUUGGCAUCAC.--CCCguCCAUAGAUCGCCCCCGUAGUGuguuUCGGCC.GAUCUGGCUGGUUC-CGUGUU.GCCUCC-..GCCACAUCCGCAUCUCUUCCACCGGCUCUCCCGACGCCUCGC.......GCUCGG.UCGAGAGUCUA.CCUCCUCCCCGA..--G.UCAAc
#=GR AM773434.1/1-304                                     PP ....................6.....666797777765...588******************998877788******.***********965.467777.777776...344467778899999999999*********************.......******.****9888888.888889999999....*.99999
AAWR02010297.1/23760-24090                                   GGAUGUGA.GG.GCGAUCUGG.....CUGCGACAUCUG.UCACC..CCAUUGAUCGCCAGGGUUGAU....UCGGCU.GAUCUGGCUGGCUAGGCGGGU.GUCCCCU..UCCUCCCUCACCGCUCCAUGUGCGUCCCUCCCGAAGCUGCGC.......GCUCGG.UCGAAGAGGAC.GACCUUCCCCGA..UAG.AGGA.
#=GR AAWR02010297.1/23760-24090                           PP ********.**.*********.....************.*****..*********************....******.*********************.*******..******************************************.......******.***********.************..***.****.
ABDC01305949.1/10171-10507                                   GGAUGUGA.GG.GCGAUCUGG.....CUGCGACAUCUG.UCACC..CCAUUGAUCGCCAGGGUUGAU....UCGGCU.GAUCUGGCUGGCUAGGCGGGU.GUCCCCU..UCCUCCCUCACCGCUCCAUGUGCGUCCCUCCCGAAGCUGCGC.......GCUCGG.UCGAAGAGGAC.GACCUUCCCCGC..UAG.AGGA.
#=GR ABDC01305949.1/10171-10507                           PP ********.**.*********.....************.*****..*********************....******.*********************.*******..******************************************.......******.***********.************..***.****.
AC188405.3/136382-136062                                     AAACGUGA.GG.ACAAUCUGG.....CUGUGACAUCCA.UCACC..CCACUGAUCUCCAGCGUUGAU....UCAGCU.GAUC-AGUGGGCUGAGCAGGU.GUCCCCU..UUCUCCCUCACCAUUCCAUGUGCGUUCCUCCCAGAACUGCAC.......ACCUGG.UCAAAGAGGAA.GGCCUUUCCUGA..UAA.AGGA.
#=GR AC188405.3/136382-136062                             PP ********.**.*********.....************.*****..*********************....******.****.9***************.*******..******************************************.......******.***********.************..***.***7.
AM773431.1/1-311                                             GGAUGUGA.GG.GCGAUCUGG.....CUGCGACAUCUG.UCACC..CCAUUGAUCGCUAGGGUUGAU....UCGGCU.GAUCUGGCUGGCUAGGCGGGU.GUCCCCU..UCCUCCCUC--CGUUCCAUGUGUGUCCCUCCCGAAGCCCCGC.......GCUCGG.UGCUAGUGGAC.GUAU-CCCGGCG..--G.ACGA.
#=GR AM773431.1/1-311                                     PP ********.**.*********.....************.*****..*********************....******.*********************.*******..********6..999****************************.......******.******99988.7654.5665777....9.****.
AM773436.1/1-322                                             GGAUGUGC.CGgGCGAUUUGG.....CAGCGACACCUUcUCACCauCCAUUGAUCGCUAGGGCAAGU....UCGGCU.GAUCUGGCUGCAUAGAUCGGU.GUCCCC-..UCAU-CGGCGCUCAUCCGUGUUCGUCCCUCCCGAUGCUCUGC.......GCUCGG.UGGCAGCGGAC.UCCGACCCCCGA..--G.GGACc
#=GR AM773436.1/1-322                                     PP ********.***9********.....***********99***999**********************....******.********9999*********.***999...9***.*************************************.......******.***********.************....7.66666
BAAF04042483.1/6479-6795                                     GGAUGUGA.GG.GCGAUCUGG.....CUGCGACAUCUG.UCACC..CCAUUGAUCGCUAGGGUUGAU....UCGGCU.GAUCUGGCUGGCUAGGCGGGU.GUCCCCU..UCCUCCCUCACCGGUCCAUGAGAGUCCCUCCCGAAGCUCUGC.......GCUCGG.UGGCAGCGGAC.GGUG-UCCCCCA..--G.CGGU.
#=GR BAAF04042483.1/6479-6795                             PP ********.**.*********.....************.*****..*********************....******.*********************.*******..******************************************.......******.***********.**99.*******....*.***9.
AAIY01588576.1/908-1238                                      GGAUGUGA.GG.GCGAUCUGG.....CUGCGACAUCUG.UCACC..CCAUUGAUCGCCAGGGUUGAU....UCGGCU.GAUCUGGCUGGCUAGGCGGGU.GUCCCCU..UCCUCCCUCACCGCUCCAUGUGCGUCCCUCCCGAAGCUGCGC.......GCUCGG.UUGAAGAGGAC.GACCUUCCCCGA..UAGaAGGA.
#=GR AAIY01588576.1/908-1238                              PP ********.**.*********.....************.*****..*********************....******.*********************.*******..******************************************.......******.***********.************..***77777.
AAQR03066699.1/17270-17600                                   GGAUGUGA.GG.GCGAUCUGG.....CUGCGACAUCUG.UCACC..CCAUUGAUCGCCAGGGUUGAU....UCGGCU.GAUCUGGCUGGCUAGGCGGGU.GUCCCCU..UCCUCCCUCACCGCUCCAUGUGCGUCCCUCCCGAAGCUGCGC.......GCUCGG.UCGAAGAGGAC.GACCUUCCCCGA..UAG.AGGA.
#=GR AAQR03066699.1/17270-17600                           PP ********.**.*********.....************.*****..*********************....******.*********************.*******..******************************************.......******.***********.************..***.****.
AADA01266996.1/7335-7665                                     GGAUGUGA.GG.GCGAUCUGG.....CUGCGACAUCUG.UCACC..CCAUUGAUCGCCAGGGUUGAU....UCGGCU.GAUCUGGCUGGCUAGGCGGGU.GUCCCCU..UCCUCCCUCACCGCUCCAUGUGCGUCCCUCCCGAAGCUGCGC.......GCUCGG.UCGAAGAGGAC.GACCAUCCCCGA..UAG.AGGA.
#=GR AADA01266996.1/7335-7665                             PP ********.**.*********.....************.*****..*********************....******.*********************.*******..******************************************.......******.***********.************..***.****.
AM773429.1/1-314                                             GGAUGUGA.GG.GCGAUCUGG.....CUGCGACAUCUG.UCACC..CCAUUGAUCGCUAGGGUUGAU....UCGGCU.GAUCUGGCUGGCUAGGCGGGU.GUCCCCU..UCCUCCCUCACCGCUCCAUGUGCGUCCCUCCCGAAGCUGUGC.......GCUCGG.UCGAAGAGGAU.GGCUGUCCCCGA..UAG.AGAA.
#=GR AM773429.1/1-314                                     PP ********.**.*********.....************.*****..*********************....******.*********************.*******..******************************************.......******.***********.************..***.****.
AC147455.3/128369-128676                                     GGAUGUGA.GG.GCGAUCUGG.....CUGCGACAUCUG.UCACC..UCAUUGAUCGCCAGGGUUGAU....UCAGCU.GAUCUAGCUGGCUAGGCAGGU.GUCCCCU..UCCUCCCUCACCACUCUGUACACGUCCCUCCAGAAGCUGUGU.......GCUCAG.UUGAAGAAGAA.GGCUUUC-CCAGaaUAG.AGAU.
#=GR AC147455.3/128369-128676                             PP ********.**.*********.....************.*****..*********************....******.*********************.*******..******************************************.......******.***********.****999.666669***.****.
AM773432.1/1-316                                             GGGUGUGA.GG.GCGAUCUGG.....CUGCGACAUCUG.UCACC..CCAUUGAUCGCUAGGGUUGAU....UCGGCU.GAUCUGGCUGGCUAGGCGGGU.GUCCCCC..UU--CCCUCACAGCUCCAUGUGCGUCCCUCCCGAAGCUCAGC.......GCUCGG.UCGCAGAGGAU.G---ACCCCCUA..--G.AAGA.
#=GR AM773432.1/1-316                                     PP ********.**.*********.....************.*****..*********************....******.*********************.*******..98..**************************************.......******.********996.6...58889999....*.9999.
AAQQ01045895.1/3447-3777                                     GGAUGUGA.GG.GCGAUCUGG.....CUGCGACAUCUG.UCACC..CCAUUGAUCGCCAGGGUUGAU....UCGGCU.GAUCUGGCUGGCUAGGCGGGU.GUCCCCU..UCCUCCCUCACCGCUCCAUGUGCGUCCCUCCCGAAGCUGCGC.......GCUCGG.UCGAAGAGGAC.GACCUUCCCCGA..UAG.AGGA.
#=GR AAQQ01045895.1/3447-3777                             PP ********.**.*********.....************.*****..*********************....******.*********************.*******..******************************************.......******.***********.************..***.****.
X05490.1/245-574                                             GGAUGUGA.GG.C-GAUCUGG.....CUGCGACAUCUG.UCACC..CCAUUGAUCGCCAGGGUUGAU....UCGGCU.GAUCUGGCUGGCUAGGCGGGU.GUCCCCU..UCCUCCCUCACCGCUCCAUGUGCGUCCCUCCCGAAGCUGCGC.......GCUCGG.UCGAAGAGGAC.GACCAUCCCCGA..UAG.AGGA.
#=GR X05490.1/245-574                                     PP ********.99.7.*******.....************.*****..*********************....******.*********************.*******..******************************************.......******.***********.************..***.****.
AC129097.27/184193-183893                                    GGAUGUGA.GG.GUGAUCUGG.....CUGCCACAUCUG.UCACC..CCAUUGAUCACCAGGGUUGAU....UCGGCU.GAUCUGGCUGACUGGGCGGGU.AUCCCCU..UCCUCCCUCACUGCUCCGUGUGUGUCCCUCCAGAAGCUGUGC.......GCUCAG.UGGAAGAGGAU.GACCAUCCCCGA..UAG.AGGA.
#=GR AC129097.27/184193-183893                            PP ********.**.*********.....************.*****..*********************....******.*********************.*******..******************************************.......******.***********.************..***.****.
AB179256.1/1-294                                             GGAUGUGA.GG.GCGAUCUGG.....CUGCGACAUCUG.UCACC..CCAUUGAUCGCCAGGGUUGAU....UCGGCU.GAUCUGGCUGGCUAGGCGGGU.GUCCCCU..UCCUCCCUCACCGCUCCAUGUGCGUCCCUCCCGAAGCUGCGC.......GCUCGG.-----------.-UCUU-------..CGG.UCAA.
#=GR AB179256.1/1-294                                     PP ********.**.*********.....************.*****..*********************....******.*********************.*******..******************************************.......******..............2333.........446.7777.
AAFC03074072.1/524-194                                       GGAUGUGA.GG.GCGAUCUGG.....UUGCGACAUCUG.UCACC..CCAUUGAUCGCCAGGGUUGAU....UCGGCU.GAUCUGGCUGGCUAGGCGGGU.GUCCCCU..UCCUCCCUCACCGCUCCAUGUGCGUCCCUCCCGAAGCUGCGC.......GCUCGG.UCGAAGAGGAC.GACCAUCCCCGC..UAG.AGGA.
#=GR AAFC03074072.1/524-194                               PP ********.**.*********.....************.*****..*********************....******.*********************.*******..******************************************.......******.***********.************..***.****.
AANG01281180.1/2213-2543                                     GGAUGUGA.GG.GCGAUCUGG.....CUGCGACAUCUG.UCACC..CCAUUGAUCGCCAGGGUUGAU....UCGGCU.GAUCUGGCUGGCUAGGCGGGU.GUCCCCU..UCCUCCCUCACCGCUCCAUGUGCGUCCCUCCCGAAGCUGCGC.......GCUCGG.UCGAAGAGGAC.GACCUUCCCCGA..UAG.AGGA.
#=GR AANG01281180.1/2213-2543                             PP ********.**.*********.....************.*****..*********************....******.*********************.*******..******************************************.......******.***********.************..***.****.
CAAE01015006.1/595427-595745                                 GGAUGUGA.GG.GCGAUCUGG.....CUGCGACAUCUG.UCACC..CCAUUGAUCGCUAGGGUUGAU....UCGGCU.GAUCUGGCUGGCUAGGCGGGU.GUCCCCU..UCCUCCCUCACCGGUCCAUGUGUGUCCCUCCCGAAGCUCCGC.......GCUCGG.UGGAAGAGGAC.GAGG-UCCUCGC..-GG.CGGA.
#=GR CAAE01015006.1/595427-595745                         PP ********.**.*********.....************.*****..*********************....******.*********************.*******..******************************************.......******.***********.9999.7776655...25.6666.
AAFR03002426.1/49563-49241                                   GGAUGUGA.GG.GCGAUCUGG.....CUGCGACAUCUG.UCACC..CCAUUGAUCGCCAGGGUUGAU....UCGGCU.GAUCUGGCUGGCUAGGCGGGU.GUCCCCU..UCCUCCCUCACCGCUCCAUGUGCGUCCCUCCCGAAGCUGCGC.......GCUCGG.UCGAAGAGGAC.GACCUUCCCCGA..UAG.AGGC.
#=GR AAFR03002426.1/49563-49241                           PP ********.**.*********.....************.*****..*********************....******.*********************.*******..******************************************.......******.***********.************..***.****.
X04992.1/244-574                                             GGAUGUGA.GG.GCGAUCUGG.....CUGCGACAUCUG.UCACC..CCAUUGAUCGCCAGGGUUGAU....UCGGCU.GAUCUGGCUGGCUAGGCGGGU.GUCCCCU..UCCUCCCUCACCGCUCCAUGUGCGUCCCUCCCGAAGCUGCGC.......GCUCGG.UCGAAGAGGAC.GACCAUCCCCGA..UAG.AGGA.
#=GR X04992.1/244-574                                     PP ********.**.*********.....************.*****..*********************....******.*********************.*******..******************************************.......******.***********.************..***.****.
AANU01242908.1/30859-31189                                   GGAUGUGA.GG.GCGAUCUGG.....CUGCGACAUCUG.UCACC..CCAUUGAUCGCCAGGGUUGAU....UCGGCU.GAUCUGGCUGGCUAGGCGGGU.GUCCCCU..UCCUCCCUCACCGCUCCAUGUGCGUCCCUCCCGAAGCUGCGC.......GCUCGG.UCGAAGAGGAC.GACCAUCCCCGC..UAG.AGGA.
#=GR AANU01242908.1/30859-31189                           PP ********.**.*********.....************.*****..*********************....******.*********************.*******..******************************************.......******.***********.************..***.****.
CU104670.1/27701-28003                                       GGAUGUGA.GG.GUGAUCUGG.....CUAUGACAUCUG.UCACC..CCAGUGAUUGCCACUAUUGAU....UCUGCU.GAUCUAGCUGGCUAGGU-GGU.GUCCCCU..UCCUCCCUCACCACUCCAUGUGCAUCCCUCCUGAAGCUGUGU.......GCUCAG.UUGAAGAGGAG.GACCAUCCCCAA..UAG.AGGA.
#=GR CU104670.1/27701-28003                               PP ********.**.*********.....************.*****..*********************....******.****************9.99*.*******..******************************************.......******.***********.************..***.****.
AANN01178127.1/1580-1911                                     GGAUGUGA.GG.GCGAUCUGG.....CUGCGACAUCUG.UCACC..CCAUUGAUCGCCAGGGUUGAU....UCGGCU.GAUCUGGCUGGCUAGGCGGGU.GUCCCCU..UCCUCCCUCACCGCUCCAUGUGCGUCCCUCCCGAAGCUGCGC.......GCUCGG.UCGAAGAGGAC.GGCCUUCCCCGA.aUAG.AGAC.
#=GR AANN01178127.1/1580-1911                             PP ********.**.*********.....************.*****..*********************....******.*********************.*******..******************************************.......******.***********.************.****.****.
AC200272.4/46787-47106                                       GGAUGUGA.GG.GCGAUCUGG.....CUGUGACAUCUA.UCACC..UCCUUGAUCACCACGGCUGAU....UUGGCU.-AUCUGGCUGGCCAGGCGGGU.GUCCCCU..UCCUCCCUCACUACUCCACGUGUGUCCCUCCCGAAGAUGUGC.......GCUCAG.UUGAAGAAGAU.GACUAUCUCCCA..UAG.ACGA.
#=GR AC200272.4/46787-47106                               PP ********.**.*********.....************.*****..*********************....*****9..********************.*******..******************************************.......******.***********.************..***.****.
AAGW02018299.1/84405-84735                                   GGAUGUGA.GG.GCGAUCUGG.....CUGCGACAUCUG.UCACC..CCAUUGAUCGCCAGGGUUGAU....UCGGCU.GAUCUGGCUGGCUAGGCGGGU.GUCCCCU..UCCUCCCUCACCGCUCCAUGUGCGUCCCUCCCGAAGCUGCGC.......GCUCGG.UCGAAGAGGAC.GACCAUCCCCGC..UAG.AGGA.
#=GR AAGW02018299.1/84405-84735                           PP ********.**.*********.....************.*****..*********************....******.*********************.*******..******************************************.......******.***********.************..***.****.
AAYZ01141529.1/1312-1642                                     GGAUGUGA.GG.GCGAUCUGG.....CUGCGACAUCUG.UCACC..CCAUUGAUCGCCAGGGUUGAU....UCGGCU.GAUCUGGCUGGCUAGGCGGGU.GUCCCCU..UCCUCCCUCACCGCUCCAUGUGCGUCCCUCCCGAAGCUGCGC.......GCUCGG.UCGAAGAGGAC.GACCAUCCCCGC..UAG.AGGA.
#=GR AAYZ01141529.1/1312-1642                             PP ********.**.*********.....************.*****..*********************....******.*********************.*******..******************************************.......******.***********.************..***.****.
AM773435.1/1-303                                             GAGCGUGU.GU.CAG------.....----GAGACA--.CGUCU.gACAUUGAUCGCUAUGAUCUUA...uACGGCUuGAUCUGUCUAGAU-UGGUUGU.UUCC---..----ACCACACCAUUCCGAUAGUUGAGCUCCCGCUGCACCCCcggggacGCACGG.UCGAGCUCUGUuCAAAAUUGCUGG..UCGuAGAG.
#=GR AM773435.1/1-303                                     PP ********.*9.987...............*****9...777**.***************9986655...59****99***********55.6889***.****.........99*******************************999999************.***998776651466778889999..66666666.
AALT01379588.1/2052-2383                                     GGAUGUGA.GG.GCGAUCUGG.....CUGCGACAUCUG.UCACC..CCAUUGAUCGCCAGGGUUGAU....UCGGCU.GAUCUGGCUGGCUAGGCGGGU.GUCCCCU..UCCUCCCUCACCGCUCCAUGUGCGUCCCUCCCGAAGCUGCGC.......GCUCGG.UCGAAGAGGAC.GGCCUUCCCCGA.aUAG.AGAC.
#=GR AALT01379588.1/2052-2383                             PP ********.**.*********.....************.*****..*********************....******.*********************.*******..******************************************.......******.***********.************.****.****.
AAGU03002674.1/25068-24736                                   GGAUGUGA.GG.GCGAUCUGG.....CUGCGACAUCUG.UCACC..CCAUUGAUCGCCAGGGUUGAU....UCGGCU.GAUCUGGCUGGCUAGGCGGGU.GUCCCCU..UCCUCCCUCACCGCUCCAUGUGCGUCCCUCCCGAAGCUGCGC.......GCUCGG.UCGAAGAGGAC.GACCUUCCCCGA..UAG.AGGA.
#=GR AAGU03002674.1/25068-24736                           PP ********.**.*********.....************.*****..*********************....******.*********************.*******..******************************************.......******.***********.************..***.****.
AJ890104.1/1-319                                             GGAUGUGA.GG.GCGAUCUGG.....CUGCGACAUCUG.UCACC..CCAUUGAUCGCUAGGGUUGAU....UCGGCU.GAUCUGGCUGGCUAGGCGGGU.GUCCCCU..UCCUCCCUCACCGGUCCAUGUGUGUCCCUCCCGAAGCUCCGC.......GCUCGG.UGGAAGAGGAC.GAGG-UCCUCGC..-GG.CGGA.
#=GR AJ890104.1/1-319                                     PP ********.**.*********.....************.*****..*********************....******.*********************.*******..******************************************.......******.***********.*999.7776655...26.6666.
AC196701.9/116655-116349                                     AGAUAUGA.GG.GCGAUCUGA.....CUGUGACAUCUG.UCACU..CUAUUGAUCACCAGGGUUGAU....UCGGCU.GAUCUAGCUAGCUAGGCAGGA.GUCCCCU..UCCUCCCUCACCACUCCAUGUGCUUCCCUCUUGAAGCUGUGC.......ACUCGG.-----------.----U-------..--G.AAAG.
#=GR AC196701.9/116655-116349                             PP ********.**.*********.....************.*****..*********************....******.*********************.*******..******************************************.......******.................4...........9.9999.
AAPE02026038.1/9966-10297                                    GGAUGUGA.GG.GCGAUCUGG.....CUGCGACAUCUG.UCACC..CCAUUGAUCGCCAGGGUUGAU....UCGGCU.GAUCUGGCUGGCUAGGCGGGU.GUCCCCC..UCCUCCCUCACCGAUCCAUGUGCGUCCCUCCCGAAGCUGCGC.......GCUCGG.UCGAAGAGGAC.GACCUUCCCCCC.c--G.AGGAg
#=GR AAPE02026038.1/9966-10297                            PP ********.**.*********.....************.*****..*********************....******.*********************.*******..******************************************.......******.***********.****99997665.3..5.55552
M63671.1/163-493                                             GGAUGUGA.GG.GCGAUCUGG.....CUGCGACAUCUG.UCACC..CCAUUGAUCGCCAGGGUUGAU....UCGGCU.GAUCUGGCUGGCUAGGCGGGU.GUCCCCU..UCCUCCCUCACCGCUCCAUGUGCGUCCCUCCCGAAGCUGCGC.......GCUCGG.UCGAAGAGGAC.GACCUUCCCCGA.aUAG.AGGA.
#=GR M63671.1/163-493                                     PP ********.**.*********.....************.*****..*********************....******.*********************.*******..******************************************.......******.***********.************.****.****.
X04236.1/1-328                                               NGAUGUGA.GG.GCGAUCUGG.....CUGCGACAUCUG.UCACC..CCAUUGAUCGCCAGGGUUGAU....UCGGCU.GAUCUGGCUGGCUAGGC-GGU.GUCCCCU..UCCUCCCUCACCGCUCCAUGUGCGUCCCUCCCGAAGCUGCGC.......GCUCGG.UCGAAGAGGAC.GACCAUCCCCGA..UAG.AGGA.
#=GR X04236.1/1-328                                       PP ********.**.*********.....************.*****..*********************....******.*****************.99*.*******..******************************************.......******.***********.************..***.****.
AAWZ02020286.1/110315-110000                                 GGAUGUGA.GG.GUGAUCUGG.....CUGCGACAUCUG.UCACC..CCAUUGAUCGCCAGGGUUAAU....UUGGCU.GAUCUGGCUGGCUAGGCGGGU.GUCCCCU..UCCUCCCUCACCGCUCCAUGUGCGUCCCUCCCGAAGCUGCAC.......GCUCGG.UGGAAGAGGAU.GACA-UCCCAGG..UAU.AGAA.
#=GR AAWZ02020286.1/110315-110000                         PP ********.**.*********.....************.*****..*********************....******.*********************.*******..******************************************.......******.***********.**98.***9999..***.****.
AACY021333937.1/619-306                                      AGAUAUGA.GA.GCUAUCUGG.....CUGUGACAUCUG.UCACC..CCACUGAUCGCCAGGGUUGAU....UCGGCU.GAUCUGGCUGGCUAGAUGGCU.GUCCCCU..UCCUCCCUCACCCCUCCAUGUGUGUCCCUCCCAAAACUGCAU.......GCUCGU.UCGAAGAGGAC.AACCAUCCCCAA..UAG.AGGA.
#=GR AACY021333937.1/619-306                              PP ********.**.*********.....************.*****..*********************....******.*********************.*******..******************************************.......******.***********.************..***.****.
AM773433.1/1-328                                             GGAUGUGCaGG.UGGAAUUGG.....CCGCGACUCCCA.UCACU.cCCAUUGAUCGCUAGCGCUAGG...aUCGGCU.GAUCUGGUUGGUUAGAUGGGGcGUCCCCCguUC--CCCGCACGGAUCCGCGUCCGGCCUCGCCGAUGCCCCGC.......GCUCGGaUCGACGGCCGA.GAGGCUCACCGC..-AC.GCACc
#=GR AM773433.1/1-328                                     PP ********888.5599*****.....************.***99.9****************98887...7******.********************99******87688..9*************************************.......******99*****99999.999999999995...67.77777
CT737198.8/109814-109510                                     GGAUGUAA.GG.GCGAUCUGG.....CUGUGACAUCUG.UCACC..CCAUUGAUCGCCAGGGUUGAU....CUGGCU.GACCUGGCUGGCUCGGCGGGU.AUCCCCU..UCCUCCCACACUGCUCCAUGUACGUCCCUCCAGAAGCUGCAC.......GCACAG.UCGAAGAGCAU.GACCAUCCCCUA..UAG.AGGA.
#=GR CT737198.8/109814-109510                             PP ********.**.*********.....************.*****..*********************....******.*********************.*******..******************************************.......******.***********.************..***.****.
AAEX03008397.1/4832-5162                                     GGAUGUGA.GG.GCGAUCUGG.....CUGCGACAUCUG.UCACC..CCAUUGAUCGCCAGGGUUGAU....UCGGCU.GAUCUGGCUGGCUAGGCGGGU.GUCCCCU..UCCUCCCUCACCGCUCCAUGUGCGUCCCUCCCGAAGCUGCGC.......GCUCGG.UCGAAGAGGAC.GACCAUCCCCGA..UAG.AGGA.
#=GR AAEX03008397.1/4832-5162                             PP ********.**.*********.....************.*****..*********************....******.*********************.*******..******************************************.......******.***********.************..***.****.
AJ890101.1/1-329                                             GGAUGUGA.GG.GCGAUCUGG.....CUGCGACAUCUG.UCACC..CCAUUGAUCGCCAGGGUUGAU....UCGGCU.GAUCUGGCUGGCUAGGCGGGU.GUCCCCU..UCCUCCCUCACCGCUCCAUGUGCGUCCCUCCCGAAGCUGCGC.......GCUCGG.UCGAAGAGGAC.GACCUUCCCCGA..UAG.AGAC.
#=GR AJ890101.1/1-329                                     PP ********.**.*********.....************.*****..*********************....******.*********************.*******..******************************************.......******.***********.************..***.****.
AANH01005129.1/138410-138730                                 GGAUGUGA.GG.GCGAUCUGG.....CUGCGACAUCUG.UCACC..CCAUUGAUCGCUAGGUUUGAU...uUCGGCU.GAUCUGGCUGGCUAGGCGGGU.GUCCCCU..UCCUCCCUCACCGCUCCAUGUGUGUCCCUCCCGAAGCCCAGC.......GCUCGG.UGGCAGAGGAC.GAGG-UCCCCCC..CGG.CGGA.
#=GR AANH01005129.1/138410-138730                         PP ********.**.*********.....************.*****..*********************...9******.*********************.*******..******************************************.......******.***********.**99.8888888..889.8888.
7SK.dvex453331.+.94.408.[NA].[Default].RF00100.snRNA         -GACAUGUgCG.UUGGUUCGUcuuccCCCCGUCAUCUG.UUGGG..UAUUUGAUCGCUGAUACGCUG....UAGGCA.GAUCUGCUU---UCGAUAGGU.GAUG--U..UC-UUCGGUA-GAAUUCGUCUGUG-CUCUCCCGAUGCUUCGC.......GCUCGG.UCGAGGGCCGA.AACCU--UCUGA..UAG.CUC-.
#=GR 7SK.dvex453331.+.94.408.[NA].[Default].RF00100.snRNA PP .**99999888.7777654442223366789*******.**755..55578*******888888888....******.****55544...669******.*987..4..55.5688888.6667778888887.5689*************.......******.***99988887.66644..47888..887.433..
#=GC SS_cons                                                 <<<-<<<<.<<.<-<<---<<.....----<<<<<<<<.<<-<<..<<<--<<<<<<<_________....__>>>-.>>>>>>>-->>--->>>>>>>.>>>->>-..>>-->>>>>>>--->>>,,,,,,,((((((<<<<-<<_____.......>>>>>>.<<<----<<<_._____>>>->>>..,,).)))-.
#=GC RF                                                      GGAUGuGa.GG.gcGAUcUGG.....CUGcGACAcCug.uCACC..CCAUUGAUCGCcAGGGUUGAU....UCgGCU.GAUCUGGCUGGCUAGgcaGgU.GUCCCCU..UCCUcCCuCaCcacUCCauGUgcGuCccuCCCGAAGCUgcGC.......GCUCGG.ucGAAGAggaa.gaccauccCCga..UAG.aggA.

K02909.1/1-330                                               .....GG..ACCGG..............UCUUCGGUCAAGGG.UAUACGA..GUAGCUGC.GCUCCCCUGCUAGAACCUCCA...AACAAGCUCUCAAGGUCCA-UU..GUAGGAGA.ACGUAGGGUAGUCA...AG.CUUCCAAGACUCCAGACACAUCCAAAUGAGGCGCUGC.AUGUG.GCAGUCUGCCUU.UCUUU
#=GR K02909.1/1-330                                       PP .....**..*****..............**************.*******..********.*********************...****************998.99..********.**************...**.*************************************.*****.************.*****
AM773430.1/1-329                                             .....GG.uACCGU..............UCAUCGGUCAAGGG.UAUACG-..GUAGCUGC.GCUCCCCUGCUAGAACCUCCA...AACAAG--CUCAAGGUCCAUUU..GUAGGAGA.ACGUAGGGUAGUCA...AG.CUUCCAAGACUGCAGACACAUCCAAGUGAGGCACUGC.AUGUG.GCAGUCUGCCUU.UCUUU
#=GR AM773430.1/1-329                                     PP .....99.788999..............**************.****98...9*******.*********************...******..99************..********.**************...**.*************************************.*****.************.*****
AM773434.1/1-304                                             ccccuGU..GAUUG..............CCGAAAGGUUGGGU.GAAAAGC..GUAGCUGCaGCCCCUGAUG----UUCUCCA...CUGCUAGGGUCAGAGAGCGUCG..UGUCGAGC.GC-------AGCAA...AG.C---CAAGACGCCACACACAUCCAAU-ACGGCGCUGCcACGCGgGCAGCCUGCCAU.UU---
#=GR AM773434.1/1-304                                     PP 9999999..99999..............**************.*******..********99999999999....9******...**********************..********.**.......*****...**.*...********************56.*****************************.64...
AAWR02010297.1/23760-24090                                   .....GG..ACCGU..............UCUUCGGUCAAGGG.UAUACGA..GUAGCUGC.GCUCCCCUGCUAGAACCUCCA...AACAAGCUCUCAAGGUCCAUUU..GUAGGAGA.ACGUAGGGUAGUCA...AG.CUUCCAAGACUCCAGACACAUCCAAAUGAGGCGCUGC.AUGUG.GCAGUCUGCCUU.UCUUU
#=GR AAWR02010297.1/23760-24090                           PP .....**..*****..............**************.*******..********.*********************...**********************..********.**************...**.*************************************.*****.************.*****
ABDC01305949.1/10171-10507                                   .....GG..ACCGGucu........ucgGGUUCGGUCAAGGG.UAUACGA..GUAGCUGC.GCUCCCCUGCUAGAACCUCCA...AACAAGCUCUCAAGGUCCAUUU..GUAGGAGA.ACGUAGGGUAGUCA...AG.CUUCAAAGACUCCAGACACAUCCAAAUGAGGCGCUGC.ACGUG.GCAGUCUGCCUU.CCUUU
#=GR ABDC01305949.1/10171-10507                           PP .....**..*****999........99978899*********.*******..********.*********************...**********************..********.**************...**.*************************************.*****.************.*****
AC188405.3/136382-136062                                     .....GG..ACCA-..............UUCUCAGUCAAGGG.UAUGUGA..GUACCUGU.UCUCCCCUGCCAGAAUCUCAAacgAGCUCUCUGUAAAAAUCACAAG..AUUUUAUU.GUGCAUGGUAGC--...AU.G-----AGUCUGUAAUCCCAGCUACCAGCUACUCAG-.--GUG.GCUGAG-GUAGU.GGGAU
#=GR AC188405.3/136382-136062                             PP .....77..6665...............5567899*******.*******..********.*********************9999*********************..********.***********9.....99.9.....8999**************************....***.*****9.*****.*****
AM773431.1/1-311                                             .....GC..AUCGU..............U-----------GG.UAUACCA..GUAGCUG-.-CUCCCCUGCUAGAACCUCCA...AACAAG--CUCAAGGCCCAUUU..GUAGGAGAaACGUAGGGAAGUCA...AG.C-UCCAAGACUUCAGACACAUCCAAAUGAGGCGCUGC.ACGUG.GCAGUCUGCCGU.AAUUU
#=GR AM773431.1/1-311                                     PP .....**..97776..............4...........9*.*******..******8...********************...******..99************..*******9899************...**.*.59*********************************.*****.************.*****
AM773436.1/1-322                                             ....gGC..AACGGcuu.......cuucGUCGAGGUCGCGGG.UUUAGGC..GUAGCGAC.GGCUCCCUGCUAGA----CCA...AACUCC-----ACGGGCGAGGCgaGUAGG--C.GAGCUGGAA-----...CU.C--CGACUACAGCAUCCACAUCCAGA-UCGGCACUGC.ACGUG.GCAGUCUGCCUG.U-UUU
#=GR AM773436.1/1-322                                     PP ....355..888889*9.......9999777899********.*******..********.9999**********....448...888777.....667777776652255544..4.448888877........88.8..89999******************.**********.*****.************.*.***
BAAF04042483.1/6479-6795                                     .....GG..ACGA-..............---CCAUUCAUCGG.UAUACCA..GUAGCUGC.GCUCCCCUGCUAGAACCUCCA...AACAAG--CUCAAGGCCAA---..-UAGGAGAaACGUAGGGAAGUCA...AG.C--UCCAAGCUUCAGACACAUCCAACUGCGGCGCUGC.ACGUG.GCAGUCUGCCUU.CCUUU
#=GR BAAF04042483.1/6479-6795                             PP .....99..7665..................455678888**.*******..********.*********************...***988..99*********......69****9899************...**.*..799999****************************.*****.************.*****
AAIY01588576.1/908-1238                                      .....AG..ACCGU..............CCUUCGGUCAAGGG.UAUACGA..GUAGCUGC.GCUCCCCUGCUAGAACCUCCA...AACAAG-UCUCAAGGUCCAUUU..GUAGGAGA.ACGUAGGGUAGUCA...AG.CUUCCAAGACUCCAGACACAUCCAAAUGAGGCGCUGC.AUGUG.GCAGUCUGCCUU.UCUUU
#=GR AAIY01588576.1/908-1238                              PP .....77..99***..............**************.*******..********.*********************...****99.9**************..********.**************...**.*************************************.*****.************.*****
AAQR03066699.1/17270-17600                                   .....GG..ACCGU..............UCUUCGGUCAAGGG.UAUACGA..GUAGCUGC.GCUCCCCUGCUAGAACCUCCA...AACAAGCUCUCAAGGUCCAUUU..GUAGGAGA.ACGUAGGGUAGUCA...AG.CUUCCAAGACUCCAGACACAUCCAAAUGAGGCGCUGC.AUGUG.GCAGUCUGCCUU.UCUUU
#=GR AAQR03066699.1/17270-17600                           PP .....**..*****..............**************.*******..********.*********************...**********************..********.**************...**.*************************************.*****.************.*****
AADA01266996.1/7335-7665                                     .....GG..ACCGG..............UCUUCGGUCAAGGG.UAUACGA..GUAGCUGC.GCUCCCCUGCUAGAACCUCCA...AACAAGCUCUCAAGGUCCAUUU..GUAGGAGA.ACGUAGGGUAGUCA...AG.CUUCCAAGACUCCAGACACAUCCAAAUGAGGCGCUGC.AUGUG.GCAGUUUGCCUU.UCUUU
#=GR AADA01266996.1/7335-7665                             PP .....**..*****..............**************.*******..********.*********************...**********************..********.**************...**.*************************************.*****.************.*****
AM773429.1/1-314                                             .....GC..ACCGA..............ACUCCGUUCAAGAG.UAUACGA..GUAGCUGC.GCUCCCCUGCUAGAACCUCCA...AACAAG-------------CUU..---CAAGU.ACGUAGGGUAGUCA...AG.CU-CCAAAUCUUCAAGCACAUCCAAGUGUGGCGCUGC.ACGUG.GCAGUCUGCCUU.CCUUU
#=GR AM773429.1/1-314                                     PP .....**..*****..............**************.*******..********.*********************...*99988.............665.....*****.**************...**.*5.99999*****************************.*****.************.*****
AC147455.3/128369-128676                                     .....GG..ACCUG..............UCUUAGGUCGAGGG.UAUAUGA..GUAGCUGC.GCUCCCCUGCUAGAACCUCCA...AACAAGCUCUCAAGGAAAC---..---UGAUU.AU-------UGACA...AU.U---CAAGAAUAGAUUUACUUUAAUAUAA---UUUUC.---UG.GGAUGCUC--UU.UCUUU
#=GR AC147455.3/128369-128676                             PP .....**..*****..............**************.*******..********.*********************...*****************99........*****.*9.......**999...99.8...9************************...****9....9*.*******9..**.*****
AM773432.1/1-316                                             .....GG..ACCGC.............uCCGCCGGUCUAGGG.UAUAUGA.cGUAGCUAC.ACUCCCCUGCUAGG----CUA...AAC-----CUCCAAGACCAUUU..GUAGGAUG.ACGUAGGGAAGUCA...AG.C-UCCAAGACUUCAGACACAUCCAAGUCAGGCACUGC.ACGUG.GCAGUCUGCCGU.UCUUU
#=GR AM773432.1/1-316                                     PP .....99..88877.............467889*********.*******.*********.************98....668...888.....88889999999999..9999*9**.**************...**.*.59*********************************.*****.************.*****
AAQQ01045895.1/3447-3777                                     .....GG..ACCGG..............UCUUCGGUCAAGGG.UAUACGA..GUAGCUGC.GCUCCCCUGCUAGAACCUCCA...AACAAGCUCUCAAGGUCCAUUU..GUAGGAGA.ACGUAGGGUAGUCA...AG.CUUCCAAGACUCCAGACACAUCCAAAUGAGGCGCUGC.ACGUG.GCAGUCUGCCUU.UCUUU
#=GR AAQQ01045895.1/3447-3777                             PP .....**..*****..............**************.*******..********.*********************...**********************..********.**************...**.*************************************.*****.************.*****
X05490.1/245-574                                             .....GG..ACCGG..............UCUUCGGUCAAGGG.UAUACGA..GUAGCUGC.GCUCCCCUGCUAGAACCUCCA...AACAAGCUCUCAAGGUCCAUUU..GUAGGAGA.ACGUAGGGUAGUCA...AG.CUUCCAAGACUGCAGACACAUCCAAAUGAGGCGCUGC.AUGUG.GCAGUCUGCCUU.UCUUU
#=GR X05490.1/245-574                                     PP .....**..*****..............**************.*******..********.*********************...**********************..********.**************...**.*************************************.*****.************.*****
AC129097.27/184193-183893                                    .....GG..AUCGG..............UCUUCAGUCAAAGG.UAUAAGA..GUAGCUGC.GCUCCCCUGCUAGGACCUCCA...AACAAGCUAUCAGAAUGUUAUU..UUUCU---.--GUCUUAUGUCCA...AC.CCCUCAUUAAAAUGUUCAUAGUAAAAACAUAUUU---.-----.------------.-----
#=GR AC129097.27/184193-183893                            PP .....**..*****..............**************.*******..********.*********************...**************99999888..88877......88888889999*...**.*******************999999977766666............................
AB179256.1/1-294                                             .....GG..-----..............-------------G.UAUACGA..GUAGCUGC.GCUCCCCUGCUAGAACCUCCA...AACAAGCUCUCAAGGUCCAUUU..GUAGGAGA.ACGUAGGGUAGUCA...AG.CUUCCAAGACUCCAGACACAUCCAAAUGAGGCGCUGC.AUGUG.GCAGUCUGCCUU.UCUUU
#=GR AB179256.1/1-294                                     PP .....76..................................8.9******..********.*********************...**********************..********.**************...**.*************************************.*****.************.*****
AAFC03074072.1/524-194                                       .....GG..ACCGG..............UCUUCGGUCAAGGG.UAUACGA..GUAGCUGC.GCUCCCCUGCUAGAACCUCCA...AACAAGCUCUCAAGGUCCAUUU..GUAGGAGA.ACGUAGGGUAGUCA...AG.CUUCCAAGACUCCAGACACAUCCAAAUGAGGCGCUGC.ACGUG.GCAGUCUGCCUU.UCUUU
#=GR AAFC03074072.1/524-194                               PP .....**..*****..............**************.*******..********.*********************...**********************..********.**************...**.*************************************.*****.************.*****
AANG01281180.1/2213-2543                                     .....GG..ACCGU..............UCUUCGGUCAAGGG.UAUACGA..GUAGCUGC.GCUCCCCUGCUAGAACCUCCA...AACAAGCUCUCAAGGUCCAUUU..GUAGGAGA.ACGUAGGGUAGUCA...AG.CUUCCAAGACUCCAGACACAUCCAAAUGAGGCGCUGC.ACGUG.GCAGUCUGCCUU.UCUUU
#=GR AANG01281180.1/2213-2543                             PP .....**..*****..............**************.*******..********.*********************...**********************..********.**************...**.*************************************.*****.************.*****
CAAE01015006.1/595427-595745                                 ....cGA..-C---..............----CGUUCCUCGG.UGUACCA..GUAGCUGC.GCUCCCCUGCUAGAACCUCCA...AACAAG--CUCAAGGCCCAUUU..GUAGGAGAaACGUAGGGAAGUUA...AG.C--UCCAAGCGUCAGACACAUCCAAUUGCGGCGCUGC.ACGUG.GCAGUCUGCCUU.CCUUU
#=GR CAAE01015006.1/595427-595745                         PP ....444...4.....................4555566689.99*****..********.*********************...******..99************..*******9899************...**.*..799999****************************.*****.************.*****
AAFR03002426.1/49563-49241                                   .....GU..ACCGU..............UCUUCGGUCAAGGG.UAUACGA..GUAGCUGC.GCUCCCCUGCUAGA-------...-ACAAGCUCCCAAGGUCCAUUU..GUAGGAGA.ACGUAGGGUAGUCA...AG.CUUCCAAGACUCCAGACACAUCCAAAUGAGGCGCUGC.ACGUG.GCAGUCUGCCUU.CCUUU
#=GR AAFR03002426.1/49563-49241                           PP .....**..*****..............**************.*******..********.*************9...........*********************..********.**************...**.*************************************.*****.************.*****
X04992.1/244-574                                             .....GG..ACCGG..............UCUUCGGUCAAGGG.UAUACGA..GUAGCUGC.GCUCCCCUGCUAGAACCUCCA...AACAAGCUCUCAAGGUCCAUUU..GUAGGAGA.ACGUAGGGUAGUCA...AG.CUUCCAAGACUCCAGACACAUCCAAAUGAGGCGCUGC.AUGUG.GCAGUCUGCCUU.UCUUU
#=GR X04992.1/244-574                                     PP .....**..*****..............**************.*******..********.*********************...**********************..********.**************...**.*************************************.*****.************.*****
AANU01242908.1/30859-31189                                   .....GG..ACCGG..............UCUUCGGUCAAGGG.UAUACGA..GUAGCUGC.GCUCCCCUGCUAGAACCUCCA...AACAAGCUCUCAAGGUCCAUUU..GUAGGAGA.ACGUAGGGUAGUCA...AG.CUUCCAAGACUCCAGACACAUCCAAAUGAGGCGCUGC.AUGUG.GCAGUCUGCCUU.UCUUU
#=GR AANU01242908.1/30859-31189                           PP .....**..*****..............**************.*******..********.*********************...**********************..********.**************...**.*************************************.*****.************.*****
CU104670.1/27701-28003                                       .....GG..ACCAG..............UCUUCGGCUAAGGG.UAUACGA..GUAGCUGC.GCUCCCCUGCUAGAAUCUCCA...AACAAGCUCUCAAGGUCCA---..---GAGAC.AAGAUGUGAACUUC...AU.GUCUCAA-UUGAUGAUCACGUGGUUGUGUGGUGGUGC.AG---.------------.-----
#=GR CU104670.1/27701-28003                               PP .....**..*****..............**************.*******..********.*********************...****************998........88888.*************9...99.8766666.4555667899999999999*********9.88......................
AANN01178127.1/1580-1911                                     .....GG..ACCGG..............UCUUCGGUCGAGGG.UAUACGA..GUAGCUGC.GCUCCCCUGCUAGAACCUCCA...AACAAGCUCUCAAGGUCCAUUU..GUAGGAGA.ACGUAGGGUAGUCA...AG.CUUCCAAGACUCCAGACACAUCCAAAUGAGGCGCUGC.AUGUG.GCAGUCUGCCUU.UCUUU
#=GR AANN01178127.1/1580-1911                             PP .....**..*****..............**************.*******..********.*********************...**********************..********.**************...**.*************************************.*****.************.*****
AC200272.4/46787-47106                                       .....GA..ACCAG..............UCUUUGGUCAAGGG.UAUAUGA..GUAGGUGC.ACUCCCCUGCUAGAACCUCCA...AAUAAACUCUCAAGAACUAGGG..AGAGGA--.--GAGUGAAAAUUA...AC.CUAGUUACAAUGAUUGUAUCCUUACAUUC---UUUGAuAAAUU.UCAAAA----UA.CUUCU
#=GR AC200272.4/46787-47106                               PP .....**..*****..............**************.*******..********.*********************...*******************755..555555.....5555555*****...**.*****************************...*****999***.*****9....**.*****
AAGW02018299.1/84405-84735                                   .....GG..ACCGG..............UCUUCGGUCAAGGG.UAUACGA..GUAGCUGC.GCUCCCCUGCUAGAACCUCCA...AACAAGCUCUCAAGGUCCAUUU..GUAGGAGA.ACGUAGGGUAGUCA...AG.CUUCCAAGACUCCAGACACAUCCAAAUGAGGCGCUGC.ACGUG.GCAGUCUGCCUU.UCUUU
#=GR AAGW02018299.1/84405-84735                           PP .....**..*****..............**************.*******..********.*********************...**********************..********.**************...**.*************************************.*****.************.*****
AAYZ01141529.1/1312-1642                                     .....GG..ACCGG..............UCUUCGGUCAAGGG.UAUACGA..GUAGCUGC.GCUCCCCUGCUAGAACCUCCA...AACAAGCUCUCAAGGUCCAUUU..GUAGGAGA.ACGUAGGGUAGUCA...AG.CUUCCAAGACUCCAGACACAUCCAAAUGAGGCGCUGC.AUGUG.GCAGUCUGCCUU.UGUUU
#=GR AAYZ01141529.1/1312-1642                             PP .....**..*****..............**************.*******..********.*********************...**********************..********.**************...**.*************************************.*****.************.*****
AM773435.1/1-303                                             .....UU..UGCAUg...........gcUCGGCGGCCAAUGGgGUUAUUUcuGUUAGGGCuUCUCUC----UAUUUCCGCGU...AAC----------GGGGAA---..GUUCGUUU.UC-------AGAAA...--.-CCAUUUGAAUUUAUGUCGCUCCAUUGGAGGCAUUAC.ACGUG.GUAAUCUGCCUU.UCUUU
#=GR AM773435.1/1-303                                     PP .....66..555554...........56677777777664441333333311333333332222222....23334444444...433..........332222.....33344444.44.......44444.......3345567778888888888*****************.*****.************.*****
AALT01379588.1/2052-2383                                     .....GG..ACCGG..............UCUUCGGUCGAGGG.UAUACGA..GUAGCUGC.GCUCCCCUGCUAGAACCUCCA...AACAAGCUCUCAAGGUCCAUUU..GUAGGAGA.ACGUAGGGUAGUCA...AG.CUUCCAAGACUCCAGACACAUCCAAAUGAGGCGCUGC.ACGUG.GCAGUCUGCCUU.UCUUU
#=GR AALT01379588.1/2052-2383                             PP .....**..*****..............**************.*******..********.*********************...**********************..********.**************...**.*************************************.*****.************.*****
AAGU03002674.1/25068-24736                                   .....GAggACCGU..............CCAUCGGUCAAGGG.UAUACGA..GUAGCUGC.GCUCCCCUGCUAGAACCUCCA...AACAAGCUCUCAAGGUCCAUUU..GUAGGAGA.ACGUAGGGUAGUCA...AG.CUUCCAAGACUCCAGACACAUCCAAAUGAGGCGCUGC.ACGUG.GCAGUCUGCCUU.CCUUU
#=GR AAGU03002674.1/25068-24736                           PP .....655599***..............**************.*******..********.*********************...**********************..********.**************...**.*************************************.*****.************.*****
AJ890104.1/1-319                                             ....cG-..ACC--..............-----GUUCUUCGG.UGUACCA..GUAGCUGC.GCUCCCCUGCUAGAACCUCCA...AACAAG--CUCAAGGCCCAUUU..GUAGGAGAaACGUAGGGAAGUUA...AG.C--UCCAAGCGUCAGACACAUCCAAUUGCGGCGCUGC.ACGUG.GCAGUCUGCCUU.ACUUU
#=GR AJ890104.1/1-319                                     PP ....34...444.....................455555689.99*****..********.*********************...******..99************..*******9899************...**.*..799999****************************.*****.************.*****
AC196701.9/116655-116349                                     .....GA..UGCCA..............UCUUCAGUCAAGGG.UAUACAA..GUAGCUGC.ACUCCCCUGCUAGAACCUCCA...AACAAGCUCUCAAGGUCCAUUU..GUAAAAGA.ACAUAGGGUAGUCA...AG.CUUCCAAGACUCCAGACACAUCUGAAUGAGUUGCUGC.AUGUG.GCAGUCUGCCUU.UCUUU
#=GR AC196701.9/116655-116349                             PP .....**..*****..............**************.*******..********.*********************...**********************..********.**************...**.*************************************.*****.************.*****
AAPE02026038.1/9966-10297                                    ....aGG..ACCGG..............UCUUCGGUCAAGGG.UAUACGA..GUAGCUGC.GCUCCCCUGCUAGAACCUCCA...AACAAGCUCUCAAGGUCCAUUU..GUAGGAGA.ACGUAGGGUAGUCA...AG.CUUCCAAGACUCCAGACACAUCCAAAUGAGGCGCUGC.ACGUG.GCAGUCUGCCUU.CCUUU
#=GR AAPE02026038.1/9966-10297                            PP ....277..*****..............**************.*******..********.*********************...**********************..********.**************...**.*************************************.*****.************.*****
M63671.1/163-493                                             .....GG..ACCGG..............UCUUCGGUCAAGGG.UAUACGA..GUAGCUGC.GCUCCUCUGCUAGAACCUCCA...AACAAGCUCUCAAGGUCCA-UU..GUAGGAGA.ACGUAGGGUAGUCA...AG.CUUCCAAGACUCCAGACACAUCCAAAUGAGGCGCUGC.AUGUG.GCAGUCUGCUUU.CUUUU
#=GR M63671.1/163-493                                     PP .....**..*****..............**************.*******..********.*********************...****************998.99..********.**************...**.*************************************.*****.************.*****
X04236.1/1-328                                               .....GG..ACCGG..............UCUUCGGUCAAGGG.UAUACGA..GUAGCUGC.GCUCCCCUGCUAGAACCUCCA...AACAAGCUCUCAAGGUCCAUUU..GUAGGAGA.ACGUAGGGUAGUCA...AG.CUUCCAAGACUCCAGACACAUCCAAAUGAGGCGCUGC.AUGUG.GCAGUCUGCCUU.UCU--
#=GR X04236.1/1-328                                       PP .....**..*****..............**************.*******..********.*********************...**********************..********.**************...**.*************************************.*****.************.***..
AAWZ02020286.1/110315-110000                                 .....GA..AGUGUacugaggucuccagUCUUUGGUCCCGGG.UAUACGA..-UAGCUGC.GCUCUCUUGCUAGAACCUCCA...AACAAG--CUCAAGGUCCAUUU..GUAGGAGA.ACGUAGGGUACUCAgauAU.UAUAGAAUUGUACUUUCAGUUCCUAUUAAUA------.-----.------------.-----
#=GR AAWZ02020286.1/110315-110000                         PP .....**..99999999*************************.*****97...788****.*********************...******..99************..********.**********999622233.3333334444445555555555555555544...............................
AACY021333937.1/619-306                                      .....GG..ACCAG..............UCUUUGGUCGAGGG.UAUAUGA..GUAGCUGC.ACUCCUCUGCCAGAAUCUCCA...AACAAGCUCUCAAGAAUAC---..--ACACAU.AAGC-----AGUU-...AG.UAUAGACAGUUGCUAUUACAUUCAUAA-----GUUUG.UUCUG.UAAAUA-AGGUU.UUUAU
#=GR AACY021333937.1/619-306                              PP .....**..*****..............**************.*******..********.*********************...****************999.......899999.99**.....8887....99.9999999*******************9.....99999.99999.999999.88999.*****
AM773433.1/1-328                                             ...acGC.uCACGG..............CUACGGCGCACGGG.UUUAACCacGGAGCUGCgAGUACCCACUUAGACC----A...AAC-CCCGGAGACGGCGACGGC.gAUA-----.--AGAGGGAAGCAC...GC.UCUGCACCAUAUGUUGCACAUCCAAC-ACGGCGCUGC.ACGUG.GCAGUUUGCCUU.--GUU
#=GR AM773433.1/1-328                                     PP ...7899.667777..............88888889******.***9987777888888899*************99....7...787.677788888888887776.5777........********9999...88.8999**********************.**********.*****.************...***
CT737198.8/109814-109510                                     .....GG..ACUGU..............UCUUCGGUCAAGGG.UAUACCA..GUAGCUGU.GCAGCCCUGCUAGAACCUCUC...AACAAGCUCUCAAGGA---CU-..---AGAGU.GAGAA----UG---...AGaCAGACUUACUUUCUUCAUGAUGCACAUGAGUC-----.-AUUG.-------GUCCA.UAUGU
#=GR CT737198.8/109814-109510                             PP .....**..*****..............**************.*******..********.*********************...***************9...65......99988.88888....66......444666666777778888888899***********.......7899........*****.*****
AAEX03008397.1/4832-5162                                     .....GG..ACCGU..............UCUUCGGUCAAGGG.UAUACGA..GUAGCUGC.GCUCCCCUGCUAGAACCUCCA...AACAAGCUCUCAAGGUCCAUUU..GUAGGAGA.ACGUAGGGUAGUCA...AG.CUUCCAAGACUCCAGACACAUCCAAAUGAGGCGCUGC.ACGUG.GCAGUCUGCCUU.UCUUU
#=GR AAEX03008397.1/4832-5162                             PP .....**..*****..............**************.*******..********.*********************...**********************..********.**************...**.*************************************.*****.************.*****
AJ890101.1/1-329                                             .....GG.uACCGU..............UCAUCGGUCAAGGG.UAUACG-..GUAGCUGC.GCUCCCCUGCUAGAACCUCCA...AACAAG--CUCAAGGUCCAUUU..GUAGGAGA.ACGUAGGGUAGUCA...AG.CUUCCAAGACUGCAGACACAUCCAAGUGAGGCACUGC.AUGGG.GCAGUCUGCCAU.UGUUU
#=GR AJ890101.1/1-329                                     PP .....99.788999..............**************.****98...9*******.*********************...******..99************..********.**************...**.*************************************.*****.************.*****
AANH01005129.1/138410-138730                                 ....cGA..-CCA-..............------UCCAUCGG.UGUACCA..GUAGCUAC.GCUCCCCUGCUAGAACCUCCA...AACAAG--CUCAAGGCCCAUUU..GUAGGAGAaACGUAGGGAAGUUA...AG.C--UCCAAGCGUCAGGCACAUCCAAAUGAGGCGCUGC.ACGUG.GCAGUCUGCCUU.CCUUU
#=GR AANH01005129.1/138410-138730                         PP ....566...444.....................45566689.99*****..********.*********************...******..99************..*******9899************...**.*..799999****************************.*****.************.*****
7SK.dvex453331.+.94.408.[NA].[Default].RF00100.snRNA         .....GA..AACGA.............uGCGAAGGGAUAGUG.CGCAUGAuaGGAACCUAcGGGAUCUUA----AGUGUUCG...CGUCUCAUCUGAUAAGUGGGAG..AUU-----.--CUCAGCAUC---...GA.UCGAGAACCCAGCGCACAUGGCCACG-UAGGCACUGC.ACGUG.GCAGUAUGCCAGaAUUUU
#=GR 7SK.dvex453331.+.94.408.[NA].[Default].RF00100.snRNA PP .....22..33322.............233333333333333.333333211222222211222222221....11222223...3444444444444333333333..333........111111111......22.23344555666677777777889888.69********.*****.**********96155889
#=GC SS_cons                                                 .....))..,,,,,..............,,,,,,,,,,,,,,.,,,,,,,..,,,<<<--.-<<-<<<<<<------<<<<-...-<<<<<_____________>>>..>>->>>>-.-->>>>>>->>---...>>.>,,,,,,,,,,,,,,,,,,,,,,<<<-<<<<<<<<<<._____.>>>>>-->>>>>.-->>>
#=GC RF                                                      .....Ga..AaCag..............ucuuagGuCaAGGG.UAUAugA..GUAGcuGC.gcucCCCugCUAGAAccuCcA...AacaaaCucUcAAGGucaAuuu..guAgGaga.AcGcaGGGaaguaA...ag.CuuacAAgAcuucAuacACAUccAaauaaGgCaCUGC.AcGUG.GCAGucUGcCuu.ucuuU
//
