# Supplementary material for: Automated detection of ncRNAs in the draft genome sequence of a colonial tunicate: the carpet sea squirt Didemnum vexillum
Source: BMC Genomics. 2016 Aug 30;17(1):691. doi: 10.1186/s12864-016-2934-5 (PMC5006418; doi:10.1186/s12864-016-2934-5)
Supplement: Additional file 3 — Parseable stockholm alignments files of ncRNA candidates on D. vexillum. (GZ 3403 kb) [file 12864_2016_2934_MOESM3_ESM.tar › SupplementalFiles3/RF00053.sto]

# STOCKHOLM 1.0
#=GF AU Infernal 1.1

AAJJ01000341.1/22410-22324/Tribolium.castaneum.7070                  UGAAU.G.GUGUUGUGUGGAAGACUAGUGAUUUUGUUGUUCU..AA..UUUUUA-CG...U.......AACAAGG.AAUCACUAAUCAUCC.CACAAAGCC.G.UUCG
#=GR AAJJ01000341.1/22410-22324/Tribolium.castaneum.7070          PP *****.*.**********************************..99..988865.67...8.......*******.***************.*********.*.****
AAZX01009358.1/3771-3685/Nasonia.vitripennis.7425                    UGAGC.G.UCGUUGUAUGGAAGACUAGUGAUUUUGUUGUUCU..AC..UUAAGAU-G...U.......AACAAGG.AAUCACUAAUCAUCC.UACAAAGAC.G.CUCG
#=GR AAZX01009358.1/3771-3685/Nasonia.vitripennis.7425            PP *****.*.**********************************..*9..9999875.6...8.......*******.***************.*********.*.****
AAYZ01309177.1/4256-4167/Ochotona.princeps.9978                      -GGCCuU.GUUCUGUGUGGAAGACUAGUGAUUUUGUUGUUUUuaGA..UAACGGAAU...C.......GACAACA.AAUCACAGUCUACCA.UAUGGCACA.G.GCCA
#=GR AAYZ01309177.1/4256-4167/Ochotona.princeps.9978              PP .999978.**********************************5555..777788888...9.......*******.***************.*********.*.****
AC192790.3/173758-173847/Gallus.gallus.9031                          -GGUC.UaGUUCUGUGUGGAAGACUAGUGAUUUUGUUGUUUUuaGA..UAAUUAAAU...U.......GACAACA.AAUCACAGUCUGCCA.UAUGGCACA.G.AUCA
#=GR AC192790.3/173758-173847/Gallus.gallus.9031                  PP .9999.55**********************************5444..666666777...9.......*******.***************.*********.*.****
AAFC03123320.1/10424-10510/Bos.taurus.9913                           CAGCC.A.GCCCCAUCUGGAAGACUAGUGAUUUUGUUGUUGU..CU..CCU-GCGCU...C.......AACAACA.AGUCCCAGUCUGCCG.CAUGGUGCU.G.GCCA
#=GR AAFC03123320.1/10424-10510/Bos.taurus.9913                   PP *****.*.**********************************..87..655.45678...9.......*******.***************.*********.*.****
AAQB01006270.1/683084-682994/Drosophila.willistoni.7260              GAAUG.C.AUUCCGUAUGGAAGACUAGUGAUUUUGUUGUUUG..GU..CUUUAAUAAaauU.......AACAAUA.AAUCCCUUGUCUUCU.UAUGGCGUG.U.AUUU
#=GR AAQB01006270.1/683084-682994/Drosophila.willistoni.7260      PP *****.*.*********************************9..77..6666555553337.......*******.***************.*********.*.****
CAAE01014344.1/111036-111123/Tetraodon.nigroviridis.99883            GGUCC.G.GAGCAGCGUGGAAGACUAGUGAUUUUGUUGUUUG..GU..GUCAA-AAU...U.......GACAACA.AAUCAUUGUCUUCCU.CACUGCCCC.GaGACG
#=GR CAAE01014344.1/111036-111123/Tetraodon.nigroviridis.99883    PP *****.*.********************************99..88..77765.578...9.......*******.***************.*********.99****
ABVD01329072.1/528-444/Choloepus.hoffmanni.9358                      GGUCU.A.GUGCUGUAUGGAAGACUAGUGAUUUUGUUGUUCU..AA..UAUACU--A...U.......GACAACA.AGUCACAGCCGGCCU.CACAGCA-U.G.GACU
#=GR ABVD01329072.1/528-444/Choloepus.hoffmanni.9358              PP 77777.9.**********************************..99..888755..6...8.......*******.***************.*******.6.7.7777
AAWU01000135.1/11357-11271/Culex.quinquefasciatus.7176               CGCAA.U.AUUUUGUAUGGAAGACUAGUGAUUUUGUUGUUUG..GC..UUAAGAUAG...U.......AACAAUA.AAUCUCCAGUCUUUC.UACAACGU-.U.UGCU
#=GR AAWU01000135.1/11357-11271/Culex.quinquefasciatus.7176       PP 88888.9.**********************************..**..*********...*.......*******.***************.*******9..7.7888
AAIY01692482.1/225-309/Echinops.telfairi.9371                        GGUCU.A.GUGCUGUGUGGAAGACUAGUGAUUUUGUUGUUCU..GA..UAUCCA--U...U.......GACAACA.AGUCACAGCCGGCCU.CACAGCG-U.G.GACU
#=GR AAIY01692482.1/225-309/Echinops.telfairi.9371                PP 77777.9.**********************************..99..998865..6...8.......*******.***************.*******.6.7.7777
ABEP02016699.1/38749-38660/Branchiostoma.floridae.7739               UGCUG.U.GUUCUGUAUGGAAGACUAGUGAUUUUGUUGUUGU..GU.gUCUUGCAAA...C.......AACAGUA.AAUCACAGUCUUCCU.UACGGUGCAuC.GGCA
#=GR ABEP02016699.1/38749-38660/Branchiostoma.floridae.7739       PP *****.*.**********************************..87.4666777777...9.......*******.***************.*********88.****
ABJB010540838.1/8437-8350/Ixodes.scapularis.6945                     GGGGC.C.CUCCCGUCUGGAAGACUAGUGAUUUUGUUGUUCU..GU..CAAACUUGG...A.......AACAAGA.AAUCACUAUC-UCCG.AACGGUGGGcG.CCCU
#=GR ABJB010540838.1/8437-8350/Ixodes.scapularis.6945             PP 9****.*.**********************************..**..*********...*.......*******.******9987.7***.*********99.****
CAAB02001092.1/24281-24369/Takifugu.rubripes.31033                   UGUCU.G.CUGCUGUGUGGAAGACUAGUGAUUUUGUUGUUUU..UA..GUUAGAUCAa.cU.......GACAACA.AAUCACAGUCUGCCA.AACAGCA-C.A.GGCU
#=GR CAAB02001092.1/24281-24369/Takifugu.rubripes.31033           PP *****.*.**********************************..88..7777776664.57.......*******.***************.*******.9.*.****
ABLF02009125.1/21254-21349/Acyrthosiphon.pisum.7029                  CCGUUaA.CUGUCGUAUGGAAGACUAGUGAUUUUGUUGUUUU..AA..AAAAAAAGU...AuuuuccuAACAAGA.AGUCUCUAGUCUUCU.UACGAAAGU.A.UCGA
#=GR ABLF02009125.1/21254-21349/Acyrthosiphon.pisum.7029          PP *****88.**********************************..87..776666555...34678888*******.***************.*********.*.****
AALT01636026.1/624-710/Sorex.araneus.42254                           UGGCC.A.GCCCCAUCUGGAAGACUUGUGAUUUUGUUGUUGU..UU..CUCUGA-AU...C.......AACAGCA.AAUCCUGGUCUGCCU.CAUGGUGCA.G.GUCC
#=GR AALT01636026.1/624-710/Sorex.araneus.42254                   PP *****.*.**********************************..**..*99997.67...8.......*******.***************.*********.*.****
AACT01001239.1/34140-34061/Ciona.savignyi.51511                      UGUCC.U.CUACCACGUGGAAGACUAGUGAUUUUGUUGUUUC..A-..--------U...C.......AACAACA.AUCUUUAGUCUACUG.CACGGUUGAuG.GAUG
#=GR AACT01001239.1/34140-34061/Ciona.savignyi.51511              PP *****.*.********************************87..6...........4...5.......*******.***************.*********9*.****
AADK01002696.1/14030-14114/Bombyx.mori.7091                          CGCUU.C.GUGUUGUAUGGAAGACUAGUGAUUUUGUUGUUUU..UG..UUGA----C...U.......AACAAGA.AAUCACUAAUCUGCC.UACAAAGCG.AcAGCA
#=GR AADK01002696.1/14030-14114/Bombyx.mori.7091                  PP *****.*.********************************99..87..6554....4...6.......*******.************9**.*********.99****
AAQQ01635886.1/1135-1220/Spermophilus.tridecemlineatus.43179         CGGCU.A.GCCCCAUCUGGAAGACUAGUGAUUUUGUUGUUGU..UU..CACCU--CU...C.......AACAACA.AGUCCCAGUCUGCCG.CAUGGUGCU.G.GCCC
#=GR AAQQ01635886.1/1135-1220/Spermophilus.tridecemlineatus.43179 PP *****.*.**********************************..99..88875..56...8.......*******.***************.*********.*.****
AAGJ04110086.1/1195-1104/Strongylocentrotus.purpuratus.7668          UACCU.C.UGGCCCUUUGGAAGACUAGUGAUUUUGUUGUUGU..GA..AUGUCAAAGaacU.......AACAAAA.AAUCACUGUCGGCCAcUGGGGACAG.A.GGUC
#=GR AAGJ04110086.1/1195-1104/Strongylocentrotus.purpuratus.7668  PP *****.*.**********************************..87..6666555553347.......*******.**************999********.*.****
ACBE01190514.1/4195-4108/Felis.catus.9685                            CGGCU.C.GCCCCAUCUGGAAGACUAGUGAUUUUGUUGUUGU..UU..CGCUGCACC...C.......AACAACA.AGUCCCAGUCUGCCU.CAUGGUGCU.G.GCCA
#=GR ACBE01190514.1/4195-4108/Felis.catus.9685                    PP *****.*.**********************************..**..*********...*.......*******.***************.*********.*.****
AAPT01021600.1/45421-45508/Drosophila.grimshawi.7222                 AAAUG.C.AUUCCGUAUGGAAGACUAGUGAUUUUGUUGUUUG..GU..CUUUGUUAA...U.......AACAAUA.AAUCCCUUGUCUCCU.AACGGCGCG.C.AUUG
#=GR AAPT01021600.1/45421-45508/Drosophila.grimshawi.7222         PP *****.*.**********************************..**..*********...*.......*******.***************.*********.*.****
AANH01008709.1/44998-44909/Gasterosteus.aculeatus.69293              UGUGC.G.ACGCGCUGUGGAAGACUAGUGAUUUUGUUGUUCU..AAgcUCACGUCCC...U.......GACAACA.AGUCCCAGUCUACCU.CAGCGAGUC.C.CGCU
#=GR AANH01008709.1/44998-44909/Gasterosteus.aculeatus.69293      PP *****.*.**********************************..7632555566666...8.......*******.***************.*********.*.****
AAGU03052362.1/9289-9201/Loxodonta.africana.9785                     CGGCU.A.GCCCCAUCUGGAAGACUAGUGAUUUUGUUGUUGU..CU..CAUUACCGU..uC.......AACAACA.AGUCCCAGUCUGCCG.UAUGGUGCA.G.GCCA
#=GR AAGU03052362.1/9289-9201/Loxodonta.africana.9785             PP *****.*.**********************************..99..887777666..36.......*******.***************.*********.*.****
AAPN01102459.1/801-712/Ornithorhynchus.anatinus.9258                 GGCCG.G.GCCCCGUCUGGAAGACUAGUGAUUUUGUUGUUCU..CU..AGCUGACCGc.aC.......GACAACA.AAUCCCAGUCUGCCU.GACGGUGCC.C.GGUG
#=GR AAPN01102459.1/801-712/Ornithorhynchus.anatinus.9258         PP *****.*.**********************************..99..9999888774.45.......*******.***************.*********.*.****
AAEX03002316.1/288375-288462/Canis.lupus.9615                        UGGCU.C.GCCCCAUCUGGAAGACUAGUGAUUUUGUUGUUGU..CU..CACUGCAUC...C.......AACAACA.AGUCCCAGUCUGCCA.CAUGGUGCU.G.GCCA
#=GR AAEX03002316.1/288375-288462/Canis.lupus.9615                PP *****.*.**********************************..**..*********...*.......*******.***************.*********.*.****
AAWR02000553.1/2779-2692/Equus.caballus.9796                         GGGCC.A.GCCCCAUCUGGAAGACUAGUGAUUUUGUUGUUGU..CU..UGCUGCGCC...C.......AACAACA.AGUCCCAGUCUGCCG.CAUGGUGCG.G.GCCA
#=GR AAWR02000553.1/2779-2692/Equus.caballus.9796                 PP *****.*.**********************************..**..*********...*.......*******.***************.*********.*.****
AABS01000116.1/233765-233843/Ciona.intestinalis.7719                 UAUCC.G.CACCCGGUUGGAAGACUAGUGAUUUUGUUGUUAU..A-..--------G...C.......AACAACA.AUCUAUGGUCUCCUG.CACGGAAGU.G.GAAA
#=GR AABS01000116.1/233765-233843/Ciona.intestinalis.7719         PP *****.*.********************************88..6...........4...6.......*******.***********9999.*********.*.****
AAZO01007227.1/5979-6065/Pediculus.humanus.121224                    AGGCUgG.GUAUCUUGUGGAAGACUAGUGAUUUUGUUGUUCU..UU..AUUCGA--G...U.......AACAAGG.AAUCACUAAUCAUCC.CAAGAUGGU.G.GCUG
#=GR AAZO01007227.1/5979-6065/Pediculus.humanus.121224            PP *****88.**********************************..99..998876..6...8.......*******.***************.*********.*.****
AY866134.1/241-328/Macaca.nemestrina.9545                            UGGCU.G.GCCCCGUCUGGAAGACUAGUGAUUUUGUUGUUGU..CU..UACUGCGCU...C.......AACAACG.AAUCCCAGUCUGCCG.AAUGGUGCC.A.GCCA
#=GR AY866134.1/241-328/Macaca.nemestrina.9545                    PP *****.*.**********************************..**..*********...*.......*******.***************.*********.*.****
AL929155.4/163041-163131/Danio.rerio.7955                            UAUUU.U.GGGCAUUAUGGAAGACUAGUGAUUUUGUUGUUGU..GA..CGUCAUCAGuacU.......GACAACA.AGUCACAGUCUGCCU.CAGUGACCA.G.AAUC
#=GR AL929155.4/163041-163131/Danio.rerio.7955                    PP *****.*.**********************************..76..5555554442227.......*******.***************.*********.*.****
AAPE02054819.1/5435-5349/Myotis.lucifugus.59463                      CGGCC.A.GCCCCAUCUGGAAGACUAGUGAUUUUGUUGUUGU..CU..CGCUGC-AU...C.......AGCAACA.AGUCCCAGUCUGCCG.CAUGGUGUG.G.GCCC
#=GR AAPE02054819.1/5435-5349/Myotis.lucifugus.59463              PP *****.*.**********************************..**..*99987.67...8.......*******.***************.*********.*.****
AAQR03058470.1/10486-10573/Otolemur.garnettii.30611                  CGGCU.G.GCUCCAUCUGGAAGACUAGUGAUUUUGUUGUUGU..CU..UACUGUGCU...C.......AACAACA.AGUCCCAGUCUGCCG.CAUGGUGCG.G.GCCA
#=GR AAQR03058470.1/10486-10573/Otolemur.garnettii.30611          PP *****.*.**********************************..**..*********...*.......*******.***************.*********.*.****
ABQO010287123.1/6780-6691/Macropus.eugenii.9315                      GGCCU.G.GCCCCAUCUGGAAGACUAGUGAUUUUGUUGUUCUcuAA..CAUAAAGAU...U.......GACAACA.AAUCCCAGUCUGCCU.CAUGGUGCC.U.GGCC
#=GR ABQO010287123.1/6780-6691/Macropus.eugenii.9315              PP 99999.*.*********************************94444..555666666...8.......*******.***************.*********.9.9999
ABRP01204078.1/2652-2739/Pteropus.vampyrus.132908                    UGGCC.U.GCCCCGUCUGGAAGACCGGUGAUUUUGUUGUUGU..CU..CUCUGUGCU...C.......AACAACA.AGUCCCAGUCUGCCA.CGCGGUGCG.G.GCCC
#=GR ABRP01204078.1/2652-2739/Pteropus.vampyrus.132908            PP *****.*.**********************************..**..*********...*.......*******.***************.*********.*.****
AAKN02016044.1/62776-62689/Cavia.porcellus.10141                     UGGCC.A.GUCCUGUCUGGAAGACUAGUGAUUUUGUUGUUGU..CU..CACUGUGCC...C.......AACAACA.AGUCCCAGUCUGCCG.CACAGUGCU.G.GCCU
#=GR AAKN02016044.1/62776-62689/Cavia.porcellus.10141             PP *****.*.**********************************..**..*********...*.......*******.***************.*********.*.****
AAGE02031115.1/46027-46113/Aedes.aegypti.7159                        CGCAA.U.AUUUUGUAUGGAAGACUAGUGAUUUUGUUGUUUU..GC..UUACGAUAA...U.......AACAAUA.AAUCUCAAGUCUUUC.UACAAAGU-.U.UGCU
#=GR AAGE02031115.1/46027-46113/Aedes.aegypti.7159                PP 88888.9.**********************************..**..*********...*.......*******.***************.*******9..7.7888
ABPJ01060011.1/287-197/Mchenga.conophoros.35575                      AGUGU.A.GUAUGCUGUGGAAGACUAGUGAUUUUGUUGUUGUaaAU..UCAUGUUUU...U.......GACAACAgAGUCACAGUCUACCU.CGGUAUUCC.A.CACC
#=GR ABPJ01060011.1/287-197/Mchenga.conophoros.35575              PP *****.*.**********************************4444..666666667...8.......***********************.*********.*.****
AAWZ02033338.1/5865-5776/Anolis.carolinensis.28377                   UGCCC.U.GCUUCUUAUGGAAGACUAGUGAUUUUGUUGUUCU..GU..AGUUCAUCUc.aC.......GACAACA.AGUCACAGUCUGCCU.UAUGGGGCC.U.GGCC
#=GR AAWZ02033338.1/5865-5776/Anolis.carolinensis.28377           PP *****.*.**********************************..99..8888777774.36.......*******.***************.*********.*.****
AANN01185580.1/744-658/Erinaceus.europaeus.9365                      CAGCC.C.GCCCCGUCUGGAAGACUAGUGAUUUUGUUGCUGU..CU..CACCGGU-U...C.......AACAACA.AGUCCCAGUCUGCCC.UACGGUGUG.G.GCCC
#=GR AANN01185580.1/744-658/Erinaceus.europaeus.9365              PP *****.*.**********************************..*9..9999875.6...7.......*******.***************.*********.*.****
BAAE01231804.1/1152-1241/Oryzias.latipes.8090                        UGGCU.G.CUGCUGUGUGGAAGACUAGUGAUUUUGUUGUUUU..UA..GUUAGAUUAa.cC.......GACAACA.AAUCACAGUCUGCCA.AACGGCACA.G.GCUC
#=GR BAAE01231804.1/1152-1241/Oryzias.latipes.8090                PP *****.*.**********************************..88..7777776664.46.......*******.***************.*********.*.****
AC005523.1/3567-3652/Homo.sapiens.9606                               -GGUC.UaGUGCUGUGUGGAAGACUAGUGAUUUUGUUGUUCU..GA..UGUACU--A...C.......GACAACA.AGUCACAGCCGGCCU.CAUAGCGCA.G.ACUC
#=GR AC005523.1/3567-3652/Homo.sapiens.9606                       PP .****.66**********************************..99..888865..5...7.......*******.***************.*********.*.****
ABRO01186159.1/4332-4419/Dipodomys.ordii.10020                       UGGCC.G.GCUCUGUCUGGAAGACUAGUGAUUUUGUUGUUGU..GU..CUCUCUGUU...A.......AACAACA.AAUCCCAGUCUGCCG.CACGGAGCC.G.GCCC
#=GR ABRO01186159.1/4332-4419/Dipodomys.ordii.10020               PP *****.*.**********************************..**..*********...*.......*******.***************.*********.*.****
ABPK01033505.1/392-306/Labeotropheus.fuelleborni.57307               CUGGU.G.GUGCUGAGUGGAAGACUAGUGAUUUUGUUGUGAC..GC..UGAUCAA-A...G.......AACAACA.AGUCCCAGUCUGCCU.CUCAGCACA.A.GCAG
#=GR ABPK01033505.1/392-306/Labeotropheus.fuelleborni.57307       PP *****.*.**********************************..99..9998775.5...6.......9******.***************.*********.*.****
ABRR01350609.1/1944-1861/Vicugna.pacos.30538                         GGUCU.A.GUGCUGUGUGGAAGACUAGUGAUUUUGUUGUUCU..GA..UAUACU--A...U.......GACAACA.AGUCACAG-CUUCCU.CAUAGCG-U.G.GACU
#=GR ABRR01350609.1/1944-1861/Vicugna.pacos.30538                 PP 77777.9.**********************************..99..888755..6...8.......*******.******98.789***.*******.6.7.7777
AAVX01096348.1/698-611/Callorhinchus.milii.7868                      GGUCU.G.GUUCUGUGUGGAAGACUAGUGAUUUUGUUGUUUU..UG..ACAGUUGAA...U.......GACAACA.AAUCACAGUCUGCCA.UAUAGCGCA.G.GUCA
#=GR AAVX01096348.1/698-611/Callorhinchus.milii.7868              PP 88888.9.**********************************..99..999999999...*.......*******.***************.*********.*.****
ABQF01047217.1/12512-12598/Taeniopygia.guttata.59729                 GGCCU.G.GCUCUGUGUGGAAGACUAGUGAUUUUGUUGUUGU..GU..UUGUAAAGG...U.......GACAACA.AAUCAUAGCCUGCCA.UACAGC-CC.A.GGCU
#=GR ABQF01047217.1/12512-12598/Taeniopygia.guttata.59729         PP 77777.7.889*******************************..**..*********...*.......*******.***************.*****9.66.7.7777
AAFR03051817.1/35977-36061/Monodelphis.domestica.13616               GGUCA.A.AUGCUGUAUGGAAGACUAGUGAUUUUGUUGUUGU..AA..UAUAUA--A...A.......GACAACA.AAACACAGCCUGCCU.UACAGCGU-.G.GACA
#=GR AAFR03051817.1/35977-36061/Monodelphis.domestica.13616       PP 88888.*.**********************************..99..888755..5...6.......*******.***************.*******7..5.8888
ABKQ02022271.1/23171-23083/Anopheles.gambiae.377270                  UGGCAaA.ACAUUGUAUGGAAGACUAGUGAUUUUGUUGUUUG..GC..UUAUGAUAC...U.......AACAAUA.AAUCUCUCGUCUUUC.UACAAAGUU.U.GCCC
#=GR ABKQ02022271.1/23171-23083/Anopheles.gambiae.377270          PP *****88.**********************************..**..*********...*.......*******.***************.*********.*.****
ABRQ01582202.1/711-627/Procavia.capensis.9813                        GGUCU.A.GUGCUGUGUGGAAGACUAGUGAUUUUGUUGUUCU..GA..UAUAAA--A...U.......GACAACA.AAUCACAGCCUGCCU.CAUAGCG-U.G.GACU
#=GR ABRQ01582202.1/711-627/Procavia.capensis.9813                PP 77777.9.**********************************..99..988855..6...8.......*******.***************.*******.6.7.7777
AANI01014458.1/93584-93497/Drosophila.virilis.7244                   AAAUG.C.UUUCCGUAUGGAAGACUAGUGAUUUUGUUGUUUG..GU..CUCUGCUAA...U.......AACAAUA.AAUCCCUUGUCUUCU.UAUGGCGCG.C.AUUC
#=GR AANI01014458.1/93584-93497/Drosophila.virilis.7244           PP *****.*.**********************************..**..*********...*.......*******.***************.*********.*.****
AASC02043326.1/70059-69973/Aplysia.californica.6500                  CCUCU.G.UUGUGGUCUGGAAGACUAGUGAUUUAGUUGUUUU..AU..UGAUGGA--...G.......AACAAUU.AAUCACAAUCUUCUAuGACCACGGC.A.GAUG
#=GR AASC02043326.1/70059-69973/Aplysia.californica.6500          PP *****.*.**********************************..**..9999875.....6.......*******.**************88*********.*.****
AEKZ01001356.1/15440-15354/Apis.florea.7463                          CGAGC.G.CCGUUGCAUGGAAGACUAGUGAUUUUGUUGUUCU..AC..UUUCGAU-A...U.......AACAAGG.AAUCACUAAUCAUCC.UACAAAGGC.G.CUCG
#=GR AEKZ01001356.1/15440-15354/Apis.florea.7463                  PP *****.*.**********************************..*9..9999986.5...7.......*******.***************.*********.*.****
AAPU01010038.1/141440-141353/Drosophila.mojavensis.7230              GAGUG.C.UUGCCGUAUGGAAGACUAGUGAUUUUGUUGUUUG..GU..CUCUGCUAA...U.......AACAAUA.AAUCCCUUGUCUUCU.UAUGGCUCG.C.AUUG
#=GR AAPU01010038.1/141440-141353/Drosophila.mojavensis.7230      PP *****.*.**********************************..**..*********...*.......*******.***************.*********.*.****
AAGV020344978.1/2692-2781/Dasypus.novemcinctus.9361                  CGGCC.A.GUACCACCUGGAAGACUAGUGAUUUUGUUGUUGU..CU..CACUGUGCGc.uC.......AACAACA.AGUCCCAGUCUGCCG.CAUGGUGCU.G.GCCA
#=GR AAGV020344978.1/2692-2781/Dasypus.novemcinctus.9361          PP *****.*.**********************************..99..8888777663.36.......*******.***************.*********.*.****
AABR05010615.1/3754-3839/Rattus.norvegicus.10116                     AGACC.A.GCCCUGUCUGGAAGACUAGUGAUUUUGUUGUUGU..GU..CUGUGU--C...C.......AACAACA.AGUCCCAGUCUGCCA.CAUGGUGUU.G.GUCA
#=GR AABR05010615.1/3754-3839/Rattus.norvegicus.10116             PP *****.*.**********************************..*9..988876..5...7.......*******.***************.*********.*.****
AC007837.4/16002-16089/Drosophila.melanogaster.7227                  GAGUG.C.AUUCCGUAUGGAAGACUAGUGAUUUUGUUGUUUG..GU..CUUUGGUAA...U.......AACAAUA.AAUCCCUUGUCUUCU.UACGGCGUG.C.AUUU
#=GR AC007837.4/16002-16089/Drosophila.melanogaster.7227          PP *****.*.**********************************..**..*********...*.......*******.***************.*********.*.****
mir-7.dvex859235.-.203.284.[PM].[Metazoa].RF00053.miRNA              CGUUU.U.UUUCCUGAUGGAAGACUGGUGAUUUUGUUGUUUU..CG..------ACG...U.......GGCAACA.CUUCACGGCCUUCCA.AAAGGAGCA.A.AGCA
#=GR mir-7.dvex859235.-.203.284.[PM].[Metazoa].RF00053.miRNA      PP *****.*.********************************99..74........345...6.......*******.***************.*********.*.****
#=GC SS_cons                                                         :<<<<.<.<<<<<<<<-<<-------<<<<<-<<<<<<<<__..__.._________..._.......>>>>>>>.>>>>>>------>>-.>>>>>>>>>.>.>>>:
#=GC RF                                                              uggcc.c.gccCcguaUGGAAGACUAGuGAuUUUgUUGUuuU..au..uuaugauau...u.......aACAAcA.AaUCaCaguCugCCu.uacgGggcg.g.gcca
//
