# Supplementary material for: Automated detection of ncRNAs in the draft genome sequence of a colonial tunicate: the carpet sea squirt Didemnum vexillum
Source: BMC Genomics. 2016 Aug 30;17(1):691. doi: 10.1186/s12864-016-2934-5 (PMC5006418; doi:10.1186/s12864-016-2934-5)
Supplement: Additional file 3 — Parseable stockholm alignments files of ncRNA candidates on D. vexillum. (GZ 3403 kb) [file 12864_2016_2934_MOESM3_ESM.tar › SupplementalFiles3/RF00150.sto]

# STOCKHOLM 1.0
#=GF AU Infernal 1.1

AJ224023.1/1-67/Homo.sapiens.9606                                   GUGCA.UAUGAUGGA-AAAGUUUUAA.UCUCCU..GACACUUGUGAUGUCUUCAAAGGAACCACU..GAUGCAC
#=GR AJ224023.1/1-67/Homo.sapiens.9606                           PP *****.*********.99********.******..******************************..*******
Z75890.1/1272-1207/Homo.sapiens.9606                                -AGCCcUAAAAUGGAAAAAAUUUAAA.AUUACUuaGACAA-UGUGAUGUCAUCAAAGGAACC-CU..AA-GUA-
#=GR Z75890.1/1272-1207/Homo.sapiens.9606                        PP .*************************.8888887999999.*********************.**..**.***.
AF001689.1/3146-3209/Homo.sapiens.9606                              GGGGU.AAUGAUGGAAAAA----UCA.UUAUUG..GAAAAGAAUGACAUGAACAAAGGAACCACU..GAAGUGC
#=GR AF001689.1/3146-3209/Homo.sapiens.9606                      PP *****.*************....***.******..******************************..*******
X96641.1/1-62/Homo.sapiens.9606                                     -GGCU.AAUGAUGGAAAAA----UCA.UUAUUG..GAAAAGAAUGACAUGAACAAAGGAACCACU..GAAGUG-
#=GR X96641.1/1-62/Homo.sapiens.9606                             PP .****.*************....***.******..******************************..******.
AC124016.3/72783-72715/Homo.sapiens.9606                            UAGCA.UAUGAUGGA-AAAAUCUUAA.UCUUCU..GAGACUUGUGAUGUCUUCAAAGGAACCACUucAAUGCAA
#=GR AC124016.3/72783-72715/Homo.sapiens.9606                    PP *****.*********.8888******.******..***************************************
AC004807.1/1740-1672/Mus.musculus.10090                             GUGCA.UAUGAUGGAAAAAAUCUGAAgUCUCCU..GAGACCUGUGAUGUCUUCAAAGGAACCACU..GAUGCAC
#=GR AC004807.1/1740-1672/Mus.musculus.10090                     PP *****.***************************..******************************..*******
SNORD42.dvex389105.-.132.197.[CSA].[Metazoa].RF00150.snoRNA         UGGCU.AAAGAUGUAAAAA---UUAA.UUAUUU..GCAACACAUGACGUCAUCAAUGACGUCACA.cGAAGUAA
#=GR SNORD42.dvex389105.-.132.197.[CSA].[Metazoa].RF00150.snoRNA PP *****.*********9999...8999.******..***********************9*****9.********
#=GC SS_cons                                                        <<<<<.____________________.______..______________________________..__>>>>>
#=GC RF                                                             gugCa.uAUGAUGGAAAAAAUuUuAA.Uuuucu..GAaAauuGUGAUGUcauCAAAGGAACCACU..gAuGcac
//
