# Supplementary material for: Automated detection of ncRNAs in the draft genome sequence of a colonial tunicate: the carpet sea squirt Didemnum vexillum
Source: BMC Genomics. 2016 Aug 30;17(1):691. doi: 10.1186/s12864-016-2934-5 (PMC5006418; doi:10.1186/s12864-016-2934-5)
Supplement: Additional file 3 — Parseable stockholm alignments files of ncRNA candidates on D. vexillum. (GZ 3403 kb) [file 12864_2016_2934_MOESM3_ESM.tar › SupplementalFiles3/RF00257.sto]

# STOCKHOLM 1.0
#=GF AU Infernal 1.1

AC000159.6/81267-81351/Homo.sapiens.9606                                          -UGGUU.cCCG.CCCCCUGUAACAGCAACUCCAUGUGGAAG.UGC.....CCACUGGUUCCAG.UGGGGCUGCUGUUAUCUGGGG.CGAG.GGCCAG
#=GR AC000159.6/81267-81351/Homo.sapiens.9606                                  PP .9**99.9***.*****************************.***.....*************.*********************.****.******
AALT01482191.1/6150-6232/Sorex.araneus.42254                                      CUGGGG..UGG.CCGAGUGUAACAGCAACUCCAUGUGGAC-.-CG.....UGUCCAAGCCCAG.UGGAGAUGCUGUUACUCUCGG.CGGC.UUCCAG
#=GR AALT01482191.1/6150-6232/Sorex.araneus.42254                              PP ******..***.***************************9...67.....77788889*****.*********************.****.******
AANG01032370.1/407-323/Felis.catus.9685                                           CUGGGG..UUA.UCAAGUGUAACAGCAACUCCAUGUGGACU.GUG.....UACCAAUGUCCAG.UGGAGAUGCUGUUACUUUUGA.UGAU.UACCAA
#=GR AANG01032370.1/407-323/Felis.catus.9685                                   PP ******..***.*****************************.***.....*************.*********************.****.******
AAKN02038532.1/88369-88285/Cavia.porcellus.10141                                  -GGGCU.cCCU.CCCCCUGUAACAGCAACUCCAUGUGGAAG.UGC.....CCACUGGUUCCAG.UGGGGCUGCUGUUAUCUGGGG.CGGG.GGCCCG
#=GR AAKN02038532.1/88369-88285/Cavia.porcellus.10141                          PP .77777.8899.*****************************.***.....*************.*********************.9999.888888
AY866324.1/252-166/Ateles.geoffroyi.9509                                          GUUGGUaaCCA.UCAAAAGUAACAGCAUCUCCA-CUGGAAA.UUG.....GUACACAGUCCACaUGGAGUUGCUGUUACACUUGA.UAAC.ACCAUU
#=GR AY866324.1/252-166/Ateles.geoffroyi.9509                                  PP ***********.*********************.9******.***.....************9**********************.****.******
AAEX03018351.1/31475-31391/Canis.lupus.9615                                       UGGGAG..UCA.UCAAGUGUAACAGCAACUCCAUGUGGAUU.GUG.....UGCCAAUUUCCAG.UGGAGAUGCUGUUACUUUUGA.UGGU.UACCAA
#=GR AAEX03018351.1/31475-31391/Canis.lupus.9615                               PP 777777..***.*****************************.***.....*************.*********************.****.******
AANH01000564.1/249696-249610/Gasterosteus.aculeatus.69293                         GUGGUG.uUCG.CUGGAUGUAACAGCAACUCCAUGUGGAAG.CUG.....CGUCCAGUUCCAG.UGGAGGUGCUGUUACCUGCAG.AGGAcCACCCA
#=GR AANH01000564.1/249696-249610/Gasterosteus.aculeatus.69293                 PP ******.9999.*****************************.***.....*************.*********************.99999******
AAWR02033463.1/86616-86532/Equus.caballus.9796                                    AUGGGG..UCA.UCAAGUGUAACAGCAACUCCAUGUGGACU.GGG.....UACCAAUUUCCAG.UGGAGAUGCUGUUACUUUUGA.UGGU.UACCAA
#=GR AAWR02033463.1/86616-86532/Equus.caballus.9796                            PP ******..***.*****************************.***.....*************.*********************.****.******
AAWZ02006025.1/14998-14915/Anolis.carolinensis.28377                              UACAGU.gUCG.UCAAGUGUAACAGCAACUCCAUGUGGAA-.-UA.....AGUAGAUUUCCAG.UGGAGGUGCUGUUACUUUUGA.AGCU.ACUGAC
#=GR AAWZ02006025.1/14998-14915/Anolis.carolinensis.28377                      PP ******.****.***************************9...67.....7788999******.*********************.****.******
ABDC01135093.1/234-150/Microcebus.murinus.30608                                   -UGGCU.cCCA.CCCCCUGUAACAGCAACUCCAUGUGGAAG.UGC.....CCACUGGUUCCAG.UGGGGCUGCUGUUAUCUGGGG.UGGG.GACCUG
#=GR ABDC01135093.1/234-150/Microcebus.murinus.30608                           PP .55555.5***.*****************************.***.....*************.*********************.****.******
AAGV020435009.1/201-286/Dasypus.novemcinctus.9361                                 UCGGCC.gCCG.CCCCCUGUAACAGCAACUCCAUGUGGAAG.UGC.....CCGCUGGUUCCAG.UGGGGCUGCUGUUAUCCGGGG.CGGG.GGCCAG
#=GR AAGV020435009.1/201-286/Dasypus.novemcinctus.9361                         PP ******.****.*****************************.***.....*************.*********************.****.******
BAAE01291848.1/854-770/Oryzias.latipes.8090                                       CUGGUG.uUUG.CUGGAUGUAACAGCAACUCCAUGUGGAAG.-CU.....GUGUCUGUUCCAG.UGGAGGUGCUGUUACCUGCAG.AGAC.CACCGA
#=GR BAAE01291848.1/854-770/Oryzias.latipes.8090                               PP ******.9899.****************************6..55.....56666789*****.*********************.****.******
AAPY01700927.1/1388-1304/Tupaia.belangeri.37347                                   AUGGAG..UUA.UCAAGUGUAACAGCAACUCCACGUGGACU.GAA.....UACCGAUUUCCAG.UGGAGAUGGUGUUACUUCUGA.UGAU.UACCAA
#=GR AAPY01700927.1/1388-1304/Tupaia.belangeri.37347                           PP ******..***.*****************************.***.....*************.*********************.****.******
AAIY01704218.1/1026-942/Echinops.telfairi.9371                                    -GGGUU.cCCG.UCCCCUGUAACAGCAACUCCAUGUGGAGG.UGC.....UCGCUGGUUCCAG.UGGAGUUGCUGUUGCCUGGGG.CGAG.GGCCAC
#=GR AAIY01704218.1/1026-942/Echinops.telfairi.9371                            PP .99999.9***.*****************************.***.....*************.*********************.****.******
AC129195.3/65540-65457/Mus.musculus.10090                                         AUGGAG..UCA.UCGGGUGUAACAGCAACUCCAUGUGGAC-.UGU.....GCUCGGAUUCCAG.UGGAGCUGCUGUUACUUCUGA.UGGC.CUCCAA
#=GR AC129195.3/65540-65457/Mus.musculus.10090                                 PP ******..***.****************************..688.....8999*********.*********************.****.******
AAFC03085979.1/1394-1478/Bos.taurus.9913                                          ACGGCG..UCA.UCGAUUGUAACAGCAACUCCAUGUGGACU.GUG.....CGUCAAUUUCCAG.UGGAGAUGCUGUUACUUUUGA.UGGC.UGCCAA
#=GR AAFC03085979.1/1394-1478/Bos.taurus.9913                                  PP ******..***.*****************************.***.....*************.*********************.****.******
CAAB02008127.1/35388-35472/Takifugu.rubripes.31033                                UGGGUC..UCA.CCAGCUGUAACAGCAUCUCCAUAUGGAAA.AAAc...cCUCUGGUUUCCAG.UGGAGCUGCUGUUAUCUAUGG.AG--.GGCCAC
#=GR CAAB02008127.1/35388-35472/Takifugu.rubripes.31033                        PP ******..***.***************************99.7663...356689999*****.*********************.**...******
AC127556.4/107032-107116/Mus.musculus.10090                                       -UGGCU.cCCA.CCCUCUGUAACAGCAACUCCAUGUGGAAG.UGC.....CCACUGGUUCCAG.UGGGGCUGCUGUUAUCUGGGG.UGGC.GGCUAG
#=GR AC127556.4/107032-107116/Mus.musculus.10090                               PP .9**99.9***.*****************************.***.....*************.*********************.****.******
AY866321.1/214-298/Pongo.pygmaeus.9600                                            AUGGUG..UUA.UCAAGUGUAACAGCAACUCCAUGUGGACU.GUG.....UACCAAUUUCCAG.UGGAGAUGUUGUUACUUUUGA.UGGU.UACCAA
#=GR AY866321.1/214-298/Pongo.pygmaeus.9600                                    PP ******..***.*****************************.***.....*************.*********************.****.******
AADN03003271.1/76146-76064/Gallus.gallus.9031                                     CUGGUG..CUC.UCAUAUGUAACAGCAACUCCAUGUGGAC-.-UA.....CACUGACUUCCAG.UGGAGAUGCUGUUACUUUUGA.UAGC.GGCUCA
#=GR AADN03003271.1/76146-76064/Gallus.gallus.9031                             PP ******..***.***************************9...88.....89999********.*********************.****.******
AABR05040650.1/15390-15473/Rattus.norvegicus.10116                                AUGGAG..UCA.UCACGUGUAACAGCAACUCCAUGUGGAC-.UGU.....GCACAGAUCCCAG.UGGAGCUGCUGUUACUUUUGA.UGGC.CUCCAG
#=GR AABR05040650.1/15390-15473/Rattus.norvegicus.10116                        PP ******..***.***************************9..688.....89999********.*********************.****.******
AAYZ01125558.1/495-410/Ochotona.princeps.9978                                     UUAGCU.cCCA.CCCCCUGUAACAGCAACUCCAUGUGGAAU.GCU.....CAGCUCUUUCCAG.UGGGGCUGCUGUUAUCUGGGG.UGGG.AGCUGG
#=GR AAYZ01125558.1/495-410/Ochotona.princeps.9978                             PP ******.****.*****************************.***.....*************.*********************.****.******
CAAE01014650.1/773482-773569/Tetraodon.nigroviridis.99883                         CUGGUG.cGCG.CUGGAUGUAACAGCAACUCCAUGUGGAAGcUGU.....AUGUGUGUUCCAG.UGGAAGUGCUGUUACCUGCAG.AGAUcCACCGG
#=GR CAAE01014650.1/773482-773569/Tetraodon.nigroviridis.99883                 PP ******.****.****************************94455.....67799********.*********************.***********
AC103590.2/171205-171121/Homo.sapiens.9606                                        AUGGUG..UUA.UCAAGUGUAACAGCAACUCCAUGUGGACU.GUG.....UACCAAUUUCCAG.UGGAGAUGCUGUUACUUUUGA.UGGU.UACCAA
#=GR AC103590.2/171205-171121/Homo.sapiens.9606                                PP ******..***.*****************************.***.....*************.*********************.****.******
AAPN01023116.1/334-252/Ornithorhynchus.anatinus.9258                              UGGAGC..CCA.CCCCUUGUAACAGCAACUCCAUGUGGAAG.GGU.....CUCCUGGUUCCAG.UGGAGCUGCUGUUAUCUUGGG.UG--.GGUCAU
#=GR AAPN01023116.1/334-252/Ornithorhynchus.anatinus.9258                      PP 999999..***.*****************************.***.....*************.*********************.**...99****
AAQR03078873.1/635-551/Otolemur.garnettii.30611                                   AUGGAG..UCA.UCAAGUGUAACAGCAACUCCAUAUGGACU.AUG.....UGCCAAUUUCCAG.UGGAGAUGCUGUUACUUUUGA.UGGU.UACCAA
#=GR AAQR03078873.1/635-551/Otolemur.garnettii.30611                           PP ******..***.*****************************.***.....*************.*********************.****.******
AAGU03077813.1/8996-8912/Loxodonta.africana.9785                                  AUGGAG..UUA.UCAAAUGUAACAGCAACUCCAUGUGGACC.AGG.....UACCGACUUCCAG.UGGGGAUGCUGUUACUUUUGA.UGGC.UACCAA
#=GR AAGU03077813.1/8996-8912/Loxodonta.africana.9785                          PP ******..***.*****************************.***.....*************.*********************.****.******
BX248510.4/109392-109307/Danio.rerio.7955                                         UUGGUG..CUGaCUGCUUGUAACAGCAACUCCAUGUGGAA-.GGU.....UUGUGUCUUCCAG.UGGAGCUGCUGUUGCGUGCAGaUAGU.CACCAU
#=GR BX248510.4/109392-109307/Danio.rerio.7955                                 PP ******..5555****************************..688.....89999********.*********************55566.******
AANN01206173.1/2762-2845/Erinaceus.europaeus.9365                                 AAGGGA..UUA.UCAAGUGUAACAGCAACUCCAUGUGGAC-.UGU.....GUACAAUUUCCAG.UGGAGAUGCUGUUAUUUUUGA.UGAU.UGCCAA
#=GR AANN01206173.1/2762-2845/Erinaceus.europaeus.9365                         PP ******..***.****************************..788.....999**********.*********************.****.******
mir-194.dvex403364.+.74.154.[XTR].[Metazoa].RF00257.miRNA                         --GCAUuuCGG.ACAAAAACAACAGCAAAUC---UUGUGCA.UAA.....AUAUUGUGCUCAG.--GAUUUGCUGUUGUUUUUGC.CCGAaAUGCUU
#=GR mir-194.dvex403364.+.74.154.[XTR].[Metazoa].RF00257.miRNA                 PP ..999997777.8******************...7999999.999.....9999999999999...******************8.77776999999
mir-194.dvex518599.-.552.639.[LCH].[Metazoa].RF00257.miRNA                        AUUGAG..-CG.AUACGGGUGACAGCUUCUGCAUGUGUAUA.UGUgcaucAAUAAAAAUGCACaUGCAGAAGCUGUCACCCGUAU.AG--.CUCAAU
#=GR mir-194.dvex518599.-.552.639.[LCH].[Metazoa].RF00257.miRNA                PP 888888...78.888888*********************87.6652222233456667****88***************888888.87...888888
mir-194.dvex723184.+.182.257.[XTR,LCH,CIN].[Metazoa].RF00257.miRNA                --AUAU.aUCA.UCAUAUCGAACAGCA-CAUUACCUGGGA-.---.....---UAUAUCCCAGgUAAUG-UGCUGUUAGAUAUGA.UGUG.AUAAGU
#=GR mir-194.dvex723184.+.182.257.[XTR,LCH,CIN].[Metazoa].RF00257.miRNA        PP ..9999.9***.***************.5555558****9.............46678****9555555.***************.****.***99*
mir-194.dvex723184.-.181.256.[LCH,AC,CIN,DRE,XTR].[Metazoa].RF00257.miRNA         -CUUAU.cACA.UCAUAUCUAACAGCA-CAUUACCUGGGA-.---.....---UAUAUCCCAGgUAAUG-UGCUGUUCGAUAUGA.UGAU.AUAUA-
#=GR mir-194.dvex723184.-.181.256.[LCH,AC,CIN,DRE,XTR].[Metazoa].RF00257.miRNA PP .87999.9***.***************.5555558****9.............46678****9555555.***************.****.88888.
#=GC SS_cons                                                                      ::<<<<..-<<.<<<<--<<<<<<<<<-<<<<<--<<<<__.___.....________>>>>-.>>>>>->>>>>>>>>-->>>>.>>--.>>>>::
#=GC RF                                                                           uugGcg..uca.cCgcaUGUAACAGCAACuCCAUGUGGAau.uuu.....uuucaauUUCCAG.UGGaGaUGCUGUUACuUgcGg.uggu.cgCcaa
//
