# Supplementary material for: Automated detection of ncRNAs in the draft genome sequence of a colonial tunicate: the carpet sea squirt Didemnum vexillum
Source: BMC Genomics. 2016 Aug 30;17(1):691. doi: 10.1186/s12864-016-2934-5 (PMC5006418; doi:10.1186/s12864-016-2934-5)
Supplement: Additional file 3 — Parseable stockholm alignments files of ncRNA candidates on D. vexillum. (GZ 3403 kb) [file 12864_2016_2934_MOESM3_ESM.tar › SupplementalFiles3/RF00650.sto]

# STOCKHOLM 1.0
#=GF AU Infernal 1.1

CAAE01014542.1/2489782-2489695/Tetraodon.nigroviridis.99883                   AGCGGU.UGCCAGUGUCAUuUUUUGUGAUgUUGCAGCU..AGUAAUAUAA.GCCA.......AGUUGCAUAGUCACAAAAGUGAUCAUUGGAAACUGUG
#=GR CAAE01014542.1/2489782-2489695/Tetraodon.nigroviridis.99883           PP ******.***********966789**************..**********.****.......*************************************
AAHY01155090.1/12968-13054/Mus.musculus.10090                                 AGCGGU.GGCCGGUGUCAU.UUUUGUGACgUUGCAGCU..AGUAAUAUGA.GCCC.......AGUUGCAUAGUCACAAAAGUGAUCAUUGGAAACUGUG
#=GR AAHY01155090.1/12968-13054/Mus.musculus.10090                         PP ******.************.******************..**********.****.......*************************************
AABS01000027.1/231997-232081/Ciona.intestinalis.7719                          UCUGUG.UACGUGUGUCAU.UUUUCUAUU.AUGCAACU..UUUU-UUUCA.UGUU.......AGUUGCAUAGUAACAAAAGUGAUCAUACGUUCGCAUG
#=GR AABS01000027.1/231997-232081/Ciona.intestinalis.7719                  PP ******.************.*********.********..9887.899**.****.......*************************************
AL928556.7/99188-99103/Danio.rerio.7955                                       CACAGC.UGUCUGUGUCAU.UUUUGUGGU.UUGCAGCU..AGUAGUCUGG.UUCC.......AGUUGCAUAGUCACAAAAAUGAGCACAGACAGAUGUG
#=GR AL928556.7/99188-99103/Danio.rerio.7955                               PP ******.************.*********.********..**********.****.......*************************************
AY865903.1/320-405/Macaca.nemestrina.9545                                     CACAGC.UGCCAGUGUCAU.UUUUGUGAU.CUGCAGCU..AGUAUUCUCA.CUCC.......AGUUGCAUAGUCACAAAAGUGAUCAUUGGCAGGUGUG
#=GR AY865903.1/320-405/Macaca.nemestrina.9545                             PP ******.************.*********.********..**********.****.......*************************************
BAAF04053425.1/5508-5422/Oryzias.latipes.8090                                 UGCGGU.UGCCAGUGUCAU.UUUUGUGAUgUUGCAGCU..AGUAAUAUGA.GCCC.......AGUUGCAUAGUCACAAAAGUGAUCAUUGGAGACUGUG
#=GR BAAF04053425.1/5508-5422/Oryzias.latipes.8090                         PP ******.************.******************..**********.****.......*************************************
AY865901.1/325-410/Macaca.mulatta.9544                                        CACAGC.UGCCAGUGUCAU.UUUUGUGAU.CUGCAGCU..AGUAUUCUCA.CUCC.......AGUUGCAUAGUCACAAAAGUGAUCAUUGGCAGGUGUG
#=GR AY865901.1/325-410/Macaca.mulatta.9544                                PP ******.************.*********.********..**********.****.......*************************************
AANH01011406.1/2584-2499/Gasterosteus.aculeatus.69293                         CAUAUC.UGUCUGUGUCAU.UCUUGUGGU.UUGCAACU..AGUAGUCUGG.CUCC.......AGUUGCAUAGUCACAAAAAUGAUCAUGGACUGAUGUG
#=GR AANH01011406.1/2584-2499/Gasterosteus.aculeatus.69293                 PP ******.************.*********.********..**********.****.......*************************************
AY865905.1/428-514/Gorilla.gorilla.9593                                       AGCGGU.GGCCAGUGUCAU.UUUUGUGAUgUUGCAGCU..AGUAAUAUGA.GCCC.......AGUUGCAUAGUCACAAAAGUGAUCAUUGGAAACUGUG
#=GR AY865905.1/428-514/Gorilla.gorilla.9593                               PP ******.************.******************..**********.****.......*************************************
AY865902.1/114-199/Pongo.pygmaeus.9600                                        CACAGC.UGCCAGUGUCAU.UUUUGUGAU.CUGCAGCU..AGUAUUCUCA.CUCC.......AGUUGCAUAGUCACAAAAGUGAUCAUUGGCAGGUGUG
#=GR AY865902.1/114-199/Pongo.pygmaeus.9600                                PP ******.************.*********.********..**********.****.......*************************************
AY865906.1/428-514/Macaca.nemestrina.9545                                     AGCGGU.GGCCAGUGUCAU.UUUUGUGAUgUUGCAGCU..AGUAAUAUGA.GCCC.......AGUUGCAUAGUCACAAAAGUGAUCAUUGGAAACUGUG
#=GR AY865906.1/428-514/Macaca.nemestrina.9545                             PP ******.************.******************..**********.****.......*************************************
AANU01247847.1/3700-3615/Macaca.mulatta.9544                                  CACAGC.UGCCAGUGUCAU.UUUUGUGAU.CUGCAGCU..AGUAUUCUCA.CUCC.......AGUUGCAUAGUCACAAAAGUGAUCAUUGGCAGGUGUG
#=GR AANU01247847.1/3700-3615/Macaca.mulatta.9544                          PP ******.************.*********.********..**********.****.......*************************************
AY865904.1/433-519/Macaca.mulatta.9544                                        AGCGGU.GGCCAGUGUCAU.UUUUGUGAUgUUGCAGCU..AGUAAUAUGA.GCCC.......AGUUGCAUAGUCACAAAAGUGAUCAUUGGAAACUGUG
#=GR AY865904.1/433-519/Macaca.mulatta.9544                                PP ******.************.******************..**********.****.......*************************************
AAWZ02011471.1/44569-44654/Anolis.carolinensis.28377                          CACAGC.CGUCAGUGUCAU.UUUUGUGAU.UUGCAGCU..AGUAAUCCUG.GCCC.......AGUUGCAUAGUCACAAAAGUGAUCAUUGGCCGCUGUG
#=GR AAWZ02011471.1/44569-44654/Anolis.carolinensis.28377                  PP ******.************.*********.********..**********.****.......*************************************
AAGJ04108136.1/11406-11314/Strongylocentrotus.purpuratus.7668                 CCCGCC.AGCCCGA-UCAU.UUUUGUGUUuAUGCAACUuuUGUAUUUUCA.CCGAucagaguAGUUGCAUAGUCACAAAAGUGA--UUGGGAGGGUUGG
#=GR AAGJ04108136.1/11406-11314/Strongylocentrotus.purpuratus.7668         PP ******.*******.****.******************************.999999***************************..*************
AAPY01094601.1/1482-1395/Tupaia.belangeri.37347                               AGCGGU.GGCCAGUGUCAU.UUUUGUGACgUUGCAGCU..AGUGAUAUGAaGCCC.......AGUUGCAUAGUCACAAAAGUGAUCAUUGGAGACUGUG
#=GR AAPY01094601.1/1482-1395/Tupaia.belangeri.37347                       PP ******.************.******************..********9868999.......*************************************
CAAE01015004.1/985676-985591/Tetraodon.nigroviridis.99883                     ACCAUC.UCCCAGUGUCAU.UUUUGUGGU.UUGCAGCU..AGUACUCUGG.CUCC.......AGUUGCAUAGUCACAAAAAUGAGCAUUGGCAGGUGUG
#=GR CAAE01015004.1/985676-985591/Tetraodon.nigroviridis.99883             PP ******.************.*********.********..**********.****.......*************************************
AACT01065888.1/33880-33797/Ciona.savignyi.51511                               ACUGUU.CACGAGUGUCAU.UUUAAUACU.AUGCAGCU..UUAA--AUAA.UGUU.......AGUUGCAUAGUAAUAAAAGUGAUCAUGCGUUUACAAG
#=GR AACT01065888.1/33880-33797/Ciona.savignyi.51511                       PP ******.************.*********.********..9999..7889.9999.......*************************************
mir-153.dvex124756.-.256.344.[PM,CIN,CSA,XTR].[Metazoa].RF00650.miRNA         GCUGCUaUGCGUGUGUCAU.UUUUCUAUU.AUGCAACUucCUUUUUUCCA.UGCU.......AGUUGCAUAGUAAUAAAAGUGAUCGCCCGCGAGCAUG
#=GR mir-153.dvex124756.-.256.344.[PM,CIN,CSA,XTR].[Metazoa].RF00650.miRNA PP ******669**********.*********.********654566666677.8888.......*************************************
#=GC SS_cons                                                                  ::<<<<.--<<<<<<<<<<.<<<<<<<<<.-<<<<<<<..__________.____.......>>>>>>>-->>>>>>>>>>>>>->>>>>>-->>>>::
#=GC RF                                                                       aacgcc.ugCccguGUCAu.UUUuGUgau.uUGCAgCU..aGUAaUaUgA.uucc.......AGuUGCAUAgucACaAAAgUGAUCauggGaaggcguG
//
