# Supplementary material for: Automated detection of ncRNAs in the draft genome sequence of a colonial tunicate: the carpet sea squirt Didemnum vexillum
Source: BMC Genomics. 2016 Aug 30;17(1):691. doi: 10.1186/s12864-016-2934-5 (PMC5006418; doi:10.1186/s12864-016-2934-5)
Supplement: Additional file 3 — Parseable stockholm alignments files of ncRNA candidates on D. vexillum. (GZ 3403 kb) [file 12864_2016_2934_MOESM3_ESM.tar › SupplementalFiles3/RF00761.sto]

# STOCKHOLM 1.0
#=GF AU Infernal 1.1

AAWR02011958.1/229242-229339/Equus.caballus.9796                     AUGUUGUAUAUGGUAAAACUAUAAAGCAAGGAGC.UGAGUUU.UCAAG.UGAG.....ACUUAUGGaaAACU.-GUCUCC.UGACUUUAUAGCCAUGCCUCAUACAACA..
#=GR AAWR02011958.1/229242-229339/Equus.caballus.9796             PP **********************************.*******.*****.****.....********966666..9*****.****************************..
AAYZ01251528.1/478-383/Ochotona.princeps.9978                        AUGUACUACAUGGUGUGGCUUAAAAGUAAUAAAA.UAGAUUU.UUGUA.UGUU.....GCUUUCGG..AAAC.CAUUCUCaUUAUUUU--AGUCAUACAUUGUAUAUGU..
#=GR AAYZ01251528.1/478-383/Ochotona.princeps.9978                PP **********************************.*******.*****.****.....********..9999.88777777*******..*******************..
AAFC03080208.1/50415-50512/Bos.taurus.9913                           AAAACAUACAUGGCAUGACUAUAAAGUAAUGAGA.CGAGUUU.UCAUA.UGCG.....GCUUGUAU..UACUgAGUCUCA.UUAAUAUAUAGUCACAUCCUGUUUCGAG..
#=GR AAFC03080208.1/50415-50512/Bos.taurus.9913                   PP **********************************.*******.*****.****.....********..************.****************************..
AAGU03055997.1/112380-112283/Loxodonta.africana.9785                 CCAGAGUAUGCAGUAUGAAUAUAAAAUAGUGUGC.CCAGUUU.UCUUG.UGUG.....GUUUGUGG.aAACU.GGUCACA.UUGCUUUAUAGCCACACCACAUAUAUUU..
#=GR AAGU03055997.1/112380-112283/Loxodonta.africana.9785         PP **********************************.*******.*****.****.....********.*****.*******.****************************..
AALT01005382.1/1156-1059/Sorex.araneus.42254                         AAAAAAUACAUGGCAUGACUAUAAAGUAAUGAGA.CAAGUUU.UCAUG.UGUG.....GCUUGUGU..UACUgAGUCUCA.UUAGUAUAUAGUCACAUCCUGUCUCAAG..
#=GR AALT01005382.1/1156-1059/Sorex.araneus.42254                 PP **********************************.*******.*****.****.....********..************.****************************..
AAGW02065628.1/38933-38836/Oryctolagus.cuniculus.9986                CAUUUGUACCUGGUGUGAUUAUAAAGCAAUGAGA.CUGAUUG.UCAUA.UGUU.....GUUCAUGG..GAUC.CGUCUCAgUUACUUUAUAGCCAUACCUGGUACCUUG..
#=GR AAGW02065628.1/38933-38836/Oryctolagus.cuniculus.9986        PP **********************************.*******.*****.****.....********..****.************************************..
AAQR03118598.1/3691-3599/Otolemur.garnettii.30611                    AGAACAUC----GUGAGAUGAUGAAGUAAUAAGA.CUAAUGG.UGACA.UGUG.....GUUUGUGG..AAUU.GGUUUCA.UUACUUAAUAGCCACACUUGAGACUUUA..
#=GR AAQR03118598.1/3691-3599/Otolemur.garnettii.30611            PP 88888888....**********************.*******.*****.****.....********..****.*******.****************************..
AAQR03004710.1/72078-71984/Otolemur.garnettii.30611                  UUUAAGGAAGAGGUGUGAUUAUAAAGCAGUGAGA.CUGAUU-.UGGGG.UGUGc...aGCUUCUGG..AAUC.AGUCUCA.UUACUUUCUACUCUCACCUCUGAGA---..
#=GR AAQR03004710.1/72078-71984/Otolemur.garnettii.30611          PP **********************************.******..*****.*****...*********..****.*******.*************************.....
AAFR03059420.1/34140-34231/Monodelphis.domestica.13616               UGUAAGUGCAAAUUGUGAUUAUAAAGCAAUGAAA.UUGGUUU.UUAUG.UGUG.....GCUUCUGG..AGUC.AGCUUUG.CUAUUUUAUAGUCAUGCUUCUUU-----..
#=GR AAFR03059420.1/34140-34231/Monodelphis.domestica.13616       PP *****9****************************.*******.*****.****.....********..****.*******.********************999.......
AAQQ01168328.1/1653-1750/Spermophilus.tridecemlineatus.43179         UUUAAGGAAGAGGUAUGAGUAUAAAGCAGUGAGA.CUGAUU-.UGAGA.UGUGc...aGCUGCUGG..AAUC.AGUUUCG.UUACUUUCUACUCUCACCUCUGAGACAG..
#=GR AAQQ01168328.1/1653-1750/Spermophilus.tridecemlineatus.43179 PP **********************************.******..*****.*****...*********..****.*******.****************************..
AAFR03008051.1/35072-34981/Monodelphis.domestica.13616               AUAUCAUACGAGGUGUGACUAUAACAUAAUGAGA.UUGAUUU.UCAUG.UGUG.....ACUUUUGG..AAUC.AAUCUCA.-----UUAUAGAAAUGCCUUAUGUCAUA..
#=GR AAFR03008051.1/35072-34981/Monodelphis.domestica.13616       PP **********************************.*******.*****.****.....********..****.*******......7779*******************..
AAWR02006601.1/58623-58527/Equus.caballus.9796                       GACUUGAAUAUAGUAUGAUUAUGAAAUAAUAAGA.CUAAUUU.UGACA.UGUG.....GUUUAUGU..AAUU.GGUUUCA.UUACUUGAUAGCCACACUUGAGACUUUA..
#=GR AAWR02006601.1/58623-58527/Equus.caballus.9796               PP **********************************.*******.*****.****.....********..****.*******.****************************..
AAGV020470182.1/1360-1262/Dasypus.novemcinctus.9361                  GCACUAUAUAUGGUAAGACUAUAAAGUAGGGGGC.UGGUUUU.UCAAG.UGAG.....ACUUGUGG.aAGAC.AGUCUCCcUGGCUUUGUAGUCAUGCCUCAUACAUCA..
#=GR AAGV020470182.1/1360-1262/Dasypus.novemcinctus.9361          PP **********************************.*******.*****.****.....********.7789*.************************************..
AC200335.2/106893-106989/Pongo.abelii.9601                           AAUUUAUACAAGGCAUGACUGUAAUAUAAUGAAU.CUGAUUU.UUCUG.UGUG.....ACUUGUGG..AAUC.AAACCUA.UUUCUAUAUAAUCACAUCUUGUAUAUUA..
#=GR AC200335.2/106893-106989/Pongo.abelii.9601                   PP **********************************.*******.*****.****.....********..****.*******.9999999*********************..
AAFR03025629.1/19404-19498/Monodelphis.domestica.13616               GGUGUAUCUAUGGUAUGACUAUAAAGCAAUGAUA.CUGAUUC.UCCAU.UUGG.....GUUAUGGA..AAUC.AGUCUCA.UUACCUUAUAGUUGCAC--UGGGUCUUC..
#=GR AAFR03025629.1/19404-19498/Monodelphis.domestica.13616       PP **********************************.*******.*****.****.....********..****.*******.*****************..*********..
AAIY01703130.1/1510-1607/Echinops.telfairi.9371                      CGCUUGUAUCUGGUGUGAUUAUAAAGCAAUGAGA.CUGAUUG.UCAUG.UGUA.....GCUUGUGG..GAUC.CGUCUCAgUUACUUUAUAGCCAUACCUGGUAUCUUA..
#=GR AAIY01703130.1/1510-1607/Echinops.telfairi.9371              PP **********************************.*******.*****.****.....********..****.************************************..
AC158769.2/163667-163764/Mus.musculus.10090                          AAAACAUACAUGGCAUGGCUAUAAAGUAAUGAGA.CAAGUUU.UCAUG.UGUG.....G--CUUGGuuUAUUgAGUCUCA.UUAAUAUAUAGUCAUAUCCUGUCUCAAG..
#=GR AC158769.2/163667-163764/Mus.musculus.10090                  PP **********************************.*******.*****.****.....*..7778888************.****************************..
AC026413.5/105797-105700/Homo.sapiens.9606                           CGUUUGUACCUGGUGUGAUUAUAAAGCAAUGAGA.CUGAUUG.UCAUA.UGUC.....GUUUGUGG..GAUC.CGUCUCAgUUACUUUAUAGCCAUACCUGGUAUCUUA..
#=GR AC026413.5/105797-105700/Homo.sapiens.9606                   PP **********************************.*******.*****.****.....********..****.************************************..
AAPE02001587.1/20240-20144/Myotis.lucifugus.59463                    CCCUCGUGGAAGUUGUGACUCUGAAAACAAGCAA.CUGAUUC.CCACA.CGCA.....GCUUGUGG..CAUC.GGUGUCA.UUACUUCACAGCCACACCUUGUAAAUCU..
#=GR AAPE02001587.1/20240-20144/Myotis.lucifugus.59463            PP **********************************.*******.*****.****.....********..****.***7776.****************************..
AAHX01063758.1/23051-23148/Rattus.norvegicus.10116                   CACUUGUACUCGGUGUGAUUAUAAAGCAAUGAGA.CUGAUUG.UCAUG.UGUC.....GUUUGUGG..GAUC.CGUCUCAgUUACUUUAUAGCCAUACCUGGUAUCUUA..
#=GR AAHX01063758.1/23051-23148/Rattus.norvegicus.10116           PP **********************************.*******.*****.****.....********..****.************************************..
AANG01715546.1/1359-1263/Felis.catus.9685                            CCUGGUCGUAGGUUGUGACUCGGAAGAAGAGUGA.CUGAUUU.CCACA.UGUG.....GCUUGUGG..AAUC.CAU-GCUgUUCCUUUGCAGCCACACCUUGUAAAUCU..
#=GR AANG01715546.1/1359-1263/Felis.catus.9685                    PP **********************************.*******.*****.****.....********..****.999.9999****************************..
AAFR03012620.1/32411-32507/Monodelphis.domestica.13616               AACACACACAAGGUGUGACUAUAAAGUAAUGAAA.CCAAUUU.UCAUG.UAUG.....GCUUAUGG..AAUC.AGUCUUA.UUUCAUCAUACUCACAUCUUGUGUAUGU..
#=GR AAFR03012620.1/32411-32507/Monodelphis.domestica.13616       PP **********************************.*******.*****.****.....********..****.*******.****************************..
AAFR03024491.1/9819-9913/Monodelphis.domestica.13616                 ----UGAUCAAGGUGUGACUAUAAAGUAAUGAGA.UUGAUUU.CUGUGgUAUA.....GUAAAUGG.aAAUC.AGUUUCA.UUACCUUACAGUCACAUCUAAUCUUCUA..
#=GR AAFR03024491.1/9819-9913/Monodelphis.domestica.13616         PP ....******************************.*******.999999****.....********.*****.*******.****************************..
AAGU03013135.1/33713-33810/Loxodonta.africana.9785                   GGCAGAUACAGAAUGUGACUAGAAAGCAAUGAGU.CUAGUAU.UUGUG.UGUG.....GUGCAUGG.aAACC.AGCCUCA.UUACUUUAUAAUCACACUCUGCGUAGCA..
#=GR AAGU03013135.1/33713-33810/Loxodonta.africana.9785           PP **********************************.*******.*****.****.....********.*****.*******.****************************..
AAWR02041084.1/28771-28868/Equus.caballus.9796                       GUAGUCUUUGAGGUGUGCCUCUGAAGUAAUGAAA.CUGAUUU.UCAUU.UGUG.....GUCAAUGA..AAAC.CCUUCUUuUCAUUUCAUAGUCAUACCUAUAAGGCAG..
#=GR AAWR02041084.1/28771-28868/Equus.caballus.9796               PP **********************************.*******.*****.****.....********..****.9998888899**************************..
AAFR03019794.1/17340-17263/Monodelphis.domestica.13616               ---------UAGAUGCAAUUAUAAAGUAAUGGGA.UGGAUAU.UCAUG.UGUG.....GUUUAUGG..AAACuGUUCUCA.UUACUUUAUAAGUCAAA-----------..
#=GR AAFR03019794.1/17340-17263/Monodelphis.domestica.13616       PP .........***9*********************.*******.*****.****.....********..****45556677.****************9.............
AAGU03047370.1/11364-11460/Loxodonta.africana.9785                   AAAAUAUAUAAGGUAUGAAUAUAAAGUAAUGAGA.UGAUUUU.CCUUA.CGUA.....GUUUAUGG..AAAU.AGUCUCG.UUAUUUCCCAGUUAUACCUUAUCUAUUU..
#=GR AAGU03047370.1/11364-11460/Loxodonta.africana.9785           PP **********************************.*******.*****.****.....********..****.*******.****************************..
AAFR03033110.1/48153-48249/Monodelphis.domestica.13616               UUAAUGUAUGAGGUGUGACAAUAAGGUAACGAUA.CUGAUUU.CCAUG.UUAG.....UCUGGUGG..AAUU.AGCCUCA.UUACUCUAUAGUCACACCUUAUAAAUUC..
#=GR AAFR03033110.1/48153-48249/Monodelphis.domestica.13616       PP **********************************.*******.*****.****.....********..****.*******.****************************..
AAPY01204703.1/899-994/Tupaia.belangeri.37347                        AAAAAAUACAUGGCAUGACUAUAAAGUAAUGAGA.CAAAUUU.UCAUG.UGUA.....G--CUUGG..AUUAcUGUCUCA.UUAGUAUAUAGUCACAUCCUGUCUUGAG..
#=GR AAPY01204703.1/899-994/Tupaia.belangeri.37347                PP **********************************.*******.*****.****.....*..88888..766688******.****************************..
AC069137.6/16222-16127/Homo.sapiens.9606                             GGCUAGAAUACAGUAUGAUUGUGAAGUAAUAAGA.CUAAUUU.UGACA.UGUG.....GUUUGUGG..AAUU.GGUUUCA.UUACUU-AUAGUCACAUUUGAGGCUUUA..
#=GR AC069137.6/16222-16127/Homo.sapiens.9606                     PP **********************************.*******.*****.****.....********..****.*******.******.*********************..
AC169700.1/140375-140471/Macaca.mulatta.9544                         AAUUUAUACAAGGCAUGACUGUAAUAUAAUGAAU.CUGAUUU.UUCUG.UGUG.....ACUUGUGG..AAUC.AAUCCUA.UUUCUUUAUAAUCACAUCUUGUAUAUUA..
#=GR AC169700.1/140375-140471/Macaca.mulatta.9544                 PP **********************************.*******.*****.****.....********..****.9888888.****************************..
AACN010226306.1/818-721/Canis.lupus.9615                             UCUUUGUACCUGAUGCGAUUAUAAAGCAAUGAGA.CUGAUUG.UCAUG.UGUC.....GGUUGUGG..GAUC.CGUCUCAgUUACUUUAUAGCCGUGCCUGGUACCUAA..
#=GR AACN010226306.1/818-721/Canis.lupus.9615                     PP **********************************.*******.*****.****.....********..****.************************************..
ABDC01266727.1/454-548/Microcebus.murinus.30608                      UUUAAGGAAGAGGUGUGACUAUAAAGCAGUGAGA.CUGAUG-.UGGGG.UGUGc...aGCUUCUGG..AAUC.AGUCUCA.UUACUUUCUACUCUCACCUCUGAGA---..
#=GR ABDC01266727.1/454-548/Microcebus.murinus.30608              PP **********************************.******..*****.*****...*********..****.*******.*************************.....
AAFR03025299.1/56825-56733/Monodelphis.domestica.13616               UACAUGAACUCGGUAUGACUAUAAAGUAAUGAAA.UUGAUUU.UCGUG.UGUG.....ACUUAUGG.aAGUC.CGUUUCA.UUACCUUAUAGUCACACCCCAAA-----..
#=GR AAFR03025299.1/56825-56733/Monodelphis.domestica.13616       PP *****5****************************.*******.*****.****.....********.88899.*******.******************86555.......
AAWR02011473.1/193267-193171/Equus.caballus.9796                     AGGAAAUAUGAGGUGUGACUAUCAAGGGAUGAAA.CUGAUUU.UCCCA.UGUG.....GCUUGUGG..GAUU.UCCUGGA.UUACUUUUUAGUCAUGCCUUAUAUUAGU..
#=GR AAWR02011473.1/193267-193171/Equus.caballus.9796             PP **********************************.*******.*****.****.....********..****.***9999.****************************..
AAFR03012626.1/2683-2774/Monodelphis.domestica.13616                 UGGGUAGACAAGGUGUAACUAUAAAGCAAUGAGA.CUAACU-.CUGCA.AGUU.....GCCUACAG.aAAUU.AGUCUCA.CUACUUUACAGACAUACCUCAUG-----..
#=GR AAFR03012626.1/2683-2774/Monodelphis.domestica.13616         PP **********************************.******..*****.****.....********.999**.*******.***********************.......
AAWR02018734.1/106351-106447/Equus.caballus.9796                     CCCUGGUGUAAGAUGCGCCUCUAAAGAAAAGCGA.CUGAUUU.CCACA.CGUG.....GCUUGUAG..AAUC.AGUGUCA.UUACUUUGCAGCCACACCUUGUAAAUCU..
#=GR AAWR02018734.1/106351-106447/Equus.caballus.9796             PP **********************************.*******.*****.****.....********..****.***9998.****************************..
AANN01309615.1/1178-1081/Erinaceus.europaeus.9365                    AAAACAUACAUGGCAUGACUAUAAAGUAAUGAGA.CAAGUUUuUCACA.UCUG.....GC-UGUGU..UACUgAGUCUCA.UUAGUGUAUAGUCAAAUCCCGUCUCAAG..
#=GR AANN01309615.1/1178-1081/Erinaceus.europaeus.9365            PP **********************************.*****998*****.****.....*9.9****..************.****************************..
AAFR03044565.1/87831-87735/Monodelphis.domestica.13616               CUUCAGCAUGAGGUGUGAUUACAAAGGAAUGAAA.CUGUUUU.UCUUA.UGUG.....GUUUGUGG..AAUU.GGUUCUG.UUACUUUGUAGUUAUAUAUCAUAGAUCU..
#=GR AAFR03044565.1/87831-87735/Monodelphis.domestica.13616       PP **********************************.*******.*****.****.....********..****.***8888.****************************..
AANG01281249.1/484-388/Felis.catus.9685                              AUGAAAAAUGAGAUGUGACUAUAAAGUGAUGAAA.CUGAUUU.UCACA.UGUG.....GCCUGUGG..GAUU.UCCUUGA.UUACUUUUUAGUCAUGCCUUGUAUUAGU..
#=GR AANG01281249.1/484-388/Felis.catus.9685                      PP **********************************.*******.*****.****.....********..****.*******.****************************..
AAKN02055594.1/55874-55971/Cavia.porcellus.10141                     CACUUGUACCUGGUGUGAUUAUAAAGCAAUGAGA.CUGAUUG.UCAUU.UGUC.....UUUUGUGG..GAUC.CGUCUCAgUUACUUUAUAGCCAGACCUGGUAUCUUA..
#=GR AAKN02055594.1/55874-55971/Cavia.porcellus.10141             PP **********************************.*******.*****.****.....********..****.************************************..
AAWR02018969.1/3207-3126/Equus.caballus.9796                         --------UAAACUAUGACUAUAAAGCAAUGAAAcUUUAUUU.UCAUA.UGAG.....GUUUGUGA..AAUC.AAUCUCA.UUGCUUUAUAUUCAGGCCUG--------..
#=GR AAWR02018969.1/3207-3126/Equus.caballus.9796                 PP ........99************************99******.*****.****.....********..****.*******.********************..........
AANU01289533.1/25041-24985/Macaca.mulatta.9544                       --------------------AAAAGGUAAUGAGA.UUGAUUU.UUAUU.UGUG.....GCUUGUAG..AAUC.AAUCUCA.UUAUUUUA--------------------..
#=GR AANU01289533.1/25041-24985/Macaca.mulatta.9544               PP ....................**************.*******.*****.****.....********..****.*******.********......................
mir-340.dvex613417.+.398.500.[CEL].[Metazoa].RF00761.miRNA           --AAAACAGCACAAUUUUGUUUGAAAAAAUGCAA.AUUGUUU.UCACA.AGCGgugagGUUUGUGA.aAACA.AUUUACA.UUUUUUCAAACAAAAUUGUGCUGUUUUUca
#=GR mir-340.dvex613417.+.398.500.[CEL].[Metazoa].RF00761.miRNA   PP ..********************************.*******.*****.555555555********.*****.*******.***********************9765444
#=GC SS_cons                                                         :::::<<<<<<<<<<<<<<<<<<<<<---<<<<<.<-<<<<-.<<<<<.____.....___>>>>>..>>>>.->>>>>>.--->>>>>>>>>>>>>>>>>>>>>::::..
#=GC RF                                                              aaaauauacaaGgUguGacUauaAAGuAAuGaga.cUgaUuU.ucaca.UGUG.....GcUugugg..aAuc.agucuCa.UUACUUuauAguCacAcCuuguauauua..
//
