# Supplementary material for: Automated detection of ncRNAs in the draft genome sequence of a colonial tunicate: the carpet sea squirt Didemnum vexillum
Source: BMC Genomics. 2016 Aug 30;17(1):691. doi: 10.1186/s12864-016-2934-5 (PMC5006418; doi:10.1186/s12864-016-2934-5)
Supplement: Additional file 3 — Parseable stockholm alignments files of ncRNA candidates on D. vexillum. (GZ 3403 kb) [file 12864_2016_2934_MOESM3_ESM.tar › SupplementalFiles3/RF00857.sto]

# STOCKHOLM 1.0
#=GF AU Infernal 1.1

Z67738.1/505-408/Caenorhabditis.elegans.6239                         AUAUAGCAUCUUUCUGUCUCGCCCAUCCCGUUGCUCCAAUAUUCUAACAACAA.GUGAUUAUUGAGCAAUGCGCAUGUGCGGGAUAGACUGAUGGCUGC
#=GR Z67738.1/505-408/Caenorhabditis.elegans.6239                 PP *****************************************************.*********************************************
ABEG02000526.1/114240-114337/Caenorhabditis.brenneri.135651          UCAAAGCGUCUUUCUGUCUCGCCCAUCCCGUUGUUCCAAUAUUCCAACAACAA.GUGAUUAUUGAGCAAUGCGCAUGUGCGGGACAGACUGAUGUCUGC
#=GR ABEG02000526.1/114240-114337/Caenorhabditis.brenneri.135651  PP *****************************************************.*********************************************
AAGD02005858.1/36439-36537/Caenorhabditis.remanei.31234              CUGAAGCGUCUCUCUGUCCCGCUCAUCCUGUUGUUCCAAUAUUCCAACAGCCCaGUGAUUAUUGAGCAAUGCGCAUGUGCGGGACAGAUUGUAUGCUGC
#=GR AAGD02005858.1/36439-36537/Caenorhabditis.remanei.31234      PP **************************************************9988*********************************************
mir-233.dvex440296.+.2056.2136.[CIN].[Metazoa].RF00857.miRNA         ---------AAAGCAAUUACGUUCAUCUUCCACCUC-AAUGUUAUAACAAUUA.UAUAACAUUGAGGUGGA-AGAUGAACGUAAUUGCUUUCU------
#=GR mir-233.dvex440296.+.2056.2136.[CIN].[Metazoa].RF00857.miRNA PP .........***************************.****************.****************9.89******************9......
#=GC SS_cons                                                         ::::::::<<--<<<<<<<<<<<<<<-<<<<<<<<<-<<<<-<<_________.__>>->>>>>>>>>>>>->->>>>>>>>>>>>>>-->>:::::::
#=GC RF                                                              uuaaAGCguCUuuCuguCcCGCcCauCCcguuGcuCCaauaUuCcAACAaCaa.GUGaUuauuGagCaaugCGCauGgGCGgGacaGacUGauggCUGC
//
