# Supplementary material for: Automated detection of ncRNAs in the draft genome sequence of a colonial tunicate: the carpet sea squirt Didemnum vexillum
Source: BMC Genomics. 2016 Aug 30;17(1):691. doi: 10.1186/s12864-016-2934-5 (PMC5006418; doi:10.1186/s12864-016-2934-5)
Supplement: Additional file 3 — Parseable stockholm alignments files of ncRNA candidates on D. vexillum. (GZ 3403 kb) [file 12864_2016_2934_MOESM3_ESM.tar › SupplementalFiles3/RF00667.sto]

# STOCKHOLM 1.0
#=GF AU Infernal 1.1

AAWZ02029214.1/2322-2388/Anolis.carolinensis.28377                        CGGGGGUGCAUUGUAGUUGCAUUGCAU.....GUGU..GG--.CCAAGCU.......G.UGCAAUGC.CCCUCCAGUGCAGC.CCUG
#=GR AAWZ02029214.1/2322-2388/Anolis.carolinensis.28377                PP ***************************.....****..55...6667888.......*.********.**************.****
DQ483057.1/1273-1337/Capra.hircus.9925                                    CCGCGGUGCAUUGCUGUUGCAUUGCAU.....GUGU..G---.-AGGCAG.......G.UGCAGUGC.CUCGGCAGUGCAGC.CCGG
#=GR DQ483057.1/1273-1337/Capra.hircus.9925                            PP ***************************.....**99..4.....466778.......*.********.**************.****
BAAB01084098.1/1985-1918/Bombyx.mori.7091                                 CGAGAGUGCAUUGUAGUUGCAUUGCACc...gGUUC..CA--.--UUAAC.......G.UGCAAUAU.GACUACAAGGCAAAuCCCG
#=GR BAAB01084098.1/1985-1918/Bombyx.mori.7091                         PP ***************************9...88888..55.....45568.......*.********.*******************
AAZX01017121.1/8029-8095/Nasonia.vitripennis.7425                         CGAGAGUGCAUUGUAGUUGCAUUGCAU.....GAAU..AUUU.G---AAA.......G.UGCAGUAC.UUCUGCAGUGCAACcCUUG
#=GR AAZX01017121.1/8029-8095/Nasonia.vitripennis.7425                 PP ***************************.....*999..6655.4...477.......*.********.*******************
AACT01006707.1/8663-8725/Ciona.savignyi.51511                             CCUGGGUGCAUUGUAGUUGCAUUGCAC....uGUCA..UA--.-----AU.......G.UGCAAUGU.UACAUCAGUGCAAU.AUGG
#=GR AACT01006707.1/8663-8725/Ciona.savignyi.51511                     PP ***************************....88877..55........45.......*.********.**************.****
BAAE01000948.1/5094-5161/Oryzias.latipes.8090                             CUGUGGUGCAUUGUAGUUGCAUUGCAU.....GAUC..CUGA.AG-CUGA.......G.UGCGAUGC.GUCUGCAGUGCAAU.ACAG
#=GR BAAE01000948.1/5094-5161/Oryzias.latipes.8090                     PP ***************************.....****..8776.65.7788.......9.********.**************.****
BAAF04067532.1/6545-6478/Oryzias.latipes.8090                             CUGCAGUGCAUUGUAGUUGCAUUGCAU.....GUAU..G-UU.UCUCAAA.......G.UGCAAUGU.ACCUGCAGUGCAAC.ACAG
#=GR BAAF04067532.1/6545-6478/Oryzias.latipes.8090                     PP ***************************.....***9..4.56.6779999.......*.********.**************.****
AE014296.4/19791081-19791149/Drosophila.melanogaster.7227                 CGAAGGUGCAUUGUAGUCGCAUUGUCU.....GUCC..CAAU.UG-CUUC.......A.GGCAAUAC.AACUUCAGUGCAAGcUCUG
#=GR AE014296.4/19791081-19791149/Drosophila.melanogaster.7227         PP ***************************.....****..8877.76.8888.......*.********.**************8999*
AADG06000842.1/1176-1111/Apis.mellifera.7460                              CAACUGUGCAUUGUAGUUGCAUUGCAU.....GAAA..----.UAUAACU.......A.UGCAAUAC.UUCUACAGUGCAACuCUUG
#=GR AADG06000842.1/1176-1111/Apis.mellifera.7460                      PP ***************************.....*999.......5578899.......*.********.*******************
CAAB02002948.1/84861-84794/Takifugu.rubripes.31033                        CUGUGGUGCAUUGUAGUUGCAUUGCAU.....GAUC..CUGA.A-CCUGA.......G.UGCAAUGU.AUCUGCAGUGCAGC.ACAG
#=GR CAAB02002948.1/84861-84794/Takifugu.rubripes.31033                PP ***************************.....**99..7765.5.47777.......9.********.**************.****
AAAB01008846.1/10052751-10052823/Anopheles.gambiae.180454                 UUCGGGUGCAUUGUAGUUGCAUUGCACuuaccGUGU..UG--.GCA----ac...agG.UGCAGUAC.UUCUGCAAUGCAACcCGAA
#=GR AAAB01008846.1/10052751-10052823/Anopheles.gambiae.180454         PP ***************************433333333..22...222....35...66*.********.*******************
AANH01004216.1/19959-19891/Gasterosteus.aculeatus.69293                   CUGUGGUGCAUUGUAGUUGCAUUGCAU.....GGUC..CUUA.AAGCCGA.......G.UGCAAUGU.GUCUGCAGUGCAGU.ACAG
#=GR AANH01004216.1/19959-19891/Gasterosteus.aculeatus.69293           PP ***************************.....9999..9999.9999999.......*.********.**************.****
AC105358.8/20002-19934/Mus.musculus.10090                                 CUGUGGUGCAUUGUAGUUGCAUUGCAU.....GUUC..UGGC.AAUACCU.......G.UGCAAUGU.UUCCACAGUGCAUC.ACGG
#=GR AC105358.8/20002-19934/Mus.musculus.10090                         PP ***************************.....****..****.*******.......*.********.**************.****
ADDD01111004.1/5860-5928/Meleagris.gallopavo.9103                         CUGUAGUGCAUUGUAGUUGCAUUGCAU.....GUGC..UGGC.AGUAACU.......G.UGCAAUGU.UCCUGCAGUGCAGU.ACAG
#=GR ADDD01111004.1/5860-5928/Meleagris.gallopavo.9103                 PP ***************************.....****..****.*******.......*.********.**************.****
ABBA01055655.1/48509-48577/Homo.sapiens.9606                              CUGUGGUGCAUUGUAGUUGCAUUGCAU.....GUUC..UGGU.GGUACCC.......A.UGCAAUGU.UUCCACAGUGCAUC.ACAG
#=GR ABBA01055655.1/48509-48577/Homo.sapiens.9606                      PP ***************************.....****..****.*******.......*.********.**************.****
AAGV020569574.1/1591-1654/Dasypus.novemcinctus.9361                       CCGCGGUGCAUUGCUGUUGCGUUGCAC.....GUGU..GUGC.GG-----.......G.UGCAGUGC.CUCUGCAGUGCAGC.CCGG
#=GR AAGV020569574.1/1591-1654/Dasypus.novemcinctus.9361               PP ***************************.....****..8877.76............*.********.**************.****
CAAB02000346.1/18927-18857/Takifugu.rubripes.31033                        CUGUGGUGCAUUGUAGUUGCAUUGCAC.....GUCUggCUGU.ACACACA.......G.UGCAAUGA.AUCUGCUCUGCAGU.ACAG
#=GR CAAB02000346.1/18927-18857/Takifugu.rubripes.31033                PP ***************************.....****444455.6666777.......*.********.**************.****
AABS01001128.1/11040-10976/Ciona.intestinalis.7719                        CCCUUGUGCAUUGUAGUUGCAUUGCAC....uGUUG..CAUU.GU-----.......G.GGUAAUGU.GACAACAAUACAAC.CGGG
#=GR AABS01001128.1/11040-10976/Ciona.intestinalis.7719                PP ***************************....88888..7755.54............*.********.**************.****
AAGU03083241.1/16202-16138/Loxodonta.africana.9785                        CCGAGGUGCAUUGCUGUUGCAUUGCAC.....GUGU..GU--.--GGCGG.......G.UGCAGUGC.CUCAGCAGUGCAGC.CCGG
#=GR AAGU03083241.1/16202-16138/Loxodonta.africana.9785                PP ***************************.....**99..55.....45667.......*.********.**************.****
AAPY01023874.1/2160-2093/Tupaia.belangeri.37347                           CUGCAGUGCAUUGUAGUUGCAUUGCAU.....GUCC..UGAC.A-GUACC.......A.UGCAAUGU.UUCCACAGUGCAUC.ACAG
#=GR AAPY01023874.1/2160-2093/Tupaia.belangeri.37347                   PP ***************************.....****..7655.5.58888.......*.********.**************.****
CAAE01014738.1/1624047-1623979/Tetraodon.nigroviridis.99883               CUGUGGUGCAUUGUAGUUGCAUUGCAC.....GUCC..GGCU.GAACACA.......G.UGCAAUGG.AUCUGCUCUGCAGU.ACAG
#=GR CAAE01014738.1/1624047-1623979/Tetraodon.nigroviridis.99883       PP ***************************.....****..****.*******.......*.********.**************.****
AY866035.1/442-510/Pongo.pygmaeus.9600                                    CUGCGGUGCAUUGUAGUUGCAUUGCAU.....GUUC..UGGU.GGUACCC.......A.UGCAAUGU.UUCCACAGUGCAUC.ACAG
#=GR AY866035.1/442-510/Pongo.pygmaeus.9600                            PP ***************************.....****..****.*******.......*.********.**************.****
AAPU01011618.1/111826-111755/Drosophila.mojavensis.7230                   CGGAGGUGCAUUGUAGUCGCAUUGUCU.....GUAU..CCUU.UAUUCUCu.....gC.GGCAAUAC.AACUGCAGUGCAAGcUCCG
#=GR AAPU01011618.1/111826-111755/Drosophila.mojavensis.7230           PP ***************************.....****..7777.66555555.....58.********.*******************
AAPT01020652.1/14236-14166/Drosophila.grimshawi.7222                      CGAAGGUGCAUUGUAGUCGCAUUGUCU.....GUCC..AAAA.AUUGCAU.......GcGGCAAUAC.AACUGCAGUGCAAGcUCCG
#=GR AAPT01020652.1/14236-14166/Drosophila.grimshawi.7222              PP ***************************.....****..8888.6666666.......55********.**************999**
AAGJ04043287.1/21649-21718/Strongylocentrotus.purpuratus.7668             CCAUGGUGCAUUGUCGUUGCAUUGCAU.....GUGU..CUCUaUACCCCU.......A.UGUAGUGC.AAGAACAGUGCAAU.AUGG
#=GR AAGJ04043287.1/21649-21718/Strongylocentrotus.purpuratus.7668     PP ***************************.....**99..776636777778.......*.********.**************.****
AAQQ01022475.1/405-337/Spermophilus.tridecemlineatus.43179                CUGUGGUGCAUUGUAGUUGCAUUGCAU.....GUUC..UGGC.GGUACUC.......G.UGCAAUGU.UUCCACAGUGCAUC.CCAG
#=GR AAQQ01022475.1/405-337/Spermophilus.tridecemlineatus.43179        PP ***************************.....****..****.*******.......*.********.**************.****
AAPN01422427.1/10575-10641/Ornithorhynchus.anatinus.9258                  CUGUAGUGCAUUGUAGUUGCAUUGCAU.....GUGU..C--U.GACCAGG.......G.UGCAAUGC.CCCUGCAGUGCAAU.ACAG
#=GR AAPN01422427.1/10575-10641/Ornithorhynchus.anatinus.9258          PP ***************************.....****..5..5.7788999.......*.********.**************.****
AC122129.9/71659-71593/Homo.sapiens.9606                                  CCGCGGUGCAUUGCUGUUGCAUUGCAC.....GUGU..--GU.GAGGCGG.......G.UGCAGUGC.CUCGGCAGUGCAGC.CCGG
#=GR AC122129.9/71659-71593/Homo.sapiens.9606                          PP ***************************.....****....77.8889999.......*.********.**************.****
AAEX03007288.1/12026-11958/Canis.lupus.9615                               CUGUGGUGCAUUGUAGUUGCAUUGCAU.....GUUC..UGGC.GGUACCC.......G.UGCAAUGU.UUCCACAGUGCAUC.AUGG
#=GR AAEX03007288.1/12026-11958/Canis.lupus.9615                       PP ***************************.....****..****.*******.......*.********.**************.****
AAIZ01009364.1/25544-25613/Drosophila.persimilis.7234                     CGCAGGUGCAUUGUAGUCGCAUUGUCU.....GUCC..AUCU.UGAUUUC.......A.GGCAAUAC.AACUGCAGUGCAAGcUCUG
#=GR AAIZ01009364.1/25544-25613/Drosophila.persimilis.7234             PP ***************************.....****..****.*******.......*.********.**************9****
AAGE02018815.1/108790-108863/Aedes.aegypti.7159                           CCCGGGUGCAUUGUAGUUGCAUUGCACuu.uuGCGU..UCGA.UAACACG.......G.UGCAAUAC.UUCUGCAAUGCAAGcCAGG
#=GR AAGE02018815.1/108790-108863/Aedes.aegypti.7159                   PP ***************************66.554444..4455.6666666.......*.********.*******************
AAQR03015900.1/2680-2612/Otolemur.garnettii.30611                         CUGUGGUGCAUUGUAGUUGCAUUGCAU.....GUUC..UAGC.AGUACCC.......A.UGCAGUGU.UUCCACAGUGCAUC.AUGG
#=GR AAQR03015900.1/2680-2612/Otolemur.garnettii.30611                 PP ***************************.....****..****.*******.......*.********.**************.****
CAAB02006724.1/156095-156163/Takifugu.rubripes.31033                      CUGGGGUGCAUUGUAGUUGCAUUGCAU.....GUGU..GUCA.CAGAGGA.......G.UGCAAUGU.ACCUGCACUGCAAC.ACAG
#=GR CAAB02006724.1/156095-156163/Takifugu.rubripes.31033              PP ***************************.....****..9999.9999999.......*.********.**************.****
AADB02018141.1/18034-18100/Homo.sapiens.9606                              CCGCGGUGCAUUGCUGUUGCAUUGCAC.....GUGU..--GU.GAGGCGG.......G.UGCAGUGC.CUCGGCAGUGCAGC.CCGG
#=GR AADB02018141.1/18034-18100/Homo.sapiens.9606                      PP ***************************.....****....77.8889999.......*.********.**************.****
AASR01043351.1/997-930/Drosophila.simulans.7240                           CGAAGGUGCAUUGUAGUCGCAUUGUCU.....GUUC..CAAU.UG-CUUC.......A.GGCAAUAC.AACUUCAGUGCAAG.CUCU
#=GR AASR01043351.1/997-930/Drosophila.simulans.7240                   PP ***************************.....****..8877.76.8888.......*.********.**************.****
ABDC01612653.1/996-930/Microcebus.murinus.30608                           CUGCGGUGCAUUGUAGUUGCAUUGCAU.....GUUC..--UC.AGUACCC.......A.UGCAGUGU.UUCCACAGUGCAUC.CCAG
#=GR ABDC01612653.1/996-930/Microcebus.murinus.30608                   PP ***************************.....****....55.9999***.......*.********.**************.****
AAIY01417522.1/685-752/Echinops.telfairi.9371                             CGGGGGUGCAUUGUAGUUGCAUUGCAC.....GUUC..UGGC.AG-UGCC.......G.UGCAAUGU.UUCCACAGUGCAUC.CCAG
#=GR AAIY01417522.1/685-752/Echinops.telfairi.9371                     PP ***************************.....****..9888.76.6677.......*.********.**************.****
AAWU01038467.1/41288-41214/Culex.quinquefasciatus.7176                    CGUGGGUGCAUUGUAGUUGCAUUGCAC.....GUUU..UGCG.UUCGAA-aaguccaG.UGCAGUAC.UUCUGCAAUGCAAA.CCAG
#=GR AAWU01038467.1/41288-41214/Culex.quinquefasciatus.7176            PP ***************************.....9999..6655.443333.4788999*.********.**************.****
AANN01189516.1/304-372/Erinaceus.europaeus.9365                           CUGUGGUGCAUUGUAGUUGCAUUGCAU.....GUUC..UAGC.AGUACCC.......G.UGCAAUGU.UUCCACAGUGCAUC.ACAG
#=GR AANN01189516.1/304-372/Erinaceus.europaeus.9365                   PP ***************************.....****..****.*******.......*.********.**************.****
AALT01070464.1/411-345/Sorex.araneus.42254                                CCGCAGUGCAUUGCUGUUGUAUUGCAU.....GUCU..--GU.GAAGCGG.......G.UGCAGUUC.CUCGGCAAUGCAGC.CCGG
#=GR AALT01070464.1/411-345/Sorex.araneus.42254                        PP ***************************.....****....77.8899999.......*.********.**************.****
AAWZ02017587.1/61612-61680/Anolis.carolinensis.28377                      CUGUAGUGCAUUGUAGUUGCAUUGCAU.....GUUC..UAGC.AGUAUUU.......G.UGCAAUGU.UUCCGCAGUGCAAU.ACAG
#=GR AAWZ02017587.1/61612-61680/Anolis.carolinensis.28377              PP ***************************.....****..****.*******.......*.********.**************.****
AAPP01019353.1/60482-60414/Drosophila.ananassae.7217                      CGCAGGUGCAUUGUAGUCGCAUUGUCU.....GUCC..CACU.UG-CUCC.......A.GGCAAUAC.AACUGCAGUGCAAGcUCUG
#=GR AAPP01019353.1/60482-60414/Drosophila.ananassae.7217              PP ***************************.....****..8877.76.8888.......*.********.**************9****
AANI01017473.1/521223-521153/Drosophila.virilis.7244                      CGGAGGUGCAUUGUAGUCGCAUUGUCU.....GUCU..CAAA.UUUGCCC.......GcGGCAAUAC.AACUGCAGUGCAAGcUCCG
#=GR AANI01017473.1/521223-521153/Drosophila.virilis.7244              PP ***************************.....****..8877.6666666.......55********.*******************
AY866036.1/445-513/Macaca.nemestrina.9545                                 CUGCGGUGCAUUGUAGUUGCAUUGCAU.....GUUC..UGGU.GGUACCC.......A.UGCAAUGU.UUCCACAGUGCAUU.ACAG
#=GR AY866036.1/445-513/Macaca.nemestrina.9545                         PP ***************************.....****..****.*******.......*.********.**************.****
AY866033.1/253-321/Pan.troglodytes.9598                                   CUGUGGUGCAUUGUAGUUGCAUUGCAU.....GUUC..UGGU.GGUACCC.......A.UGCAAUGU.UUCCACAGUGCAUC.ACAG
#=GR AY866033.1/253-321/Pan.troglodytes.9598                           PP ***************************.....****..****.*******.......*.********.**************.****
AAJJ01000068.1/107964-107901/Tribolium.castaneum.7070                     CUUAGGUGCAUUGUAGUUGCAUUGCAU.....GUUA..UUCA.AA-----.......G.UGCAGUGU.CUCUCCAGUGCAAC.UUAG
#=GR AAJJ01000068.1/107964-107901/Tribolium.castaneum.7070             PP ***************************.....****..8877.66............*.********.**************.****
AAFR03065433.1/17202-17269/Monodelphis.domestica.13616                    CUGGGGUGCAUUGUAGUUGCAUUGCAC.....GUCG..UG-U.CCGGGCC.......G.UGCAAUGU.UUCCACAGUGCAUC.CCAG
#=GR AAFR03065433.1/17202-17269/Monodelphis.domestica.13616            PP ***************************.....*999..65.5.5557888.......*.********.**************.****
AANH01011106.1/1499-1563/Gasterosteus.aculeatus.69293                     CUGUGGUGCAUUGUAGUUGCAUUGCAU.....GUUG..UC--.--UGACG.......C.UGCAAUGG.AUCUCCUCUGCAAC.ACAG
#=GR AANH01011106.1/1499-1563/Gasterosteus.aculeatus.69293             PP ***************************.....*999..44.....67788.......9.********.**************.****
AAYZ01315512.1/404-338/Ochotona.princeps.9978                             CCGUGCUGCAUUGCUGGUGCAUUGCAC.....GUGU..--GC.GCAGCAG.......G.UGCAGUGC.CUCGGCAGUGCAGC.CCGG
#=GR AAYZ01315512.1/404-338/Ochotona.princeps.9978                     PP ***************************.....****....66.7788999.......*.********.**************.****
AAPN01437665.1/3526-3458/Ornithorhynchus.anatinus.9258                    CUGUCGUGCAUUGUAGUUGCAUUGCAC.....GUUC..CGGC.AGUACUG.......G.UGCAAUGU.UCCCACAGUGCAUU.ACAG
#=GR AAPN01437665.1/3526-3458/Ornithorhynchus.anatinus.9258            PP ***************************.....****..****.*******.......*.********.**************.****
mir-33.dvex722059.-.207.273.[CSA,LCH,XTR].[Metazoa].RF00667.miRNA         CGAAGGUGCAUUGUAGUUGCAUUGCACa...u--GG..UGU-.--UUUAA.......G.UGCAGUGUcAUCUGCGUUGCAUU.UUCG
#=GR mir-33.dvex722059.-.207.273.[CSA,LCH,XTR].[Metazoa].RF00667.miRNA PP ***************************5...4..44..332....33456.......*.*******6489************.****
#=GC SS_cons                                                              <<<---<<<<<<<<-<--<<<<<<<<<.....____..____._______.......>.>>>>>>>>.-->->>>>>>>>--.->>>
#=GC RF                                                                   CcguGGUGCAuUGuAGUUGcAuUGCac.....GUuu..uugu.uauaccu.......g.uGCAaUgC.uUCUaCAgUGCAac.ccgG
//
