# Supplementary material for: Automated detection of ncRNAs in the draft genome sequence of a colonial tunicate: the carpet sea squirt Didemnum vexillum
Source: BMC Genomics. 2016 Aug 30;17(1):691. doi: 10.1186/s12864-016-2934-5 (PMC5006418; doi:10.1186/s12864-016-2934-5)
Supplement: Additional file 3 — Parseable stockholm alignments files of ncRNA candidates on D. vexillum. (GZ 3403 kb) [file 12864_2016_2934_MOESM3_ESM.tar › SupplementalFiles3/RF00679.sto]

# STOCKHOLM 1.0
#=GF AU Infernal 1.1

AJ330328.1/223-318/Homo.sapiens.9606                               UUCAGGCGCAGGGCAGUACCUGCCCACCACACAUUGGGCUGACCC..AAGACCACUGUGCGUGUGACAGCGGAUGAUCUGUG.CCUAGGCAGAACGAAC
#=GR AJ330328.1/223-318/Homo.sapiens.9606                       PP *********************************************..***********************************.****************
AAFR03066236.1/16417-16509/Monodelphis.domestica.13616             UCCGGCCGCAGGGGAGCCACUGACUAACGCACAUUGCGCUCA---..GGACCCACUGUGCGUGUGACAGCGGCUACCGUGCA.ACCGGCCCGCAGCUGG
#=GR AAFR03066236.1/16417-16509/Monodelphis.domestica.13616     PP ************************************998875.....7899*******************************.****************
AAPP01019211.1/33278-33184/Drosophila.ananassae.7217               ACGGUGCUUAUUGCAGCUGCUGGCCACUGCACAAGAUUAGACUU-..AAGACUCUUGUGCGUGUGACAGCGGCUAUUGUAAG.AGGCCAUAGAAGCAAC
#=GR AAPP01019211.1/33278-33184/Drosophila.ananassae.7217       PP ******************************************99...***********************************.****************
CAAB02005932.1/3542-3453/Takifugu.rubripes.31033                   UCUAAAAGCAGGUGAGCCACUGACUAACGCACAUUGCGCCAGUUGacAGUUCCACUGUGCGUGUGACAGCGGCUAACCUGGU.UUUGGGAA--------
#=GR CAAB02005932.1/3542-3453/Takifugu.rubripes.31033           PP ******************************************99999***********************************.********........
AAPT01021333.1/33432-33528/Drosophila.grimshawi.7222               UCGGAGCUUAUUGGAGCUGCUGGCCACUGCACAAGAUUAGAUUCA.aAAGACUCUUGUGCGUGUGACAGCGGCUAUUGUAAG.AGACCAGAUAACAUCA
#=GR AAPT01021333.1/33432-33528/Drosophila.grimshawi.7222       PP ********************************************9.9***********************************.****************
AAIY01719786.1/340-435/Echinops.telfairi.9371                      UCCAGGUGCAGGGCAGUCCCUGCCCACCGCACACUGCUCUGUGCC..AGACCCAUUGUGCGUGUGACAGCUGCUGAUCUGUC.CCUGGGUUGCACGAUC
#=GR AAIY01719786.1/340-435/Echinops.telfairi.9371              PP *********************************************..***********************************.****************
AAQB01008838.1/8331-8425/Drosophila.willistoni.7260                ACGGUACUUAUUGCAGCUGCUGGCCACUGCACAAGAUUAGACUU-..AAGACUCUUGUGCGUGUGACAGCGGCUAUUGUAAG.AGGCCAGAAAACGACC
#=GR AAQB01008838.1/8331-8425/Drosophila.willistoni.7260        PP ******************************************99...***********************************.****************
BAAB01031372.1/2361-2266/Bombyx.mori.7091                          --GAAGUCCAAAGCAGCUGCUGGCCACUGCACAAGAUUAGUCAAGuuUAUACUCUUGUGCGUGUGACAGCGGCUAUUGCGGG.CAUUUCAUUGGCUGCG
#=GR BAAB01031372.1/2361-2266/Bombyx.mori.7091                  PP ..***************************************9998999**********************************.****************
AANI01015309.1/4850-4756/Drosophila.virilis.7244                   GCGGUACUUAUUGCAGCUGCUGGCCACUGCACAAGAUUAGACUC-..AAGACUCUUGUGCGUGUGACAGCGGCUAUUGUAAG.AGACCAGAGAAACAGC
#=GR AANI01015309.1/4850-4756/Drosophila.virilis.7244           PP ******************************************98...***********************************.****************
AAWZ02002961.1/110385-110298/Anolis.carolinensis.28377             UCCAGGAGCAGAUGAGCCACUGACUAACGCACAUUGUGCUUCUCG.uGUCCCCACUGUGCGUGUGACAGCGGCUAACCUGCU.UUUCGGA---------
#=GR AAWZ02002961.1/110385-110298/Anolis.carolinensis.28377     PP *******************************************99.99999*******************************.*******.........
AADG06004206.1/5125-5031/Apis.mellifera.7460                       AUGGACCCUAAUGCAGCUGCUGGCCACUGCACAAGAUUAGACAU-..AAGACUCUUGUGCGUGUGACAGCGGCUAUGAUGGG.GUUUCCACGAAACAAC
#=GR AADG06004206.1/5125-5031/Apis.mellifera.7460               PP ******************************************99...***********************************.****************
AL928892.6/129366-129463/Danio.rerio.7955                          UCUGAAAGCAGGUAAGCCACUGACUAACGCACAUUGCGCCUAUUCucCACUCCACUGUGCGUGUGACAGCGGCUAACCAGCU.UUUGGAUCUGCACCUG
#=GR AL928892.6/129366-129463/Danio.rerio.7955                  PP ***************************************999999999**********************************.****************
AAAB01008958.1/106879-106786/Anopheles.gambiae.180454              AAGAAAUUCAUUGCAGCUGCUGACCACUGCACAAGAUUAGAAU--..GCGACUCUUGUGCGUGUGACAACGGCUAUUAUGGG.UUUUCAAAAUCAUUUU
#=GR AAAB01008958.1/106879-106786/Anopheles.gambiae.180454      PP *****************************************98....599********************************.****************
AAGE02019443.1/85298-85205/Aedes.aegypti.7159                      GUGAAUCUCAUUGCAGCUGCUGACCACUGCACAAGAUUAGAUU--..AUGACUCUUGUGCGUGUGACAACGGCUAUUGUGGGcAUUCCGAGUCAUCCA-
#=GR AAGE02019443.1/85298-85205/Aedes.aegypti.7159              PP *****************************************87....89*************************************************.
AAZX01004912.1/9254-9160/Nasonia.vitripennis.7425                  AUGGACCCCAGUGCAGCUGCUGGCCACUGCACAAGAUUAGACAU-..AAGACUCUUGUGCGUGUGACAGCGGCUAUGAUGGG.GCUUCCGUGACACAGC
#=GR AAZX01004912.1/9254-9160/Nasonia.vitripennis.7425          PP ******************************************99...***********************************.****************
CAAE01014688.1/325191-325288/Tetraodon.nigroviridis.99883          UCUGAAAGCAGGUGAGCCACUGACUAACGCACAUUGUGCCAGUUGacAGUUCCACUGUGCGUGUGACAGCGGCUAACCUGGU.UUUGGGGACACCUCCU
#=GR CAAE01014688.1/325191-325288/Tetraodon.nigroviridis.99883  PP ******************************************99999***********************************.****************
AAVX01157710.1/252-349/Callorhinchus.milii.7868                    UCCAAAAGCAAGUGAGCCACUGACUAACGCACAUUGCGCUGUGUUugAAUACCACUGUGCGUGUGACAGCGGCUAACUUGCU.CUUAGGACGGCACCUG
#=GR AAVX01157710.1/252-349/Callorhinchus.milii.7868            PP ***************************************99998889***********************************.****************
AAIZ01004338.1/5853-5947/Drosophila.persimilis.7234                UCGGUACUUAUUGCAGCUGCUGGCCACUGCACAAGAUUAGAUUU-..AAGACUCUUGUGCGUGUGACAGCGGCUAUUGUAAG.AGGCCAUAUUAGCAUC
#=GR AAIZ01004338.1/5853-5947/Drosophila.persimilis.7234        PP ******************************************98...***********************************.****************
AAWU01026010.1/9946-9852/Culex.quinquefasciatus.7176               CUGAAUCUCAUUGCAGCUGCUGACCACUGCACAAGAUUAGAUU--..AUGACUCUUGUGCGUGUGACAACGGCUAUUGUGGGcAUUCCAAAUCAACCAG
#=GR AAWU01026010.1/9946-9852/Culex.quinquefasciatus.7176       PP *****************************************87....89**************************************************
BAAE01058508.1/297-393/Oryzias.latipes.8090                        UCUAAAAGCAGGUAAGCCACUGACUAACGCACAUUGUGCGUGUGA.cAGAUCCACUGUGCGUGUGACAGCGGCUAACCUGGU.UUUGGGAAAACCUCUG
#=GR BAAE01058508.1/297-393/Oryzias.latipes.8090                PP *******************************************99.9***********************************.****************
AAJJ01000173.1/48564-48466/Tribolium.castaneum.7070                CUGAAUCUCACUGCAGCUGCUGGACGCUGCACAAGAUUAGAUAUUuuAGAACUCUUGUGCGUGUGACAGCGGCUAUUGUGGGuAUUCUUAUUCAACAAU
#=GR AAJJ01000173.1/48564-48466/Tribolium.castaneum.7070        PP ****************************************9999999****************************************************
AAZO01006118.1/235-143/Pediculus.humanus.121224                    GGAAAACCCAUGGCAGCUGCUGGACACAGCCCAAGAUUAGUUU--..AAGACUCUUGUGCGUGA-ACAUCAGCUAGUGUGGG.GUUUCAACACGGCAUA
#=GR AAZO01006118.1/235-143/Pediculus.humanus.121224            PP ***************************************9986....8***************9.*****************.****************
AAHY01067274.1/26421-26326/Mus.musculus.10090                      UCCAGGCUCAGGACAGCCACUGCCCACCGCACACUGCGUUGCUCC..GGACCCACUGUGCGUGUGACAGCGGCUGAUCUGUC.CCUGGGCAGCGCGAAC
#=GR AAHY01067274.1/26421-26326/Mus.musculus.10090              PP *********************************************..***********************************.****************
AP006284.2/26902-26807/Homo.sapiens.9606                           UCCAGGCGCAGGGCAGCCCCUGCCCACCGCACACUGCGCUGCCCC..AGACCCACUGUGCGUGUGACAGCGGCUGAUCUGUG.CCUGGGCAGCGCGACC
#=GR AP006284.2/26902-26807/Homo.sapiens.9606                   PP *********************************************..***********************************.****************
AAKN02056356.1/47090-47185/Cavia.porcellus.10141                   UCCAGGCGCAGGGCAGCCACUGCCCACCGCACACUGCGCUGCUCC..CGACCCACUGUGCGUGUGACAGCGGCUGAUCUGUC.CCUGGGCAGCGCGAGC
#=GR AAKN02056356.1/47090-47185/Cavia.porcellus.10141           PP *********************************************..***********************************.****************
AANH01001617.1/62500-62403/Gasterosteus.aculeatus.69293            UCUAAAAGCAGGUAAGCCACUGACUAACGCACAUUGUGCCAGUGUccAAAUUCACUGUGCGUGUGACAGCGGCUAACCUGGU.UUUGGGAGCACUUCUC
#=GR AANH01001617.1/62500-62403/Gasterosteus.aculeatus.69293    PP ***************************************99999899***********************************.****************
mir-210.dvex461501.-.467.560.[CIN].[Metazoa].RF00679.miRNA         CGAGAAUUAACUUAUCUCAUUGUCAAAAGCACAAAGCUAAAUCU-..UUUAGCUUUGUGUUUUA-ACAAUGAGAAAAGUUAA.UUGUCAAAGCGUGAGC
#=GR mir-210.dvex461501.-.467.560.[CIN].[Metazoa].RF00679.miRNA PP 999*************************************9988...88888********9987.*****************.****************
#=GC SS_cons                                                       ::::<<<<<<<<--<<<<<<<<-<<<-<<<<<<-<<_________.._____>>->>>>>>>>->->>>>>>>>-->>>>>>.>>::::::::::::::
#=GC RF                                                            ucgAgcccCAgggcAGCcgCUGaCCAccGCACAagguuagauuuu..AagaCccuUGUGCgUGUGACAGcgGCUAaccUGgg.gcUugaaauaaacauc
//
