# Supplementary material for: Automated detection of ncRNAs in the draft genome sequence of a colonial tunicate: the carpet sea squirt Didemnum vexillum
Source: BMC Genomics. 2016 Aug 30;17(1):691. doi: 10.1186/s12864-016-2934-5 (PMC5006418; doi:10.1186/s12864-016-2934-5)
Supplement: Additional file 3 — Parseable stockholm alignments files of ncRNA candidates on D. vexillum. (GZ 3403 kb) [file 12864_2016_2934_MOESM3_ESM.tar › SupplementalFiles3/RF00672.sto]

# STOCKHOLM 1.0
#=GF AU Infernal 1.1

AAPU01011510.1/87170-87258/Drosophila.mojavensis.7230                         .UAACGAUUCCAGU.GAGAUAUGUUUGAUAUUCUUGGUUGUUACAUUC....aAAAGUUCACCCAGGAAUCAAACAUAUUAUU..ACUGUGA.U.CGCU-.
#=GR AAPU01011510.1/87170-87258/Drosophila.mojavensis.7230                 PP .*************.********************************9....889999*************************..*******.*.****..
AAEX03005350.1/184444-184529/Canis.lupus.9615                                 .UGCCUGCUUCUGU.GUGAUAUGUUUG--AUAUUGGGUUGUUUAAUUA.....GGAA-UCAACUAAAUAUCGAACAUAUUCUU..ACAGCAG.U.GGGCA.
#=GR AAEX03005350.1/184444-184529/Canis.lupus.9615                         PP .*************.************..******************9.....7766.9************************..*******.*.*****.
CAAE01014685.1/219901-219986/Tetraodon.nigroviridis.99883                     .UGCAGGGCUCUGU.CUGAUAUGUUUGAUAUAUUAGGUUGUUAUUC--.....-AGUCCCAACUAUAUAUCAAACAUAUUCCU..ACAGUGU.C.CCGCU.
#=GR CAAE01014685.1/219901-219986/Tetraodon.nigroviridis.99883             PP .*************.****************************999........8899*************************..*******.*.*****.
AY865951.1/375-459/Macaca.mulatta.9544                                        .UGCAGGCCUCUGU.GUGAUAUGUUUGAUAUAUUAGGUUGUUAUUU--.....--AAUCCAACUAUAUAUCAAACAUAUUCCU..ACAGUGU.C.UUGCC.
#=GR AY865951.1/375-459/Macaca.mulatta.9544                                PP .*************.***************************9999.........6679************************..*******.*.*****.
AAZO01006982.1/10540-10462/Pediculus.humanus.121224                           .-----UCAUCUCU.GAGAUAUGUUUGAUAUUCUUGGUUGUUUUAUUU.....-AAUUUCAACCAAAUAUCGAACAUAUUUCA..AG-GCUG.A.AA---.
#=GR AAZO01006982.1/10540-10462/Pediculus.humanus.121224                   PP ......********.******************************998......6777************************9..99.****.*.99....
AADG06002597.1/89381-89294/Apis.mellifera.7460                                .GUCUGGUUUCCGU.AAGAUAUGUUUGAUAUUCUUGGUUGUUUUUUAA.....AGAA-UCGACCAGGAAUCAAACAUAUUAUU..AUGGUGG.U.CAGAA.
#=GR AADG06002597.1/89381-89294/Apis.mellifera.7460                        PP .*************.***************************999988.....6655.9************************..*******.*.*****.
CAAE01015044.1/472022-472113/Tetraodon.nigroviridis.99883                     .GGCCGGAGGCUGU.GUGAUAUGUUUG--AUAUUCGGUUGUUCUUGUUcgcuuUGUCGUCAACUAAAUAUCAGACAUAUUCCU..ACAGAGU.C.UGGCA.
#=GR CAAE01015044.1/472022-472113/Tetraodon.nigroviridis.99883             PP .*************.************..****************9999999999999*************************..*******.*.*****.
AADA01239194.1/26818-26902/Pan.troglodytes.9598                               .UGCAGGCCUCUGU.GUGAUAUGUUUGAUAUAUUAGGUUGUUAUUU--.....--AAUCCAACUAUAUAUCAAACAUAUUCCU..ACAGUGU.C.UUGCC.
#=GR AADA01239194.1/26818-26902/Pan.troglodytes.9598                       PP .*************.***************************9999.........6679************************..*******.*.*****.
AAAB01008807.1/2608463-2608553/Anopheles.gambiae.180454                       .GGACAGUUUCGGU.GAGAUAUGUUUGAUAUUCUUGGUUGUUAAGAUUu...cAAUUAUCACCCAGGAAUCAAACAUAUUAUU..ACCGUGA.C.UGUCG.
#=GR AAAB01008807.1/2608463-2608553/Anopheles.gambiae.180454               PP .*************.****************************998888...889999*************************..*******.*.*****.
AAIY01445479.1/883-798/Echinops.telfairi.9371                                 .AGCCUGCUUCUGU.GUGAUAUGUUUG--AUAUUGGGUUGUUGAAUUA.....GGAG-CCAACUAAAUGUCAAACAUAUUCUU..ACAGCGG.U.CAGCC.
#=GR AAIY01445479.1/883-798/Echinops.telfairi.9371                         PP .*************.************..*****************99.....7666.9************************..*******.*.*****.
CAAA01007160.1/18747-18832/Mus.musculus.10090                                 .UGCCUGCUUCUGU.GUGAUAUGUUUG--AUAUUGGGUUGUUAAAUUA.....UGAA-CCAACUGAAUGUCAAGCAUACUCUC..ACAGCAG.U.AAGGA.
#=GR CAAA01007160.1/18747-18832/Mus.musculus.10090                         PP .*************.************..*******************.....8777.9************************..*******.*.*****.
BAAF04125730.1/5227-5317/Oryzias.latipes.8090                                 .UGCUAGAGGCUGU.GUGAUAUGUUUG--AUAUUCGGUUGUUCUUGUGcuucaUCAUGUCAACUAAAUAUCAGACAUAUUCCA..ACAGACU.C.UGGC-.
#=GR BAAF04125730.1/5227-5317/Oryzias.latipes.8090                         PP .*************.************..***************9999999999999**************************..*******.*.****..
AAPN01024655.1/497-582/Ornithorhynchus.anatinus.9258                          .UGCCCACCUCUGU.GUGAUAUGUUUG--AUAUUAGGUUGUUACGCUA.....-GACCUCACCUGAAUAUCAGACAUAUUCCU..ACAGCGGcU.GGGC-.
#=GR AAPN01024655.1/497-582/Ornithorhynchus.anatinus.9258                  PP .*************.************..*****************99......6777*************************..*******99.****..
AANN01658794.1/906-991/Erinaceus.europaeus.9365                               .UGUCUCCUUCUGU.CUGAUAUGUUUG--AUAUUGGGUUGUUUAAUUA.....GGAA-CCAACUACAUGUCAAACAUAUUUUU..ACAGCAG.U.GGACA.
#=GR AANN01658794.1/906-991/Erinaceus.europaeus.9365                       PP .*************.************..******************9.....7766.9************************..*******.*.*****.
AC163616.3/177952-178037/Mus.musculus.10090                                   .UGCCUGCUUCUGU.GUGAUAUGUUUG--AUAUUGGGUUGUUAAAUUA.....UGAA-CCAACUGAAUGUCAAGCAUACUCUC..ACAGCAG.U.AAGGA.
#=GR AC163616.3/177952-178037/Mus.musculus.10090                           PP .*************.************..*******************.....8777.9************************..*******.*.*****.
AAYZ01218204.1/4143-4058/Ochotona.princeps.9978                               .GGCCCGCUUCUGU.GUGAUAUGUUUG--AUAUUGAGUUGUUUAACUA.....GGU-ACCAACUAAAUGUCAAACAUAUUCUU..AUAGCGG.U.GGGCA.
#=GR AAYZ01218204.1/4143-4058/Ochotona.princeps.9978                       PP .*************.************..*****************99.....555.59************************..*******.*.*****.
AADE01000851.1/6712-6801/Drosophila.pseudoobscura.46245                       .UGGGGAUUCCAGU.GAGAUAUGUUUGAUAUUCUUGGUUGUUACAUUC....aAGAGUUCACCCAGGAAUCAAACAUAUUAUU..ACUGUGA.U.ACCCG.
#=GR AADE01000851.1/6712-6801/Drosophila.pseudoobscura.46245               PP .*************.********************************9....999999*************************..*******.*.*****.
AAGE02010108.1/2182-2091/Aedes.aegypti.7159                                   aGGGUGAUUCCGGU.GAGAUAUGUUUGAUAUUCUUGGUUGUUAAAUUUu...aUAUUAUCACCCAGGAAUCAAACAUAUUAUU..ACUGUGG.U.CAUCA.
#=GR AAGE02010108.1/2182-2091/Aedes.aegypti.7159                           PP 5589**********.******************************9998...889999*************************..*******.*.*****.
AAVX01176080.1/200-287/Callorhinchus.milii.7868                               .UGCCUGUCUCUGU.GUGAUAUGUUUG--AUAUUAGGUUGUUUUUUGG....uUUAAAGCAACUAAAUAUUAGACAUAUUCCU..ACAGCGU.C.UGGCC.
#=GR AAVX01176080.1/200-287/Callorhinchus.milii.7868                       PP .*************.************..**************99988....888999*************************..*******.*.*****.
AAVX01028763.1/1639-1724/Callorhinchus.milii.7868                             .UACAAGCGACUGU.CUGAUAUGUUUGCUAUGUUAGGUUGUUACUC--.....-AAACUCAACGAUAUAUCAAACAUAUUUGU..AUAGUUU.C.UUGUC.
#=GR AAVX01028763.1/1639-1724/Callorhinchus.milii.7868                     PP .*************.*****************************99........9999*************************..*******.*.*****.
AAPQ01006550.1/54883-54794/Drosophila.erecta.7220                             .UGAUGGUUCCAGU.GAGAUAUGUUUGAUAUUCUUGGUUGUUUCAUUC....aAAAGUUCACCCAGGAAUCAAACAUAUUAUU..ACUGUAG.C.CUUCG.
#=GR AAPQ01006550.1/54883-54794/Drosophila.erecta.7220                     PP .*************.*******************************99....889999*************************..*******.*.*****.
AAWU01013103.1/681-592/Culex.quinquefasciatus.7176                            .GGGUGAUUCCAGU.GAGAUAUGUUUGAUAUUCUUGGUUGUUAAAUUUu...aUAUUAUCACCCAGGAAUCAAACAUAUUAUU..ACUGUGG.U.CAUC-.
#=GR AAWU01013103.1/681-592/Culex.quinquefasciatus.7176                    PP .*************.******************************9998...889999*************************..*******.*.****..
BAAB01160920.1/3306-3391/Bombyx.mori.7091                                     .-GCCGCGCGUCGUcGAGAUAUGUUUGAUAUUCUUGGUUGUUUGUUUU.....GGA--UCACCCGGGAAUCAAACAUAUUACUcuACGAC-C.G.CGG--.
#=GR BAAB01160920.1/3306-3391/Bombyx.mori.7091                             PP ..9999999*************************************99.....777..7*******************************.9.9.999...
AANH01001186.1/51033-51124/Gasterosteus.aculeatus.69293                       .GGCUAGAAGCUGU.GUGAUAUGUUUG--AUAUUCGGUUGUUCUUGUGcuucgUCGUGUCAACUAAAUAUCAGACAUAUUCCU..ACAGAGU.C.UGGCA.
#=GR AANH01001186.1/51033-51124/Gasterosteus.aculeatus.69293               PP .*************.************..****************9999999989999*************************..*******.*.*****.
AAQR03179159.1/3618-3534/Otolemur.garnettii.30611                             .UGCCUACUUCUGU.GUGAUAUGUUUG--AUAUUGGGUUGUUUAAUUA.....GGAA-CCAACUAAAUGUCAGACAUAUUCUU..AUAGCAG.U.AGGC-.
#=GR AAQR03179159.1/3618-3534/Otolemur.garnettii.30611                     PP .*************.************..******************9.....7766.9************************..*******.*.****..
AAJJ01000811.1/4671-4587/Tribolium.castaneum.7070                             .UGUGAGUUGCUAU.AAGAUAUGUUUGAUAUUCUUGGUUGUAUUUU--.....-UAAUUCACCCAGGAGUCAAACAUAUUAUU..AUAGAAG.CgUCA--.
#=GR AAJJ01000811.1/4671-4587/Tribolium.castaneum.7070                     PP .*************.**************************99998........67789************************..*******.*****...
AAFR03052180.1/90862-90947/Monodelphis.domestica.13616                        .UCCCUACUUCUGU.GUGAUAUGUUUG--AUAUUGGGUUGUUUGAUUG.....GGAA-UCAACUAAAUGUCAAACAUAUUCUU..ACAGCGG.U.UGGGU.
#=GR AAFR03052180.1/90862-90947/Monodelphis.domestica.13616                PP .*************.************..*****************99.....7666.9************************..*******.*.*****.
AAZX01003157.1/32924-32997/Nasonia.vitripennis.7425                           .-----UAUACUGC.UAGAUAUGUUUGAUAUUCUUGGUUGUAUAAU--.....-AAUAACGACCAGGAAUCAAACAUAUUAUU..ACAGUG-.-.-----.
#=GR AAZX01003157.1/32924-32997/Nasonia.vitripennis.7425                   PP ......99******.****************************999........88889************************..******..........
mir-190.dvex214192.+.1.81.[AC,DRE,XTR,LCH,PM].[Metazoa].RF00672.miRNA         .-----GUGUGUGU.GUUUUGUGUGUA--UUAUGUUGUUUUUUAAUUA....uACGAAGAAACACCAUAAUACACACAAAAC-..ACACACA.C.ACAC-.
#=GR mir-190.dvex214192.+.1.81.[AC,DRE,XTR,LCH,PM].[Metazoa].RF00672.miRNA PP ......66666777.7799********..*****************99....8677789*******************9875...7777777.7.4477..
mir-190.dvex513026.+.8.89.[DRE].[Metazoa].RF00672.miRNA                       .-UGAGGUUAAAGUgUACAUUUGUUUG--UUUGUUUUAUGUUAACU--.....----AACAUAAAACAAACAAACAAAUGUAC..ACUUUAA.C.CUCAAa
#=GR mir-190.dvex513026.+.8.89.[DRE].[Metazoa].RF00672.miRNA               PP ..8888888999996679999999999..99999999999998877...........35999999999999999999999999..9999988.8.888755
mir-190.dvex513026.-.7.88.[DRE].[Metazoa].RF00672.miRNA                       .UUGAGGUUAAAGUgUACAUUUGUUUG--UUUGUUUUAUGUUAGUU--.....----AACAUAAAACAAACAAACAAAUGUAC..ACUUUAA.C.CUCAA.
#=GR mir-190.dvex513026.-.7.88.[DRE].[Metazoa].RF00672.miRNA               PP .*************668**********..************99887...........35************************..*******.*.*****.
#=GC SS_cons                                                                  .:<<<<<<<-<<<<.--<<<<<<<<<<--<<<<<-<<<<<________.....______>>>>>->>>>>>>>>>>>>>>---..>>>>->>.>.>>>>:.
#=GC RF                                                                       .ugccggccuCuGU.guGAUAUGUuUGAUAuacuugGuUGUUuuauUu.....uaaauuCAaCcAaguaUCAaACAUAUUauU..ACaGugg.c.cggca.
//
