# Supplementary material for: Automated detection of ncRNAs in the draft genome sequence of a colonial tunicate: the carpet sea squirt Didemnum vexillum
Source: BMC Genomics. 2016 Aug 30;17(1):691. doi: 10.1186/s12864-016-2934-5 (PMC5006418; doi:10.1186/s12864-016-2934-5)
Supplement: Additional file 3 — Parseable stockholm alignments files of ncRNA candidates on D. vexillum. (GZ 3403 kb) [file 12864_2016_2934_MOESM3_ESM.tar › SupplementalFiles3/RF00750.sto]

# STOCKHOLM 1.0
#=GF AU Infernal 1.1

BAAF04063537.1/2161-2085/Oryzias.latipes.8090                          CUGCAGACUCCAGCGCCAUUUUCAGAGCUAUAAGUGUGAAGU-GAUGAUAGCUCUUUCAAUGGUACUGCAGUAAGCAU.
#=GR BAAF04063537.1/2161-2085/Oryzias.latipes.8090                  PP *************************************99998.***********************************.
AADN03006674.1/322433-322356/Gallus.gallus.9031                        GUGCAGAUGGCAGCGCCAUUUUCAGAGCUAUAAACAGCGUCAUUGUCAUAGCUCUUUGAAUGGUACUGCCAUAUGUAC.
#=GR AADN03006674.1/322433-322356/Gallus.gallus.9031                PP ******************************************************************************.
AAWZ02012080.1/11427-11350/Anolis.carolinensis.28377                   GUGCAGAUGGCAGCGCCAUUUUUGGAGCUAUAAACACUCUCACUGUCAUAGCUCUUUGAAUGGUACUGCCAUAUGUAC.
#=GR AAWZ02012080.1/11427-11350/Anolis.carolinensis.28377           PP ******************************************************************************.
CAAB02019872.1/7521-7596/Takifugu.rubripes.31033                       CUGCAGACAGCAGCGCCAUUUUCAGAGCUAUCAGU--CAACGUGGUCAUAGCUCUUUAAAUGGUACUGCUGUAGGCAC.
#=GR CAAB02019872.1/7521-7596/Takifugu.rubripes.31033               PP *********************************99..99***************************************.
AANH01006599.1/90205-90129/Gasterosteus.aculeatus.69293                GUGUGGACGGCAGCGCCAUUUUCAGAGCUAUAAGUGUGAAGU-GGUCAUAGCUCUUUAAAUGGUACUGCCGUGUGCAC.
#=GR AANH01006599.1/90205-90129/Gasterosteus.aculeatus.69293        PP *************************************99999.***********************************.
CAAE01013759.1/80040-80116/Tetraodon.nigroviridis.99883                GUGCAGACGGCAGCGCCAUUUUCAGAGCUAUCAGUGCCAGCG-GGUCAUAGCUCUUUAAAUGGUUCUGCUGUAGGCAC.
#=GR CAAE01013759.1/80040-80116/Tetraodon.nigroviridis.99883        PP ******************************************.***********************************.
BX322629.9/12571-12494/Danio.rerio.7955                                GUGCAGAUAGCAGCGCCAUUUACAGAGCUAUAAGCAUCAUAGUUGUCAUAGCUCUUUGAAUGGUACUGCCAUAUGCAC.
#=GR BX322629.9/12571-12494/Danio.rerio.7955                        PP ******************************************************************************.
mir-458.dvex167529.-.1472.1539.[CEL].[Metazoa].RF00750.miRNA           UUGCGCGCU-------CAACGAAAGAGCUAACAAUAAUAUCAUAUAAUUAGCUUUUUCGUUGAA---AGAGCACGCAA.
#=GR mir-458.dvex167529.-.1472.1539.[CEL].[Metazoa].RF00750.miRNA   PP 999988875.......9********************************************965...56789999999.
mir-458.dvex24168.+.667.739.[PM].[Metazoa].RF00750.miRNA               --UUAGCUGCUGCCGCUGUUUUGGGAGCAAUUGCUUUGCUGGUUGUAGUUGUUCCUAAAACAGCAGAAUCGGGUG---.
#=GR mir-458.dvex24168.+.667.739.[PM].[Metazoa].RF00750.miRNA       PP ..*************************************************************************....
mir-458.dvex285276.+.128.196.[XTR,DRE].[Metazoa].RF00750.miRNA         -UCCACAUAACACU--AACUCAAAGUGCUC-----ACCAAAAUGGUUAGAGCACUUUGAGUU--AGUGUUAUAUGGAUa
#=GR mir-458.dvex285276.+.128.196.[XTR,DRE].[Metazoa].RF00750.miRNA PP .9999999999965..6889999******7.....77999999**************99886..569999999999966
#=GC SS_cons                                                           <<<<--<<<<<<<-<<<<<<<--<<<<<<<<________________>>>>>>>>-->>>>>>>->>>>>>>-->>>>.
#=GC RF                                                                gUGCAGAcgGCAGCgCCAUUuUCaGAGCUAUAAguaucaacaugGUcAUAGCUCuUUaAAUGGuACUGCcgUAuGCAc.
//
