# Supplementary material for: Automated detection of ncRNAs in the draft genome sequence of a colonial tunicate: the carpet sea squirt Didemnum vexillum
Source: BMC Genomics. 2016 Aug 30;17(1):691. doi: 10.1186/s12864-016-2934-5 (PMC5006418; doi:10.1186/s12864-016-2934-5)
Supplement: Additional file 3 — Parseable stockholm alignments files of ncRNA candidates on D. vexillum. (GZ 3403 kb) [file 12864_2016_2934_MOESM3_ESM.tar › SupplementalFiles3/RF00003.sto]

# STOCKHOLM 1.0
#=GF AU Infernal 1.1

L22246.1/3195-3356/Ascaris.lumbricoides.6252                                        AGACUUAUUUGGUUGGGAGGA..UUUCGUAAUCA-.GAAG....GCGGG..ACCUCCAUGGCGAG.GCUUGGUCAUU.....GCACUU.uCGA.CCAGGCUGAC........CAGUGUGGCAGAC.C.CGAGUUGGGAUUGGCCAACAGCAUAAUUUUUGCGUU-UGGGG.ACAGCGUUCGCGCUU.CCCCG..C-
#=GR L22246.1/3195-3356/Ascaris.lumbricoides.6252                                PP *********************..**********9..899*....*****..**************.***********.....****99.9***.**********........*************.*.********************************9887.77889.9**************.*****..*.
X75936.1/1034-1195/Arbacia.punctulata.7641                                          AUACUUACCUGGCGCAGGGGU..AGCAUUGAUCAA.GAAG....GAUGC..ACCCCCAGGACGAG.GCUUG-CUAUU.....GCACAC..CGG.-CUCGCUGAA........GCUUGCGAUUCCC.U.CAAACGUAGGGAACUCGGGCGUAUUAUUUAUGGUAGCGGGGA.UCUGCGUUCGCGCUA.UCCCC..UU
#=GR X75936.1/1034-1195/Arbacia.punctulata.7641                                  PP *********************..************.****....*****..**************.*****.*****.....******..***..*********........*************.*.************************************888888.9**************.*****..**
K02430.1/690-853/Rattus.norvegicus.10116                                            AUACUUACCUGGCAGGGGAGA..UACCAUGAUCAC.GAAG....GUGGU..UUUCCCAGGGCGAG.GCUUAUCCAUU.....GCACUC..CGG.AUGUGCUGAC........CCCUGCGAUUUCC.C.CAAAUGCGGGAAACUCGACUGCAUAAUUUGUGGUAGUGGGGG.ACUGCGUUCGCGCUC.UCCCC..UG
#=GR K02430.1/690-853/Rattus.norvegicus.10116                                    PP *********************..************.****....*****..**************.***********.....******..***.**********........*************.*.******************************************.***************.*****..**
AY198214.1/1-163/Proasellus.coxalis.63229                                           AUACUUACCUGGCACAGGGGA..UACCACGAUCAC.UAAG....GUGGU..UCCCCCAAGGCGAG.GCCCC-CCAUU.....GCACUU..CGG.UGGUGUUGAC........CCUUGCGAUGAUC.C.CAAAUGUGGAUUACUCGGGUGUGUAAUUUUUGGUAGCUGGGG.ACUGCGUUCGCGCUA.UCCCC..UU
#=GR AY198214.1/1-163/Proasellus.coxalis.63229                                   PP *********************..************.****....*****..**************.*9999.*****.....******..***.**********........*************.*.******************************************.***************.*****..**
AY198213.1/1-163/Asellus.aquaticus.92525                                            AUACUUACCUGGCACAGGGAA..UACCACGAUCAC.UAAG....GUGGU..UCCCCCAAGGCGAG.GCUCA-CCAUU.....GCACCU..CGG.UGGCGCUGAC........CCUUGCGAUGACC.C.CAAAUGUGGGUUACUCGGGUGUGUAAUUUCUGUUAGCUGGGG.ACUGCGUUCGCGCUU.UCCCC..UU
#=GR AY198213.1/1-163/Asellus.aquaticus.92525                                    PP *********************..************.****....*****..**************.*8777.*****.....******..***.999*******........*************.*.******************************************.***************.*****..**
M14386.1/106-268/Homo.sapiens.9606                                                  AUACUUACCUGGCAGGGGAGA..UACCAUGAUCAC.GAAG....GUGGU..UUUCCCAGGGCGAG.GCUUAUCCAUU.....GCACUC..CGG.AUGUGCUG-C........CCCUGCGAUUUCC.C.CAAAUGUGGGAAACUCGACUGCAUAAUUUGUGGUAGUGGGGG.ACUGCGUUCGCGCUU.UCCCC..UG
#=GR M14386.1/106-268/Homo.sapiens.9606                                          PP *********************..************.****....*****..**************.***********.....******..***.*******9.9........*************.*.******************************************.***************.*****..**
X04994.1/620-781/Lytechinus.variegatus.7654                                         AUACUUACCUGGCGCAGGGGU..CGCAUUGAUCAA.GAAG....GAUGC..ACCCCCAGGGCGAG.GCUUG-CCAUU.....GCACUC..CGG.-CUUGCUGAA........CCUUGCGAUUCCC.C.CAAACGUGGGGAACUCGGGCGUACAAUUUAUGAUAG-CGGAGaUCUGCGUUCGCGCUA.UCUCC..UA
#=GR X04994.1/620-781/Lytechinus.variegatus.7654                                 PP *********************..************.****....*****..**************.*****.*****.....******..***..*********........*************.*.************************************.99999889*************.*****..**
X53544.1/117-281/Drosophila.melanogaster.7227                                       AUACUUACCUGGCGUAGAGGU.uAACCGUGAUCAC.GAAG....GCGGU..UCCUCCGGAGUGAG.GCUUGGCCAUU.....GCACCU..CGG.CUGAGUUGAC........CUCUGCGAUUAUU.C.CUAAUGUGAAUAACUCGUGCGCGUAAUUUUUGGUAG-CCGGGaAUGGCGUUCGCGCCG.UCCCG..AC
#=GR X53544.1/117-281/Drosophila.melanogaster.7227                               PP *********************.99***********.****....*****..**************.***********.....******..***.**********........*************.*.************************************.788888***************.*****..**
M14387.1/399-562/Homo.sapiens.9606                                                  AUACUUACCUGGCAGGGGAGA..UACCAUGAUCAC.GAAG....GUGGU..UUUCCCAGGGCGAG.GCUUAUCCAUU.....GCACUC..CGG.AUGUGCUGAC........CCCUGCGAUUUCC.C.CAAAUGUGGGAAACUCGACUGCAUAAUUUGUGGUAGUGGGGG.ACUGCGUUCGCGCUU.UCCCC..UG
#=GR M14387.1/399-562/Homo.sapiens.9606                                          PP *********************..************.****....*****..**************.***********.....******..***.**********........*************.*.******************************************.***************.*****..**
J00318.1/433-596/Homo.sapiens.9606                                                  AUACUUACCUGGCAGGGGAGA..UACCAUGAUCAC.GAAG....GUGGU..UUUCCCAGGGCGAG.GCUUAUCCAUU.....GCACUC..CGG.AUGUGCUGAC........CCCUGCGAUUUCC.C.CAAAUGUGGGAAACUCGACUGCAUAAUUUGUGGUAGUGGGGG.ACUGCGUUCGCGCUU.UCCCC..UG
#=GR J00318.1/433-596/Homo.sapiens.9606                                          PP *********************..************.****....*****..**************.***********.....******..***.**********........*************.*.******************************************.***************.*****..**
X01091.1/442-605/Gallus.gallus.9031                                                 AUACUUACCUGGCAGGGGAGA..CACCAUGAUCAG.GCAG....GUGGU..UUUCCCAGGGCGAG.GCUCAUCCCCU.....GCACUC..CGG.GUGUGCUGAC........CCCUGCGAUUUCC.C.CAAAUGCGGGAAACUCGACUGCAUAAUUUGUGGUAGUGGGGG.ACUGCGUUCGCGCUC.UCCCC..UG
#=GR X01091.1/442-605/Gallus.gallus.9031                                         PP *********************..************.****....*****..**************.***********.....******..***.**********........*************.*.******************************************.***************.*****..**
M14587.1/106-268/Homo.sapiens.9606                                                  AUACUUACCUGGCAGGGGAGA..UACCAUGAUCAC.GAAG....GUGGU..UUUCCCAGGGCGAG.GCUUAUCCAUU.....GCACUC..CGG.AUGUGCUG-C........CCCUGCGAUUUCC.C.CAAAUGUGGGAAACUCGACUGCAUAAUUUGUGGUAGUGGGGG.ACUGCGUUCGCGCUU.UCCCC..UG
#=GR M14587.1/106-268/Homo.sapiens.9606                                          PP *********************..************.****....*****..**************.***********.....******..***.*******9.9........*************.*.******************************************.***************.*****..**
L22246.1/5535-5699/Ascaris.lumbricoides.6252                                        AAACUAACCUGGCUGGGAGGC.aUCUCGCGAUCAU.GAAG....GCGGG..ACCUCCAUGGCGAG.GUUUGGCCAUU.....GCACUU.uCGG.CCAGGCUGAC........CCGUGUGGCAGUC.C.CGAGUUGGGAUUGGCCAACAGCAUAAUUUUUGCGUU-UGGGG.ACAGCGUUCGCGCUU.CCCCG..CC
#=GR L22246.1/5535-5699/Ascaris.lumbricoides.6252                                PP *********************.99***********.****....*****..**************.***********.....****99.9***.**********........*************.*.********************************9887.77889.9**************.*****..**
DQ058357.1/1-164/Homo.sapiens.9606                                                  AUACUUAACUGGCAAGGGAAA..UAACAUGAUCAUuAAAG....GUGGA..UUUUUCAGGGUGAG.GUUUGUCUCUU.....GCAUUG..UGG.AUGUGCUGAC........CCCUGUGGUUUUC.UaCAAAUGUGGGAAACUUAAUUGCAUAAUUUGUGGUAG-UGGGG.ACUAUGUUGGUUCUC.UCCCC..U-
#=GR DQ058357.1/1-164/Homo.sapiens.9606                                          PP *********************..***********966789....*****..**************.***********.....******..***.**********........*************.99************************************.89999.9**************.*****..*.
X02585.1/1513-1676/Xenopus.laevis.8355                                              AUACUUACCUGGCAGGGGAGA..UACCAUGAUCAC.GAAG....GUGGU..UCUCCCAGGGCGAG.GCUCAGCCAUU.....GCACUC..CGG.CCGUGCUGAC........CCCUGCGAUUUCC.C.CAAAUGCGGGAAAGUCGACUGCAUAAUUUCUGGUAGUGGGGG.ACUGCGUUCGCGCUU.UCCCC..UG
#=GR X02585.1/1513-1676/Xenopus.laevis.8355                                      PP *********************..************.****....*****..**************.***********.....******..***.**********........*************.*.******************************************.***************.*****..**
Y00131.1/944-1108/Mus.musculus.10090                                                AUACUUACCUGGCAGGGGAGA..UACCAUGAUCAU.GAAG....GUGGU..UUUCCCAGGGCGAG.GCUCACCCAUU....uGCACUGuuGGG.GUGUGCUGAC........CCCUGCGAUUUCC.C.CAAAUGCGGGAAACUCGA-UGCA-AAUUUGUGGUAGUGGGGG.ACUGCGUUCGCGCUC.UCCCC..UG
#=GR Y00131.1/944-1108/Mus.musculus.10090                                        PP *********************..************.****....*****..**************.********766....6****9854588.**********........*************.*.*****************5.9**9.899***************.***************.*****..**
AY198212.1/1-163/Asellus.aquaticus.92525                                            AUACUUACCUGGCACAGGGGA..UACCACGAUCAC.CAAG....GUGGU..UCCCCCAAGACGAG.GCUCA-CCAUU.....GCACUC..CGG.UGGCGCUGAC........CCUUGCGAUGACC.C.CAAAUGUGGGUUACUCGGGUGUGUAAUUUCUGUUAGCUGGGG.ACUGCGUUCGCGCUU.UCCCC..UU
#=GR AY198212.1/1-163/Asellus.aquaticus.92525                                    PP *********************..************.****....*****..**************.*8777.*****.....******..***.999*******........*************.*.******************************************.***************.*****..**
M14585.1/106-268/Homo.sapiens.9606                                                  AUACUUACCUGGCAGGGGAGA..UACCAUGAUCAC.GAAG....GUGGU..UUUCCCAGGGCGAG.GCUUAUCCAUU.....GCACUC..CGG.AUGUGCUG-C........CCCUGCGAUUUCC.C.CAAAUGUGGGAAACUCGACUGCAUAAUUUGUGGUAGUGGGGG.ACUGCGUUCGCGCUU.UCCCC..UG
#=GR M14585.1/106-268/Homo.sapiens.9606                                          PP *********************..************.****....*****..**************.***********.....******..***.*******9.9........*************.*.******************************************.***************.*****..**
K03128.1/241-77/Mus.musculus.10090                                                  AUACUUACCUGGCAGGGGAGA..UACCAUGAUCAU.GAAG....GUGGU..UUUCCCAGGGCGAG.GCUCACCCAUU.....GCACUU..UGGgGUGUGCUGAC........CCCUGCGAUUUCC.C.CAAAUGCGGGAAACUCGACUGCAUAAUUUGUGGUAGUGGGGG.ACUGCGUUCGCGCUC.UCCCC..UG
#=GR K03128.1/241-77/Mus.musculus.10090                                          PP *********************..************.****....*****..**************.***********.....******..65549*********........*************.*.******************************************.***************.*****..**
AJ243001.2/347-509/Asellus.aquaticus.92525                                          AUACUUACCUGGCACAGGGGA..UACCACGAUCAC.CAAG....GUGGU..UCCCCCAAGACGAG.GCUCA-CCAUU.....GCACUC..CGG.UGGCGCUGAC........CCUUGCAAUGACC.C.CAAAUGUGGGUUACUCGGGUGUGUAAUUUCUGUUAGCUGGGG.ACUGCGUUCGCGCUU.UCCCC..UU
#=GR AJ243001.2/347-509/Asellus.aquaticus.92525                                  PP *********************..************.****....*****..**************.*8777.*****.....******..***.999*******........*************.*.******************************************.***************.*****..**
M32271.1/288-452/Mus.musculus.10090                                                 AUACUUACCUGGCAGGGGAGA..UACCAUGAUCAC.GAAG....GUGGU..UUUCCCAGGGCGAG.GCUCACCCAUU.....GCACUU..UGGgGUGUGCUGAC........CCCUGCGAUUU-C.C.CAAAUGCGGGAAACUCGACUGCAUAAUUUGUGGUAGUGGGGGaGCUGCGUUCGCGCGC.CCCCC..UG
#=GR M32271.1/288-452/Mus.musculus.10090                                         PP *********************..************.****....*****..**************.***********.....******..65549*********........********877.8.9.9*****************************************6667************.*****..**
X01092.1/374-537/Gallus.gallus.9031                                                 AUACUUACCUGGCAGGGGAGA..CACCAUGAUCAG.GCAG....GUGGU..UUUCCCAGGGCGAG.GCUCAUCCCCU.....GCACUC..CGG.GUGUGCUGAC........CCCUGCGAUUUCC.C.CAAAUGCGGGAAACUCGACUGCAUAAUUUGUGGUAGUGGGGG.ACUGCGUUCGCGCUC.UCCCC..UG
#=GR X01092.1/374-537/Gallus.gallus.9031                                         PP *********************..************.****....*****..**************.***********.....******..***.**********........*************.*.******************************************.***************.*****..**
X53541.1/1195-1359/Drosophila.melanogaster.7227                                     AUACUUACCUGGCGUAGAGGU.uAACCGUGAUCAC.GAAG....GCGGU..UCCUCCGGAGUGAG.GCUUGGCCAUU.....GCACCU..CGG.CUGAGUUGAC........CUCUGCGAUUAUU.C.CUAAUGUGAAUAACUCGUGCGUGUAAUUUUUGUUAG-CCGGGaAUGGCGUUCGCGCCG.UCCCG..AC
#=GR X53541.1/1195-1359/Drosophila.melanogaster.7227                             PP *********************.99***********.****....*****..**************.***********.....******..***.**********........*************.*.************************************.788888***************.*****..**
V00591.1/394-557/Homo.sapiens.9606                                                  AUACUUACCUGGCAGGGGAGA..UACCAUGAUCAC.GAAG....GUGGU..UUUCCCAGGGCGAG.GCUUAUCCAUU.....GCACUC..CGG.AUGUGCUGAC........CCCUGCGAUUUCC.C.CAAAUGUGGGAAACUCGACUGCAUAAUUUGUGGUAGUGGGGG.ACUGCGUUCGCGCUU.UCCCC..UG
#=GR V00591.1/394-557/Homo.sapiens.9606                                          PP *********************..************.****....*****..**************.***********.....******..***.**********........*************.*.******************************************.***************.*****..**
J00645.1/51-213/Mus.musculus.10090                                                  AUACUUACCUGGCAGGGGAGA..UACCAUGAUCAC.GAAG....GUGGU..UUUCCCAGGGCGAG.GUGUAUCCAUU.....GCA-UC..CGG.AUGUGCUGAC........CACUGCGAUUUCC.C.CAAAUGCGGGAAACUCGACUGCAUAAUUUGUGGUAGUGGGGG.ACUGCGUUUGUGCUC.UCCCC..UU
#=GR J00645.1/51-213/Mus.musculus.10090                                          PP *********************..************.****....*****..**************.***********.....**9.68..8**.**********........*************.*.******************************************.***************.*****..**
X04257.1/1-164/Drosophila.melanogaster.7227                                         AUACUUACCUGGCGUAGAGGU.uAACCGUGAUCAC.GAAG....GCGGU..UCCUCCGGAGUGAG.GCUUGGCCAUU.....GCACCU..CGG.CUGAGUUGAC........CUCUGCGAUUAUU.C.CUAAUGUGAAUAACUCGUGCGUGUAAUUUUUGGUAGCCGGGA.AUGGCGUUCGCGCCG.-UCCC..GA
#=GR X04257.1/1-164/Drosophila.melanogaster.7227                                 PP *********************.99***********.****....*****..**************.***********.....******..***.**********........*************.*.******************************************.6*************8..8***..**
L22246.1/4551-4714/Ascaris.lumbricoides.6252                                        AAACUUACCUGGCUGGGAGGC..UUUCGUGAUCAU.GAAG....GCGGA..ACCUCCAUGGUGAG.GCUUGGUCAUU.....GCACUU.uCGA.CCAGGCUGAC........CCGUGUGGCAGUC.C.CGAGUUGGGAUUGGCCAACAGCAUAAUUUUUGCGUU-UGGGG.ACAGCGUUCGCGCUU.CCCCG..CC
#=GR L22246.1/4551-4714/Ascaris.lumbricoides.6252                                PP *********************..************.****....*****..**************.***********.....****99.9***.**********........*************.*.********************************9887.77889.9**************.*****..**
AY198211.1/1-163/Asellus.aquaticus.92525                                            AUACUUACCUGGCACAGGGGA..UACCACGAUCAC.CAAG....GUGGU..UCCCCCAAGACGAG.GCUCA-CCAUU.....GCACUC..CGG.UGGCGCUGAC........CCUUGCGAGGACC.C.CAAAUGUGGGUUACUCGGGUGUGUAAUUUCUGUUAGCUGGGG.ACUGCGUUCGCGCUU.UCCCC..UU
#=GR AY198211.1/1-163/Asellus.aquaticus.92525                                    PP *********************..************.****....*****..**************.*8777.*****.....******..***.999*******........*************.*.******************************************.***************.*****..**
L25919.1/1-159/Schistosoma.mansoni.6183                                             AAACUUACCUGGCGCCGGGUU..CAGGGUGAUCAG.GAAU....GCUCU..GACCCCGGGUGGAG.GCUCA-CCAUU.....GCACUU..CGG.-UGGGUUGAA........ACUUGCGACGAAC.C.CUAAUUGGGUGCGCUCGGACGCGUAGUUUUUGUCAGUGGGGA.--GGUCUUCGGAUCA.-UCCC..UU
#=GR L25919.1/1-159/Schistosoma.mansoni.6183                                     PP *********************..************.****....*****..**************.*****.*****.....******..***..*********........*************.*.****99999999*****************************9...*************..9***..**
X01725.1/69-233/Drosophila.melanogaster.7227                                        AUACUUACCUGGCGUAGAGGU.uAACCGUGAUCAC.GAAG....GCGGU..UCCUCCGGAGUGAG.GCUUGGCCAUU.....GCACCU..CGG.CUGAGUUGAC........CUCUGCGAUUAUU.C.CUAAUGUGAAUAACUCGUGCGUGUAAUUUUUGUUAG-CCGGGaAUGGCGUUCGCGCCG.UCCCG..AC
#=GR X01725.1/69-233/Drosophila.melanogaster.7227                                PP *********************.99***********.****....*****..**************.***********.....******..***.**********........*************.*.************************************.788888***************.*****..**
M14586.1/106-268/Homo.sapiens.9606                                                  AUACUUACCUGGCAGGGGAGA..UACCAUGAUCAC.GAAG....GUGGU..UUUCCCAGGGCGAG.GCUUAUCCAUU.....GCACUC..CGG.AUGUGCUG-C........CCCUGCGAUUUCC.C.CAAAUGUGGGAAACUCGACUGCAUAAUUUGUGGUAGUGGGGG.ACUGCGUUCGCGCUU.UCCCC..UG
#=GR M14586.1/106-268/Homo.sapiens.9606                                          PP *********************..************.****....*****..**************.***********.....******..***.*******9.9........*************.*.******************************************.***************.*****..**
K00787.1/2-165/Drosophila.melanogaster.7227                                         AUACUUACCUGGCGUAGAGGU.uAACCGUGAUCAC.GAAG....GCGGU..UCCUCCGGAGUGAG.GCUUGGCCAUU.....GCACCU..CGG.CUGAGUUGAC........CUCUGCGAUUAUU.C.CUAAUGUGAAUAACUCGUGCGUGUAAUUUUUGGUAGCCGGGA.AUGGCGUUCGCGCCG.-UCCC..GA
#=GR K00787.1/2-165/Drosophila.melanogaster.7227                                 PP *********************.99***********.****....*****..**************.***********.....******..***.**********........*************.*.******************************************.6*************8..8***..**
K00788.1/2-165/Homo.sapiens.9606                                                    AUACUUACCUGGCAGGGGAGA..UACCAUGAUCAC.GAAG....GUGGU..UUUCCCAGGGCGAG.GCUUAUCCAUU.....GCACUC..CGG.AUGUGCUGAC........CCCUGCGAUUUCC.C.CAAAUGUGGGAAACUCGACUGCAUAAUUUGUGGUAGUGGGGG.ACUGCGUUCGCGCUU.UCCCC..UG
#=GR K00788.1/2-165/Homo.sapiens.9606                                            PP *********************..************.****....*****..**************.***********.....******..***.**********........*************.*.******************************************.***************.*****..**
M27880.1/1-161/Strongylocentrotus.purpuratus.7668                                   AUACUUACCUGGCGCAGGGGU..CGCAUUGAUCAA.GAAG....GAUGC..ACCCCCAGGGCGAG.GCUUG-CCAUU.....GCACUC..CGG.-CUUGCUGAA........CCUUGCGAUUCCC.C.CAAACGUGGGGAACUCGGGCGUAUUAUUUAUGGUAGCGGAGA.UCUGCGUUCGCGCUA.-UCUC..CU
#=GR M27880.1/1-161/Strongylocentrotus.purpuratus.7668                           PP *********************..************.****....*****..**************.*****.*****.....******..***..*********........*************.*.******************************************.59************7..9***..**
M59827.1/771-934/Ambystoma.mexicanum.8296                                           AUACUUACCUGGCAGGGGAGC..AUCUGUGAUCAG.CAAG....GCAGA..GCUCCCAGGGUGAG.GCUCAUCCAUU.....GCACAU..CGG.AUUUGCUGAC........CCCUGCGAUGUCC.C.CAAAUGCGGGAUUCUCGACUGUAUUAUUUCUGGUAGUGGGGG.ACUGCGUUCGCGCUU.UCCCC..UG
#=GR M59827.1/771-934/Ambystoma.mexicanum.8296                                   PP *********************..************.****....*****..**************.***********.....******..***.**********........*************.*.******************************************.***************.*****..**
M73768.1/361-517/Echinococcus.multilocularis.6211                                   AAACUUACCUGGCGCCGGGUU..CAGGGUGAUCAG.CAAG....GCUCC..GACCCCAGGUGGAG.GCUCA-GCAUU.....GCACUC..CGC.-UGUGUUGAA........GCCUGCGACGGAC.U.CUAAUCGGGUUCGCUCGGGUGCAUAGUUUUUGCCAGUGGGGA.---GCCUUCGGGCG-.-UCCC..UU
#=GR M73768.1/361-517/Echinococcus.multilocularis.6211                           PP *********************..************.****....*****..**************.*****.*****.....******..***..*********........*************.*.*****************************************9....**********8...****..**
X53543.1/383-547/Drosophila.melanogaster.7227                                       AUACUUACCUGGCGUAGAGGU.uAACCGUGAUCAC.GAAG....GCGGU..UCCUCCGGAGUGAG.GCUUGGCCAUU.....GCACCU..CGG.CUGAGUUGAC........CUCUGCGAUUAUU.C.CUAAUGUGAAUAACUCGUGCGUGUAAUUUUUGGUAG-CCGGGaAUGGCGUUCGCGCCG.UCCCG..AC
#=GR X53543.1/383-547/Drosophila.melanogaster.7227                               PP *********************.99***********.****....*****..**************.***********.....******..***.**********........*************.*.************************************.788888***************.*****..**
L25921.1/1-159/Schistosoma.mansoni.6183                                             AAACUUACCUGGCGCCGGGUU..CAGGGUGAUCAG.GAAU....GCUCU..GACCCCGGGUGGAG.GCUCA-CCAUU.....GCACUU..CGG.-UGGGUUGAA........ACUCGCGACGAAC.C.CUAAUUGGGUGCGCUCGGGCGUGUAGUUUUUGUCAGUGGGGA.--GGUCUUCGGAUCA.-UCCC..UU
#=GR L25921.1/1-159/Schistosoma.mansoni.6183                                     PP *********************..************.****....*****..**************.*****.*****.....******..***..*********........*************.*.****99999999*****************************9...*************..9***..**
X02585.1/923-1086/Xenopus.laevis.8355                                               AUACUUACCUGGCAGGCGAGA..UACCAUGAUCAC.GAAG....GUGGU..UCUCCCAGGGCGAG.GCUCAGCCAUU.....GCACUC..CGG.CUGUGCUGAC........CCCUGCGAUUUCC.C.CAAAUGCGGGAAACUCGACUGCAUAAUUUCUGGUAGUGGGGG.ACUGCGUUCGCGCUU.UCCCC..UG
#=GR X02585.1/923-1086/Xenopus.laevis.8355                                       PP *********************..************.****....*****..**************.***********.....******..***.**********........*************.*.******************************************.***************.*****..**
L22246.1/2071-2235/Ascaris.lumbricoides.6252                                        AAACUAACCUGGCUGGGGGGC.aUCUCGCGAUCAU.GAAG....GCGGG..ACCUCCAUGGUGAG.GUCUGGUCAUU.....GCACUU.cCGA.CCAGGCUGAC........CUGUGUGGCAGUC.C.CGAGUUGGGAUUGGCCAACAGCAUAAUUUUUGCGUU-UGGGG.ACAGCGUUCGCGCUU.CCCCG..CC
#=GR L22246.1/2071-2235/Ascaris.lumbricoides.6252                                PP *********************.99***********.****....*****..**************.***********.....*****9.99**.**********........*************.*.********************************9887.77889.9**************.*****..**
DQ058356.1/1-168/Homo.sapiens.9606                                                  AUGUCUUCGUGGCGGGGGAGA..GACGCUGUUGGU.CCUGauaaAGUGU..UUUUCUUGGGGGAGgGUUUUUACUUU.....GUGUUU..GGG.AUGUGUUUGC........UCCCGCGAUUUCC.C.CGAAUGAG-AAAACUCGGCUGCAUAACUUGUGGUAGUGGGGG.ACUGCUUUUGCGCUU.UUCUG..UC
#=GR DQ058356.1/1-168/Homo.sapiens.9606                                          PP *********************..******887554.43334446*****..*******77777651677889*****.....******..***.**********........*************.*.****7765.4679*****************************.***************.*****..**
DQ092354.1/1778-1949/Hydra.viridissima.6082                                         AUACUUACCUGACGGUGAAGC..AAACCUGGUCAA.CAUG....GGGCU..UCUUCCAGGGUGAG.GCUUUUGCAUU.....GCACUU..CGC.CUGGGCUGACucuggguuGACUGCGAUUACC.G.CUAACGUCGGUAACUCGACCGUACACUUUCUGGCUGUGGGGG.CCUGCGUUGGCGCUC.GCCCC..UU
#=GR DQ092354.1/1778-1949/Hydra.viridissima.6082                                 PP *********************..************.****....*****..**************.***********.....******..***.**********99999999999**********.*.******************************************.***************.*****..**
X01093.1/329-492/Gallus.gallus.9031                                                 AUACUUACCUGGCAGGGGAGA..CACCAUGAUCAG.GCAG....GUGGU..UUUCCCAGGGCGAG.GCUCAUCCCCU.....GCACUC..CGG.GUGUGCUGAC........CCCUGCGAUUUCC.C.CAAAUGCGGGAAACUCGACUGCAUAAUUUGUGGUAGUGGGGG.ACUGCGUUCGCGCUC.UCCCC..UG
#=GR X01093.1/329-492/Gallus.gallus.9031                                         PP *********************..************.****....*****..**************.***********.....******..***.**********........*************.*.******************************************.***************.*****..**
L25915.1/1-159/Schistosoma.mansoni.6183                                             AAACUUACCUGGCGCCGGGUU..CAGGGUGAUCAG.GAAU....GCUCU..GACCCCGGGUGGAG.GCUCA-CCAUU.....GCACUU..CGG.-UGGGUUGAA........ACUCGCGACGAAC.C.CUAAUUGGGUGCGCUCGGGCGUGUAGUUUUUGUCAGUGGGGA.-GGUCUCAC-AGUCC.-UCCC..UU
#=GR L25915.1/1-159/Schistosoma.mansoni.6183                                     PP *********************..************.****....*****..**************.*****.*****.....******..***..*********........*************.*.****99999999**************************9999..88888888.88888..9999..**
K00529.1/225-388/Homo.sapiens.9606                                                  AUACUUACCUGGCAGGGGAGA..UACCAUGAUCAC.GAAG....GUGGU..UUUCCCAGGGCGAG.GCUUAUCCAUU.....GCACUC..CGG.AUGUGCUGAC........CCCUGCGAUUUCC.C.CAAAUGUGGGAAACUCGACUGCAUAAUUUGUGGUAGUGGGGG.ACUGCGUCCGCGCUU.UCCCC..UG
#=GR K00529.1/225-388/Homo.sapiens.9606                                          PP *********************..************.****....*****..**************.***********.....******..***.**********........*************.*.******************************************.***************.*****..**
X01749.1/448-609/Lytechinus.variegatus.7654                                         AUACUUACCUGGCGCAGGGGU..CGCAUUGAUCAA.GAAG....GAUGC..ACCCCCAGGGCGAG.GCUUG-CCAUU.....GCACUC..CGG.-CUUGCUGAA........CCUUGCGAUUCCC.C.CAAACGUGGGGAACUCGGGCGUACAAUUUAUGGUAG-CGGAGaUCUGCGUUCGCGCUA.UCUCC..UA
#=GR X01749.1/448-609/Lytechinus.variegatus.7654                                 PP *********************..************.****....*****..**************.*****.*****.....******..***..*********........*************.*.************************************.99999889*************.*****..**
J01156.1/9-172/Drosophila.melanogaster.7227                                         AUACUUACCUGGCGUAGAGGU.uAACCGUGAUCAC.GAAG....GCGGU..UCCUCCGGAGUGAG.GCUUGGCCAUU.....GCACCU..CGG.CUGAGUUGAC........CUCUGCGAUUAUU.C.CUAAUGUGAAUAACUCGUGCGUGUAAUUUUUGGUAGCCGGGA.AUGGCGUUCGCGCCG.-UCCC..GA
#=GR J01156.1/9-172/Drosophila.melanogaster.7227                                 PP *********************.99***********.****....*****..**************.***********.....******..***.**********........*************.*.******************************************.6*************8..8***..**
M32270.1/371-535/Mus.musculus.10090                                                 AUACUUACCUGGCAGGGGAGA..UACCAUGAUCAU.GAAG....GUGGU..UUUCCCAGGGCGAG.GCUCACCCAUU.....GCACUU..UGGgGUGUGCUGAC........CCCUGCGAUUUCC.C.CAAAUGCGGGAAACUCGACUGCAUAAUUUGUGGUAGUGGGGG.ACUGCGUUCGCGCUC.UCCCC..UG
#=GR M32270.1/371-535/Mus.musculus.10090                                         PP *********************..************.****....*****..**************.***********.....******..65549*********........*************.*.******************************************.***************.*****..**
M38483.1/1-164/Bos.taurus.9913                                                      AUACUUACCUGGCAGGGGAGA..UACCAUGAUCAC.GAAG....GUGGU..UUUCCCAGGGCGAG.GCUUAUCCAUU.....GCACUC..CGG.AUGUGCUGAC........CCCUGCGAUUUCC.C.CAAAUGUGGGAAACUCGACUGCAUAAUUUGUGGUAGUGGGGG.ACUGCGUUCGCGCUU.UCCCC..UG
#=GR M38483.1/1-164/Bos.taurus.9913                                              PP *********************..************.****....*****..**************.***********.....******..***.**********........*************.*.******************************************.***************.*****..**
X12936.1/575-738/Rattus.norvegicus.10116                                            AUACUUACCUGGCAGGGGAGA..UACCAUGAUCAC.GAAG....GUGGU..UUUCCCAGGGCGAG.GCUUAUCCAUU.....GCACUC..CGG.AUGUGCUGAC........CCCUGCGAUUUCC.C.CAAAUGCGGGAAACUCGACUGCAUAAUUUGUGGUAGUGGGGG.ACUGCGUUCGCGCUC.UCCCC..UG
#=GR X12936.1/575-738/Rattus.norvegicus.10116                                    PP *********************..************.****....*****..**************.***********.....******..***.**********........*************.*.******************************************.***************.*****..**
X00549.1/150-313/Xenopus.laevis.8355                                                AUACUUACCUGGCAGGGGAGA..UACCAUGAUCAU.GAAG....GUGGU..UCUCCCAGGGCGAG.GCUCAGCCAUU.....GCACUC..CGG.UUGUGCUGAC........CCCUGCGAUUUCC.C.CAAAUGCGGGAAACUCGACUGCAUAAUUUCUGGUAGUGGGGG.ACUGCGUUCGCGCUU.UCCCC..UG
#=GR X00549.1/150-313/Xenopus.laevis.8355                                        PP *********************..************.****....*****..**************.***********.....******..***.**********........*************.*.******************************************.***************.*****..**
M28013.1/108-271/Homo.sapiens.9606                                                  AUACUUACCUGGCAGGGGAGA..UACCAUGAUCAC.GAAG....GUGGU..UUUCCCAGGGCGAG.GCUUAUCCAUU.....GCACUC..CGG.AUGUGCUGAC........CCCUGCGAUUUCC.C.CAAAUGUGGGAAACUCGACUGCAUAAUUUGUGGUAGUGGGGG.ACUGCGUUCGCGCUU.UCCCC..UG
#=GR M28013.1/108-271/Homo.sapiens.9606                                          PP *********************..************.****....*****..**************.***********.....******..***.**********........*************.*.******************************************.***************.*****..**
X53542.1/2592-2756/Drosophila.melanogaster.7227                                     AUACUUACCUGGCGUAGAGGU.uAACCGUGAUCAC.GAAG....GCGGU..UCCUCCGGAGUGAG.GCUUGGCCAUU.....GCACCU..CGG.CUGAGUUGAC........CUCUGCGAUUAUU.C.CUAAUGUGAAUAACUCGUGCGUGUAAUUUUUGUUAG-CCGGGaAUGGCGUUCGCGCCG.UCCCG..AC
#=GR X53542.1/2592-2756/Drosophila.melanogaster.7227                             PP *********************.99***********.****....*****..**************.***********.....******..***.**********........*************.*.************************************.788888***************.*****..**
L25917.1/1-158/Schistosoma.mansoni.6183                                             AAACUUACUUGGCGCCGGGAC..CAGGGUGAUCAC.GAAU....GCCCU..GGCCCCAGGUGGAG.GCUCG-CCAUU.....GCACUC..CGG.-CGUGUUGAA........GCCUGCGACGAUC.C.CUAAUUGGGUGCGCUCGGACGCGUAGUUUUUGUCAGUGGGGA.--GGUCUUCGGAUCA.-UCCU..U-
#=GR L25917.1/1-158/Schistosoma.mansoni.6183                                     PP *********************..************.****....*****..**************.*****.*****.....******..***..*********........*************.*.****99999999**********88888888888888888888...*************..8888..8.
X04993.1/647-808/Lytechinus.variegatus.7654                                         AUACUUACCUGGCGCAGGGGU..CGCAUUGAUCAA.GAAG....GAUGC..ACCCCCAGGGCGAG.GCUUG-CCAUU.....GCACUC..CGG.-CUUGCUGAA........CCUUGCGAUUCCC.C.CAAACGUGGGGAACUCGGGCGUACAAUUUAUGGUAG-CGGAGaUCUGCGUUCGCGCUA.UCUCC..UA
#=GR X04993.1/647-808/Lytechinus.variegatus.7654                                 PP *********************..************.****....*****..**************.*****.*****.....******..***..*********........*************.*.************************************.99999889*************.*****..**
V00590.1/1-162/Homo.sapiens.9606                                                    --ACUUACCUGGCAGGGGAGA..UACCAUGAUCAC.GAAG....GUGGU..UUUCCCAGGGCGAG.GCUUAUCCAUU.....GCACUC..CGG.AUGUGCUGAC........CCCUGCGAUUUCC.C.CAAAUGUGGGAAACUCGACUGCAUAAUUUGUGGUAGUGGGGG.ACUGCGUUCGCGCUU.UCCCC..UG
#=GR V00590.1/1-162/Homo.sapiens.9606                                            PP ..*******************..************.****....*****..**************.***********.....******..***.**********........*************.*.******************************************.***************.*****..**
X56629.1/421-582/Strongylocentrotus.purpuratus.7668                                 AUACUUACCUGGCGCAGGGGU..CGCAUUGAUCAA.GAAG....GAUGC..ACCCCCAGGGCGAG.GCUUG-CCAUU.....GCACUC..CGG.-CUUGCUGAA........CCUUGCGAUUCCC.C.CAAACGUGGGGAACUCGGGCGUAUUAUUUAUGGUAG-CGGAGaUCUGCGUUCGCGCUA.UCUCC..UA
#=GR X56629.1/421-582/Strongylocentrotus.purpuratus.7668                         PP *********************..************.****....*****..**************.*****.*****.....******..***..*********........*************.*.************************************.99999889*************.*****..**
M28012.1/108-271/Homo.sapiens.9606                                                  AUACUUACCUGGCAGGGGAGA..UACCAUGAUCAC.GAAG....GUGGU..UUUCCCAGGGCGAG.GCUUAUCCAUU.....GCACUC..CGG.AUGUGCUGAC........CCCUGCGAUUUCC.C.CAAAUGUGGGAAACUCGACUGCAUAAUUUGUGGUAGUGGGGG.ACUGCGUUCGCGCUU.UCCCC..UG
#=GR M28012.1/108-271/Homo.sapiens.9606                                          PP *********************..************.****....*****..**************.***********.....******..***.**********........*************.*.******************************************.***************.*****..**
L25914.1/1-159/Schistosoma.mansoni.6183                                             AAACUUACCUGGCGCCGGGUU..CAGGGUGAUCAG.GAAU....GCUCU..GACCCCGGGUGGAG.GCUCA-CCAUU.....GCACUU..CGG.-UGGGUUGAA........ACUCGCGACGAAC.C.CUAAUUGGGCUCGCUCGGACGCGUAGUUUUUGUCAGUGGGGA.--GGUCUUCGGAUCA.-UCCC..UU
#=GR L25914.1/1-159/Schistosoma.mansoni.6183                                     PP *********************..************.****....*****..**************.*****.*****.....******..***..*********........*************.*.*****************************************9...*************..9***..**
X53544.1/1653-1817/Drosophila.melanogaster.7227                                     AUACUUACCUGGCGUAGAGGU.uAACCGUGAUCAC.GAAG....GCGGU..UCCUCCGGAGUGAG.GCUUGGCCAUU.....GCACCU..CGG.CUGAGUUGAC........CUCUGCGAUUAUU.C.CUAAUGUGAAUAACUCGUGCGUGUAAUUUUUGGUAG-CCGGGaAUGGCGUUCGCGCCG.UCCCG..AC
#=GR X53544.1/1653-1817/Drosophila.melanogaster.7227                             PP *********************.99***********.****....*****..**************.***********.....******..***.**********........*************.*.************************************.788888***************.*****..**
M14385.1/106-268/Homo.sapiens.9606                                                  AUACUUACCUGGCAGGGGAGA..UACCAUGAUCAC.GAAG....GUGGU..UUUCCCAGGGCGAG.GCUUAUCCAUU.....GCACUC..CGG.AUGUGCUG-C........CCCUGCGAUUUCC.C.CAAAUGUGGGAAACUCGACUGCAUAAUUUGUGGUAGUGGGGG.ACUGCGUUCGCGCUU.UCCCC..UG
#=GR M14385.1/106-268/Homo.sapiens.9606                                          PP *********************..************.****....*****..**************.***********.....******..***.*******9.9........*************.*.******************************************.***************.*****..**
X51371.1/181-345/Caenorhabditis.elegans.6239                                        AAACUUACCUGGCUGGGGGUU.aUUUCGCGAUCAC.AAAG....GCGGA..AUCCCCAUGGUUAG.GCCUACCCAUU.....GCACUU.uUGGuGCGGGCUGAC........CUGUGUGGCAGUC.U.CGAGUUGAGAUUCGCCAACAGCUUAAUUUUUGCGUAUCGGGG.-CUGCGUGCGCGCGG.-CCCU..GA
#=GR X51371.1/181-345/Caenorhabditis.elegans.6239                                PP *********************.99***********.****....*****..**************.***********.....****99.877768999******........*************.*.******************************************..**************..****..**
V01266.1/1-168/Rattus.norvegicus.10116                                              --ACUUACCUGGCAGGGAGAU..-ACCAUGAUCAC.GAAG....GUGUUuuCUCUCCAGGGCGUG.GUCUAUCCAUUgaggcGCACUC..CGU.GGAUGCUGAC........CCCUGCGAUUUCCuC.CAAAUGCGGGAAACUCGACUGCAUAAUUUGUGGUAGUGCGGG.GGACUGUUCGCGCUCcUCUCG..--
#=GR V01266.1/1-168/Rattus.norvegicus.10116                                      PP ..*****************97...***********.****....*****888999**********.***********999999*****..***.**********........************977.9*********************9999999999999999****.8************98568899....
J00914.1/146-309/Gallus.gallus.9031                                                 AUACUUACCUGGCAGGGGAGA..CACCAUGAUCAG.GCAG....GUGGU..UUUCCCAGGGCGAG.GCUCAUCCCCU.....GCACUC..CGG.GUGUGCUGAC........CCCUGCGAUUUCC.C.CAAAUGCGGGAAACUCGACUGCAUAAUUUGUGGUAGUGGGGG.ACUGCGUUCGCGCUC.UCCCC..UG
#=GR J00914.1/146-309/Gallus.gallus.9031                                         PP *********************..************.****....*****..**************.***********.....******..***.**********........*************.*.******************************************.***************.*****..**
L25916.1/1-159/Schistosoma.mansoni.6183                                             AAACUUACCUGGCGCCGGGUU..CAGGGUGAUCAG.GAAU....GCUCU..GACCCCGGGUGGAG.GCUCA-CCAUU.....GCACUU..CGG.-UGGGUUGAA........ACUCGCGACGAAC.C.CUAAUUGGGUGCGCUCGGGCGUGUAGUUUUUGUCAGUGGGGA.GGUC-UCAC--AGUC.AUCCC..UU
#=GR L25916.1/1-159/Schistosoma.mansoni.6183                                     PP *********************..************.****....*****..**************.*****.*****.....******..***..*********........*************.*.****99999999******************************.5555.4444..5555.5****..**
V00444.1/1-162/Gallus.gallus.9031                                                   --ACUUACCUGGCAGGGGAGA..CACCAUGAUCAG.GCAG....GUGGU..UUUCCCAGGGCGAG.GCUCAUCCCCU.....GCACUC..CGG.GUGUGCUGAC........CCCUGCGAUUUCC.C.CAAAUGCGGGAAACUCGACUGCAUAAUUUGUGGUAGUGGGGG.ACUGCGUUCGCGCUC.UCCCC..UG
#=GR V00444.1/1-162/Gallus.gallus.9031                                           PP ..*******************..************.****....*****..**************.***********.....******..***.**********........*************.*.******************************************.***************.*****..**
U1.dvex419646.-.130.271.[DRE,AC,PM,CSA,CIN,LCH,XTR].[Metazoa].RF00003.snRNA         --------------------U..CACCGUGAUCAC.GAAG....GCGGU..GGGCCCAGGGCGAG.GCCCGGCCAUU.....GCACUG..CGG.CCGGGUUGAC........CCCUGCGAUUAUC.C.CAAAUGUGGAUAACUCGGUCGUAUAAUUUCUGUUAGUGGGGA.-CUGCGUUCGCGCUA.-UCCC..UU
#=GR U1.dvex419646.-.130.271.[DRE,AC,PM,CSA,CIN,LCH,XTR].[Metazoa].RF00003.snRNA PP ....................*..************.****....*****..**************.***********.....******..***.**********........*************.*.************************************999999..9*************..9999..99
U1.dvex470695.+.352.515.[AC,CIN,CSA,DRE,LCH,PM,XTR].[Metazoa].RF00003.snRNA         --ACUUACUUGGCGACGGUUU.uCACUGUGAUCAC.GCAG....GCGGU..GGACCCAGAGCGAG.GCUUAGUCAUU.....GCACUU..CGA.CUUGGUUGAC........CUCUGCGAUUACU.C.CAAAUGUGGGUAACUCGGUCGUAUAAUUUCUGUUAG-UGGGG.ACUGCGUUCGCGCUU.UCCCCuaAU
#=GR U1.dvex470695.+.352.515.[AC,CIN,CSA,DRE,LCH,PM,XTR].[Metazoa].RF00003.snRNA PP ..*******************.99***********.****....*****..**************.***********.....******..***.**********........*************.*.************************************.69999.9**************.999994446
U1.dvex678139.-.198.362.[DRE,AC,CSA,PM,CIN,XTR,LCH].[Metazoa].RF00003.snRNA         AUACUUACUUGGCGGCGGUUUcgCACCGUGAUCAC.GCAG....GCGGU..GGACCCAGAGCGAG.GCUUAGUCAUU.....GCACUU..CGA.CUUUGUUGAC........CUCUGCGAUUGCU.C.CAAAUGUGGGUAAUUCGGUCGCGUAAUUUCUGAUAG-UGGGG.ACUGCGUUCGCGCUU.UCCCU..GU
#=GR U1.dvex678139.-.198.362.[DRE,AC,CSA,PM,CIN,XTR,LCH].[Metazoa].RF00003.snRNA PP ********************9999***********.****....*****..**************.***********.....******..***.**********........*************.*.************************************.9****.***************.*****..**
#=GC SS_cons                                                                        :::::::::::((((<<<<<<..-<<<<<______.____....>>>>>..>>>>>>,<<<----.--<<<-<<___.....______.._>>.->>->-----........>>>,,<<<-<<-<.<._______>>->>-->>>,))))---------------<<<<<.-<<<<<____>>>>>.->>>>..>:
#=GC RF                                                                             AuACUUACCUGGCgggGggga..uaccguGAUCAc.gAAG....gcggu..ucccCcagGguGAG.GcucgucCAUU.....GCACUu..cGg.acgugcUGAC........cCcUGCGaUuucC.c.CaAAUgugGgaaACuCGaccGCAUAAUUUuUGguAGUcgGGG.acggcgUUcGcgccg.uCCCc..gu
//
