# Supplementary material for: Automated detection of ncRNAs in the draft genome sequence of a colonial tunicate: the carpet sea squirt Didemnum vexillum
Source: BMC Genomics. 2016 Aug 30;17(1):691. doi: 10.1186/s12864-016-2934-5 (PMC5006418; doi:10.1186/s12864-016-2934-5)
Supplement: Additional file 3 — Parseable stockholm alignments files of ncRNA candidates on D. vexillum. (GZ 3403 kb) [file 12864_2016_2934_MOESM3_ESM.tar › SupplementalFiles3/RF00929.sto]

# STOCKHOLM 1.0
#=GF AU Infernal 1.1

AB210286.1/35542-35465/Sus.scrofa.9823                            UGCGGG.CGUGUGAGUGUGUGUGUGUGAGUGUGUGUCGCUCCGGGUCCACGCUCAUGCACACACCCACACGCCCGCACU
#=GR AB210286.1/35542-35465/Sus.scrofa.9823                    PP ******.************************************************************************
AC108044.5/88266-88343/Homo.sapiens.9606                          UGCGGG.CGUGUGAGUGUGUGUGUGUGAGUGUGUGUCGCUCCGGGUCCACGCUCAUGCACACACCCACACGCCCACACU
#=GR AC108044.5/88266-88343/Homo.sapiens.9606                  PP ******.************************************************************************
AANN01784293.1/568-492/Erinaceus.europaeus.9365                   CGCGGGgCGUGUGAGUGUGUGUGUGUGAGUGUGUGUCGCUC--GGUCCACGCUCGUGCACACACCCGCACGCCCGCGCC
#=GR AANN01784293.1/568-492/Erinaceus.europaeus.9365           PP ****999**********************************..************************************
mir-574.dvex425102.-.80.137.[DRE].[Metazoa].RF00929.miRNA         CGCGCA.GGUGUG---GUGUCUCUGCG--------GAUCAC--UCCA------CGCAGAGACAC-CACACCUGCGCGCU
#=GR mir-574.dvex425102.-.80.137.[DRE].[Metazoa].RF00929.miRNA PP ******.******...89998888886........554444..4443......68888889998.**************
#=GC SS_cons                                                      <<<<<<.<<<<<<-<-<<<<<<<<<<<<<<<<<--<<______>>-->>>>>>>>>>>>>>>>>>>>>>>>>>>>>>::
#=GC RF                                                           cGcGGG.CGuGuGAGUGuGuGuGuguGaGuGuGUGuCGCUCcGGgUCCaCgCuCaugCaCaCaCCCaCaCGCCCgCgCu
//
