# Supplementary material for: Automated detection of ncRNAs in the draft genome sequence of a colonial tunicate: the carpet sea squirt Didemnum vexillum
Source: BMC Genomics. 2016 Aug 30;17(1):691. doi: 10.1186/s12864-016-2934-5 (PMC5006418; doi:10.1186/s12864-016-2934-5)
Supplement: Additional file 3 — Parseable stockholm alignments files of ncRNA candidates on D. vexillum. (GZ 3403 kb) [file 12864_2016_2934_MOESM3_ESM.tar › SupplementalFiles3/RF00654.sto]

# STOCKHOLM 1.0
#=GF AU Infernal 1.1

CAAE01014563.1/1137339-1137250/Tetraodon.nigroviridis.99883                      UGUUGUGUUUUGGUGAAAUCUCAGCUGGCAA.CUGUGAGUCGUUCACu.aGCUGCUCUCACAAUGGCCU.CUGGGAUUAUGCUAAACACAGCG..
#=GR CAAE01014563.1/1137339-1137250/Tetraodon.nigroviridis.99883              PP *******************************.*************999.88999***************.***********************..
AAFR03002982.1/16332-16244/Monodelphis.domestica.13616                           GAGUUGCAGACUGGGAAAUCUCUGCAGGCAA.AUGUGGUGUCGCUAU...AGUUAUCACACAAUUACCCgUAGAGAUUCUGCAAUCUGACAUC..
#=GR AAFR03002982.1/16332-16244/Monodelphis.domestica.13616                   PP *******************************.**************9...*****************9989**********************..
CAAA01021685.1/51513-51601/Mus.musculus.10090                                    CAUUGGCAGACUGGGAAAUCUCUGCAGGCAA.AUGUGAUGUCACUGA...AGAAACCACACACUUACCUgUAGAGAUUCUUCAGUCUGACAAC..
#=GR CAAA01021685.1/51513-51601/Mus.musculus.10090                            PP *******************************.**************9...*******************99**********************..
AANN01395871.1/902-990/Erinaceus.europaeus.9365                                  GGCUAUGAAUUGGUUUAAUCUCAGCUGGCAA.CUGUGCGAUAUUCAU..aCAAUCCCCCACAGUGGUCU.CUGGGAUUAUGCCAAACAAAGCA..
#=GR AANN01395871.1/902-990/Erinaceus.europaeus.9365                          PP *******************************.**************9..999999**************.***********************..
AADN03003108.1/28627-28539/Gallus.gallus.9031                                    GAGUCACAGACUGGGAAAUCUCUGCAGGCAA.AUGUGAUGUCUUUAU...AGCAAUCUCACAAUUACCUgUAGAGAUUCUACAAUCUGGCAUC..
#=GR AADN03003108.1/28627-28539/Gallus.gallus.9031                            PP *******************************.**************9...*******************99**********************..
BAAE01230816.1/685-599/Oryzias.latipes.8090                                      CAAAGGCUGACUGGGUAAUCUCUGCAGGCAA.CUGUGAUGGUGAUUU...--CAUUCUCACAAUCACCUgGAGAGAUUUUGCAGUUUGUCUAA..
#=GR BAAE01230816.1/685-599/Oryzias.latipes.8090                              PP *******************************.*******99999988.....99***************88**********************..
AY866221.1/470-558/Pan.troglodytes.9598                                          GGCUGUGAGUUGGCUUAAUCUCAGCUGGCAA.CUGUGAGAUGUUCAU..aCAAUCCCUCACAGUGGUCU.CUGGGAUUAUGCUAAACAGAGCA..
#=GR AY866221.1/470-558/Pan.troglodytes.9598                                  PP *******************************.**************9..999*****************.***********************..
AACT01058314.1/9825-9745/Ciona.savignyi.51511                                    GUGACGCUUGUCGUCUAAUCUCUGCAGGCAA.CUGUGAUGUCAUAGU...--------CACAUAUGUGUgCAGAGGUUGGAUGAAAUGUAGUC..
#=GR AACT01058314.1/9825-9745/Ciona.savignyi.51511                            PP *******************************.***************...........*********6669**********************..
BAAF04071571.1/5040-4954/Oryzias.latipes.8090                                    CUCAGACUGACUUGAUAAUCUCUGCAGGCAA.CUGUGACUUCAUGAG...--UUUAAUCACAAUCACCUaCAGAGAUGAUCCGGUCACUUUGA..
#=GR BAAF04071571.1/5040-4954/Oryzias.latipes.8090                            PP *******************************.**********99986.....888999***********99**********************..
AAYZ01065394.1/6883-6795/Ochotona.princeps.9978                                  GGCUGUGAGUUGGCUUAAUCUCAGCUGGCAA.CUGUGAGAUAGUCUU..cCAAUCCCUCACAGUGGUCU.CUGGGGUUAUGCUAAACAGAGCA..
#=GR AAYZ01065394.1/6883-6795/Ochotona.princeps.9978                          PP *******************************.**************9..9*******************.***********************..
AAVX01147466.1/944-1031/Callorhinchus.milii.7868                                 AAGCUACAGACUGGAUAAUCUCUGCAGGCAA.CUGUGAAGACCUGCC...-UCUAUCUCACAAUAGCCUcCAGAGGUUCUGUAGUCUGUGGCA..
#=GR AAVX01147466.1/944-1031/Callorhinchus.milii.7868                         PP *******************************.**********99998....9*****************88**********************..
AAQR03052256.1/6761-6673/Otolemur.garnettii.30611                                GAGUGGCAGACUGGAAAAUCUCUGCAGGCAA.AUGUGAUGUCACUGA...AGAAAUCACACACUUACCAgUAGAGAUUCUAUAGUCUGUCACC..
#=GR AAQR03052256.1/6761-6673/Otolemur.garnettii.30611                        PP *******************************.**************9...*******************99**********************..
AALT01617626.1/3023-3113/Sorex.araneus.42254                                     AGCUAUGAGUUGGUUUAAUCUCAGCUGGCAA.CUGUGAGAUGUUCAUacaAUUCCCCCCACAGUGGUCU.CUGGGAUUAUGCUAAACAGAGCA..
#=GR AALT01617626.1/3023-3113/Sorex.araneus.42254                             PP *******************************.**************988777888899***********.***********************..
AAVX01063793.1/485-397/Callorhinchus.milii.7868                                  UGCCAUGAACUGGCUUAAUCUCAGCUGGCAA.CUGUGAGUGUUUAAU..gGUUUCCCCCACAGUGGUUG.CUGGGAUUAUGCUAAACACAGCA..
#=GR AAVX01063793.1/485-397/Callorhinchus.milii.7868                          PP *******************************.**************9..999*****************.***********************..
AAHX01081871.1/22293-22381/Rattus.norvegicus.10116                               AGCUAUGAGUUAGUUUAAUCUCAGCUGGCAA.CUGUGAGAUGUCCCU..aUCAUUCCUCACAGUGGUCU.CUGGGAUUAUGCUAAACAGAGCA..
#=GR AAHX01081871.1/22293-22381/Rattus.norvegicus.10116                       PP *******************************.**************9..99999***************.***********************..
AAQR03052253.1/13725-13637/Otolemur.garnettii.30611                              GGCUGUGAGUUGGCUUAAUCUCAGCUGGCAA.CUGUGAGAUGUUCAU..aCAAUUCCUCACAGUGGUCU.CUGGGAUUAUGCUAAACAGAGCA..
#=GR AAQR03052253.1/13725-13637/Otolemur.garnettii.30611                      PP *******************************.**************9..999*****************.***********************..
AAWZ02015727.1/100859-100771/Anolis.carolinensis.28377                           GGCUGUGAAUUGGUUUAAUCUCAGCUGGCAA.CUGUGAGCAGUUUCC..aAAUCCUCUCACAGUGGUUU.CUGGGAUUAUGCUAAACACAGCA..
#=GR AAWZ02015727.1/100859-100771/Anolis.carolinensis.28377                   PP *******************************.**************9..99******************.***********************..
AAGV020516803.1/6245-6157/Dasypus.novemcinctus.9361                              AAGUGGCAGACUGGAAAAUCUCUGCAGGCAA.AUGUGAUGUCACUAA...AGAAAUCACACACUUACCUaUAGAGAUUCUACAGUCUGACAUC..
#=GR AAGV020516803.1/6245-6157/Dasypus.novemcinctus.9361                      PP *******************************.**************9...*******************99**********************..
CAAB02004893.1/247202-247115/Takifugu.rubripes.31033                             GUUACGUUGACUGUUUAAUCUCUGCAGGCAA.CUGUGAUGGUGUUUU...-AUAUUCUCACAAUCACCUgGAGAGAUUCUGCAGUUUAUCUAA..
#=GR CAAB02004893.1/247202-247115/Takifugu.rubripes.31033                     PP *******************************.**************9....9*****************88**********************..
AAIY01552317.1/295-382/Echinops.telfairi.9371                                    GGCUGUGGGCUGGCUUAAUCUCAGCUGGCAA.CUGUGAGCUGUUCGU...GCAAUCCUCACAGUGGCCU.CUGGGACUAUGCUACACAGAGCA..
#=GR AAIY01552317.1/295-382/Echinops.telfairi.9371                            PP *******************************.**************9...*******************.***********************..
AANH01011241.1/47022-46939/Gasterosteus.aculeatus.69293                          AGCUGUGAUCCAGUUUAAUCUCAGCUGGCAA.CUGUGAGCUUUGAUC...----GCCUCACAGAGCCAA.CUAAGAUUCACCUGAACGCAACA..
#=GR AANH01011241.1/47022-46939/Gasterosteus.aculeatus.69293                  PP *******************************.*******99999888.......9*********99999.***********************..
AANH01005109.1/23387-23300/Gasterosteus.aculeatus.69293                          UAAGGGCUGACUGGGUAAUCUCUGCAGGCAA.CUGUGAUGGUGCUUU...-AAAUUCUCACAAUGACCUgGAGAGAUUCUGCAGUUGCCUUUU..
#=GR AANH01005109.1/23387-23300/Gasterosteus.aculeatus.69293                  PP *******************************.**************9....9*****************88**********************..
AACT01058314.1/9503-9420/Ciona.savignyi.51511                                    UGUCCCGGCUCAUUCUAAUCUCAGCUGGCAAuCUGUGAUUGGCUGAA...-----AAUCACAGAUGCAG.AUGGGAUUCUGAUGAGUCGGGAA..
#=GR AACT01058314.1/9503-9420/Ciona.savignyi.51511                            PP ****************************************9999997........888***********.***********************..
AAPY01560157.1/6445-6357/Tupaia.belangeri.37347                                  AAGUGGCAGACUGGAAAAUCUCUGCAGGCAA.AUGUGAUGUCACUGA...AGCAAUCACACACUUGCCCgUAGAGAUUCUACAGUCUGACAUC..
#=GR AAPY01560157.1/6445-6357/Tupaia.belangeri.37347                          PP *******************************.**************9...*****************9989**********************..
BAAF04071571.1/4838-4755/Oryzias.latipes.8090                                    AGCUGUGAUCCAGUCAAAUCUCAGCUGGCAA.CUGUGAGUUUGGAGC...----ACCUCACAGCGCUAG.CUGAGGUUCGCCUGAAUGCAGCA..
#=GR BAAF04071571.1/4838-4755/Oryzias.latipes.8090                            PP *******************************.**********99999.......9**********9999.***********************..
AAPN01112677.1/19396-19484/Ornithorhynchus.anatinus.9258                         AAAUCGCAGACUGGGAAAUCUCUGCUGGCAA.AUGUGGUGUCACGGU...AGCAAUCGCACAAUUACCUgUAGAGAUUCUGCAAUCUGGCUUU..
#=GR AAPN01112677.1/19396-19484/Ornithorhynchus.anatinus.9258                 PP *******************************.**************9...*******************99**********************..
AAPN01112677.1/27856-27944/Ornithorhynchus.anatinus.9258                         GGCUGUGAAUCGGCUUAAUCUCAGCUGGCAA.CUGUGAGAUGCUAAC..cAAUUCUCCCACAGUGGCAU.CUGGGAUUAUGCUAAACACAGCA..
#=GR AAPN01112677.1/27856-27944/Ornithorhynchus.anatinus.9258                 PP *******************************.**************9..********************.***********************..
AAIY01782907.1/856-772/Echinops.telfairi.9371                                    AAGUGGCAGACUGGGAAAUCUCUGCAGGCAA.AUGUGACGUUGCUGC...CGAAAUCACACACUUGCCCgUAGAGAUGCUGCAGUCUGA----..
#=GR AAIY01782907.1/856-772/Echinops.telfairi.9371                            PP *******************************.**************9...*****************9989******************......
AAWZ02015728.1/1581-1492/Anolis.carolinensis.28377                               AAGUCACAGACUGAGAAAUCUCUGCAGGCAA.AUGUGAUGUCUUGAC..cAGCAAUCUCACAGUUACCAgCAGAGGUUCUGCAAUCUGGACUG..
#=GR AAWZ02015728.1/1581-1492/Anolis.carolinensis.28377                       PP *******************************.**************9..********************99**********************..
CAAE01014563.1/1138009-1137922/Tetraodon.nigroviridis.99883                      UUUAGGUUGACUGUUUAAUCUCUGCAGGCAA.CUGUGAUGGUGAUUU...-UUAUUCUCACAAUCACCUgGAGAGAUUCUGCAGUUUAUUUAA..
#=GR CAAE01014563.1/1138009-1137922/Tetraodon.nigroviridis.99883              PP *******************************.*********999999....9*****************88**********************..
AAWR02003896.1/155482-155568/Equus.caballus.9796                                 GGCUGUGAGUUGGUUUAAUCUCAGCUGGCAA.CUGUGAGAUGUUCAU...-AAAUCCCCACAGUGGUCU.CUGGGAUUAUGCUAAACAGAGCA..
#=GR AAWR02003896.1/155482-155568/Equus.caballus.9796                         PP *******************************.**************9....9999**************.***********************..
AAQQ01539574.1/518-430/Spermophilus.tridecemlineatus.43179                       AAGUGGCAGACUAGAAAAUCUCUGCAGGCAA.AUGUGAUGUCACUGA...AGAAAUCACACACUUACCCgUAGAGAUUCUUUGGUCUGGCAGC..
#=GR AAQQ01539574.1/518-430/Spermophilus.tridecemlineatus.43179               PP *******************************.**************9...*****************9989**********************..
AACN010698325.1/574-662/Canis.lupus.9615                                         AAGUGACAGACUGGAAAAUCUCUGCAGGCAA.AUGUGAUGUCACUAA...AGAAAUCACACACUUACCCgUAGAGAUUCUGCAGUCUGACAUC..
#=GR AACN010698325.1/574-662/Canis.lupus.9615                                 PP *******************************.**************9...*****************9989**********************..
AAKN02040735.1/24209-24296/Cavia.porcellus.10141                                 GAGUGGCAGACUGGAAAAUCUCUGCAGGCAA.AUGUGAUGUCACUGA...-AGAAUCACACACUUACCUgUAAAGAUUCUGCAGUCUGACAGC..
#=GR AAKN02040735.1/24209-24296/Cavia.porcellus.10141                         PP *******************************.*************98....999***************99**********************..
mir-216.dvex113706.+.3271.3355.[CSA,DRE,XTR,LCH].[Metazoa].RF00654.miRNA         --ACUACUAGCUCCUUAAUCUCAGCUGGCAAuCUGUGAUUGGUUGAU...----UUAUCGCGAUUGUGG.CUGAGAUUCUGGCGCUUGUAGUAca
#=GR mir-216.dvex113706.+.3271.3355.[CSA,DRE,XTR,LCH].[Metazoa].RF00654.miRNA PP ..******************************9**********9999.......9999***********.****************998765444
#=GC SS_cons                                                                     ::::::::<<<<<---<<<<<<<---<<---.-<<<<__________...________>>>>---->>-.->>>>>>>--->>>>>:::::::..
#=GC RF                                                                          agcUgugAgacuGuuUAAUCuCuGCaGGCAA.CUGUGAugUcuuuau...aaaaauCuCACAgUugCCu.caGaGAUUcUGCagucuguagca..
//
