# Supplementary material for: Automated detection of ncRNAs in the draft genome sequence of a colonial tunicate: the carpet sea squirt Didemnum vexillum
Source: BMC Genomics. 2016 Aug 30;17(1):691. doi: 10.1186/s12864-016-2934-5 (PMC5006418; doi:10.1186/s12864-016-2934-5)
Supplement: Additional file 3 — Parseable stockholm alignments files of ncRNA candidates on D. vexillum. (GZ 3403 kb) [file 12864_2016_2934_MOESM3_ESM.tar › SupplementalFiles3/RF00849.sto]

# STOCKHOLM 1.0
#=GF AU Infernal 1.1

AAGD02011425.1/10260-10331/Caenorhabditis.remanei.31234          UUCUUGAGCUAGAAAGGUGACAUAAAAUCAUGUAUAACAACGCGAUAUUAUGCACAUUUUCUAGACCAAGAC
#=GR AAGD02011425.1/10260-10331/Caenorhabditis.remanei.31234  PP ************************************************************************
ABEG02001647.1/9658-9587/Caenorhabditis.brenneri.135651          CUCUUGAGCUGGAAAGGUGACAUAAAAUCAUGUCAGAGAACGCGAUAUUAUGCACAUUUUCUAGUCCAAGAC
#=GR ABEG02001647.1/9658-9587/Caenorhabditis.brenneri.135651  PP ************************************************************************
FO080708.1/16773-16702/Caenorhabditis.elegans.6239               UUCUUGAACUGGAAGAGUGCCAUAAAAUCAUGACAAAGUACGUGAUAUUAUGCACAUUUUCUAGUUCAAGAC
#=GR FO080708.1/16773-16702/Caenorhabditis.elegans.6239       PP ************************************************************************
AC084475.1/24584-24513/Caenorhabditis.briggsae.6238              UUCUUGAGCUGGAAAGGUGACAUAAAAUCAUGUCCAAGCACGCGAUAUUAUGCACAUUUUCUAGUCCAAGAC
#=GR AC084475.1/24584-24513/Caenorhabditis.briggsae.6238      PP ************************************************************************
mir-60.dvex623900.-.78.139.[XTR].[Metazoa].RF00849.miRNA         CAUUUGAGUUGGAAAA-------AGUGCCAUACCAUAAAAUGCGGCAUUUUU---CUCUUCCAAAACAAAAC
#=GR mir-60.dvex623900.-.78.139.[XTR].[Metazoa].RF00849.miRNA PP *************966.......999*********************99877...478**************
#=GC SS_cons                                                     :<<<<<-<<<<<<<<<<<<-<<<<<-<<<-<<________>>->>>->>>>>>>>->>>>>>>>>->>>>>:
#=GC RF                                                          UUCUUGAgCUgGAAagGUGaCAUAAAAUCAuGucaAAgaACgcGAUAUUAUGCACAuuUUCuAGccCAAGAC
//
