# Supplementary material for: Automated detection of ncRNAs in the draft genome sequence of a colonial tunicate: the carpet sea squirt Didemnum vexillum
Source: BMC Genomics. 2016 Aug 30;17(1):691. doi: 10.1186/s12864-016-2934-5 (PMC5006418; doi:10.1186/s12864-016-2934-5)
Supplement: Additional file 3 — Parseable stockholm alignments files of ncRNA candidates on D. vexillum. (GZ 3403 kb) [file 12864_2016_2934_MOESM3_ESM.tar › SupplementalFiles3/RF00813.sto]

# STOCKHOLM 1.0
#=GF AU Infernal 1.1

AAGE02023911.1/46406-46483/Aedes.aegypti.7159                     GUGCCGCGCGAGAACUC.CGGCUGUGACCUGUGUACACUUUAUc.......caA.............AU..CACAUCACAGUCUGAGUUCUUGCUUGGAGG.
#=GR AAGE02023911.1/46406-46483/Aedes.aegypti.7159             PP *****************.**********************9999.......*99.............**..******************************.
AEKZ01001463.1/24443-24522/Apis.florea.7463                       GUACCCUGAUGGAGCUC.UGGCUGUGACUUGUGUGUUAACUGAau.....uaaA.............AU..CACAUCACAGGCAGAGUUCUAGUUAGGUAA.
#=GR AEKZ01001463.1/24443-24522/Apis.florea.7463               PP *****************.*********************999977.....7777.............**..******************************.
AE014297.2/17448293-17448219/Drosophila.melanogaster.7227         GCACUUGUCAAGAACUU.UCUCUGUGACCCGCGUGUACUUAAA..........A.............GC..CGCAUCACAGUCUGAGUUCUUGCUGAGUGC.
#=GR AE014297.2/17448293-17448219/Drosophila.melanogaster.7227 PP *****************.*************************..........*.............**..******************************.
BAAB01121158.1/452-382/Bombyx.mori.7091                           UUUUGUGGCUAGCACUC.GACAUGUGACCUGUGUUCGGUA---..........-.............AU..CACAUCACAGUCAGAGUUCUAGCUACACGG.
#=GR BAAB01121158.1/452-382/Bombyx.mori.7091                   PP *****************.****************999999...........................**..******************************.
AAPT01019388.1/147488-147568/Drosophila.grimshawi.7222            CCACUCGUCAAGAACUC.UCUCUGUGACUUGCGUGAACUUUCAugu....gaaA.............AU..CGCAUCACAGUCUGAGUUCUUGCUGAGCGC.
#=GR AAPT01019388.1/147488-147568/Drosophila.grimshawi.7222    PP *****************.**********************999999....9988.............**..******************************.
AAFS01000036.1/6151-6079/Drosophila.pseudoobscura.46245           CCUCUUGUCAAGAACUU.AUUCUGUGACCUGCGUGACAUU--U..........A.............GC..CACAUCACAGUCUGAGUUCUUGCUGAGCGU.
#=GR AAFS01000036.1/6151-6079/Drosophila.pseudoobscura.46245   PP *****************.********************99..8..........9.............**..******************************.
AAAB01008987.1/3180576-3180487/Anopheles.gambiae.180454           GCAUCCGGCAAGAACUUgGAACUGUGAUCUGUGUGGUUAUUAGc........c-gcguucgaagcucUU..CACAUCACAGUCUGAGUUCUUGCUCGAUGG.
#=GR AAAB01008987.1/3180576-3180487/Anopheles.gambiae.180454   PP ***************************************97775........5.566677778888899..******************************.
AAJJ01003245.1/4924-4995/Tribolium.castaneum.7070                 AUGCAUU-CUGGGAUUC.UGACUGUGACCUGUGUGUGUCU--G..........A.............UU..CACAUCACAGGCAGAGUUCUAGCUAUGCGU.
#=GR AAJJ01003245.1/4924-4995/Tribolium.castaneum.7070         PP ******9.*********.*******************999..8..........8.............**..******************************.
AAPQ01006441.1/419197-419271/Drosophila.erecta.7220               GCACUUGCCAAGAACUU.UCUCUGUGACCUGCGUGUACUGAAA..........A.............GC..CGCAUCACAGUCUGAGUUCUUGCUGAGCGC.
#=GR AAPQ01006441.1/419197-419271/Drosophila.erecta.7220       PP *****************.*************************..........*.............**..******************************.
AAZX01002631.1/4523-4598/Nasonia.vitripennis.7425                 ACUCCCUGGUGGGACUC.UGUCUGUGACUUGUGUAGUCUUGAA.........uG.............GU..CACAUCACAGGCAGAGUUCUAGUUAGGUGG.
#=GR AAZX01002631.1/4523-4598/Nasonia.vitripennis.7425         PP *****************.********************99888.........88.............**..******************************.
AAPU01010953.1/16155-16075/Drosophila.mojavensis.7230             GCACUUAACAAGAACUU.UUUCUGUGACCUGCGUGAAUUCCUAuau....gcaA.............AC..CGCAUCACAGUCUGAGUUCUUGCUUAGCGC.
#=GR AAPU01010953.1/16155-16075/Drosophila.mojavensis.7230     PP *****************.********************99888888....8888.............**..******************************.
AASS01008809.1/103-177/Drosophila.simulans.7240                   GCACUUGUCAAGAACUU.UCUCUGUGACCCGCGUGAACUUAAA..........A.............GC..CGCAUCACAGUCUGAGUUCUUGCUGAGUGC.
#=GR AASS01008809.1/103-177/Drosophila.simulans.7240           PP *****************.*************************..........*.............**..******************************.
AAQB01008624.1/142840-142924/Drosophila.willistoni.7260           CUUCUUGUCAAGAUCUC.UCUCUGUGACCUGCGUGAGAUUUAUcauauaugaaA.............AC..CGCAUCACAGUCUGAGUUCUUGCUGAGCGG.
#=GR AAQB01008624.1/142840-142924/Drosophila.willistoni.7260   PP *****************.**********************99998877777666.............**..******************************.
AAPP01019528.1/447265-447343/Drosophila.ananassae.7217            GCACUUGCCAAGAACUC.UCUCUGUGACUUGUGUCCUUUUUUUc.......gaA.............AC.uCACAUCACAGUCUGAGUUCUUGCUGAGAGC.
#=GR AAPP01019528.1/447265-447343/Drosophila.ananassae.7217    PP *****************.*********************99999.......997.............88.8******************************.
AAWU01011517.1/5912-5834/Culex.quinquefasciatus.7176              GUGCCGCGCGAGAACUC.CGGCUGUGACCUGUGUGCCCCGUGUu........gA.............ACuuCACAUCACAGUCUGAGUUCUUGCUUGGCGC.
#=GR AAWU01011517.1/5912-5834/Culex.quinquefasciatus.7176      PP *****************.********************999988........85.............5445******************************.
mir-11.dvex408176.+.148.225.[CEL].[Metazoa].RF00813.miRNA         -UACGUUUGCAGAACUA.AAAUUGUGUUGUGUAUAACUUUCCUa.......guA.............UU..CACAACACAAUUUUAGUUCUGCAAACGCAAa
#=GR mir-11.dvex408176.+.148.225.[CEL].[Metazoa].RF00813.miRNA PP .****************.****************9999998887.......777.............99..***************************9955
#=GC SS_cons                                                      :<<<<<<-<<<<<<<<<.---<<<<<<--<<-<<_________.........._.............>>..>>-->>>>>>--->>>>>>>>>->>>>>>:.
#=GC RF                                                           gcaCccggCaAGAACUc.uauCUGUGACCuGUguGauuuuuaa..........A.............ac..CaCAUCACAGUCUgAGUUCUuGCuggGugg.
//
