# Supplementary material for: Automated detection of ncRNAs in the draft genome sequence of a colonial tunicate: the carpet sea squirt Didemnum vexillum
Source: BMC Genomics. 2016 Aug 30;17(1):691. doi: 10.1186/s12864-016-2934-5 (PMC5006418; doi:10.1186/s12864-016-2934-5)
Supplement: Additional file 3 — Parseable stockholm alignments files of ncRNA candidates on D. vexillum. (GZ 3403 kb) [file 12864_2016_2934_MOESM3_ESM.tar › SupplementalFiles3/RF00001.sto]

# STOCKHOLM 1.0
#=GF AU Infernal 1.1

X01556.1/3-118                                                                                ..CUUGAC...GA.U.C.AUAGA....GC.G.U.U.GGA..........A.CC.A..........C..CUG....A.UC....CCUUCCC......GA.ACUCA.GA.AGUGA.AA.................CGA.CGCA.U.C.G...CC..GAUG-...GUAGUGUG..--GG.....G......UUU.C.C.CC.A
#=GR X01556.1/3-118                                                                        PP ..******...**.*.*.*****....**.*.*.*.***..........*.**.*..........*..***....*.**....*******......**.*****.**.*****.**.................***.****.*.*.*...**..****....9*******....**.....*......***.*.*.**.*
X55260.1/3-119                                                                                ..UACGGC...GG.C.C.AUAGC....GA.A.G.G.GGA..........A.AU.A..........C..CCG....G.UC....CCAUCCC......GA.ACCCG.GA.AGUCA.AG.................CCC.UUCA.G.C.G...CC..GAUG-...GUACUGCA..A-CC.....G......AGA.G.G.CU.G
#=GR X55260.1/3-119                                                                        PP ..******...**.*.*.*****....**.*.*.*.***..........*.**.*..........*..***....*.**....*******......**.*****.**.*****.**.................***.****.*.*.*...**..****....9*******..8.**.....*......***.*.*.**.*
M16174.1/3-119                                                                                ..UACGGC...GG.C.C.AUAGC....GG.C.G.G.GGA..........A.AC.A..........C..CCG....G.UC....CCAUGCC......GA.ACCCG.GA.AGUUA.AG.................CCU.GCCA.G.C.G...CC..GAUG-...GUACUGCA..A-CC.....G......AGA.G.G.CU.G
#=GR M16174.1/3-119                                                                        PP ..******...**.*.*.*****....**.*.*.*.***..........*.**.*..........*..***....*.**....*******......**.*****.**.*****.**.................***.****.*.*.*...**..****....9*******..8.**.....*......***.*.*.**.*
X55267.1/3-119                                                                                ..UACGGC...GG.C.C.AUAGC....GG.A.G.G.GGA..........A.AC.G..........C..CCG....G.UC....CCAUUCC......GA.ACCCG.GA.AGCUA.AG.................CCC.UCCA.G.C.G...CC..GAUG-...GUACUGCA..C-CC.....G......AGA.G.A.GU.G
#=GR X55267.1/3-119                                                                        PP ..******...**.*.*.*****....**.*.*.*.***..........*.**.*..........*..***....*.**....*******......**.*****.**.*****.**.................***.****.*.*.*...**..****....9******9..8.8*.....*......***.*.*.**.*
M16172.1/3-119                                                                                ..UACGGC...GG.U.C.AUAGC....GA.A.G.G.GGA..........A.AC.G..........C..CCG....G.UC....CCAUUCC......GA.ACCCG.GA.AGCUA.AG.................CCC.UUCA.G.C.G...CC..GAUG-...GUACUGCA..C-UC.....G......CCA.G.G.GU.G
#=GR M16172.1/3-119                                                                        PP ..******...**.*.*.*****....**.*.*.*.***..........*.**.*..........*..***....*.**....*******......**.*****.**.*****.**.................***.****.*.*.*...**..****....9******9..7.9*.....*......***.*.*.**.*
AF001265.1/6033-6149                                                                          ..UACGGC...GG.U.C.AUAGC....GA.A.G.G.GGA..........A.AC.G..........C..CCG....G.UC....CCAUUCC......GA.ACCCG.GA.AGCUA.AG.................CCC.UUCA.G.C.G...CC..GAUG-...GUACUGCA..C-UC.....G......ACG.G.G.GU.G
#=GR AF001265.1/6033-6149                                                                  PP ..******...**.*.*.*****....**.*.*.*.***..........*.**.*..........*..***....*.**....*******......**.*****.**.*****.**.................***.****.*.*.*...**..****....9******9..8.89.....9......999.9.9.**.*
X05057.1/3-119                                                                                ..UACGGC...GG.U.C.AUAGC....GA.A.G.G.GGA..........A.AC.G..........C..CCG....G.UC....CCAUUCC......GA.ACCCG.GA.AGCUA.AG.................CCC.UUCA.G.C.G...CC..GAUG-...GUACUGCA..C-UC.....G......ACA.G.G.GU.G
#=GR X05057.1/3-119                                                                        PP ..******...**.*.*.*****....**.*.*.*.***..........*.**.*..........*..***....*.**....*******......**.*****.**.*****.**.................***.****.*.*.*...**..****....9******9..7.99.....*......***.*.*.**.*
X15126.1/3-120                                                                                ..UACGGC...GG.C.C.AUAGC....GG.A.G.G.GGA..........AaCC.G..........C..CCG....G.UC....CCAUUCC......GA.ACCCG.GA.AGCUA.AG.................CCC.UCCA.G.C.G...CC..GAUG-...GUACUGCA..C-UC.....G......ACA.G.G.GU.G
#=GR X15126.1/3-120                                                                        PP ..******...**.*.*.*****....**.*.9.8.877..........5156.8..........*..***....*.**....*******......**.*****.**.*****.**.................***.****.*.*.*...**..****....9******9..7.99.....*......***.*.*.**.*
Z50737.1/3-119                                                                                ..AACGGC...GG.U.C.AUAGC....GG.U.G.G.GGA..........A.AC.G..........C..CCG....G.UC....CCAUCCC......GA.ACCCG.GA.AGCUA.AG.................CCC.ACCA.G.C.G...CC..GAUG-...GUACUGCA..C-UC.....G......UGA.G.G.GU.G
#=GR Z50737.1/3-119                                                                        PP ..******...**.*.*.*****....**.*.*.*.***..........*.**.*..........*..***....*.**....*******......**.*****.**.*****.**.................***.****.*.*.*...**..****....9******9..7.9*.....*......***.*.*.**.*
X55261.1/3-119                                                                                ..UACGGC...GG.U.U.AUAGC....GG.U.G.G.GGA..........A.AC.G..........C..CCG....G.UC....CCAUUCC......GA.ACCCG.GA.AGCUA.AG.................GCC.ACCU.G.C.G...CC..GAUG-...GUACUGCA..C-UC.....G......ACA.G.G.GU.G
#=GR X55261.1/3-119                                                                        PP ..******...**.*.*.*****....**.*.*.*.***..........*.**.*..........*..***....*.**....*******......**.*****.**.*****.**.................***.****.*.*.*...**..****....9******9..7.99.....*......***.*.*.**.*
Z50059.1/3-119                                                                                ..UUCGGU...GG.U.U.UUAGC....GU.C.A.G.GGA..........A.AC.G..........C..CCG....G.UC....CCAUUCC......GA.ACCCG.GA.AGCUA.AG.................CCU.GACA.G.C.G...CC..GAUG-...GUACUGCA..A-CC.....G......AAG.G.G.UU.G
#=GR Z50059.1/3-119                                                                        PP ..******...**.*.*.*****....**.*.*.*.***..........*.**.*..........*..***....*.**....*******......**.*****.**.*****.**.................***.****.*.*.*...**..****....9*******..8.**.....*......***.*.*.**.*
Z50061.1/3-119                                                                                ..UUCGGU...GG.U.C.AUAGC....GU.C.A.G.GGA..........A.AC.G..........C..CCG....G.UC....CCAUUCC......GA.ACCCG.GA.AGCUA.AG.................CCU.GACA.G.C.G...CC..GAUG-...GUACUGCA..A-CC.....G......AAG.G.G.UU.G
#=GR Z50061.1/3-119                                                                        PP ..******...**.*.*.*****....**.*.*.*.***..........*.**.*..........*..***....*.**....*******......**.*****.**.*****.**.................***.****.*.*.*...**..****....9*******..8.**.....*......***.*.*.**.*
Z50060.1/3-119                                                                                ..UUCGGU...GG.U.U.AUGGC....GG.U.A.G.GGA..........A.AC.G..........C..CCG....G.UC....CCAUUCC......GA.ACCCG.GA.AGCUA.AG.................CCU.GCCA.G.C.G...CC..GAUG-...GUACUGCA..C-CC.....C......CGC.G.G.GU.G
#=GR Z50060.1/3-119                                                                        PP ..******...**.*.*.*****....**.*.*.*.***..........*.**.*..........*..***....*.**....*******......**.*****.**.*****.**.................***.****.*.*.*...**..****....9******9..8.88.....8......9**.*.*.**.*
Z50075.1/3-119                                                                                ..UUCGGU...GG.U.G.AUAGC....GG.U.A.G.GGG..........U.AC.G..........C..CCG....G.UC....CCAUUCC......GA.ACCCG.GA.AGCUA.AG.................CCU.GCCA.G.C.G...CC..GAUG-...GUACUGCA..C-UC.....G......UAG.G.G.GU.G
#=GR Z50075.1/3-119                                                                        PP ..******...**.*.*.*****....**.*.*.*.***..........*.**.*..........*..***....*.**....*******......**.*****.**.*****.**.................***.****.*.*.*...**..****....9******9..7.89.....9......999.9.*.**.*
Z50066.1/3-119                                                                                ..UUCGGU...GG.U.A.AUAGC....GG.U.G.G.GGA..........A.AC.G..........C..CCG....G.UC....CCAUUCC......GA.ACCCG.GA.AGCUA.AG.................CCC.ACCA.G.C.G...CC..GAUG-...GUACUGCA..C-CC.....G......CCG.G.G.GU.G
#=GR Z50066.1/3-119                                                                        PP ..******...**.*.*.*****....**.*.*.*.***..........*.**.*..........*..***....*.**....*******......**.*****.**.*****.**.................***.****.*.*.*...**..****....9******9..7.**.....*......***.*.*.**.*
Z50062.1/3-119                                                                                ..UUCGGU...GG.U.U.AUAGC....GG.U.G.G.GGA..........C.AC.G..........C..CCG....G.UC....CCAUUCC......GA.ACCCG.GA.AGCUA.AG.................CCC.ACCA.G.C.G...CC..GAUG-...GUACUGCA..C-UC.....G......AAG.G.A.GU.G
#=GR Z50062.1/3-119                                                                        PP ..******...**.*.*.*****....**.*.*.*.***..........*.**.*..........*..***....*.**....*******......**.*****.**.*****.**.................***.****.*.*.*...**..****....9******9..7.9*.....*......***.*.*.**.*
Z50065.1/3-120                                                                                ..UUCGGU...GG.U.C.ACAGC....GG.UaG.G.GGA..........A.AC.G..........C..CCG....G.UC....CCAUUCC......GA.ACCCG.GA.AGCUA.AG.................CCC.ACCA.G.C.G...CC..GAUG-...GUACUGCA..C-CC.....G......AAG.G.G.GU.G
#=GR Z50065.1/3-120                                                                        PP ..******...**.*.*.*****....**.*99.9.9**..........*.**.*..........*..***....*.**....*******......**.*****.**.*****.**.................***.****.*.*.*...**..****....9******9..7.**.....*......***.*.*.**.*
M33888.1/3-119                                                                                ..UACGGC...GG.C.C.AUAGC....GG.C.A.G.GGA..........A.AC.G..........C..CCG....G.UC....CCAUUCC......GA.ACCCG.GA.AGCUA.AG.................CCU.GCCA.G.C.G...CC..GAUG-...GUACUGCA..C-UC.....G......UGA.G.G.GU.G
#=GR M33888.1/3-119                                                                        PP ..******...**.*.*.*****....**.*.*.*.***..........*.**.*..........*..***....*.**....*******......**.*****.**.*****.**.................***.****.*.*.*...**..****....9******9..7.9*.....*......***.*.*.**.*
X05526.1/2-115                                                                                ..UACGGC...GG.C.C.AUAGC....GG.C.A.G.GGA..........A.AC.G..........C..CCG....G.UC....CCAUGCC......GA.ACCCG.GA.AGCUA.AG.................CCU.GCCA.G.C.G...CC..GAUGA...-UACUGCC..--CC.....U......CCG.G.G.GU.-
#=GR X05526.1/2-115                                                                        PP ..******...**.*.*.*****....**.*.*.*.***..........*.**.*..........*..***....*.**....*******......**.*****.**.*****.**.................***.****.*.*.*...**..****6....****998....55.....5......544.4.4.44..
X75601.1/91-203                                                                               ..UACGGC...GG.C.C.ACAGC....GG.C.A.G.GGA..........A.AC.G..........C..CCG....G.UC....CCAUUCC......GA.ACCCG.GA.AGCUA.AG.................CCU.GCCA.G.C.G...CC..GAUGA...-UACUGCC..--CC.....U......CCG.G.G.U-.-
#=GR X75601.1/91-203                                                                       PP ..******...**.*.*.*****....**.*.*.*.***..........*.**.*..........*..***....*.**....*******......**.*****.**.*****.**.................***.****.*.*.*...**..****6....****887....55.....5......555.5.5.4...
X55251.1/3-116                                                                                ..UACGGC...GG.UcC.AUAGC....GG.C.A.G.GGA..........A.AC.G..........C..CCG....G.UC....CCAUCCC......GA.ACCCG.GA.AGCUA.AG.................CCU.GCCA.G.C.G...CC..GAUGA...-UACUACC..C-AU.....C......CGG.G.U.--.-
#=GR X55251.1/3-116                                                                        PP ..******...**.955.*****....**.*.*.*.***..........*.**.*..........*..***....*.**....*******......**.*****.**.*****.**.................***.****.*.*.*...**..****7....**99996..5.44.....4......444.4.4.....
X55259.1/3-117                                                                                ..UACGGC...GG.U.CaAUAGC....GG.C.A.G.GGA..........A.AC.G..........C..CCG....G.UC....CCAUCCC......GA.ACCCG.GA.AGCUA.AG.................CCU.GCCA.G.C.G...CC..AAUGA...-UACUGCC..CU--.....-......-CA.C.C.GG.G
#=GR X55259.1/3-117                                                                        PP ..******...**.*.8579***....**.*.*.*.***..........*.**.*..........*..***....*.**....*******......**.*****.**.*****.**.................***.****.*.*.*...**..****6....****999..76...............33.3.3.44.5
X55254.1/3-119                                                                                ..UACGGC...GG.C.C.AUAGC....GA.C.A.G.GGA..........A.AC.G..........C..CCG....G.UC....CCAUUCC......GA.ACCCG.GA.AGCUA.AG.................CCU.GUCU.G.C.G...CC..GAUG-...GUACUGCA..C-UC.....G......ACA.G.G.GU.G
#=GR X55254.1/3-119                                                                        PP ..******...**.*.*.*****....**.*.*.*.***..........*.**.*..........*..***....*.**....*******......**.*****.**.*****.**.................***.****.*.*.*...**..****....9******9..7.99.....*......***.*.*.**.*
X00991.1/1-118                                                                                ..GCCUAC...GA.C.C.AUACC....AC.C.A.U.GAA..........U.AC.A..........C..CGG....U.UC....UCGUCC-......GA.UCACC.GA.AGUUA.AG.................NAU.GGUA.G.G.G...CC..GGGUC..aGUACCUGG..AUGG.....G......UGA.C.C.GC.C
#=GR X00991.1/1-118                                                                        PP ..******...**.*.*.*****....**.*.*.*.***..........*.**.*..........*..***....*.**....******.......**.*****.**.*****.**.................***.****.*.*.*...**..*****..*********..****.....*......***.*.*.**.*
K02348.1/1-119                                                                                ..GCCUAC...GA.C.C.AUACC....AC.C.A.U.GAG..........U.AU.A..........C..CGG....U.UC....UCGUCC-......GA.UCACC.GG.AGUCA.AG.................CAU.GGUC.G.G.G...CC..GGGUC..aGUACCUGG..AUGG.....G......UGA.C.C.GC.C
#=GR K02348.1/1-119                                                                        PP ..******...**.*.*.*****....**.*.*.*.***..........*.**.*..........*..***....*.**....******.......**.*****.**.*****.**.................***.****.*.*.*...**..*****..*********..****.....*......***.*.*.**.*
K02350.1/1-119                                                                                ..GUCUAC...GA.C.C.AUACC....AC.A.A.U.GAA..........C.AC.A..........C..CGG....U.UC....UCGUCC-......GA.UCACC.GA.AGUUA.AG.................CAU.UGUC.G.G.G...CC..AGGAU..aGUACCUGG..AUGG.....G......GGA.C.C.GC.C
#=GR K02350.1/1-119                                                                        PP ..******...**.*.*.*****....**.*.*.*.***..........*.**.*..........*..***....*.**....******.......**.*****.**.*****.**.................***.****.*.*.*...**..*****..*********..****.....*......***.*.*.**.*
K02349.1/1-119                                                                                ..GUCUAC...GG.C.C.AUACC....AC.G.A.U.GAA..........U.AC.A..........C..CGG....U.UC....UCGUCC-......GA.UCACC.GA.AGUUA.AG.................CAU.UGUC.G.G.G...CC..AGGAU..aGUACUUGG..AUGG.....G......GGA.C.C.GC.C
#=GR K02349.1/1-119                                                                        PP ..******...**.*.*.*****....**.*.*.*.***..........*.**.*..........*..***....*.**....******.......**.*****.**.*****.**.................***.****.*.*.*...**..*****..*********..****.....*......***.*.*.**.*
X05233.1/1-119                                                                                ..GUCUAC...GG.C.C.AUACC....AC.C.G.G.GAA..........A.AU.A..........C..CGG....U.UC....UCGUCC-......GA.UCACC.GA.AGUCA.AG.................CCC.GGUA.G.G.G...CC..AGGUU..aGUACUUGG..AUGG.....G......UGA.C.C.GC.C
#=GR X05233.1/1-119                                                                        PP ..******...**.*.*.*****....**.*.*.*.***..........*.**.*..........*..***....*.**....******.......**.*****.**.*****.**.................***.****.*.*.*...**..*****..*********..****.....*......***.*.*.**.*
X06837.1/1-119                                                                                ..GUCUAC...GG.C.C.AUACC....AC.C.G.G.GAA..........A.AA.A..........C..CGG....U.UC....UCGUCC-......GA.UCACC.GA.AGUCA.AG.................CCC.GGUA.G.G.G...CC..AGGUU..aGUACUUGG..AUGG.....G......UGA.C.C.GC.C
#=GR X06837.1/1-119                                                                        PP ..******...**.*.*.*****....**.*.*.*.***..........*.**.*..........*..***....*.**....******.......**.*****.**.*****.**.................***.****.*.*.*...**..*****..*********..****.....*......***.*.*.**.*
X01534.1/1-119                                                                                ..GCCUAC...GG.C.C.AUACC....AC.G.U.U.GAA..........A.AC.A..........C..CGG....U.UC....UCGUCU-......GA.UCACC.GA.AGUUA.AG.................CAA.CGUA.G.G.G...CC..UGCCC..aGUACUUGG..AUGG.....G......UGA.C.C.GC.C
#=GR X01534.1/1-119                                                                        PP ..******...**.*.*.*****....**.*.*.*.***..........*.**.*..........*..***....*.**....******.......**.*****.**.*****.**.................***.****.*.*.*...**..*****..*********..****.....*......***.*.*.**.*
X01535.1/1-119                                                                                ..GUCUAC...GA.C.C.AUACC....AC.G.U.U.GAA..........A.AC.A..........C..CGG....U.UC....UCGUCC-......GA.UCACC.GA.AGUUA.AG.................CAA.CGUA.G.G.G...CC..UGCCC..aGUACUUGG..AUGG.....G......UGA.C.C.GC.C
#=GR X01535.1/1-119                                                                        PP ..******...**.*.*.*****....**.*.*.*.***..........*.**.*..........*..***....*.**....******.......**.*****.**.*****.**.................***.****.*.*.*...**..*****..*********..****.....*......***.*.*.**.*
AJ243001.2/1-116                                                                              ..GUCAAC...GG.C.C.AUACC....AC.G.U.U.GAA..........A.GC.A..........C..CAC....U.UC....UCGUCC-......GA.UCAGC.GA.AGUUA.AG.................CAA.CGUU.G.G.G...UC..UGGUU..aGUACUUGG..AUGG.....G......AGA.C.C.GC.C
#=GR AJ243001.2/1-116                                                                      PP ..******...**.*.*.*****....**.*.*.*.***..........*.**.*..........*..***....*.**....******.......**.*****.**.*****.**.................***.****.*.*.*...**..*****..*********..****.....*......***.*.*.**.*
X04305.1/1-118                                                                                ..GGCUAC...GG.C.C.AUACC....AC.G.U.U.GAA..........C.CU.A..........C..CGG....U.UC....UCGUCC-......GA.UCACC.GA.AGUCA.AG.................CAA.CGUC.G.G.G...CG..UGGUU..aGUACUUAG..AUGG.....G......UGA.C.C.GC.U
#=GR X04305.1/1-118                                                                        PP ..******...**.*.*.*****....**.*.*.*.***..........*.**.*..........*..***....*.**....******.......**.*****.**.*****.**.................***.****.*.*.*...**..*****..*********..****.....*......***.*.*.**.*
J01888.1/1-119                                                                                ..GUCUAC...GG.C.C.AUACC....AC.G.U.U.GAA..........A.AU.A..........C..CGG....U.UC....UCGUCC-......GA.UCACC.GA.AGUCA.AG.................CAA.CGUC.G.G.G...CG..UGGUU..aGUACUUAG..AUGG.....G......UGA.C.C.GC.U
#=GR J01888.1/1-119                                                                        PP ..******...**.*.*.*****....**.*.*.*.***..........*.**.*..........*..***....*.**....******.......**.*****.**.*****.**.................***.****.*.*.*...**..*****..*********..****.....*......***.*.*.**.*
J01889.1/1-119                                                                                ..GUCUAC...GG.C.C.AUACC....AC.G.U.U.GAA..........A.AU.A..........C..CGG....U.UC....UCGUCC-......GA.UCACC.GA.AGUCA.AG.................CAA.CGUC.G.G.G...CG..UGGUU..aGUACUUAG..AUGG.....G......UGA.C.C.GC.U
#=GR J01889.1/1-119                                                                        PP ..******...**.*.*.*****....**.*.*.*.***..........*.**.*..........*..***....*.**....******.......**.*****.**.*****.**.................***.****.*.*.*...**..*****..*********..****.....*......***.*.*.**.*
X01003.1/1-119                                                                                ..GUUUAC...GA.C.C.AUACU....AC.G.U.U.GAA..........U.AC.A..........C..CGG....U.UC....UCGUCC-......GA.UCACC.GA.AGUUA.AG.................CAA.CGUC.G.G.G...CU..UGGUU..aGUACUUGG..AUGG.....G......AGA.C.C.GC.C
#=GR X01003.1/1-119                                                                        PP ..******...**.*.*.*****....**.*.*.*.***..........*.**.*..........*..***....*.**....******.......**.*****.**.*****.**.................***.****.*.*.*...**..*****..*********..****.....*......***.*.*.**.*
X00996.1/1-119                                                                                ..GCCUAC...GG.C.C.AUACU....AC.G.U.U.GAA..........A.AC.A..........C..CGG....U.UC....UCGUCU-......GA.UCACC.GA.AGUUA.AG.................CAA.CGUC.G.G.G...CC..UGGUU..aGUACUUGG..AUGG.....G......UGA.C.C.GC.C
#=GR X00996.1/1-119                                                                        PP ..******...**.*.*.*****....**.*.*.*.***..........*.**.*..........*..***....*.**....******.......**.*****.**.*****.**.................***.****.*.*.*...**..*****..*********..****.....*......***.*.*.**.*
AJ132198.1/1-116                                                                              ..GUCUAC...GG.C.C.AUAUC....AC.G.U.U.GAA..........A.AC.A..........C..CGG....U.UC....UCGUCC-......GA.UCACC.GA.AGUUA.AG.................CAA.CGUC.G.A.G...CC..CGGUU..aGUACUUGG..AUGG.....G......UGA.C.C.GC.C
#=GR AJ132198.1/1-116                                                                      PP ..******...**.*.*.*****....**.*.*.*.***..........*.**.*..........*..***....*.**....******.......**.*****.**.*****.**.................***.****.*.*.*...**..*****..*********..****.....*......***.*.*.**.*
AJ312082.1/1-119                                                                              ..GUCUAC...GA.C.C.AUAUC....AC.G.U.U.GAA..........A.AC.A..........C..CGG....U.UC....UCGUCC-......GA.UCACC.GA.AGUUA.AG.................CAA.CGUC.G.A.G...CC..CGGUU..aGUACUUGG..AUGG.....G......UGA.C.C.GC.C
#=GR AJ312082.1/1-119                                                                      PP ..******...**.*.*.*****....**.*.*.*.***..........*.**.*..........*..***....*.**....******.......**.*****.**.*****.**.................***.****.*.*.*...**..*****..*********..****.....*......***.*.*.**.*
X00020.1/1-119                                                                                ..GUCUAC...GA.C.C.AUAUC....AC.G.U.U.GAA..........A.AC.A..........C..CGG....U.UC....UCGUCC-......GA.UCACC.GA.AGUUA.AG.................CAA.CGUC.G.A.G...CG..UGGUU..aGUACGUGG..AUGG.....G......UGA.C.C.GC.C
#=GR X00020.1/1-119                                                                        PP ..******...**.*.*.*****....**.*.*.*.***..........*.**.*..........*..***....*.**....******.......**.*****.**.*****.**.................***.****.*.*.*...**..*****..*********..****.....*......***.*.*.**.*
X03911.1/1-119                                                                                ..GUCUAC...GG.C.C.AUACC....AC.G.U.U.GAA..........A.GC.A..........C..CGG....U.UC....UCGUCC-......GA.UCACC.GA.AGUUA.AG.................CAA.CGUC.G.G.G...CC..CGGUU..aGUACUUGG..AUGG.....G......UGA.C.C.GC.C
#=GR X03911.1/1-119                                                                        PP ..******...**.*.*.*****....**.*.*.*.***..........*.**.*..........*..***....*.**....******.......**.*****.**.*****.**.................***.****.*.*.*...**..****9..9********..****.....*......***.*.*.**.*
X00998.1/1-119                                                                                ..GUCUAC...GG.C.C.AUACC....AC.G.U.U.GAA..........A.AC.A..........C..CAG....U.UC....UCGUCC-......GA.UCACU.GA.AGUUA.AG.................CAA.CGUC.G.G.G...CC..CGGUU..aGUACUUGG..AUGG.....G......UGA.C.C.GC.C
#=GR X00998.1/1-119                                                                        PP ..******...**.*.*.*****....**.*.*.*.***..........*.**.*..........*..***....*.**....******.......**.*****.**.*****.**.................***.****.*.*.*...**..****9..9********..****.....*......***.*.*.**.*
M35395.1/1-119                                                                                ..GUCUAC...GA.C.C.AUACC....AC.G.U.U.GAA..........A.GC.A..........C..CGG....U.UC....UCGUCC-......GA.UCACC.GA.AGUUA.AG.................CAA.CGUC.G.G.G...CC..AGGUU..aGUACUUGG..AUGG.....G......UGA.C.C.GC.C
#=GR M35395.1/1-119                                                                        PP ..******...**.*.*.*****....**.*.*.*.***..........*.**.*..........*..***....*.**....******.......**.*****.**.*****.**.................***.****.*.*.*...**..*****..*********..****.....*......***.*.*.**.*
X00994.1/1-119                                                                                ..GCCUAC...GA.C.C.AUACC....AC.G.U.U.GAA..........A.AC.A..........C..CAG....U.UC....UCGUCC-......GA.UCACU.GA.AGUUA.AG.................CAA.CGUC.G.G.G...CC..AGGUU..aGUACUUGG..AUGG.....G......UGA.C.C.GC.C
#=GR X00994.1/1-119                                                                        PP ..******...**.*.*.*****....**.*.*.*.***..........*.**.*..........*..***....*.**....******.......**.*****.**.*****.**.................***.****.*.*.*...**..*****..*********..****.....*......***.*.*.**.*
X06836.1/1-119                                                                                ..GCCUAC...GG.C.C.AUACC....AC.G.U.A.GAA..........U.GC.A..........C..CGG....U.UC....UCGUCC-......GA.UCACC.GA.AGUUA.AG.................CUG.CGUC.G.G.G...CG..UGGUU..aGUACUUGC..AUGG.....G......AGA.C.C.GG.C
#=GR X06836.1/1-119                                                                        PP ..******...**.*.*.*****....**.*.*.*.***..........*.**.*..........*..***....*.**....******.......**.*****.**.*****.**.................***.****.*.*.*...**..*****..*********..****.....*......***.*.*.**.*
M16074.1/307-425                                                                              ..GCCAAC...GU.C.C.AUACC....AC.G.U.U.GAA..........A.GC.A..........C..CGG....U.UC....UCGUCC-......GA.UCACC.GA.AGUUA.AG.................CAG.CGUC.G.G.G...CG..CGGUU..aGUACUUGG..AUGG.....G......UGA.C.C.GC.C
#=GR M16074.1/307-425                                                                      PP ..******...**.*.*.*****....**.*.*.*.***..........*.**.*..........*..***....*.**....******.......**.*****.**.*****.**.................***.****.*.*.*...**..*****..*********..****.....*......***.*.*.**.*
X13035.1/1-119                                                                                ..GACAAC...GU.C.C.AUACC....AC.G.U.U.GAA..........A.AC.A..........C..CGG....U.UC....UCGUCC-......GA.UCACC.GA.AGUUA.AG.................CAA.CGUC.G.G.G...CG..CGGUC..aGUACUUGG..AUGG.....G......UGA.C.C.GC.C
#=GR X13035.1/1-119                                                                        PP ..******...**.*.*.*****....**.*.*.*.***..........*.**.*..........*..***....*.**....******.......**.*****.**.*****.**.................***.****.*.*.*...**..*****..*********..****.....*......***.*.*.**.*
K02354.1/1-118                                                                                ..GCCAAC...GU.C.C.AUACC....AC.G.U.U.GAA..........A.AC.A..........C..CGG....U.UC....UCGUCC-......GA.UCACC.GA.AGUUA.AG.................CAA.CGUC.G.G.G...CG..CGGUC..aGUACUUGG..AUGG.....G......UGA.C.C.AC.C
#=GR K02354.1/1-118                                                                        PP ..******...**.*.*.*****....**.*.*.*.***..........*.**.*..........*..***....*.**....******.......**.*****.**.*****.**.................***.****.*.*.*...**..*****..*********..****.....*......***.*.*.**.*
M25201.1/1-119                                                                                ..GCCAAC...GU.C.C.AUACC....AU.G.U.U.GAA..........U.AC.A..........C..UGG....U.UC....UCGUCC-......GA.UCACC.GA.AGUCA.AG.................CAA.CAUC.G.G.G...CG..UGGUC..aGUACUUGG..AUGG.....G......UGA.C.C.GC.C
#=GR M25201.1/1-119                                                                        PP ..******...**.*.*.*****....**.*.*.*.***..........*.**.*..........*..***....*.**....******.......**.*****.**.*****.**.................***.****.*.*.*...**..*****..*********..****.....*......***.*.*.**.*
M35394.1/1-119                                                                                ..GCCAAC...GU.C.C.AUACC....AU.G.U.U.GAA..........U.AC.A..........C..CGG....U.UC....UCGUCC-......GA.UCACC.GA.AGUCA.AG.................CAA.CAUC.G.G.G...CG..UGGUC..aGUACUUGG..AUGG.....G......UGA.C.C.GC.C
#=GR M35394.1/1-119                                                                        PP ..******...**.*.*.*****....**.*.*.*.***..........*.**.*..........*..***....*.**....******.......**.*****.**.*****.**.................***.****.*.*.*...**..*****..*********..****.....*......***.*.*.**.*
X13037.1/1-119                                                                                ..GCCAAC...GU.C.C.AUACC....AU.G.U.U.GAA..........U.AC.A..........C..CGG....U.UC....UCGUCC-......GA.UCACC.GA.AGUCA.AG.................CAA.CAUC.G.G.G...CG..UAGUC..aGUACUUGG..AUGG.....G......UGA.C.C.GC.C
#=GR X13037.1/1-119                                                                        PP ..******...**.*.*.*****....**.*.*.*.***..........*.**.*..........*..***....*.**....******.......**.*****.**.*****.**.................***.****.*.*.*...**..*****..*********..****.....*......***.*.*.**.*
X01518.1/1-119                                                                                ..GGCAAC...GA.C.C.AUACC....AC.G.U.U.GAA..........U.AC.A..........C..CAG....U.UC....UCGUCC-......GA.UCACU.GA.AGUUA.AG.................CAA.CGUC.G.G.G...CG..UAGUU..aGUACUUGG..AUGG.....G......UGA.C.C.GC.U
#=GR X01518.1/1-119                                                                        PP ..******...**.*.*.*****....**.*.*.*.***..........*.**.*..........*..***....*.**....******.......**.*****.**.*****.**.................***.****.*.*.*...**..*****..*********..****.....*......***.*.*.**.*
X83208.1/1-119                                                                                ..GUCAAC...GG.C.C.AUAGC....AC.G.C.U.GUA..........A.AU.A..........C..CGG....U.UC....UCGUCC-......GA.UCACC.GA.AGUCA.AG.................CAG.CGUU.G.C.G...CG..CGGUU..aGUACCUGG..AUGG.....G......UGA.C.C.GC.U
#=GR X83208.1/1-119                                                                        PP ..******...**.*.*.*****....**.*.*.*.***..........*.**.*..........*..***....*.**....******.......**.*****.**.*****.**.................***.****.*.*.*...**..*****..*********..****.....*......***.*.*.**.*
X00992.1/1-119                                                                                ..GUCUAC...AG.C.C.AUACU....AC.G.C.U.GAA..........A.AC.A..........C..CGG....U.UC....UCGUCU-......GA.UCACC.GA.AGUUA.AG.................CAG.CAUC.A.G.G...CC..CAGUC..aGUACUUGG..AUGG.....G......AGA.C.C.UC.C
#=GR X00992.1/1-119                                                                        PP ..******...**.*.*.*****....**.*.*.*.***..........*.**.*..........*..***....*.**....******.......**.*****.**.*****.**.................***.****.*.*.*...**..****9..9********..****.....*......***.*.*.**.*
X00022.1/1-119                                                                                ..GGCAAC...GA.C.C.AUACC....AU.G.C.U.GAA..........A.AU.A..........C..CAG....U.UC....CCGUCC-......GA.UCACU.GA.AGUCA.AG.................CAG.CAUC.G.G.G...CC..CGGUU..aGUACUUGG..AUGG.....G......UGA.C.C.GC.C
#=GR X00022.1/1-119                                                                        PP ..******...**.*.*.*****....**.*.*.*.***..........*.**.*..........*..***....*.**....******.......**.*****.**.*****.**.................***.****.*.*.*...**..*****..*********..****.....*......***.*.*.**.*
X01004.1/1-119                                                                                ..GUUUAC...GA.C.C.AUACC....AU.G.C.U.GAA..........U.AU.A..........C..CGG....U.UC....UCGUCC-......GA.UCACC.GA.AGUCA.AG.................CAG.CAUA.G.G.G...CC..CGGUU..aGUACUUGG..AUGG.....G......AGA.C.C.GC.C
#=GR X01004.1/1-119                                                                        PP ..******...**.*.*.*****....**.*.*.*.***..........*.**.*..........*..***....*.**....******.......**.*****.**.*****.**.................***.****.*.*.*...**..*****..*********..****.....*......***.*.*.**.*
AJ417699.1/1-119                                                                              ..GCCUAC...GA.C.C.AUACC....AU.G.C.U.GAA..........U.AU.A..........C..CGG....U.UC....UCGUCC-......GA.UCACC.GA.AGUCA.AG.................CAG.CAUA.G.G.G...CC..CGGUU..aGUACUUGG..AUGG.....G......AGA.C.C.GC.C
#=GR AJ417699.1/1-119                                                                      PP ..******...**.*.*.*****....**.*.*.*.***..........*.**.*..........*..***....*.**....******.......**.*****.**.*****.**.................***.****.*.*.*...**..*****..*********..****.....*......***.*.*.**.*
X00997.1/1-119                                                                                ..GCCUAC...GG.C.C.AUACC....AU.G.C.U.GAA..........U.AC.A..........C..CCG....U.UC....UCGUCC-......GA.UCACG.GA.AGUUA.AG.................CAG.CAUC.G.G.G...CA..CGGUU..aGUACUUGG..AUGG.....G......UGA.C.C.GC.C
#=GR X00997.1/1-119                                                                        PP ..******...**.*.*.*****....**.*.*.*.***..........*.**.*..........*..***....*.**....******.......**.*****.**.*****.**.................***.****.*.*.*...**..*****..*********..****.....*......***.*.*.**.*
X06834.1/1-119                                                                                ..GUUUAC...GG.C.C.AUAUC....AC.G.U.U.GAA..........A.AC.G..........C..CAG....U.UC....UCGUCC-......GA.UCACU.GA.AGCUA.AG.................CAA.CGUC.G.A.G...CC..UGGUU..aGUACUUGG..AUGG.....G......UGA.C.C.GC.C
#=GR X06834.1/1-119                                                                        PP ..******...**.*.*.*****....**.*.*.*.***..........*.**.*..........*..***....*.**....******.......**.*****.**.*****.**.................***.****.*.*.*...**..*****..*********..****.....*......***.*.*.**.*
X01002.1/1-119                                                                                ..GUUUAC...GA.C.C.AUAUC....AC.G.U.U.GAA..........U.AU.A..........C..CGG....U.UC....UCGUCC-......GA.UCACC.GA.AGUCA.AG.................CAG.CGUC.G.A.G...CC..UAGUN..aGUACUUGG..AUGG.....G......UGA.C.C.GC.C
#=GR X01002.1/1-119                                                                        PP ..******...**.*.*.*****....**.*.*.*.***..........*.**.*..........*..***....*.**....******.......**.*****.**.*****.**.................***.****.*.*.*...**..*****..*********..****.....*......***.*.*.**.*
X00993.1/1-119                                                                                ..GCUUAC...GG.C.C.AUAUC....AC.G.C.U.GAA..........U.AC.A..........C..CGG....U.UC....UCGUCC-......GA.UCACC.GA.AGUUA.AG.................CAA.CGUA.G.A.G...CC..UAGUC..aGUACUUGG..AUGG.....G......UGA.C.C.GC.C
#=GR X00993.1/1-119                                                                        PP ..******...**.*.*.*****....**.*.*.*.***..........*.**.*..........*..***....*.**....******.......**.*****.**.*****.**.................***.****.*.*.*...**..*****..*********..****.....*......***.*.*.**.*
X05234.1/1-119                                                                                ..GCUUAC...GG.C.C.AUAUC....AC.G.C.U.GAA..........A.AC.A..........C..CGG....U.UC....UCGUCC-......GA.ACACC.GA.AGUUA.AG.................CAA.CGUA.G.A.G...CC..UGGUG..aGUACUUGG..AUGG.....G......UGA.C.C.GC.U
#=GR X05234.1/1-119                                                                        PP ..******...**.*.*.*****....**.*.*.*.***..........*.**.*..........*..***....*.**....******.......**.*****.**.*****.**.................***.****.*.*.*...**..****9..9********..****.....*......***.*.*.**.*
X06835.1/1-119                                                                                ..GCUUAC...GG.C.C.AUAUG....AC.G.U.U.GAA..........A.AC.A..........C..CGG....U.UC....UCGUCC-......GA.UCACC.GA.AGUUA.AG.................CAA.CAUC.G.A.G...CC..UAGUU..aGUACUUAG..AUGG.....G......UGA.C.C.GC.U
#=GR X06835.1/1-119                                                                        PP ..******...**.*.*.*****....**.*.*.*.***..........*.**.*..........*..***....*.**....******.......**.*****.**.*****.**.................***.****.*.*.*...**..*****..*********..****.....*......***.*.*.**.*
X57691.1/1-116                                                                                ..--CUAC...GA.C.U.AUAUG....AC.G.U.U.GAA..........U.AU.A..........C..CCG....U.UC....UCGUCU-......GA.UUACG.GA.AGUUA.AG.................UAA.CGUC.G.A.G...UG..GGGUU..aGUACUUAG..AUGG.....G......UGA.C.C.GC.U
#=GR X57691.1/1-116                                                                        PP ....****...**.*.*.*****....**.*.*.*.***..........*.**.*..........*..***....*.**....******.......**.*****.**.*****.**.................***.****.*.*.*...**..*****..*********..****.....*......***.*.*.**.*
AB015590.1/1-119                                                                              ..GCUUAC...GG.C.C.AUACC....AC.C.C.U.GAG..........C.AC.G..........C..CCG....A.UC....UCGUCU-......GA.UCUCG.GA.AGCUA.AG.................CAG.GGUC.G.G.G...CC..UGGUU..aGUACUUGG..AUGG.....G......AGA.C.C.GC.C
#=GR AB015590.1/1-119                                                                      PP ..******...**.*.*.*****....**.*.*.*.***..........*.**.*..........*..***....*.**....******.......**.*****.**.*****.**.................***.****.*.*.*...**..*****..*********..****.....*......***.*.*.**.*
V00647.1/1-119                                                                                ..GCUUAC...GG.C.C.AUACC....AC.C.C.U.GAG..........C.AC.G..........C..CCG....A.UC....UCGUCC-......GA.UCUCG.GA.AGCUA.AG.................CAG.GGUC.G.G.G...CC..UGGUU..aGUACUUGG..AUGG.....G......AGA.C.U.GC.C
#=GR V00647.1/1-119                                                                        PP ..******...**.*.*.*****....**.*.*.*.***..........*.**.*..........*..***....*.**....******.......**.*****.**.*****.**.................***.****.*.*.*...**..*****..*********..****.....*......***.*.*.**.*
V00648.1/1-119                                                                                ..GCUUAC...GG.C.C.ACACC....AA.C.C.U.GAG..........C.AA.G..........C..CCG....A.UC....UCGUCU-......GA.UCUCG.GA.AGCCA.AG.................CAG.GGUU.G.G.G...CC..UGGUU..aGUACUUGG..AUGG.....G......AGA.C.U.GC.C
#=GR V00648.1/1-119                                                                        PP ..******...**.*.*.*****....**.*.*.*.*99..........9.99.9..........*..***....*.**....******.......**.*****.**.*****.**.................***.****.*.*.*...**..*****..*********..****.....*......***.*.*.**.*
D00076.1/1-119                                                                                ..GCCUAC...GA.C.C.AUAUC....AC.C.C.U.GAA..........U.AC.G..........C..CCG....A.UC....UCGUCC-......GA.UCUCG.GA.AGCUA.AG.................CAG.GGUC.G.A.G...CC..UGGUU..aGUACUUGG..AUGG.....G......AGA.C.C.GC.C
#=GR D00076.1/1-119                                                                        PP ..******...**.*.*.*****....**.*.*.*.***..........*.**.*..........*..***....*.**....******.......**.*****.**.*****.**.................***.****.*.*.*...**..*****..*********..****.....*......***.*.*.**.*
X04309.1/2-120                                                                                ..GCCUAC...GA.C.C.AUAUC....AC.C.C.U.GAA..........U.GC.G..........C..CCG....A.UC....UCGUCC-......GA.UCUCG.GA.AGCUA.AG.................CAG.GGUC.G.A.G...CC..UGGUU..aGUACUUGG..AUGG.....G......AGA.C.C.GC.C
#=GR X04309.1/2-120                                                                        PP ..******...**.*.*.*****....**.*.*.*.***..........*.**.*..........*..***....*.**....******.......**.*****.**.*****.**.................***.****.*.*.*...**..*****..*********..****.....*......***.*.*.**.*
M10817.1/1-119                                                                                ..GCCUAC...GG.C.C.AUACC....AC.C.C.U.GAA..........C.AC.G..........C..CCG....A.UC....UCGUCU-......GA.UCUCG.GA.AGCUA.AG.................CAG.GGUC.G.G.G...CC..UGGUU..aGUACUUGG..AUGG.....G......AGA.C.C.GC.C
#=GR M10817.1/1-119                                                                        PP ..******...**.*.*.*****....**.*.*.*.***..........*.**.*..........*..***....*.**....******.......**.*****.**.*****.**.................***.****.*.*.*...**..*****..*********..****.....*......***.*.*.**.*
X71804.1/109-227                                                                              ..GUCUAC...GG.C.C.AUACC....AC.C.C.U.GAA..........C.GC.G..........C..CCG....A.UC....UCGUCU-......GA.UCUCG.GA.AGCUA.AG.................CAG.GGUC.G.G.G...CC..UGGUU..aGUACUUGG..AUGG.....G......AGA.C.C.GC.C
#=GR X71804.1/109-227                                                                      PP ..******...**.*.*.*****....**.*.*.*.***..........*.**.*..........*..***....*.**....******.......**.*****.**.*****.**.................***.****.*.*.*...**..*****..*********..****.....*......***.*.*.**.*
X12624.1/61-178                                                                               ..GCCUAC...GG.C.C.AUACC....AC.C.C.U.GAA..........A.GC.G..........C..CCG....A.UC....UCGUCU-......GA.UCUCG.GA.AGCUA.AG.................CAG.GGAC.G.G.G...CU..UGGUU..aGUACCUGG..AUGG.....G......AGA.C.C.GC.C
#=GR X12624.1/61-178                                                                       PP ..******...**.*.*.*****....**.*.*.*.***..........*.**.*..........*..***....*.**....******.......**.*****.**.*****.**.................***.****.*.*.*...**..*****..*********..****.....*......***.*.*.**.*
X12622.1/1-118                                                                                ..GCCUAC...GG.C.C.AUACC....AC.C.C.U.GAA..........A.GC.G..........C..CCG....A.UC....UCGUCU-......GA.UCUCG.GA.AGCUA.AG.................CAG.GGAC.G.G.G...CC..UGGUU..aGUACUUGG..AUGG.....G......AGA.C.C.GC.C
#=GR X12622.1/1-118                                                                        PP ..******...**.*.*.*****....**.*.*.*.***..........*.**.*..........*..***....*.**....******.......**.*****.**.*****.**.................***.****.*.*.*...**..*****..*********..****.....*......***.*.*.**.*
X16851.1/1-119                                                                                ..GCCUAC...GG.C.C.AUACC....AC.C.C.U.GAA..........U.GC.G..........C..CCG....A.UC....UCGUCC-......GA.UCUCG.GA.AGCUA.AG.................CAG.GGUC.G.G.G...CC..UGGUU..aGUACUUGG..AUGG.....G......AGA.C.C.GC.C
#=GR X16851.1/1-119                                                                        PP ..******...**.*.*.*****....**.*.*.*.***..........*.**.*..........*..***....*.**....******.......**.*****.**.*****.**.................***.****.*.*.*...**..*****..*********..****.....*......***.*.*.**.*
M10850.1/361-479                                                                              ..GCCUAC...GG.C.C.ACACC....AC.C.C.U.GAA..........A.GU.G..........C..CUG....A.UC....UCGUCU-......GA.UCUCA.GA.AGCGA.UA.................CAG.GGUC.G.G.G...CC..UGGUU..aGUACCUGG..AUGG.....G......AGA.C.C.GC.C
#=GR M10850.1/361-479                                                                      PP ..******...**.*.*.*****....**.*.*.*.***..........*.**.*..........*..***....*.**....******.......**.*****.**.*****.**.................***.****.*.*.*...**..*****..*********..****.....*......***.*.*.**.*
J01012.1/1-119                                                                                ..GCCUAC...GG.C.C.ACACC....AC.C.C.U.GAA..........A.GU.G..........C..CCG....A.UC....UCGUCU-......GA.UCUCG.GA.AGCGA.UC.................CAG.GGCC.G.G.G...CC..UGGUU..aGUACCUGG..AUGG.....G......AGA.C.C.GC.C
#=GR J01012.1/1-119                                                                        PP ..******...**.*.*.*****....**.*.*.*.***..........*.**.*..........*..***....*.**....******.......**.*****.**.*****.**.................***.****.*.*.*...**..*****..*********..****.....*......***.*.*.**.*
K01537.1/51-169                                                                               ..GCCUAC...GG.C.C.AUACC....AC.C.C.U.GAA..........A.GU.G..........C..CCG....A.UA....UCGUCU-......GA.UCUCG.GA.AGCCA.AG.................CAG.GGUC.G.G.G...CC..UGGUU..aGUACUUGG..AUGG.....G......AGA.C.C.GC.C
#=GR K01537.1/51-169                                                                       PP ..******...**.*.*.*****....**.*.*.*.***..........*.**.*..........*..***....*.**....******.......**.*****.**.*****.**.................***.****.*.*.*...**..*****..*********..****.....*......***.*.*.**.*
J01009.1/607-725                                                                              ..GCCUAC...GG.C.C.ACACC....AC.C.C.U.GAA..........A.GU.G..........C..CCG....A.UC....UCGUCU-......GA.UCUCG.GA.AGCCA.AG.................CAG.GGUC.G.G.G...CC..UGGUU..aGUACUUGG..AUGG.....G......AGA.C.C.GC.C
#=GR J01009.1/607-725                                                                      PP ..******...**.*.*.*****....**.*.*.*.***..........*.**.*..........*..***....*.**....******.......**.*****.**.*****.**.................***.****.*.*.*...**..*****..*********..****.....*......***.*.*.**.*
X00190.1/1-118                                                                                ..GCCUAC...GG.C.C.AUACC....AC.C.C.U.GGA..........A.AC.G..........C..CCG....A.UC....UCGUCU-......GA.UCUCG.GA.AGCUA.AG.................CAG.GGUC.G.G.G...CU..CGGUU..aGUACUUGG..AUGG.....G......AGA.C.U.GC.C
#=GR X00190.1/1-118                                                                        PP ..******...**.*.*.*****....**.*.*.*.***..........*.**.*..........*..***....*.**....******.......**.*****.**.*****.**.................***.****.*.*.*...**..*****..*********..****.....*......***.*.*.**.*
M24954.1/1-119                                                                                ..GCCUAC...GG.C.C.AUACU....AG.U.C.U.GAA..........A.AC.G..........C..CCG....A.UC....UCGUCU-......GA.UCUCG.GA.AGCUA.AG.................CAG.AUUC.A.G.G...CC..UGGUU..aGUACUUGG..AUGG.....G......AGA.C.C.GC.C
#=GR M24954.1/1-119                                                                        PP ..******...**.*.*.*****....**.*.*.*.***..........*.**.*..........*..***....*.**....******.......**.*****.**.*****.**.................***.****.*.*.*...**..*****..*********..****.....*......***.*.*.**.*
X13034.1/1-119                                                                                ..GCCUAC...GG.C.C.AUAUC....AC.G.U.U.GAG..........U.AC.A..........C..CCG....A.UC....UCGUUC-......GA.UCUCG.GA.AGUUA.AG.................CAA.CGUC.G.A.G...UC..CGGUC..aGUACUUGG..AUGG.....G......AGA.C.C.GC.C
#=GR X13034.1/1-119                                                                        PP ..******...**.*.*.*****....**.*.*.*.***..........*.**.*..........*..***....*.**....******.......**.*****.**.*****.**.................***.****.*.*.7...55..55555..5********..****.....*......***.*.*.**.*
V00476.1/1-119                                                                                ..AUCUAC...GG.C.C.AUACC....AC.A.U.U.GAG..........A.GC.A..........C..CCG....A.UC....UCGUUC-......GA.UCUCG.GA.AGUUA.AG.................CAA.UGUA.G.G.G...AU..CAGUU..aGUACUUGG..AUGG.....G......UGA.C.C.GC.C
#=GR V00476.1/1-119                                                                        PP ..******...**.*.*.*****....**.*.*.*.***..........*.**.*..........*..***....*.**....******.......**.*****.**.*****.**.................***.****.9.9.9...88..88888..8********..****.....*......***.*.*.**.*
M27961.1/79-196                                                                               ..GCUUAC...GG.C.C.AAACC....AC.G.U.U.GAA..........A.GC.A..........C..GAC....A.UC....CCGUCC-......GA.UCUGU.CA.AGUUA.AG.................CAA.CGUU.G.G.G...CC..UGGUU..aGUACUUGG..AUCG.....G......AGA.C.G.GC.U
#=GR M27961.1/79-196                                                                       PP ..******...**.*.*.*****....**.*.*.*.***..........*.**.*..........*..***....*.**....******.......**.*****.**.*****.**.................***.****.*.*.*...**..*****..*********..****.....*......***.*.*.**.*
X16225.1/825-943                                                                              ..GCUUAC...GA.C.C.AUAUC....AC.G.U.U.GAA..........U.GC.A..........C..GCC....A.UC....CCGUCC-......GA.UCUGG.CA.AGUUA.AG.................CAA.CGUU.G.A.G...UC..CAGUU..aGUACUUGG..AUCG.....G......AGA.C.G.GC.C
#=GR X16225.1/825-943                                                                      PP ..******...**.*.*.*****....**.*.*.*.***..........*.**.*..........*..***....*.**....******.......**.*****.**.*****.**.................***.****.*.*.9...99..99999..9********..****.....*......***.*.*.**.*
X01536.1/1-119                                                                                ..GCCUGC...GG.C.C.AUACC....AC.G.U.U.GAA..........U.GC.A..........C..CGG....U.UC....CCAUCU-......GA.ACACC.GA.AGUUA.AG.................CAA.CGUC.G.G.G...CC..AGCUU..aGUACCUGG..AUGG.....G......UGA.C.C.GC.C
#=GR X01536.1/1-119                                                                        PP ..******...**.*.*.*****....**.*.*.*.***..........*.**.*..........*..***....*.**....******.......**.*****.**.*****.**.................***.****.*.*.*...**..*****..*********..****.....*......***.*.*.**.*
X01550.1/1-119                                                                                ..GAUAGC...GU.C.C.AUACC....AC.A.C.U.GAA..........A.AC.A..........C..CGG....U.UC....UCGUCC-......GA.UCACC.GC.AGUUA.AG.................CAG.UGUC.G.G.G...CC..CAGUU..aGUACUUGG..AUGG.....G......UGA.C.C.GC.C
#=GR X01550.1/1-119                                                                        PP ..******...**.*.*.*****....**.*.*.*.***..........*.**.*..........*..***....*.**....******.......**.*****.**.*****.**.................***.****.*.*.*...**..*****..*********..****.....*......***.*.*.**.*
M34003.1/489-607                                                                              ..GGAUAC...GG.C.C.AUACU....GC.G.C.A.GAA..........A.GC.A..........C..CGC....U.UC....CCAUCC-......GA.ACAGC.GA.AGUUA.AG.................CUG.CGCC.A.G.G...CG..GUGUU..aGUACUGGG..GUGG.....G......CGA.C.C.AC.C
#=GR M34003.1/489-607                                                                      PP ..******...**.*.*.*****....**.*.*.*.***..........*.**.*..........*..***....*.**....******.......**.*****.**.*****.**.................***.****.*.*.*...**..*****..*********..****.....*......***.*.*.**.*
M28984.1/1-119                                                                                ..GGAUAC...GG.C.C.AUACU....GC.G.C.A.GAA..........A.GC.A..........C..CGC....U.UC....CCAUCC-......GA.ACAGC.GA.AGUUA.AG.................CUG.CGCG.A.G.G...CG..GUGUU..aGUACUGGG..GUGG.....G......CGA.C.C.AC.C
#=GR M28984.1/1-119                                                                        PP ..******...**.*.*.*****....**.*.*.*.***..........*.**.*..........*..***....*.**....******.......**.*****.**.*****.**.................***.****.*.*.*...**..*****..*********..****.....*......***.*.*.**.*
M36306.1/1-119                                                                                ..GGUUAC...GG.C.C.AUACC....UA.G.C.A.GAA..........A.GC.A..........C..CCC....A.UC....UCGUCC-......GA.UCUGG.GA.AGUUA.AA.................CUG.CUAU.G.G.G...CG..UGGUU..aGUACUGCG..GUGG.....G......GGA.C.C.AC.G
#=GR M36306.1/1-119                                                                        PP ..******...**.*.*.*****....**.*.*.*.***..........*.**.*..........*..***....*.**....******.......**.*****.**.*****.**.................***.****.*.*.*...**..*****..*********..****.....*......***.*.*.**.*
X02036.1/1-119                                                                                ..GGAUGC...GG.C.C.AUACU....AA.G.G.A.GAA..........A.GC.A..........C..CUC....A.UC....CCGUCC-......GA.UCUGA.GA.AGUUA.AG.................CUC.CUUC.A.G.G...CG..UGGUU..aGUACUGGG..GUGG.....G......GGA.C.C.AC.C
#=GR X02036.1/1-119                                                                        PP ..******...**.*.*.*****....**.*.*.*.***..........*.**.*..........*..***....*.**....******.......**.*****.**.*****.**.................***.****.*.*.*...**..*****..*********..****.....*......***.*.*.**.*
X06833.1/1-115                                                                                ..--GUAC...GA.U.C.AUACU....UG.G.C.C.GUA..........A.GC.A..........C..CCG....U.UC....UCAGCC-......GA.CCACG.GA.AGUUA.AG.................CGG.UUAU.A.G.G...CU..GUGUU..aGUACUUGG..CUGG.....G......UGA.C.C.GC.C
#=GR X06833.1/1-115                                                                        PP ....****...**.*.*.*****....**.*.*.*.***..........*.**.*..........*..***....*.**....******.......**.*****.**.*****.**.................***.****.*.*.*...**..*****..*********..****.....*......***.*.*.**.*
AF072692.1/240-358                                                                            ..AGGUGC...GA.U.C.AUACC....AG.C.A.C.UAA..........U.GC.A..........C..CGG....A.UC....CCAUCA-......GA.ACUCC.GC.AGUUA.AG.................CGU.GCUU.G.G.G...CG..AGAGU..aGUACUAGG..AUGG.....G......UGA.C.C.UC.C
#=GR AF072692.1/240-358                                                                    PP ..******...**.*.*.*****....**.*.*.*.***..........*.**.*..........*..***....*.**....******.......**.*****.**.*****.**.................***.****.*.*.*...**..*****..*********..****.....*......***.*.*.**.*
X15199.1/158-276                                                                              ..AGGUGC...GA.U.C.AUACC....AG.C.A.C.UAA..........U.GC.A..........C..CGG....A.UC....CCAUCA-......GA.ACUCC.GC.AGUUA.AG.................CGU.GCUU.G.G.G...CG..AGAGU..aGUACUAGG..AUGG.....G......UGA.C.C.UC.C
#=GR X15199.1/158-276                                                                      PP ..******...**.*.*.*****....**.*.*.*.***..........*.**.*..........*..***....*.**....******.......**.*****.**.*****.**.................***.****.*.*.*...**..*****..*********..****.....*......***.*.*.**.*
X06844.1/1-119                                                                                ..AGGUGC...GA.U.C.AUACC....AG.C.A.C.UAA..........U.GC.A..........C..CGG....A.UC....CCAUCA-......GA.ACUCC.GC.AGUUA.AG.................CGU.GCUU.G.G.G...CG..AGAGU..aGUACUAGG..AUGG.....G......UGA.C.C.UC.C
#=GR X06844.1/1-119                                                                        PP ..******...**.*.*.*****....**.*.*.*.***..........*.**.*..........*..***....*.**....******.......**.*****.**.*****.**.................***.****.*.*.*...**..*****..*********..****.....*......***.*.*.**.*
AF331021.1/183-301                                                                            ..GGAUGC...GA.U.C.AUACC....AG.C.A.C.UAA..........U.GC.A..........C..CGG....A.UC....CCAUCA-......GA.ACUCC.GC.AGUUA.AG.................CGU.GCUU.G.G.G...CG..AGAGU..aGUACUAGG..AUGG.....G......UGA.C.C.UC.C
#=GR AF331021.1/183-301                                                                    PP ..******...**.*.*.*****....**.*.*.*.***..........*.**.*..........*..***....*.**....******.......**.*****.**.*****.**.................***.****.*.*.*...**..*****..*********..****.....*......***.*.*.**.*
X65710.1/35-152                                                                               ..GGGUGC...GA.U.C.AUACC....AG.C.A.C.UAA..........U.GC.A..........C..CGG....A.UC....CCAUCA-......GA.ACUCC.GC.AGUUA.AG.................CGU.GCUU.G.G.G...CG..AGAGU..aGUACUAGG..AUGG.....G......UGA.C.C.UC.C
#=GR X65710.1/35-152                                                                       PP ..******...**.*.*.*****....**.*.*.*.***..........*.**.*..........*..***....*.**....******.......**.*****.**.*****.**.................***.****.*.*.*...**..*****..*********..****.....*......***.*.*.**.*
X05059.1/1-119                                                                                ..GGGUGC...GA.U.C.AUACC....AG.C.A.C.UAA..........U.GC.A..........C..CGG....A.UC....CCAUCA-......GA.ACUCC.GC.AGUUA.AG.................CGU.GCUU.G.G.G...CG..AGAGU..aGUACUAGG..AUGG.....G......UGA.C.C.UC.C
#=GR X05059.1/1-119                                                                        PP ..******...**.*.*.*****....**.*.*.*.***..........*.**.*..........*..***....*.**....******.......**.*****.**.*****.**.................***.****.*.*.*...**..*****..*********..****.....*......***.*.*.**.*
X56490.1/1-119                                                                                ..GGGUGC...GA.U.C.AUACC....AG.C.A.C.UAA..........U.GC.A..........C..CGG....A.UC....CCAUCA-......GA.ACUCC.GC.AGUUA.AG.................CGU.GCUU.G.G.G...CG..AGAGU..aGUACUAGG..AUGG.....G......UGA.C.C.CC.C
#=GR X56490.1/1-119                                                                        PP ..******...**.*.*.*****....**.*.*.*.***..........*.**.*..........*..***....*.**....******.......**.*****.**.*****.**.................***.****.*.*.*...**..*****..*********..****.....*......***.*.*.**.*
X06843.1/1-119                                                                                ..GGUUGC...GA.U.C.AUACC....AG.C.A.C.UAA..........U.GC.A..........C..CGG....A.UC....CCAUCA-......GA.ACUCC.GC.AGUUA.AG.................CGU.GCUU.G.G.G...CG..AGAGU..aGUACUAGG..AUGG.....G......UGA.C.C.CC.C
#=GR X06843.1/1-119                                                                        PP ..******...**.*.*.*****....**.*.*.*.***..........*.**.*..........*..***....*.**....******.......**.*****.**.*****.**.................***.****.*.*.*...**..*****..*********..****.....*......***.*.*.**.*
AF101250.1/1-119                                                                              ..GGGUGC...GA.U.C.AUACC....AG.C.A.C.UAA..........A.GC.A..........C..CGG....A.UC....CCAUCA-......GA.ACUCC.GA.AGUUA.AG.................CGU.GCUU.G.G.G...CG..AGAGU..aGUACUAGG..AUGG.....G......UGA.C.C.UC.C
#=GR AF101250.1/1-119                                                                      PP ..******...**.*.*.*****....**.*.*.*.***..........*.**.*..........*..***....*.**....******.......**.*****.**.*****.**.................***.****.*.*.*...**..*****..*********..****.....*......***.*.*.**.*
X06840.1/1-119                                                                                ..GGGUGC...GA.U.C.AUACC....AG.C.A.C.UAG..........A.GC.A..........C..CGG....A.UC....CCAUCA-......GA.ACUCC.GA.AGUUA.AG.................CGU.GCUU.G.G.G...CG..AGAGC..aGUACUAGG..AUGG.....G......UGA.C.C.UC.C
#=GR X06840.1/1-119                                                                        PP ..******...**.*.*.*****....**.*.*.*.***..........*.**.*..........*..***....*.**....******.......**.*****.**.*****.**.................***.****.*.*.*...**..*****..*********..****.....*......***.*.*.**.*
AF237335.1/140-258                                                                            ..GGAUGC...GA.U.C.AUACC....AG.C.A.C.UAA..........A.GC.A..........C..CGG....A.UC....CCAUCA-......GA.ACUCC.GA.AGUUA.AG.................CGU.GCUU.G.G.G...CG..AGAGU..aGUACUAGG..AUGG.....G......UGA.C.C.UC.C
#=GR AF237335.1/140-258                                                                    PP ..******...**.*.*.*****....**.*.*.*.***..........*.**.*..........*..***....*.**....******.......**.*****.**.*****.**.................***.****.*.*.*...**..*****..*********..****.....*......***.*.*.**.*
M18171.1/1-119                                                                                ..GGAUGC...GA.U.C.AUACC....AG.C.A.C.UAA..........A.GC.A..........C..CGG....A.UC....CCAUCA-......GA.ACUCC.GA.AGUUA.AG.................CGU.GCUU.G.G.G...CG..AGAGU..aGUACUAGG..AUGG.....G......UGA.C.C.UC.C
#=GR M18171.1/1-119                                                                        PP ..******...**.*.*.*****....**.*.*.*.***..........*.**.*..........*..***....*.**....******.......**.*****.**.*****.**.................***.****.*.*.*...**..*****..*********..****.....*......***.*.*.**.*
X55697.1/1-119                                                                                ..GGAUGC...GA.U.C.AUACC....AG.C.A.C.UAA..........C.GC.A..........C..CGG....A.UC....CCAUCA-......GA.ACUCC.GA.AGUUA.AG.................CGU.GCUU.G.G.G...CG..AGAGU..aGUACUAGG..AUGG.....G......UGA.C.C.CC.C
#=GR X55697.1/1-119                                                                        PP ..******...**.*.*.*****....**.*.*.*.***..........*.**.*..........*..***....*.**....******.......**.*****.**.*****.**.................***.****.*.*.*...**..*****..*********..****.....*......***.*.*.**.*
X13040.1/1-118                                                                                ..-GGUUC...AA.U.C.AUACC....GA.C.A.C.UAA..........U.GC.A..........C..CGG....A.UC....CCAUCA-......GA.ACUCC.GC.AGUUA.AG.................CGU.GCUU.G.G.G...CG..AGAGC..aGUACUAGG..AUGG.....G......UGA.C.C.UC.C
#=GR X13040.1/1-118                                                                        PP ...*****...**.*.*.*****....**.*.*.*.***..........*.**.*..........*..***....*.**....******.......**.*****.**.*****.**.................***.****.*.*.*...**..*****..*********..****.....*......***.*.*.**.*
M18170.1/1-119                                                                                ..GGAUGC...GA.U.C.AUACG....AG.G.A.C.GAA..........A.GC.A..........C..CGG....A.UC....CCAUCA-......GA.ACUCC.GA.AGUUA.AG.................CGU.GCUU.G.G.G...CG..AGAGU..aGUACUAGG..AUGG.....G......UGA.C.C.UC.C
#=GR M18170.1/1-119                                                                        PP ..******...**.*.*.*****....**.*.*.*.***..........*.**.*..........*..***....*.**....******.......**.*****.**.*****.**.................***.****.*.*.*...**..*****..*********..****.....*......***.*.*.**.*
X01620.1/1-118                                                                                ..-GGUGC...GG.U.C.AUACC....AG.G.G.C.UAC..........U.AC.A..........C..CGG....A.UC....CCAUCA-......GA.ACUCC.GU.AGUUA.AG.................CGC.CCUU.G.G.G...CC..GGAUC..aGUACUGGG..AUGG.....G......UGA.C.C.UC.C
#=GR X01620.1/1-118                                                                        PP ...*****...**.*.*.*****....**.*.*.*.***..........*.**.*..........*..***....*.**....******.......**.*****.**.*****.**.................***.****.*.*.*...**..*****..*********..****.....*......***.*.*.**.*
X00378.1/2-120                                                                                ..UGGUGC...GG.U.C.AUACC....AG.C.G.C.UAA..........U.GC.A..........C..CGG....A.UC....CCAUCA-......GA.ACUCC.GA.AGUUA.AG.................CGC.GCUU.G.G.G...CC..AGAAC..aGUACUGGG..AUGG.....G......UGA.C.C.UC.C
#=GR X00378.1/2-120                                                                        PP ..******...**.*.*.*****....**.*.*.*.***..........*.**.*..........*..***....*.**....******.......**.*****.**.*****.**.................***.****.*.*.*...**..*****..*********..****.....*......***.*.*.**.*
X00377.1/2-120                                                                                ..UGGUGC...GG.U.C.AUACC....AG.C.G.C.UAA..........U.GC.A..........C..CGG....A.UC....CCAUCA-......GA.ACUCC.GC.AGUUA.AG.................CGC.GCUU.G.G.G...CC..AGAAC..aGUACUGGG..AUGG.....G......UGA.C.C.UC.C
#=GR X00377.1/2-120                                                                        PP ..******...**.*.*.*****....**.*.*.*.***..........*.**.*..........*..***....*.**....******.......**.*****.**.*****.**.................***.****.*.*.*...**..*****..*********..****.....*......***.*.*.**.*
M10435.1/2-120                                                                                ..UGGUGC...GG.U.C.AUACC....AG.C.A.C.UAC..........U.AG.A..........C..CGG....A.UC....CCAUCA-......GA.ACUCC.GA.AGUUA.AG.................CGU.GCUU.G.G.G...CC..UGAAU..aGUACUGGG..AUGG.....G......UGA.C.C.UC.C
#=GR M10435.1/2-120                                                                        PP ..******...**.*.*.*****....**.*.*.*.***..........*.**.*..........*..***....*.**....******.......**.*****.**.*****.**.................***.****.*.*.*...**..*****..*********..****.....*......***.*.*.**.*
M10434.1/1-119                                                                                ..GGGUGC...GA.U.C.AUACC....AG.C.G.U.UAA..........U.GC.A..........C..CGG....A.UC....CCAUCA-......GA.ACUCC.GC.AGUUA.AG.................CGC.GCUU.G.G.G...UU..GGAGU..aGUACUAGG..AUGG.....G......UGA.C.C.UC.C
#=GR M10434.1/1-119                                                                        PP ..******...**.*.*.*****....**.*.*.*.***..........*.**.*..........*..***....*.**....******.......**.*****.**.*****.**.................***.****.*.*.*...**..*****..*********..****.....*......***.*.*.**.*
M10433.1/1-119                                                                                ..GGGUGC...GA.U.C.AUACC....AG.C.G.U.UAA..........U.GC.A..........C..CGG....A.UC....CCAUCA-......GA.ACUCC.GC.AGUUA.AG.................CAC.GCUU.G.G.G...CU..GGAGU..aGUACUAGG..AUGG.....G......UGA.C.C.UC.C
#=GR M10433.1/1-119                                                                        PP ..******...**.*.*.*****....**.*.*.*.***..........*.**.*..........*..***....*.**....******.......**.*****.**.*****.**.................***.****.*.*.*...**..*****..*********..****.....*......***.*.*.**.*
X06996.1/1-118                                                                                ..GGGUGC...GA.U.C.AUACC....AG.C.G.U.UAA..........U.GC.A..........C..CGG....A.UC....CCAUCA-......GA.ACUCC.GC.AGUUA.AG.................CGC.GCUU.G.G.G...CU..AGAGU..aGUACUGGG..AUGG.....G......UGA.C.C.UC.C
#=GR X06996.1/1-118                                                                        PP ..******...**.*.*.*****....**.*.*.*.***..........*.**.*..........*..***....*.**....******.......**.*****.**.*****.**.................***.****.*.*.*...**..*****..*********..****.....*......***.*.*.**.*
X06995.1/1-119                                                                                ..GGGUGC...GA.U.A.AUACC....AC.C.G.C.UAA..........C.GU.A..........U..CGG....A.UC....CGAUCA-......GA.ACUCC.GU.AAUUA.AG.................CGC.GCUU.G.G.G...CU..AGAGU..aGUACUGGG..AUGG.....G......UGA.C.C.UC.U
#=GR X06995.1/1-119                                                                        PP ..******...**.*.*.*****....**.*.*.*.***..........*.**.*..........*..***....*.**....******.......**.*****.**.*****.**.................***.****.*.*.*...**..*****..*********..****.....*......***.*.*.**.*
M10432.1/1-119                                                                                ..GGGUGC...GA.U.C.AUACC....AG.C.G.U.UAG..........U.GC.A..........C..CGG....A.UC....CCAUCA-......GA.ACUCC.GC.AGUUA.AG.................CGC.GCUU.G.G.G...CC..GGAGU..aGUACUGGG..AUGG.....G......UGA.C.C.UC.C
#=GR M10432.1/1-119                                                                        PP ..******...**.*.*.*****....**.*.*.*.***..........*.**.*..........*..***....*.**....******.......**.*****.**.*****.**.................***.****.*.*.*...**..*****..*********..****.....*......***.*.*.**.*
M10436.1/2-120                                                                                ..UGGUGC...GG.U.C.AUACC....AC.C.G.U.UAA..........U.GC.A..........C..CGG....A.UC....CCGUCG-......GA.ACUCC.GU.AGUUA.AG.................CGC.GCUU.G.G.G...CC..GGAAU..aGUACUGGG..AUGG.....G......UGA.C.C.UC.C
#=GR M10436.1/2-120                                                                        PP ..******...**.*.*.*****....**.*.*.*.***..........*.**.*..........*..***....*.**....******.......**.*****.**.*****.**.................***.****.*.*.*...**..*****..*********..****.....*......***.*.*.**.*
X01618.1/1-119                                                                                ..GGAUGC...GG.U.C.AUACC....AA.G.G.C.UAC..........U.AC.A..........C..CAG....A.UC....CCAUCA-......GA.ACUCU.GC.AGUUA.AG.................CGC.CUUU.G.G.G...CC..GGAAU..aGUACUGGG..AUGG.....G......UGA.C.C.UC.C
#=GR X01618.1/1-119                                                                        PP ..******...**.*.*.*****....**.*.*.*.***..........*.**.*..........*..***....*.**....******.......**.*****.**.*****.**.................***.****.*.*.*...**..*****..*********..****.....*......***.*.*.**.*
X01619.1/1-119                                                                                ..GGAUGC...GG.U.C.AUACC....AA.G.G.C.UAC..........U.AC.A..........C..CAG....A.UC....CCAUCA-......GA.ACUCU.GA.AGUUA.AG.................CGC.CUUU.G.G.G...CC..GGAAU..aGUACUGGG..AUGG.....G......UGA.C.C.UC.C
#=GR X01619.1/1-119                                                                        PP ..******...**.*.*.*****....**.*.*.*.***..........*.**.*..........*..***....*.**....******.......**.*****.**.*****.**.................***.****.*.*.*...**..*****..*********..****.....*......***.*.*.**.*
X01617.1/1-119                                                                                ..GGAUGC...GG.U.C.AUACC....AG.G.G.C.UAC..........U.AC.A..........C..CAG....A.UC....CCAUCA-......GA.ACUCU.GC.AGUUA.AG.................CGC.CCUU.G.G.G...CC..GGAAU..aGUACUGGG..AUGG.....G......UGA.C.C.UC.C
#=GR X01617.1/1-119                                                                        PP ..******...**.*.*.*****....**.*.*.*.***..........*.**.*..........*..***....*.**....******.......**.*****.**.*****.**.................***.****.*.*.*...**..*****..*********..****.....*......***.*.*.**.*
M10437.1/2-120                                                                                ..UGGUAC...GG.U.C.AUACC....AC.G.G.C.UAA..........U.GC.G..........C..CCG....A.UC....CCAUCC-......GA.ACUCG.GA.AGCCA.AG.................CGC.CGUU.G.G.G...CC..GGAAU..aGUACUGGG..AUGG.....G......UGA.C.C.UC.C
#=GR M10437.1/2-120                                                                        PP ..******...**.*.*.*****....**.*.*.*.***..........*.**.*..........*..***....*.**....******.......**.*****.**.*****.**.................***.****.*.*.*...**..*****..*********..****.....*......***.*.*.**.*
X52052.1/4-118                                                                                ..--GUUC...CA.U.C.AUACC....AU.G.C.C.UAC..........U.AC.G..........C..CGC....A.UC....CCAUCA-......GA.ACUGC.GA.AGCUA.AG.................CGG.CAUU.G.G.G...CC..AGAAU..aGUACUGGG..AUGG.....G......UGA.C.C.UC.C
#=GR X52052.1/4-118                                                                        PP ....****...**.*.*.*****....**.*.*.*.***..........*.**.*..........*..***....*.**....******.......**.*****.**.*****.**.................***.****.*.*.*...**..*****..*********..****.....*......***.*.*.**.*
X52049.1/2-120                                                                                ..UGGUUC...GU.U.C.AUACC....UA.G.G.C.UAU..........U.GC.G..........C..CGG....A.UC....CCAUCA-......GA.CCUCC.GA.AGCUA.AA.................GGC.CUGU.G.G.G...CG..AGAAU..aGUACUGGA..AUGG.....G......UGA.C.C.UU.C
#=GR X52049.1/2-120                                                                        PP ..******...**.*.*.*****....**.*.*.*.***..........*.**.*..........*..***....*.**....******.......**.*****.**.*****.**.................***.****.*.*.*...**..*****..*********..****.....*......***.*.*.**.*
X52050.1/1-119                                                                                ..AGGUAC...GA.U.C.AUACC....CG.G.G.U.UAC..........U.AC.G..........C..CGG....A.UC....CCAUCC-......GA.ACUCC.GC.AGCUA.AG.................UCC.CCGU.G.G.G...CU..CGAAU..aGUACUGGC..UAGG.....G......UGA.C.C.CG.C
#=GR X52050.1/1-119                                                                        PP ..******...**.*.*.*****....**.*.*.*.***..........*.**.*..........*..***....*.**....******.......**.*****.**.*****.**.................***.****.*.*.*...**..*****..*********..****.....*......***.*.*.**.*
M10358.1/2-120                                                                                ..UGCUAC...GU.U.C.AUACC....AC.C.A.C.GAA..........A.GC.A..........C..CCG....A.UC....CCAUCA-......GA.ACUCG.GA.AGUUA.AA.................CGU.GGUU.G.G.G...CU..CGACU..aGUACUGGG..UUGA.....G......GGA.U.U.AC.C
#=GR M10358.1/2-120                                                                        PP ..******...**.*.*.*****....**.*.*.*.***..........*.**.*..........*..***....*.**....******.......**.*****.**.*****.**.................***.****.*.*.*...**..*****..*********..****.....*......***.*.*.**.*
M10202.1/3-117                                                                                ..-GCUAC...GU.U.C.AUACC....AC.C.A.C.GAA..........A.GC.A..........C..CCG....A.UC....CCAUCA-......GA.ACUCG.GA.AGUUA.AA.................CGU.GGUU.G.G.G...CU..UGAUU..aGUACUGGG..UUGA.....G......GGA.U.C.AC.C
#=GR M10202.1/3-117                                                                        PP ...*****...**.*.*.*****....**.*.*.*.***..........*.**.*..........*..***....*.**....******.......**.*****.**.*****.**.................***.****.*.*.*...**..*****..*********..****.....*......***.*.*.**.*
M10438.1/2-120                                                                                ..UGCUAC...GG.U.C.AUACC....AC.C.A.C.GAA..........A.GC.A..........C..CCG....A.UC....CCAUCA-......GA.ACUCG.GA.AGUUA.GA.................CGU.GGUU.G.G.G...CC..AGAUU..aGUACUGGG..UUGA.....G......GGA.U.C.AC.U
#=GR M10438.1/2-120                                                                        PP ..******...**.*.*.*****....**.*.*.*.***..........*.**.*..........*..***....*.**....******.......**.*****.**.*****.**.................***.****.*.*.*...**..*****..*********..****.....*......***.*.*.**.*
X52047.1/2-120                                                                                ..UGCUAC...GU.U.C.AUACC....AC.U.C.A.GAA..........A.AC.G..........C..CGG....G.UC....CCAUCA-......GA.UCCCC.GA.AGCUA.AG.................CUG.AGUU.G.G.G...CU..GGAUU..aGUACUGGA..UUCA.....G......GAA.U.G.AU.C
#=GR X52047.1/2-120                                                                        PP ..******...**.*.*.*****....**.*.*.*.***..........*.**.*..........*..***....*.**....******.......**.*****.**.*****.**.................***.****.*.*.*...**..*****..*********..****.....*......***.*.*.**.*
X52048.1/2-120                                                                                ..UGCUAC...GA.U.C.AUACC....AC.U.U.A.GAA..........A.GC.A..........C..CCG....G.UC....CCAUCA-......GA.CCCCG.GA.AGUUA.AG.................CUG.AGUU.G.G.G...CU..GGACU..aGUACUGGA..UUCA.....G......GAA.U.G.AU.C
#=GR X52048.1/2-120                                                                        PP ..******...**.*.*.*****....**.*.*.*.***..........*.**.*..........*..***....*.**....******.......**.*****.**.*****.**.................***.****.*.*.*...**..*****..*********..****.....*......***.*.*.**.*
V01420.1/2-120                                                                                ..UGAUAC...GG.U.C.AUACC....AC.C.A.G.GAA..........A.AC.A..........G..GCG....A.UC....CCAUCU-......GA.ACUCG.CA.ACUUA.AG.................CCU.GGUU.G.G.G...CA..GGAUU..aGUACUGGG..CUGA.....G......UGA.U.C.UC.C
#=GR V01420.1/2-120                                                                        PP ..******...**.*.*.*****....**.*.*.*.***..........*.**.*..........*..***....*.**....******.......**.*****.**.*****.**.................***.****.*.*.*...**..*****..*********..****.....*......***.*.*.**.*
X52051.1/2-120                                                                                ..UGAUGC...GU.U.C.AUACU....AC.U.U.C.GAA..........A.GC.A..........C..CCG....A.UC....CCAUCA-......GA.ACUCG.GA.AGUUA.AG.................CGG.AGUU.A.G.G...CC..GGUCU..aGUACUGAG..UUGA.....G......UGA.U.C.AC.U
#=GR X52051.1/2-120                                                                        PP ..******...**.*.*.*****....**.*.*.*.***..........*.**.*..........*..***....*.**....******.......**.*****.**.*****.**.................***.****.*.*.*...**..*****..*********..****.....*......***.*.*.**.*
J01851.1/1-119                                                                                ..GUUGUC...GG.C.C.AUACU....AU.G.C.C.UAA..........C.GC.A..........C..CAG....A.UC....CCAUCC-......GA.ACUCU.GA.AGUUA.AG.................CGG.CAUA.A.G.G...CG..AGGUU..aGUACUUGG..GUGG.....G......GGA.C.C.GC.C
#=GR J01851.1/1-119                                                                        PP ..******...**.*.*.*****....**.*.*.*.***..........*.**.*..........*..***....*.**....******.......**.*****.**.*****.**.................***.****.*.*.*...**..*****..*********..****.....*......***.*.*.**.*
K02343.1/1-119                                                                                ..GUUAUC...GG.C.C.AUACU....AA.G.C.C.AAA..........A.GC.A..........C..CGG....A.UC....CCAUUC-......GA.ACUCC.GA.AGUUA.AG.................CGG.CUUA.A.G.G...CA..UGGUU..aGUACUAAG..GUGG.....G......GGA.C.C.GC.U
#=GR K02343.1/1-119                                                                        PP ..******...**.*.*.*****....**.*.*.*.***..........*.**.*..........*..***....*.**....******.......**.*****.**.*****.**.................***.****.*.*.*...**..*****..*********..****.....*......***.*.*.**.*
J01872.1/1-119                                                                                ..GUUGGU...GG.C.C.AUACU....AA.G.C.C.UAA..........A.GC.A..........C..CGG....A.UC....CCAUUC-......GA.ACUCC.GA.AGUUA.AG.................CGG.CUUA.A.G.G...CG..AGGUU..aGUACUAAG..GUGG.....G......GGA.C.C.GC.U
#=GR J01872.1/1-119                                                                        PP ..******...**.*.*.*****....**.*.*.*.***..........*.**.*..........*..***....*.**....******.......**.*****.**.*****.**.................***.****.*.*.*...**..*****..*********..****.....*......***.*.*.**.*
AJ419791.1/210-328                                                                            ..GCUAUC...GG.C.C.AUACU....AA.G.C.C.AAA..........U.GC.A..........C..CGG....A.UC....CCAUCC-......GA.ACUCC.GA.AGUUA.AG.................CGG.UUUA.A.G.G...CC..UGUUA..aGUACUGAG..GUGG.....G......GGA.C.C.AC.U
#=GR AJ419791.1/210-328                                                                    PP ..******...**.*.*.*****....**.*.*.*.***..........*.**.*..........*..***....*.**....******.......**.*****.**.*****.**.................***.****.*.*.*...**..*****..*********..****.....*......***.*.*.**.*
J01893.1/5-114                                                                                ..----UC...GG.C.C.AUACU....AA.G.G.U.GAA..........A.AC.A..........C..CGG....A.UC....CCAUUC-......GA.ACUCC.GA.AGUUA.AG.................CGC.CUUA.A.G.G...CU..GGGUU..aGUACUAAG..GUGG.....G......GGA.C.C.GC.U
#=GR J01893.1/5-114                                                                        PP ......**...**.*.*.*****....**.*.*.*.***..........*.**.*..........*..***....*.**....******.......**.*****.**.*****.**.................***.****.*.*.*...**..*****..*********..****.....*......***.*.*.**.*
X00475.1/121-239                                                                              ..GCUGUC...GG.C.C.AUACU....AA.G.G.U.GAA..........A.AC.A..........C..CGG....A.UC....CCAUUC-......GA.ACUCC.GA.AGUUA.AG.................CGC.CUUA.A.G.G...CU..GGGUU..aGUACUAAG..GUGG.....G......GGA.C.C.GC.U
#=GR X00475.1/121-239                                                                      PP ..******...**.*.*.*****....**.*.*.*.***..........*.**.*..........*..***....*.**....******.......**.*****.**.*****.**.................***.****.*.*.*...**..*****..*********..****.....*......***.*.*.**.*
M25115.1/1-122                                                                                ..GCUGAC...GG.C.C.AUACC....GU.G.U.C.GAA..........U.GC.A..........C..CGG....A.UC....UCUUCU-......GA.CCUCC.GA.AGUUA.AG.................CGG.CACA.G.G.G...CC..CGGAU..aGUACUGGG..GUGG.....G......GGA.C.C.GC.C
#=GR M25115.1/1-122                                                                        PP ..******...**.*.*.*****....**.*.*.*.***..........*.**.*..........*..***....*.**....******.......**.*****.**.*****.**.................***.****.*.*.9...99..88888..8********..****.....*......***.*.*.**.*
M19136.1/148-266                                                                              ..UGACUC...GU.U.C.AUACU....AC.A.G.U.GGC..........C.AC.A..........C..CAG....A.UC....CCAUCA-......GA.ACUCU.GA.AGUUA.AG.................CAC.UGUA.A.G.G...CU..UGGCU..aGUACUGAG..GUGG.....G......AGA.C.C.GC.U
#=GR M19136.1/148-266                                                                      PP ..******...**.*.*.*****....**.*.*.*.***..........*.**.*..........*..***....*.**....******.......**.*****.**.*****.**.................***.****.*.*.*...**..*****..*********..****.....*......***.*.*.**.*
X01551.1/1-119                                                                                ..GUCGAC...GC.U.C.AUACU....AG.G.U.U.GGG..........U.CC.A..........C..CCG....A.UC....UCGUUC-......GA.UCUCG.GC.AGUUA.AA.................CAA.CCUU.A.G.G...CC..UCGUU..aGUACUUGA..AUGC.....G......UGA.G.C.GU.C
#=GR X01551.1/1-119                                                                        PP ..******...**.*.*.*****....**.*.*.*.***..........*.**.*..........*..***....*.**....******.......**.*****.**.*****.**.................***.****.*.*.*...**..*****..*********..****.....*......***.*.*.**.*
K03160.1/1-118                                                                                ..AUCCAC...GG.C.C.AUAGG....AC.U.C.U.GAA..........A.GC.A..........C..UGC....A.UC....CCGUCC-......GA.UCUGC.AA.AGUUA.AC.................CAG.AGUA.C.C.G...CC..CAGUU..aGUACCACG..GUGG.....G......GGA.C.C.AC.G
#=GR K03160.1/1-118                                                                        PP ..******...**.*.*.*****....**.*.*.*.***..........*.**.*..........*..***....*.**....******.......**.*****.**.*****.**.................***.****.*.*.*...**..*****..*********..****.....*......***.*.*.**.*
M58368.1/1-118                                                                                ..AUCCAC...GG.C.C.AUAGG....AC.U.C.U.GAA..........A.GC.A..........C..UGC....A.GC....CCGUCC-......GA.UCUGC.AA.AGUUA.AC.................CAG.AGUA.C.C.G...CU..CAGUU..aGUACCAUG..GUGG.....G......GGA.C.C.AU.G
#=GR M58368.1/1-118                                                                        PP ..******...**.*.*.*****....**.*.*.*.***..........*.**.*..........*..***....*.**....******.......**.*****.**.*****.**.................***.****.*.*.*...**..*****..*********..****.....*......***.*.*.**.*
X00073.1/1-117                                                                                ..AUCCAC...GG.C.C.AUAGG....AC.A.C.U.GAA..........A.GC.A..........C..CGC....A.UC....CCGUCC-......GA.UCUGC.G-.AGUUA.AC.................CAG.UGUG.C.C.G...CC..CGGUU..aGUACCACG..GUGG.....G......GGA.C.C.AC.G
#=GR X00073.1/1-117                                                                        PP ..******...**.*.*.*****....**.*.*.*.***..........*.**.*..........*..***....*.**....******.......**.*****.*..8****.**.................***.****.*.*.*...**..*****..*********..****.....*......***.*.*.**.*
X00074.1/1-118                                                                                ..AUCCAC...GG.C.C.AUAGG....AC.U.C.U.GAA..........A.GC.A..........C..CGC....A.UC....CCGUCC-......GA.UCUGC.GC.AGUUA.AC.................CAG.AGUG.C.C.G...CC..UAGUU..aGUACCACG..GUGG.....G......GGA.C.C.AC.G
#=GR X00074.1/1-118                                                                        PP ..******...**.*.*.*****....**.*.*.*.***..........*.**.*..........*..***....*.**....******.......**.*****.**.*****.**.................***.****.*.*.*...**..*****..*********..****.....*......***.*.*.**.*
M58384.1/1-118                                                                                ..AUCCAC...GG.C.C.AUAGG....AC.U.C.U.GAA..........A.GC.A..........C..CGC....A.UC....CCGUCC-......GA.UCUGC.GC.AGUUA.AC.................CAG.AGUG.C.C.G...CC..UAGUU..aGUACCACG..GAGG.....G......GGA.C.C.AC.G
#=GR M58384.1/1-118                                                                        PP ..******...**.*.*.*****....**.*.*.*.***..........*.**.*..........*..***....*.**....******.......**.*****.**.*****.**.................***.****.*.*.*...**..*****..*********..****.....*......***.*.*.**.*
K02344.1/1-118                                                                                ..AUCCAC...GG.C.C.AUAGG....AC.U.C.U.GAA..........A.GC.A..........C..CGC....A.UC....CCGUCC-......GA.UCUGC.GC.AGUUA.AC.................CAG.AGUG.C.C.G...CU..CAGUU..aGUACCACG..GUGG.....G......GGA.C.C.AC.G
#=GR K02344.1/1-118                                                                        PP ..******...**.*.*.*****....**.*.*.*.***..........*.**.*..........*..***....*.**....******.......**.*****.**.*****.**.................***.****.*.*.*...**..*****..*********..****.....*......***.*.*.**.*
K03168.1/1-118                                                                                ..AUCCAC...GG.C.C.AUAGG....AC.U.C.U.GAA..........A.GC.A..........C..CGC....A.UC....CCGUCU-......GA.UCUGC.GC.AGUUA.AC.................CAG.AGUG.C.C.G...CU..CAGUU..aGUACCACG..GUGG.....G......GGA.C.C.AC.G
#=GR K03168.1/1-118                                                                        PP ..******...**.*.*.*****....**.*.*.*.***..........*.**.*..........*..***....*.**....******.......**.*****.**.*****.**.................***.****.*.*.*...**..*****..*********..****.....*......***.*.*.**.*
X01570.1/1-119                                                                                ..AUCCAC...GG.C.C.AUAGG....AC.U.C.U.GAA..........A.GC.A..........C..CGC....A.UC....CCGUUC-......GA.UCUGC.GC.AGUUA.AC.................CAG.AGUG.C.C.G...CC..CAGUU..aGUACCACG..GUGG.....G......GGA.C.C.AC.G
#=GR X01570.1/1-119                                                                        PP ..******...**.*.*.*****....**.*.*.*.***..........*.**.*..........*..***....*.**....******.......**.*****.**.*****.**.................***.****.*.*.*...**..*****..*********..****.....*......***.*.*.**.*
Z49275.1/645-762                                                                              ..AUCCAC...GG.C.C.AUAGG....AC.U.C.U.GAA..........A.GC.A..........C..CGC....A.UC....CCGUCC-......GA.UCUGC.GC.AGUUA.AC.................CAG.AGUG.C.C.G...CC..CAGUU..aGUACCACG..GUGG.....G......GGA.C.C.AC.G
#=GR Z49275.1/645-762                                                                      PP ..******...**.*.*.*****....**.*.*.*.***..........*.**.*..........*..***....*.**....******.......**.*****.**.*****.**.................***.****.*.*.*...**..*****..*********..****.....*......***.*.*.**.*
X06851.1/1-118                                                                                ..AUCCAC...GG.C.C.AUAGG....AC.U.C.U.GAA..........A.AC.A..........C..CGC....A.UC....CCGUCC-......GA.UCUGC.GC.AGUUA.AC.................CAG.AGUG.C.C.G...CC..UAGUU..aGUACCACG..GUGG.....G......GGA.C.C.AC.G
#=GR X06851.1/1-118                                                                        PP ..******...**.*.*.*****....**.*.*.*.***..........*.**.*..........*..***....*.**....******.......**.*****.**.*****.**.................***.****.*.*.*...**..*****..*********..****.....*......***.*.*.**.*
X73890.1/1-118                                                                                ..AUCCAC...GG.C.C.AUAGG....AC.U.C.U.GAA..........A.AC.A..........C..CGC....A.UC....CCGUCC-......GA.UCUGC.GA.AGUUA.AC.................CAG.AGUG.C.C.G...CC..UAGUU..aGUACCACG..GUGG.....G......GGA.C.C.AC.G
#=GR X73890.1/1-118                                                                        PP ..******...**.*.*.*****....**.*.*.*.***..........*.**.*..........*..***....*.**....******.......**.*****.**.*****.**.................***.****.*.*.*...**..*****..*********..****.....*......***.*.*.**.*
X73589.1/1-118                                                                                ..AUCCAC...GG.C.C.AUAGG....AC.U.C.C.GAA..........A.GC.A..........C..CGC....A.UC....CCGUCC-......GA.UCUGC.GA.AGUUA.AC.................CGG.AGUG.C.C.G...CC..CAGUU..aGUACCACG..GUGG.....G......GGA.C.C.AC.G
#=GR X73589.1/1-118                                                                        PP ..******...**.*.*.*****....**.*.*.*.***..........*.**.*..........*..***....*.**....******.......**.*****.**.*****.**.................***.****.*.*.*...**..*****..*********..****.....*......***.*.*.**.*
M35578.1/1-118                                                                                ..AUCCAC...GG.C.C.AUAGG....AC.U.U.C.GAA..........A.GC.A..........C..CGC....A.UC....CCGUCC-......GA.UCUGC.GC.AGUUA.AC.................CGG.AGUG.C.C.G...CC..UAGUU..aGUACCACG..GUGG.....G......GGA.C.C.AC.G
#=GR M35578.1/1-118                                                                        PP ..******...**.*.*.*****....**.*.*.*.***..........*.**.*..........*..***....*.**....******.......**.*****.**.*****.**.................***.****.*.*.*...**..*****..*********..****.....*......***.*.*.**.*
X00574.1/1-118                                                                                ..AUCCAC...GG.C.C.AUAGG....AC.C.C.U.GAA..........A.GC.A..........C..CGC....A.UC....CCGUCC-......GA.UCUGC.GC.AGUUA.AC.................CAG.GGUG.C.C.G...CC..UAGUU..aGUACCACG..GUGG.....G......GGA.C.C.AC.G
#=GR X00574.1/1-118                                                                        PP ..******...**.*.*.*****....**.*.*.*.***..........*.**.*..........*..***....*.**....******.......**.*****.**.*****.**.................***.****.*.*.*...**..*****..*********..****.....*......***.*.*.**.*
K03169.1/1-118                                                                                ..AUCCAC...GG.C.C.AUAGG....AC.C.U.U.GAA..........A.AC.A..........C..CGC....A.UC....CCGUCC-......GA.UCUGC.GC.AGUUA.AC.................CAG.GGUG.C.C.G...CC..UAGUU..aGUACCACG..GUGG.....G......GGA.C.C.AC.G
#=GR K03169.1/1-118                                                                        PP ..******...**.*.*.*****....**.*.*.*.***..........*.**.*..........*..***....*.**....******.......**.*****.**.*****.**.................***.****.*.*.*...**..*****..*********..****.....*......***.*.*.**.*
X06854.1/5-111                                                                                ..----AC...GG.C.C.AUAGG....AC.U.C.U.GAA..........A.GC.A..........C..CGC....A.UC....CCGUCC-......GA.UCUGC.GA.AGUUA.AC.................CAG.AGUG.C.C.G...CC..UAGUU..aGUACCACG..GUGG.....G......GGA.C.C.AC.G
#=GR X06854.1/5-111                                                                        PP ......**...**.*.*.*****....**.*.*.*.***..........*.**.*..........*..***....*.**....******.......**.*****.**.*****.**.................***.****.*.*.*...**..*****..*********..****.....*......***.*.*.**.*
M58383.1/4-115                                                                                ..---CAC...GG.C.C.AUAGG....AC.U.C.U.GAA..........A.GC.A..........C..CGC....A.UC....CCGUCC-......GA.UCUGC.GC.AGUUA.AC.................CAG.AGUG.C.C.G...CC..UAGUU..aGUACCACG..GUGG.....G......GGA.C.C.AC.G
#=GR M58383.1/4-115                                                                        PP .....***...**.*.*.*****....**.*.*.*.***..........*.**.*..........*..***....*.**....******.......**.*****.**.*****.**.................***.****.*.*.*...**..*****..*********..****.....*......***.*.*.**.*
K03161.1/1-118                                                                                ..AUCCAC...GG.C.C.AUAGG....AC.U.G.U.GAA..........A.GC.A..........C..CGC....A.UC....CCGUCU-......GA.UCUGC.GC.AGUUA.AA.................CAC.AGUG.C.C.G...CC..UAGUU..aGUACCAUG..GUGG.....G......GGA.C.C.AC.A
#=GR K03161.1/1-118                                                                        PP ..******...**.*.*.*****....**.*.*.*.***..........*.**.*..........*..***....*.**....******.......**.*****.**.*****.**.................***.****.*.*.*...**..*****..*********..****.....*......***.*.*.**.*
X06852.1/1-118                                                                                ..AUCCAC...GG.C.C.AUAGG....AC.U.C.U.GAA..........A.AU.A..........C..CGC....A.UC....CCGUCC-......GA.UCUGC.GA.AGUCA.AG.................CCG.AGUA.C.C.G...CU..CAGUU..aGUACCACG..GUGG.....G......GGA.C.C.AC.G
#=GR X06852.1/1-118                                                                        PP ..******...**.*.*.*****....**.*.*.*.***..........*.**.*..........*..***....*.**....******.......**.*****.**.*****.**.................***.****.*.*.*...**..*****..*********..****.....*......***.*.*.**.*
X00575.1/1-121                                                                                ..AUCCAC...GG.C.C.AUAGG....AC.A.C.A.GAA..........A.AC.A..........U..CGC....A.UC....CCGUCC-......GA.UCUGC.GC.AAUCA.AG.................CUG.UGUA.C.C.G...CC..CAGUC..aGUACCGGA..GUGG.....G......GGA.C.C.AU.C
#=GR X00575.1/1-121                                                                        PP ..******...**.*.*.*****....**.*.*.*.***..........*.**.*..........*..***....*.**....******.......**.*****.**.*****.**.................***.****.*.*.*...**..99999..9********..****.....*......***.*.*.**.*
M35576.1/1-118                                                                                ..AUCUUC...GG.C.C.AUAGG....AC.A.G.A.GAA..........A.AU.A..........C..CGC....A.UC....CCGUCC-......GA.UCUGC.GC.AGUCA.AG.................CUC.UGUA.C.C.G...CU..UAGUU..aGUACCAUA..GUGG.....G......GGA.C.C.AU.A
#=GR M35576.1/1-118                                                                        PP ..******...**.*.*.*****....**.*.*.*.***..........*.**.*..........*..***....*.**....******.......**.*****.**.*****.**.................***.****.*.*.*...**..*****..*********..****.....*......***.*.*.**.*
X00069.1/1-118                                                                                ..AUCUGC...GG.C.C.AUAGA....AC.C.G.U.GAA..........A.AU.A..........C..CGC....A.UC....CCGUCC-......GA.UCUGC.GA.AGUCA.AG.................CAC.GGUA.U.C.G...CC..UAGUC..aGUACUGCG..GUGG.....G......GGA.C.C.AC.G
#=GR X00069.1/1-118                                                                        PP ..******...**.*.*.*****....**.*.*.*.***..........*.**.*..........*..***....*.**....******.......**.*****.**.*****.**.................***.****.*.*.*...**..*****..*********..****.....*......***.*.*.**.*
X00071.1/1-118                                                                                ..AUCUGC...GG.C.C.AUAGA....AC.C.U.U.GAA..........A.GC.A..........C..CGC....A.UC....CCGUCC-......GA.UCUGC.GA.AGUUA.AC.................CAA.GGUA.U.C.G...CU..CAGUU..aGUACUGCG..GUGG.....G......GGA.C.C.AC.G
#=GR X00071.1/1-118                                                                        PP ..******...**.*.*.*****....**.*.*.*.***..........*.**.*..........*..***....*.**....******.......**.*****.**.*****.**.................***.****.*.*.*...**..*****..*********..****.....*......***.*.*.**.*
X00070.1/1-118                                                                                ..AUCUGC...GG.C.C.AUAGA....AC.C.U.U.GAA..........A.GC.A..........C..CGC....A.UC....CCGUCC-......GA.UCUGC.GA.AGUUA.AG.................CAA.GGUA.U.C.G...CC..UAGUC..aGUACUGCG..GUGG.....G......GGA.C.C.AC.G
#=GR X00070.1/1-118                                                                        PP ..******...**.*.*.*****....**.*.*.*.***..........*.**.*..........*..***....*.**....******.......**.*****.**.*****.**.................***.****.*.*.*...**..*****..*********..****.....*......***.*.*.**.*
X00072.1/1-118                                                                                ..AUCCGC...GG.C.C.AUAGG....AU.C.A.G.GAA..........A.GC.A..........C..CGC....A.UC....CCGUCC-......GA.UCUGC.GA.AGUUA.AG.................CCU.GAUA.C.C.G...CC..GAGUU..aGUACUAAG..GUAG.....G......GGA.C.U.AC.U
#=GR X00072.1/1-118                                                                        PP ..******...**.*.*.*****....**.*.*.*.***..........*.**.*..........*..***....*.**....******.......**.*****.**.*****.**.................***.****.*.*.*...**..*****..*********..****.....*......***.*.*.**.*
M58387.1/5-112                                                                                ..----AC...GG.C.C.ACAGU....CA.G.C.U.GAA..........A.AC.U..........G..GGC....A.UC....CCGUCC-......GC.UCUGC.CAuACAUA.AG.................CAG.UUGA.A.C.G...GC..AGAUU..aGUACCACG..GUGG.....G......UGA.C.C.AC.C
#=GR M58387.1/5-112                                                                        PP ......**...**.*.*.*****....**.*.*.*.***..........*.99.9..........9..99*....*.**....******.......**.****9.998999**.**.................***.****.*.*.*...**..*****..*********..****.....*......***.*.*.**.*
X67494.1/1-118                                                                                ..AUCCUC...GG.C.C.AUAGA....AU.G.A.C.GAA..........A.AC.G..........A..CGC....G.UC....CCGUCC-......GA.UCUGC.GA.AUCUA.AG.................CGU.CGUA.U.C.G...CU..AGGUU..aGUACCAAG..GUGG.....G......GGA.C.C.AC.U
#=GR X67494.1/1-118                                                                        PP ..******...**.*.*.*****....**.*.*.*.***..........*.**.*..........*..***....*.**....******.......**.*****.**.*****.**.................***.****.*.*.*...**..*****..*********..****.....*......***.*.*.**.*
X05535.1/1-118                                                                                ..AGGAAC...GG.C.C.AUACC....AC.G.U.C.GAU..........C.GC.A..........C..CAC....A.UC....CCGUCC-......GC.UCUGU.GA.AGUUA.AG.................CGA.CGUC.G.G.G...CC..AGGCU..aGUACUACG..GUGG.....G......GGA.C.C.AC.G
#=GR X05535.1/1-118                                                                        PP ..******...**.*.*.*****....**.*.*.*.***..........*.**.*..........*..***....*.**....******.......**.*****.**.*****.**.................***.****.*.*.*...**..*****..*********..****.....*......***.*.*.**.*
X05534.1/1-118                                                                                ..AGGAAC...GG.C.C.AUACC....AC.G.C.C.GAU..........C.GC.A..........C..CAU....A.UC....CCGUCC-......GC.UCUGU.GA.AGUUA.AG.................CGG.CGUC.G.G.G...CC..AGGCU..aGUACUACG..GUGG.....G......GGA.C.C.AC.G
#=GR X05534.1/1-118                                                                        PP ..******...**.*.*.*****....**.*.*.*.***..........*.**.*..........*..***....*.**....******.......**.*****.**.*****.**.................***.****.*.*.*...**..*****..*********..****.....*......***.*.*.**.*
D16558.1/6715-6832                                                                            ..AGGAAC...GG.C.C.AUACC....AC.G.C.C.GAU..........C.GC.A..........C..CAC....A.UC....CCGUCC-......GC.UCUGU.GA.AGUUA.AG.................CGG.CGUC.G.G.G...CC..AGGCU..aGUACUACG..GUGG.....G......GGA.C.C.AC.G
#=GR D16558.1/6715-6832                                                                    PP ..******...**.*.*.*****....**.*.*.*.***..........*.**.*..........*..***....*.**....******.......**.*****.**.*****.**.................***.****.*.*.*...**..*****..*********..****.....*......***.*.*.**.*
X05532.1/1-118                                                                                ..AGGAAC...GG.C.C.AUACC....AC.G.U.C.GAU..........C.GC.A..........C..CAC....A.UC....CCGUCC-......GC.UCUGU.GA.AGUUA.AG.................CGG.CGUC.G.G.G...CC..AGGCU..aGUACUACG..GUGG.....G......GGA.C.C.AC.G
#=GR X05532.1/1-118                                                                        PP ..******...**.*.*.*****....**.*.*.*.***..........*.**.*..........*..***....*.**....******.......**.*****.**.*****.**.................***.****.*.*.*...**..*****..*********..****.....*......***.*.*.**.*
X05533.1/1-118                                                                                ..AGGAAC...GG.C.C.AUACC....AC.G.U.C.GAU..........C.GC.A..........C..CAC....A.UC....CCGUCC-......GC.UCUGU.GA.AGUUA.AG.................CGG.CGUC.G.G.G...CC..GGGCU..aGUACUACG..GUGG.....G......GGA.C.C.AC.G
#=GR X05533.1/1-118                                                                        PP ..******...**.*.*.*****....**.*.*.*.***..........*.**.*..........*..***....*.**....******.......**.*****.**.*****.**.................***.****.*.*.*...**..*****..*********..****.....*......***.*.*.**.*
D00058.1/1-118                                                                                ..AGGAAC...GA.C.C.AUACC....AC.G.A.U.GCC..........A.AU.A..........C..CGC....U.UC....CCGUCU-......GC.UCAGC.GA.AGUCA.AG.................CAU.CGUC.G.G.G...CC..CGGUU..aGUACUACG..GUGG.....G......GGA.C.C.AC.G
#=GR D00058.1/1-118                                                                        PP ..******...**.*.*.*****....**.*.*.*.***..........*.**.*..........*..***....*.**....******.......**.*****.**.*****.**.................***.****.*.*.*...**..*****..*********..****.....*......***.*.*.**.*
M58385.1/5-116                                                                                ..----GC...GG.C.C.AUACC....UC.C.A.U.GAA..........A.AU.A..........C..UGC....U.UC....CCGUCC-......GA.UCAGC.AA.AGUCA.AG.................CAU.GGAA.G.G.G...AU..UGGGUu.aGUACUAUC..GUGG.....G......AGA.C.C.AG.A
#=GR M58385.1/5-116                                                                        PP ......**...**.*.*.*****....**.*.*.*.***..........*.**.*..........*..***....*.**....******.......**.*****.**.*****.**.................***.****.9.9.8...77..777666.*********..****.....*......***.*.*.**.*
M36310.1/2-120                                                                                ..AGUUAC...GG.C.C.ACAUC....AU.C.G.U.GAA..........A.AG.A..........C..CAA....A.UC....CCGUCC-......GA.UCUUU.GC.AGUCA.AA.................CAC.GAUC.G.A.G...CU..UCGUC..aGUACUAUG..GUGA.....G......AGA.U.C.AC.A
#=GR M36310.1/2-120                                                                        PP ..******...**.*.*.*****....**.*.*.*.***..........*.**.*..........*..***....*.**....******.......**.*****.**.*****.**.................***.****.*.*.*...**..*****..*********..****.....*......***.*.*.**.*
M36307.1/1-119                                                                                ..AGUUAC...GA.C.C.AUAUC....AA.C.U.U.GAA..........A.GC.A..........C..CAC....A.CC....CCGUCA-......GA.UCUGU.GA.AGUUA.AG.................CAA.GUUA.G.A.G...CU..UCGUU..aGUAGUUUG..GUGG.....G......GGA.C.C.AC.A
#=GR M36307.1/1-119                                                                        PP ..******...**.*.*.*****....**.*.*.*.***..........*.**.*..........*..***....*.**....******.......**.*****.**.*****.**.................***.****.*.*.*...**..*****..*********..****.....*......***.*.*.**.*
M36308.1/1-119                                                                                ..AGUAAC...GG.C.C.AUAUC....AG.C.U.U.GAA..........A.GC.A..........C..CGC....A.AC....CCGUCA-......GA.UCUGC.GA.AGUUA.AG.................CAA.GCUA.G.A.G...CU..AGGUU..aGUACUAUG..GUGG.....G......GGA.C.C.AC.A
#=GR M36308.1/1-119                                                                        PP ..******...**.*.*.*****....**.*.*.*.***..........*.**.*..........*..***....*.**....******.......**.*****.**.*****.**.................***.****.*.*.*...**..*****..*********..****.....*......***.*.*.**.*
M36309.1/1-120                                                                                ..AGCUGG...GG.C.C.AUAUG....AA.C.C.U.AUA..........A.GU.A..........C..CGC....A.UC....CCGUCCC......GA.UCUGC.GA.AGUCA.AG.................CAG.GUUA.C.A.G...CU..CGGUU..aGUACUAUG..AUGG.....G......AGA.C.C.AC.A
#=GR M36309.1/1-120                                                                        PP ..******...**.*.*.*****....**.*.*.*.***..........*.**.*..........*..***....*.**....*******......**.*****.**.*****.**.................***.****.*.*.*...**..*****..*********..****.....*......***.*.*.**.*
M36313.1/2-120                                                                                ..AGCAUC...GG.C.C.AUACA....UA.C.C.A.GAA..........A.AU.A..........C..CGG....A.UC....CCGUCC-......GA.UCUCC.GA.AGUCA.AA.................CUG.GUAA.U.G.G...CC..UAGUC..aGUACUACG..GUGG.....G......GGA.C.C.AC.G
#=GR M36313.1/2-120                                                                        PP ..******...**.*.*.*****....**.*.*.*.***..........*.**.*..........*..***....*.**....******.......**.*****.**.*****.**.................***.****.*.*.*...**..*****..*********..****.....*......***.*.*.**.*
X01543.1/1-118                                                                                ..AGCUAC...GG.C.C.AUACA....CA.C.C.A.GAA..........A.GC.U..........C..CGC....A.UC....CCGUCC-......GA.UCUGC.GA.AGAUA.AU.................CUG.GUGC.U.G.G...CG..CGGUC..aGUACUGUC..GUGG.....G......AGA.C.C.AG.A
#=GR X01543.1/1-118                                                                        PP ..******...**.*.*.*****....**.*.*.*.***..........*.**.*..........*..***....*.**....******.......**.*****.**.*****.**.................***.****.*.*.*...**..*****..*********..****.....*......***.*.*.**.*
M36312.1/2-120                                                                                ..AAUUAC...GG.C.C.AUACA....CA.G.G.A.GAA..........A.GC.U..........C..CGC....A.UC....CCGUUC-......GA.UCUGC.GC.AGAUA.AC.................CUC.CUGA.U.G.G...CA..GGGUC..aGUACUAUG..GUGG.....G......GGA.C.C.AC.A
#=GR M36312.1/2-120                                                                        PP ..******...**.*.*.*****....**.*.*.*.***..........*.**.*..........*..***....*.**....******.......**.*****.**.*****.**.................***.****.*.*.*...**..*****..*********..****.....*......***.*.*.**.*
M36316.1/2-120                                                                                ..UCUUAC...GG.C.C.AUUCA....CA.C.C.A.GAA..........A.GC.A..........C..CAA....A.UC....CCGUCC-......GA.UCUUU.GA.AGUUA.AG.................CUG.GUGA.U.G.G...CG..UCGUC..aGUACUGUG..GUGG.....G......GGA.C.C.AC.A
#=GR M36316.1/2-120                                                                        PP ..******...**.*.*.*****....**.*.*.*.***..........*.**.*..........*..***....*.**....******.......**.*****.**.*****.**.................***.****.*.*.*...**..*****..*********..****.....*......***.*.*.**.*
M36315.1/3-121                                                                                ..UCUUAC...GG.C.C.AUUCA....CA.C.C.A.GAA..........A.GC.A..........C..CAA....A.UC....CCGUCC-......GA.UCUUU.GA.AGUUA.AG.................CUG.GUGA.U.G.G...CG..UCGUC..aGUACUGUG..GUGG.....G......GGA.C.C.AC.A
#=GR M36315.1/3-121                                                                        PP ..******...**.*.*.*****....**.*.*.*.***..........*.**.*..........*..***....*.**....******.......**.*****.**.*****.**.................***.****.*.*.*...**..*****..*********..****.....*......***.*.*.**.*
M36314.1/2-120                                                                                ..UCCUAC...GG.C.C.AUACA....CA.C.C.A.GAA..........A.GC.A..........C..CAA....A.UC....CCGUCC-......GA.UCUUU.GA.AGUUA.AG.................CUG.GUGA.U.G.G...CG..UCGUC..aGUACUGUG..GUGG.....G......GGA.C.C.AC.A
#=GR M36314.1/2-120                                                                        PP ..******...**.*.*.*****....**.*.*.*.***..........*.**.*..........*..***....*.**....******.......**.*****.**.*****.**.................***.****.*.*.*...**..*****..*********..****.....*......***.*.*.**.*
X01544.1/1-118                                                                                ..AGCUAC...GG.C.C.AUACA....UA.G.A.U.GAA..........A.AU.A..........C..CGG....A.UC....CCGUCC-......GA.UCUCC.GA.AGUCA.AG.................CAU.CUAA.U.G.G...CG..ACGUC..aGUACUGUG..AUGG.....G......GGA.C.C.GC.A
#=GR X01544.1/1-118                                                                        PP ..******...**.*.*.*****....**.*.*.*.***..........*.**.*..........*..***....*.**....******.......**.*****.**.*****.**.................***.****.*.*.*...**..*****..*********..****.....*......***.*.*.**.*
M28193.1/1-119                                                                                ..AGUUAC...GG.C.C.AUACC....UC.A.G.A.GAA..........U.AU.A..........C..CGU....A.UC....CCGUUC-......GA.UCUGC.GA.AGUUA.AG.................CUC.UGAA.G.G.G...CG..UCGUC..aGUACUAUA..GUGG.....G......UGA.C.C.AU.A
#=GR M28193.1/1-119                                                                        PP ..******...**.*.*.*****....**.*.*.*.***..........*.**.*..........*..***....*.**....******.......**.*****.**.*****.**.................***.****.*.*.*...**..*****..*********..****.....*......***.*.*.**.*
M36311.1/2-120                                                                                ..AGCUAC...GG.C.C.AUAUA....AU.A.C.C.GAA..........A.GC.A..........C..CGG....A.UC....CCGUCC-......GA.UCUCC.GC.AGUUA.AA.................CGG.UAUA.U.A.G...AU..CAGUC..aGUACUAUG..GUGG.....G......GGA.C.C.AC.A
#=GR M36311.1/2-120                                                                        PP ..******...**.*.*.*****....**.*.*.*.***..........*.**.*..........*..***....*.**....******.......**.*****.**.*****.**.................***.****.*.*.9...88..88888..8********..****.....*......***.*.*.**.*
X58912.1/148-266                                                                              ..AGCUAC...GG.C.C.AUACA....AU.G.U.U.GAA..........A.AC.A..........C..CGG....A.UC....CCGUCC-......GA.UCUCC.GC.AGUUAaAG.................CAA.CAUC.U.G.G...AC..CAGUC..aGUACUAUG..GUGG.....G......GGA.C.C.AC.A
#=GR X58912.1/148-266                                                                      PP ..******...**.*.*.*****....**.*.*.*.***..........*.**.*..........*..***....*.**....******.......**.*****.**.***86268.................***.****.*.*.8...66..66666..6********..****.....*......***.*.*.**.*
V01120.1/2-120                                                                                ..AUCUAC...GG.C.C.AUACA....GA.U.A.G.UAA..........C.AC.A..........C..CGG....A.UC....CCGUCU-......GA.UCUCC.GC.AGUUA.AG.................UCU.CUCC.U.G.G...UA..GCGUC..aGUACUAUG..GUGG.....G......GGA.C.C.AC.A
#=GR V01120.1/2-120                                                                        PP ..******...**.*.*.*****....**.*.*.*.***..........*.**.*..........*..***....*.**....******.......**.*****.**.*****.**.................***.****.*.*.*...**..*****..*********..****.....*......***.*.*.**.*
X00867.1/1-119                                                                                ..ACAUAC...GA.C.C.AUACC....UA.G.U.G.GAA..........A.AU.A..........C..GGG....A.UC....CCGUCC-......GC.UCUCC.CAuAGUCA.AG.................CCG.CUAA.G.G.G...GC..UGAUU..aGUAGUUGG..GUCG.....G......UGA.C.G.AC.C
#=GR X00867.1/1-119                                                                        PP ..******...**.*.*.*****....**.*.*.*.***..........*.**.*..........*..***....*.**....******.......**.*****.*99*****.**.................***.****.*.*.*...**..*****..*********..****.....*......***.*.*.**.*
X00865.1/1-119                                                                                ..ACAUAC...GA.C.C.AUAGA....CG.C.U.A.GAA..........A.AU.A..........C..GGG....A.UC....CCGUCC-......GC.UCUCC.CAuAGUCA.AG.................CUG.GCGA.U.C.G...GC..GGAUU..aGUAGUUGG..GUCG.....G......UGA.C.G.AC.C
#=GR X00865.1/1-119                                                                        PP ..******...**.*.*.*****....**.*.*.*.***..........*.**.*..........*..***....*.**....******.......**.*****.*99*****.**.................***.****.*.*.*...**..*****..*********..****.....*......***.*.*.**.*
X00866.1/1-119                                                                                ..ACAUAC...GA.C.C.AUAGG....CG.C.U.A.GAA..........A.AU.A..........C..GGG....A.UC....CCGUCC-......GC.UCUCC.CAuAGUCA.AG.................CUG.GCGA.C.C.G...GC..UGAUU..aGUAGUUGG..GUCG.....G......UGA.C.G.AC.C
#=GR X00866.1/1-119                                                                        PP ..******...**.*.*.*****....**.*.*.*.***..........*.**.*..........*..***....*.**....******.......**.*****.*99*****.**.................***.****.*.*.*...**..*****..*********..****.....*......***.*.*.**.*
X00864.1/1-119                                                                                ..ACAUAC...GA.C.C.AUAGC....UC.U.C.A.GAG..........A.AC.U..........C..GGG....A.UC....CCGUCU-......GC.UCUCC.UGuAGAUA.AG.................CUG.ACAA.G.C.G...GC..CGAUU..aGUAGUUGG..GUCG.....G......UGA.C.G.AC.C
#=GR X00864.1/1-119                                                                        PP ..******...**.*.*.*****....**.*.*.*.***..........*.**.*..........*..***....*.**....******.......**.*****.977*****.**.................***.****.*.*.*...99..99999..9********..****.....*......***.*.*.**.*
X00687.1/1-119                                                                                ..ACAUAC...GA.C.C.AUAGG....GU.G.U.G.GAG..........A.AC.A..........G..GGC....U.UC....CCGUCC-......GC.UCAGC.CGuACUUA.AG.................CCA.CACG.C.C.G...GU..AGGUU..aGUAGUAUG..GUGG.....G......UGA.C.C.AC.A
#=GR X00687.1/1-119                                                                        PP ..******...**.*.*.*****....**.*.*.*.***..........*.**.*..........*..***....*.**....******.......**.*****.*77*****.**.................***.****.*.*.*...**..*****..*********..****.....*......***.*.*.**.*
X00689.1/1-119                                                                                ..ACAUAC...GA.C.C.AUAGG....GU.G.U.G.GAG..........A.AC.A..........G..GGC....U.UC....CCGUCC-......GC.UCAGC.CGuACUUA.AG.................CCA.CACG.C.C.G...GC..UGGUU..aGUAGUAUG..GUGG.....G......UGA.C.C.AC.A
#=GR X00689.1/1-119                                                                        PP ..******...**.*.*.*****....**.*.*.*.***..........*.**.*..........*..***....*.**....******.......**.*****.*77*****.**.................***.****.*.*.*...99..99999..9********..****.....*......***.*.*.**.*
X03567.1/108-226                                                                              ..ACAUAC...GA.C.C.AUAGG....GU.G.U.G.GAA..........A.AC.A..........G..GGC....U.UC....CCGUCC-......GC.UCAGC.CGuACUUA.AG.................CCA.CACG.C.C.G...GC..UGGUU..aGUAGUAUG..GUGG.....G......UGA.C.C.AC.A
#=GR X03567.1/108-226                                                                      PP ..******...**.*.*.*****....**.*.*.*.***..........*.**.*..........*..***....*.**....******.......**.*****.*77*****.**.................***.****.*.*.*...99..99999..9********..****.....*......***.*.*.**.*
X00691.1/1-119                                                                                ..ACAUAC...GA.C.C.ACAGG....GU.G.U.G.GAA..........A.AC.A..........G..GGC....U.UC....CCGUCC-......GC.UCAGC.CGuACUUA.AG.................CCA.CACG.C.C.G...GG..AGGUU..aGUAGUUGG..GUGG.....G......UGA.C.C.AC.C
#=GR X00691.1/1-119                                                                        PP ..******...**.*.*.*****....**.*.*.*.***..........*.**.*..........*..***....*.**....******.......**.*****.*77*****.**.................***.****.*.*.*...**..*****..*********..****.....*......***.*.*.**.*
X00692.1/1-119                                                                                ..ACAUAC...GA.C.C.AUAGG....GU.G.U.G.GAA..........A.AC.A..........G..GGC....U.UC....CCGUCC-......GC.UCAGC.CGuACUUA.AG.................CCA.CACG.C.C.G...GU..GAGUU..aGUAGUUGG..GUGG.....G......UGA.C.C.AC.C
#=GR X00692.1/1-119                                                                        PP ..******...**.*.*.*****....**.*.*.*.***..........*.**.*..........*..***....*.**....******.......**.*****.*77*****.**.................***.****.*.*.*...**..*****..*********..****.....*......***.*.*.**.*
X16688.1/41-159                                                                               ..ACAUGC...GA.C.C.AUAGG....GU.G.U.G.GAA..........A.AC.A..........G..GGC....U.UC....CCGUCC-......GC.UCAGC.CGuACUUA.AG.................CCA.CACG.C.C.G...GC..UGGUU..aGUAGUUGG..GUGG.....G......UGA.C.C.AC.C
#=GR X16688.1/41-159                                                                       PP ..******...**.*.*.*****....**.*.*.*.***..........*.**.*..........*..***....*.**....******.......**.*****.*77*****.**.................***.****.*.*.*...99..99999..9********..****.....*......***.*.*.**.*
X06849.1/1-119                                                                                ..AUCUGC...GG.C.C.AUACC....GC.G.A.U.GAA..........C.CC.U..........C..CGC....G.UC....UCGUCC-......GA.UCCGC.GC.AGAUA.AG.................CAU.CGCA.G.G.Gg.cCA..GAGA-...GUAUUGAC..GUGG.....G......UGA.C.C.AG.U
#=GR X06849.1/1-119                                                                        PP ..******...**.*.*.*****....**.*.*.*.***..........*.**.*..........*..***....*.**....******.......**.*****.**.*****.**.................***.****.9.8.84.456..6666....********..****.....*......***.*.*.**.*
X06847.1/1-119                                                                                ..AUCUGC...GG.C.C.AUACC....GC.G.C.U.GAA..........C.GU.U..........C..CGC....G.UC....UCGUCC-......GA.UCCGC.GC.AGACA.AG.................CAU.CGCA.G.G.Gg.cCA..GAGA-...GUAUUGAC..GUGG.....G......UGA.C.C.AG.U
#=GR X06847.1/1-119                                                                        PP ..******...**.*.*.*****....**.*.*.*.***..........*.**.*..........*..***....*.**....******.......**.*****.**.*****.**.................***.****.9.8.84.456..6666....********..****.....*......***.*.*.**.*
M35571.1/1-119                                                                                ..AUCUGC...GG.C.C.AUACC....GU.G.A.U.GAA..........C.AU.U..........C..CGC....G.UC....CCGUCC-......GA.UCCGC.GC.AGACA.AG.................CAU.CACA.G.G.Gg.cCA..GAGA-...GUAUUGAC..GUGG.....G......UGA.C.C.AG.U
#=GR M35571.1/1-119                                                                        PP ..******...**.*.*.*****....**.*.*.*.***..........*.**.*..........*..***....*.**....******.......**.*****.**.*****.**.................***.****.9.8.84.456..6666....********..****.....*......***.*.*.**.*
X06848.1/1-119                                                                                ..AUCUGC...GG.C.C.AUACC....GC.G.A.U.GAA..........C.AC.A..........C..CGC....G.UC....UCGUCC-......GA.UCCGC.GA.AGUUA.AG.................CAU.CGCA.G.G.Gg.cCA..GAGA-...GUAUUGCC..GUGG.....G......UGA.C.C.AG.G
#=GR X06848.1/1-119                                                                        PP ..******...**.*.*.*****....**.*.*.*.***..........*.**.*..........*..***....*.**....******.......**.*****.**.*****.**.................***.****.9.8.84.456..6666....********..****.....*......***.*.*.**.*
M35573.1/1-119                                                                                ..AGGUGC...GA.C.C.AUACC....GU.G.U.U.GAA..........A.AU.U..........C..UGC....A.UC....CCGUCC-......GA.UCUGC.AA.AGACA.AG.................CAA.CACA.G.G.G...CC..CAGUC..aGUAGUGCG..GUGG.....G......UGA.C.C.AC.G
#=GR M35573.1/1-119                                                                        PP ..******...**.*.*.*****....**.*.*.*.***..........*.**.*..........*..***....*.**....******.......**.*****.**.*****.**.................***.****.*.*.*...**..99999..9********..****.....*......***.*.*.**.*
M35574.1/1-119                                                                                ..AUGUGC...GA.C.C.AUACC....AA.G.C.U.GAA..........A.AU.A..........C..UGC....A.UC....CCGUCU-......GA.UCUGC.AC.AGUCA.AG.................CAG.CUUA.G.G.G...CC..CAGUC..aGUAGUGCG..GUGG.....G......GGA.C.C.AU.G
#=GR M35574.1/1-119                                                                        PP ..******...**.*.*.*****....**.*.*.*.***..........*.**.*..........*..***....*.**....******.......**.*****.**.*****.**.................***.****.*.*.*...**..****9..*********..****.....*......***.*.*.**.*
X00067.1/1-119                                                                                ..AUCUGG...GG.C.C.AUACC....AC.A.G.C.CGA..........A.UC.A..........C..CGC....A.UC....CCGUUC-......GA.UCUGC.GC.AGUUA.AA.................UGC.UGUA.G.G.G...CC..GAGUC..aGUAGUGCG..GUGG.....G......GGA.C.C.AC.G
#=GR X00067.1/1-119                                                                        PP ..******...**.*.*.*****....**.*.*.*.***..........*.**.*..........*..***....*.**....******.......**.*****.**.*****.**.................***.****.*.*.*...**..****9..*********..****.....*......***.*.*.**.*
X00068.1/1-119                                                                                ..AUCUGG...GG.C.C.AUACC....AC.A.G.U.UAA..........A.UC.A..........C..CGC....A.UC....CCGUCU-......GA.UCUGC.GA.AGUUA.AG.................CAC.UGUA.G.G.G...CC..GAGUC..aGUAGUGCG..GUGG.....G......GGA.C.C.AC.G
#=GR X00068.1/1-119                                                                        PP ..******...**.*.*.*****....**.*.*.*.***..........*.**.*..........*..***....*.**....******.......**.*****.**.*****.**.................***.****.*.*.*...**..****9..*********..****.....*......***.*.*.**.*
M35572.1/1-119                                                                                ..AUCUGG...GG.C.C.AUACC....AC.A.G.U.GAA..........C.AC.A..........C..CGC....A.UC....CCGUCC-......GA.UCUGC.GC.AGUUA.AC.................CAC.UGUA.G.G.G...CC..GAGUC..aGUAGUGCG..GUGG.....G......GGA.C.C.AC.G
#=GR M35572.1/1-119                                                                        PP ..******...**.*.*.*****....**.*.*.*.***..........*.**.*..........*..***....*.**....******.......**.*****.**.*****.**.................***.****.*.*.*...**..****9..*********..****.....*......***.*.*.**.*
D10525.1/1-120                                                                                ..GCCUAC...GG.U.C.AUAUC....AA.U.G.C.GAA..........U.AU.A..........C..GAU....U.UC....CCGUCU-......GA.UCAAU.CAuAGUCA.AA.................CGC.GUUA.G.A.G...CC..ACAUUc.aGUAUUACG..GUGG.....G......AGA.C.C.AC.G
#=GR D10525.1/1-120                                                                        PP ..******...**.*.*.*****....**.*.*.*.***..........*.**.*..........*..***....*.**....******.......**.*****.*99*****.**.................***.****.*.*.*...**..***999.*********..****.....*......***.*.*.**.*
D10532.1/1-120                                                                                ..AGCUGC...GG.C.C.AAACC....CA.G.G.U.GAA..........U.AC.A..........A..GAC....U.UC....CCGUCC-......GA.UCAGU.CCuAUUUA.AA.................CAC.CUGA.G.G.G...CC..UUACCa.aGUAUUGUA..GUGG.....G......AGA.C.C.AU.A
#=GR D10532.1/1-120                                                                        PP ..******...**.*.*.*****....**.*.*.*.***..........*.**.*..........*..***....*.**....******.......**.*****.98799***.**.................***.****.*.*.*...**..*99989.9********..****.....*......***.*.*.**.*
D10530.1/1-120                                                                                ..AGCUAC...GG.C.C.AUAUC....CA.G.A.U.GAA..........A.AU.A..........A..GAC....U.UC....CCGUCC-......GA.UCAGU.CCuAUUCA.AG.................CAU.CUGA.G.A.G...CC..UUACUa.aGUACUAUA..GUGG.....G......UGA.C.C.AU.A
#=GR D10530.1/1-120                                                                        PP ..******...**.*.*.*****....**.*.*.*.***..........*.**.*..........*..***....*.**....******.......**.*****.9945567*.**.................***.****.*.*.*...**..**9999.*********..****.....*......***.*.*.**.*
X16634.1/937-1057                                                                             ..GGUUGC...GG.C.C.AUAUC....UA.G.C.A.GAA..........A.GC.A..........C..CGU....U.CC....CCGUUC-......GA.UCAACcGU.AGUUA.AG.................CUG.CUAA.G.A.G...CA..AUACCg.aGUAGUGUA..GUGG.....G......AGA.C.C.AU.A
#=GR X16634.1/937-1057                                                                     PP ..******...**.*.*.*****....**.*.*.*.***..........*.**.*..........*..***....*.**....******.......**.***977**.*****.**.................***.****.*.*.*...*9..999888.9********..****.....*......***.*.*.**.*
D10535.1/1-121                                                                                ..GGUUGC...GG.C.C.AUAUC....UA.G.C.A.GAA..........A.GC.A..........C..CGU....U.UC....CCGUCC-......GA.UCAACaGU.AGUUA.AG.................CUG.CUAA.G.A.G...CG..AGACCg.aGUAGUGUA..GUGG.....G......AGA.C.C.AU.A
#=GR D10535.1/1-121                                                                        PP ..******...**.*.*.*****....**.*.*.*.***..........*.**.*..........*..***....*.**....******.......**.*****999.*****.**.................***.****.*.*.*...**..***999.9********..****.....*......***.*.*.**.*
D10529.1/1-121                                                                                ..GGUUGC...GG.C.C.AUAUC....UA.G.C.A.GAA..........A.GC.A..........C..CGU....U.UC....CCGUCC-......GA.UCAACuGU.AGUUA.AG.................CUG.CUAA.G.A.G...CG..AGACCg.aGUAGUGUA..GUGG.....G......AGA.C.C.AU.A
#=GR D10529.1/1-121                                                                        PP ..******...**.*.*.*****....**.*.*.*.***..........*.**.*..........*..***....*.**....******.......**.****99**.*****.**.................***.****.*.*.*...**..***999.9********..****.....*......***.*.*.**.*
K01050.1/1-121                                                                                ..GGUUGC...GG.C.C.AUAUC....UA.G.C.A.GAA..........A.GC.A..........C..CGU....U.CU....CCGUCC-......GA.UCAACuGU.AGUUA.AG.................CUG.CUAA.G.A.G...CC..UGAUCg.aGUAGUGUA..GUGG.....G......UGA.C.C.AU.A
#=GR K01050.1/1-121                                                                        PP ..******...**.*.*.*****....**.*.*.*.***..........*.**.*..........*..**9....9.99....999999.......**.**9998**.*****.**.................***.****.*.*.*...**..***999.9********..****.....*......***.*.*.**.*
M19950.1/1-120                                                                                ..GGUUGC...GG.C.C.AUAUC....UA.G.C.A.GAA..........A.GC.A..........C..CGU....U.UC....CCGUCC-......GA.UCAACuGU.AGUUA.AG.................CUG.CUAA.G.A.G...CC..UGACCg.aGUAGUGUA..GAGG.....G......CGA.C.C.AU.A
#=GR M19950.1/1-120                                                                        PP ..******...**.*.*.*****....**.*.*.*.***..........*.**.*..........*..***....*.**....******.......**.****99**.*****.**.................***.****.*.*.*...**..***999.9********..****.....*......***.*.*.**.*
D10533.1/1-120                                                                                ..GGUUGC...GG.C.C.AUAUC....UA.G.C.A.GAA..........A.GC.A..........C..CGU....U.UC....CCGUCC-......GA.UCAACuGC.AGUUA.AG.................CUG.CUAA.G.A.G...CC..UGACCg.aGUAGUGUA..GUGG.....G......AGA.C.C.AU.A
#=GR D10533.1/1-120                                                                        PP ..******...**.*.*.*****....**.*.*.*.***..........*.**.*..........*..***....*.**....******.......**.****99**.*****.**.................***.****.*.*.*...**..***999.9********..****.....*......***.*.*.**.*
D10527.1/1-120                                                                                ..GGUUGC...GG.C.C.AUAUC....UA.G.C.G.GAA..........A.GC.A..........C..CGU....U.UC....CCGUCC-......GA.UCAACuGC.AGUUA.AG.................CCG.CUGA.G.A.G...CC..UGACCg.aGUAGUGUA..GUGG.....G......AGA.C.C.AU.A
#=GR D10527.1/1-120                                                                        PP ..******...**.*.*.*****....**.*.*.*.***..........*.**.*..........*..***....*.**....******.......**.****99**.*****.**.................***.****.*.*.*...**..***999.9********..****.....*......***.*.*.**.*
D10534.1/1-121                                                                                ..AGCUAC...GG.C.C.AUAUC....UA.G.C.A.GUC..........A.GC.A..........C..CGU....U.UC....CCGUCC-......GA.UCAACaGU.AGUGA.AU.................CUG.CUAA.G.A.G...CC..UGACCg.aGUAGUGUA..GUGG.....G......AGA.C.C.AU.A
#=GR D10534.1/1-121                                                                        PP ..******...**.*.*.*****....**.*.*.*.***..........*.**.*..........*..***....*.**....******.......**.*****999.*****.**.................***.****.*.*.*...**..***999.9********..****.....*......***.*.*.**.*
D10528.1/1-121                                                                                ..GGUUGC...GG.C.C.AUACC....UA.G.U.A.GAA..........A.GC.A..........C..CAU....U.UC....CCGUCC-......GA.UCAAUuGC.AGUUA.AG.................CUA.CUAA.G.G.G...UC..UGAUUg.aGUAGUGUA..GUGG.....G......AGA.C.C.AU.A
#=GR D10528.1/1-121                                                                        PP ..******...**.*.*.*****....**.*.*.*.***..........*.**.*..........*..***....*.**....******.......**.***977**.*****.**.................***.****.9.9.9...99..999888.*********..****.....*......***.*.*.**.*
D10526.1/1-121                                                                                ..GGUUGC...GG.C.C.AUACC....AA.G.U.G.GAA..........A.AU.A..........C..UGU....U.UC....CCGUCC-......GA.UCAAC.GUuAGUCA.AG.................CCA.CUUA.G.G.G...CC..ACAGUg.aGUAAUACA..GUGG.....G......AGA.C.C.AU.G
#=GR D10526.1/1-121                                                                        PP ..******...**.*.*.*****....**.*.*.*.***..........*.**.*..........*..***....*.**....******.......**.*****.*88*****.**.................***.****.*.*.*...99..999999.*********..****.....*......***.*.*.**.*
D00063.1/1-121                                                                                ..ACAUAC...GA.C.C.AUAGU....AC.GaG.G.ACA..........U.GC.G..........C..AGG....A.GC....CCAUCUC......GA.ACUCC.UC.AGCUA.AA.................UCC.CGUC.A.C.G...CA..CGCUU..aGUACUCCG..GAGG.....G......GGA.C.C.AC.G
#=GR D00063.1/1-121                                                                        PP ..******...**.*.*.*****....**.*99.9.99*..........*.**.*..........*..***....*.**....*******......**.*****.**.*****.**.................***.****.*.*.*...**..*****..*********..****.....*......***.*.*.**.*
X05541.1/1-121                                                                                ..ACAUGC...GG.C.C.AUAGU....GCaG.G.A.ACA..........U.GC.G..........C..CGA....A.AC....CCAUCCC......GA.AUUUC.GA.AGCUA.AG.................CUC.CGCC.A.C.G...CA..CGAUU..aGUACUCUG..GAGG.....G......GGA.C.C.AC.A
#=GR X05541.1/1-121                                                                        PP ..******...**.*.*.*****....9989.9.9.9**..........*.**.*..........*..***....*.**....*******......**.*****.**.*****.**.................***.****.*.*.*...**..*****..*********..****.....*......***.*.*.**.*
X13222.1/1-121                                                                                ..ACGUGC...GG.C.C.AUAGU....GCaG.G.A.ACA..........U.GC.G..........C..CGA....A.AC....CCAUCCC......GA.AUUUC.GA.AGCUA.AG.................CUC.CGCC.A.C.G...CA..CGAUU..aGUACUCUG..GAGG.....G......GGA.C.C.UC.A
#=GR X13222.1/1-121                                                                        PP ..******...**.*.*.*****....9989.9.9.9**..........*.**.*..........*..***....*.**....*******......**.*****.**.*****.**.................***.****.*.*.*...**..*****..*********..****.....*......***.*.*.**.*
X68666.1/1-122                                                                                ..ACGUUC...GG.U.C.AUACU....AGuG.A.C.ACA..........U.GC.G..........C..CUG....A.AC....CCAUUUC......GA.AUUCA.GA.AGCUA.AG.................CGC.CCUC.A.G.G...CU..UGGUU..aGUACUGAG..GUGA.....G......GGA.U.CcAC.U
#=GR X68666.1/1-122                                                                        PP ..******...**.*.*.*****....9945.5.9.9**..........*.**.*..........*..***....*.**....*******......**.*****.**.*****.**.................***.****.*.*.*...**..*****..*********..****.....*......***.*.9678.8
K02362.1/1-121                                                                                ..ACGUAC...GG.C.C.AUAUC....CGaG.A.C.ACG..........C.GU.A..........C..CGG....A.AC....CCAUUCC......GA.AUUCC.GA.AGUCA.AG.................CGU.CCGC.G.A.G...UU..GGGUU..aGUAAUCUG..GUGA.....A......AGA.U.C.AC.A
#=GR K02362.1/1-121                                                                        PP ..******...**.*.*.*****....6669.*.*.***..........*.**.*..........*..***....*.**....*******......**.*****.**.*****.**.................***.****.*.*.*...**..*****..*********..****.....*......***.*.*.**.*
X01000.1/1-121                                                                                ..ACGUAC...GG.C.C.AUAUC....CGaG.A.C.ACG..........C.GU.A..........C..CGG....A.AC....CCAUUCC......GA.AUUCC.GA.AGUCA.AG.................CGU.CCGC.G.A.G...UU..GGGUU..aGUAGUCUG..GUGA.....G......GGA.U.C.AC.A
#=GR X01000.1/1-121                                                                        PP ..******...**.*.*.*****....6669.*.*.***..........*.**.*..........*..***....*.**....*******......**.*****.**.*****.**.................***.****.*.*.*...**..*****..*********..****.....*......***.*.*.**.*
D00062.1/1-121                                                                                ..ACAUUC...GG.C.C.AUACC....AG.G.AcG.ACA..........A.AU.A..........C..CCC....A.UC....CCAUCUC......GA.ACUGG.GC.AGUUA.AG.................UCU.CCUC.G.G.G...CG..CGCUU..aGUACUGAG..GUCA.....G......GGA.U.G.AC.U
#=GR D00062.1/1-121                                                                        PP ..******...**.*.*.*****....**.*.*99.9**..........*.**.*..........*..***....*.**....*******......**.*****.**.*****.**.................***.****.*.*.*...**..*****..*********..****.....*......***.*.*.**.*
X05527.1/1-120                                                                                ..ACAUUC...GG.C.C.AUACU....AA.GuC.G.ACA..........U.GU.A..........C..CCG....A.UC....CCAUCCC......GA.ACUCG.GA.AGUCA.AG.................UCG.CUUC.A.G.G...CC..GGGUU..aGUACUGAG..GUGA.....G......GGA.U.C.AC.U
#=GR X05527.1/1-120                                                                        PP ..******...**.*.*.*****....**.*88.*.***..........*.**.*..........*..***....*.**....*******......**.*****.**.*****.**.................***.****.*.*.*...**..*****..*********..****.....*......***.*.*.**.*
D00061.1/1-120                                                                                ..ACAUGC...GG.C.C.AUACU....AA.A.U.GaUGA..........U.GU.A..........C..CGG....A.UC....CCAUCUC......GA.ACUCC.GA.AGUCA.AG.................GCA.UUUC.A.G.G...CA..GGGCU..aGUACUGAC..GAUA.....G......AGA.U.G.AG.U
#=GR D00061.1/1-120                                                                        PP ..******...**.*.*.*****....**.*.*.*4589..........*.**.*..........*..***....*.**....*******......**.*****.**.*****.**.................***.****.*.*.*...**..*****..*********..****.....*......***.*.*.**.*
X00999.1/1-121                                                                                ..ACAUUC...GG.C.C.AUAUC....AA.GuU.G.ACA..........A.AC.G..........C..CGU....A.UC....CCAUCCC......GA.ACUAC.GA.AGCUA.AG.................UCA.CUUU.G.A.G...CU..GGGCU..aGUACUGAG..AUGA.....G......GGA.U.C.GG.U
#=GR X00999.1/1-121                                                                        PP ..******...**.*.*.*****....**.*56.9.***..........*.**.*..........*..***....*.**....*******......**.*****.**.*****.**.................***.****.*.*.*...**..*****..*********..****.....*......***.*.*.**.*
X05528.1/1-121                                                                                ..ACAUUC...GG.C.C.AUACU....UG.GuA.G.AUA..........U.GC.G..........C..CUU....A.UC....CCAUCCC......GA.ACUGA.GA.AGCUA.AG.................UCU.CCAU.A.G.G...CC..CAGGG..aGUACUGCG..GUCA.....G......GGA.U.G.AC.G
#=GR X05528.1/1-121                                                                        PP ..******...**.*.*.*****....77.77*.*.***..........*.**.*..........*..***....*.**....*******......**.*****.**.*****.**.................***.**99.8.8.7...66..66666..6********..****.....*......***.*.*.**.*
M28975.1/65-183                                                                               ..GAGUAC...GA.C.C.AUACU....UG.A.G.U.GAA..........A.AC.A..........C..CAU....A.UC....CCGUCC-......GA.UUUGU.GA.AGUUA.AG.................CAC.CCAC.A.G.G...CU..UAGUU..aGUACUGAG..GUCA.....G......UGA.U.G.AC.U
#=GR M28975.1/65-183                                                                       PP ..******...**.*.*.*****....**.*.*.*.***..........*.**.*..........*..***....*.**....******.......**.*****.**.*****.**.................***.****.*.*.*...**..*****..*********..****.....*......***.*.*.**.*
X54477.1/2-120                                                                                ..GAGUAC...GA.C.C.AUACU....UG.A.G.U.GAA..........U.AC.A..........C..CAU....A.UC....CCGUCC-......GA.UUUGU.GA.AGUUA.AG.................CGC.CCAC.A.G.G...CU..UCGUC..aGUACGGCG..AUCA.....G......UGA.U.G.GC.G
#=GR X54477.1/2-120                                                                        PP ..******...**.*.*.*****....**.*.*.*.***..........*.**.*..........*..***....*.**....******.......**.*****.**.*****.**.................***.****.*.*.*...**..*****..*********..****.....*......***.*.*.**.*
M25202.1/1-119                                                                                ..GUAUAC...GG.C.C.AUACU....AG.G.U.U.GGA..........A.AC.A..........C..AUC....A.UC....CCGUUC-......GA.UCUGA.UA.AGUAA.AU.................CGA.CCUC.A.G.G...CC..UUCCA..aGUACUCUG..GUUG.....G......AGA.C.A.AC.A
#=GR M25202.1/1-119                                                                        PP ..******...**.*.*.*****....**.*.*.*.***..........*.**.*..........*..***....*.**....******.......**.*****.**.*****.**.................***.****.*.*.*...**..*****..*********..****.....*......***.*.*.**.*
M32450.1/1-119                                                                                ..GUGUAC...GG.C.U.AUACU....AC.C.G.G.AAA..........A.GC.G..........C..CCG....U.UC....CCGUCC-......GA.UUACG.AG.AGCCU.AG.................CCC.GGUC.A.G.G...CC..CGACU..aGUACUAGG..GUGG.....G......GGA.C.C.AC.C
#=GR M32450.1/1-119                                                                        PP ..******...**.*.*.*****....**.*.*.*.***..........*.**.*..........*..***....*.**....******.......**.*****.**.*****.**.................***.****.*.*.*...**..*****..*********..****.....*......***.*.*.**.*
X02031.1/1-118                                                                                ..GAGUAC...GG.C.C.AUACU....AC.C.G.G.GAA..........U.AC.A..........C..CUG....A.AC....CCGUUC-......GA.UUUCA.GA.AGUUA.AG.................CCG.GGUU.A.G.G...CC..CAGUU..aGUACUGAG..-UGG.....G......CGA.C.C.AC.U
#=GR X02031.1/1-118                                                                        PP ..******...**.*.*.*****....**.*.*.*.***..........*.**.*..........*..***....*.**....******.......**.*****.**.*****.**.................***.****.*.*.*...**..*****..*******99...6**.....*......***.*.*.**.*
X01484.1/2-120                                                                                ..GCGUAC...GG.C.C.AUACU....AC.C.G.G.GAA..........U.AC.A..........C..CUG....A.AC....CCGUUC-......GA.UUUCA.GA.AGUUA.AG.................CCU.GGUC.A.G.G...CC..CAGUU..aGUACUGAG..GUGG.....G......CGA.C.C.AC.U
#=GR X01484.1/2-120                                                                        PP ..******...**.*.*.*****....**.*.*.*.***..........*.**.*..........*..***....*.**....******.......**.*****.**.*****.**.................***.****.*.*.*...**..*****..*********..****.....*......***.*.*.**.*
X06839.1/3-124                                                                                ..CUGUAC...GG.U.C.AUACC....UG.G.U.U.GGA..........A.AC.G..........G..CGG....A.UC....CCGUCC-......GA.UCUCC.GA.AGCUA.AG.................CAA.CCAU.G.G.G...CG..UGUCU..aGUACUCAG..GUGG.....G......GGA.C.C.AC.U
#=GR X06839.1/3-124                                                                        PP ..******...**.*.*.*****....**.*.*.*.***..........*.**.*..........*..***....*.**....******.......**.*****.**.*****.**.................***.****.*.*.*...**..*****..*********..****.....*......***.*.*.**.*
M38645.1/2-120                                                                                ..CGCUAC...GG.C.C.AUACC....AG.C.G.A.GAA..........A.GC.U..........U..CAG....A.UC....CCAUCA-......GA.ACUCU.GC.AAAUA.AG.................CUC.GUUU.G.G.G...CG..CCACU..aGUAACAGG..GUUA.....G......UAA.U.A.AC.C
#=GR M38645.1/2-120                                                                        PP ..******...**.*.*.*****....**.*.*.*.***..........*.**.*..........*..***....*.**....******.......**.*****.**.*****.**.................***.****.*.*.*...**..***99..9***999**..****.....*......***.*.*.**.*
X02706.1/2-120                                                                                ..UGGAUC...GU.U.C.AAACC....UU.C.A.A.GGC..........C.CC.U..........C..CCC....A.UC....CCAUCA-......GC.ACUGG.GA.AGAUA.AG.................CCU.GAAU.G.G.G...CU..GAACU..aGUAGUACG..GUGG.....G......GGA.C.C.AC.G
#=GR X02706.1/2-120                                                                        PP ..******...**.*.*.*****....**.*.*.*.***..........*.**.*..........*..***....*.**....******.......**.*****.**.*****.**.................***.****.*.*.*...**..*****..*********..****.....*......***.*.*.**.*
X02707.1/2-120                                                                                ..UGGAUU...GC.U.U.AUACC....UU.U.A.U.GAA..........A.AC.U..........C..CCC....A.UC....CCAUUA-......GC.ACUGG.GA.AGAUA.AG.................UAU.GAAU.G.G.G...CU..GAAUC..aGUAGUACG..GUGG.....G......GGA.C.C.AC.G
#=GR X02707.1/2-120                                                                        PP ..******...**.*.*.*****....**.*.*.*.***..........*.**.*..........*..***....*.**....******.......**.*****.**.*****.**.................***.****.*.*.*...**..*****..*********..****.....*......***.*.*.**.*
K02345.1/1-118                                                                                ..AUGGUC...GU.U.C.AUACU....AG.C.A.C.UAC..........U.GC.A..........C..CCU....A.AC....CCGUCA-......GA.UCUAG.GA.AGUUA.AG.................CGU.GCUC.A.G.G...CG..AGGCC..aGUAGUACG..GUGG.....G......UGA.C.C.AC.G
#=GR K02345.1/1-118                                                                        PP ..******...**.*.*.*****....**.*.*.*.***..........*.**.*..........*..***....*.**....******.......**.*****.**.*****.**.................***.****.*.*.*...**..*****..*********..****.....*......***.*.*.**.*
D00059.1/1-118                                                                                ..AUGAAC...GG.U.C.AUAUC....AC.G.U.A.AAC..........U.GC.A..........C..CCG....G.UC....UCGUCC-......GA.UCCCG.GA.AGUUA.AG.................CUG.CGUC.G.A.G...UC..CAGCC..aGUAGUACG..GUGC.....G......UGA.G.C.AC.G
#=GR D00059.1/1-118                                                                        PP ..******...**.*.*.*****....**.*.*.*.***..........*.**.*..........*..***....*.**....******.......**.*****.**.*****.**.................***.****.*.*.9...88..88888..8********..****.....*......***.*.*.**.*
X06104.1/1-119                                                                                ..ACAGCC...GU.U.C.AUACC....AC.A.C.G.GAG..........A.AU.A..........C..CGG....A.UC....UCGUUC-......GA.ACUCC.GC.AGUCA.AG.................CCG.UGUC.G.G.G...CG..UGCUC..aGUACUACC..AUAG.....G......GGA.C.U.GG.G
#=GR X06104.1/1-119                                                                        PP ..******...**.*.*.*****....**.*.*.*.***..........*.**.*..........*..***....*.**....******.......**.*****.**.*****.**.................***.****.*.*.*...**..*****..*********..****.....*......***.*.*.**.*
X06103.1/1-119                                                                                ..AUGAGC...CC.U.C.AUAUC....AU.G.U.G.GAG..........U.GC.A..........C..CGG....A.UC....UCAUCC-......GA.ACUCC.GU.AGUUA.AG.................CCA.CAUA.G.A.G...CG..CGUCU..aGUACUGCC..GUAG.....G......GGA.C.U.AG.G
#=GR X06103.1/1-119                                                                        PP ..******...**.*.*.*****....**.*.*.*.***..........*.**.*..........*..***....*.**....******.......**.*****.**.*****.**.................***.****.*.*.*...**..*****..*********..****.....*......***.*.*.**.*
AL445066.1/280290-280410                                                                      ..GGCAAC...GG.U.C.AUAGC....AG.C.A.G.GGA..........A.AC.A..........C..CAG....A.UC....CCAUUCC......GA.ACUCG.AC.GGUUA.AG.................CCU.GCU-.G.CgU...AU..UGCGU..uGUACUGUA..UGCC.....G......CGA.G.G.GU.A
#=GR AL445066.1/280290-280410                                                              PP ..******...**.*.*.*****....**.*.*.*.***..........*.**.*..........*..***....*.**....*******......**.****9.99.*****.**.................***.**6..5.526...88..99999..9********..****.....*......***.*.*.**.*
X07545.1/505-619                                                                              ..--ACCC...GG.C.C.AUAGU....GG.C.C.G.GGC..........A.AC.A..........C..CCG....G.UC....UCGUUUC......GA.ACCCG.GA.AGUUA.AG.................CCG.GCCAcG.U.C...AG..AACG-...GCCGUGAG..GUCC.....G......AGA.G.G.C-.C
#=GR X07545.1/505-619                                                                      PP ....****...**.*.*.*****....**.*.*.*.***..........*.**.*..........*..***....*.**....*******......**.*****.**.*****.**.................***.**9856.6.6...77..7777....9*******..****.....*......***.*.9.5..5
U05019.1/544-658                                                                              ..--ACCC...GG.U.C.AUAGU....GA.G.C.G.GGU..........A.AC.A..........C..CCG....G.AC....UCGUUUC......GA.ACCCG.GA.AGUUA.AG.................CCG.CUCA.C.G.U...CA..GAGGG...GCCGUGGG..AUCC.....G......AGA.G.G.GC.C
#=GR U05019.1/544-658                                                                      PP ....****...**.*.*.*****....**.*.*.*.***..........*.**.*..........*..***....*.**....*******......**.*****.**.*****.**.................***.**99.8.8.8...88..88887...99999***..****.....*......***.*.*.99.9
M21086.1/8-123                                                                                ..--ACCC...GG.C.C.AUAGC....GG.C.C.G.GGC..........A.AC.A..........C..CCG....G.AC....UCAUGUC......GA.ACCCG.GA.AGUUA.AG.................CCG.GCCGcG.U.U...GG..GGGAU...GCUGUGGG..GUCC.....G......CGA.G.G.CC.C
#=GR M21086.1/8-123                                                                        PP ....****...**.*.*.*****....**.*.*.*.***..........*.**.*..........*..***....*.**....*******......**.*****.**.*****.**.................***.*97559.9.9...99..99999...********..****.....*......***.*.*.77.7
X05870.1/304-418                                                                              ..--ACCC...GG.C.C.ACAGU....GA.G.C.G.GGC..........A.AC.A..........C..CCG....G.AC....UCAUUUC......GA.ACCCG.GA.AGUUA.AG.................CCG.CUCAcG.U.U...GG..UGGG-...GCCGUGGA..UACC.....G......UGA.G.G.AU.C
#=GR X05870.1/304-418                                                                      PP ....****...**.*.*.*****....**.*.*.*.***..........*.**.*..........*..***....*.**....*******......**.*****.**.*****.**.................***.**8767.8.8...88..8888....89888888..89**.....*......***.*.*.99.8
X01588.1/5-119                                                                                ..--ACCC...GG.U.C.ACAGU....GA.G.C.G.GGC..........A.AC.A..........C..CCG....G.AC....UCAUUUC......GA.ACCCG.GA.AGUUA.AG.................CCG.CUCAcG.U.U...AG..UGGG-...GCCGUGGA..UACC.....G......UGA.G.G.AU.C
#=GR X01588.1/5-119                                                                        PP ....****...**.*.*.*****....**.*.*.*.***..........*.**.*..........*..***....*.**....*******......**.*****.**.*****.**.................***.**8878.9.9...99..9999....89888888..89**.....*......***.*.*.99.8
M16530.1/8-123                                                                                ..--ACCC...GG.C.A.AUAGG...cGC.C.G.G.UGC..........U.AC.G..........C..CCG....G.UC....UCUUCA-......GA.ACCCG.GA.AGCUA.AG.................GCC.GGCG.C.C.G...CGgaCGGGA...GUACUGGG..GUCC.....G......CGA.G.G.CC.C
#=GR M16530.1/8-123                                                                        PP ....****...**.*.*.*****...99*.*.*.*.***..........*.**.*..........*..***....*.**....******.......**.*****.**.*****.**.................***.****.9.9.9...997767777...********..****.....*......***.*.*.**.*
AF034619.1/5584-5700                                                                          ..---GGC...GG.C.C.ACAGC....GG.U.G.G.GGU..........U.GCcU..........C..CCG....U.AC....CCAUCCC......GA.ACACG.GA.AGAUA.AG.................CCC.ACCA.G.C.Gu.uCC..AGGGA...GUACUGGA..GUGC.....G......CGA.G.C.CU.C
#=GR AF034619.1/5584-5700                                                                  PP .....***...**.*.*.*****....**.*.*.9.998..........7.5528..........9..***....*.**....*******......**.*****.**.*****.**.................***.****.*.*.**.***..*****...********..****.....*......***.*.*.**.*
L27163.1/1-119                                                                                ..-GUAGC...GG.C.C.ACAGC....GG.U.G.G.GGU..........U.CC.U..........C..CCG....U.AC....CCAUCCC......GA.ACACG.GA.AGAUA.AG.................CCC.ACCA.G.C.Gu.uCC..GGGGA...GUACUGGA..GUGC.....G......CGA.C.C.CU.C
#=GR L27163.1/1-119                                                                        PP ...*****...**.*.*.*****....**.*.*.*.***..........*.**.*..........*..***....*.**....*******......**.*****.**.*****.**.................***.****.*.*.**.***..*****...********..****.....*......***.*.*.**.*
X03407.1/5927-6048                                                                            ..UAAGGC...GG.C.C.AUAGC....GG.U.G.G.GGU..........U.AC.U..........C..CCG....U.AC....CCAUCCC......GA.ACACG.GA.AGAUA.AG.................CCC.GCCU.G.C.Gu.uCC..GGUCA...GUACUGGA..GUGC.....G......CGA.G.C.CU.C
#=GR X03407.1/5927-6048                                                                    PP ..******...**.*.*.*****....**.*.*.*.***..........*.**.*..........*..***....*.**....*******......**.*****.**.*****.**.................***.****.*.*.**.888..88888...********..****.....*......***.*.*.**.*
L27170.1/1-120                                                                                ..AGUGGU...GG.C.C.AUAUC....GG.C.G.G.GGU..........U.CC.U..........C.cCCG....U.AC....CCAUCCU......GA.ACACG.GA.AGAUA.AG.................CCC.GCCA.G.C.G..uCC..GGCAA...GUACUGGA..GUGC.....G......CGA.G.C.CU.C
#=GR L27170.1/1-120                                                                        PP ..******...**.*.*.*****....**.*.*.*.***..........*.**.9..........7.69**....*.**....*******......**.*****.**.*****.**.................***.****.*.*.*..555..55555...********..****.....*......***.*.*.**.*
L27168.1/1-120                                                                                ..-UUGGC...GA.C.C.AUAGC....GG.C.G.A.GUG..........A.CC.U..........C..CCG....U.AC....CCAUCCC......GA.ACACG.GA.AGAUA.AG.................CUC.GCCU.G.C.Gu.uUC..GGUCA...GUACUGGA..UUGG.....G......CGA.C.C.CU.C
#=GR L27168.1/1-120                                                                        PP ...*****...**.*.*.*****....**.*.*.*.***..........*.**.*..........*..***....*.**....*******......**.*****.**.*****.**.................***.****.*.*.*8.555..66666...********..****.....*......***.*.*.**.*
X72495.1/5075-5190                                                                            ..--AGGC...GG.C.C.AUCGC....GG.C.G.G.GGU..........U.CC.U..........C..CCG....U.AC....CCAUCCC......GA.ACACG.GA.AGAUA.AG.................CCU.GCCU.G.C.Gu.aUU..GGUGA...GUACUGGA..GUGG.....G......AGA.C.C.CU.C
#=GR X72495.1/5075-5190                                                                    PP ....****...**.*.*.*****....**.*.*.*.***..........*.**.*..........*..***....*.**....*******......**.*****.**.*****.**.................***.****.*.*.99.666..77777...********..****.....*......***.*.*.**.*
X14441.1/5-123                                                                                ..--GGGC...GG.C.C.AGAGC....GG.U.G.A.GGU..........U.CC.A..........C..CCG....U.AC....CCAUCCC......GA.ACACG.GA.AGUUA.AG.................CUC.GCCU.G.C.Gu.uCU..GGUCA...GUACUGGA..GUGA.....G......CGA.U.C.CU.C
#=GR X14441.1/5-123                                                                        PP ....****...**.*.*.*****....**.*.*.*.***..........*.**.*..........*..***....*.**....*******......**.*****.**.*****.**.................***.****.*.*.*9.777..77777...********..****.....*......***.*.*.**.*
X02128.1/24-139                                                                               ..---GGC...GG.C.C.AGAGC....GG.U.G.A.GGU..........U.CC.A..........C..CCG....U.AC....CCAUCCC......GA.ACACG.GA.AGUUA.AG.................CUC.ACCU.G.C.Gu.uCU..GGUCA...GUACUGGA..GUGA.....G......CGA.U.C.CU.C
#=GR X02128.1/24-139                                                                       PP .....***...**.*.*.*****....**.*.*.*.***..........*.**.*..........*..***....*.**....*******......**.*****.**.*****.**.................***.****.*.*.*9.777..77777...********..****.....*......***.*.*.**.*
L27236.1/1-122                                                                                ..GUAGGC...GG.C.C.AGAGC....GG.U.A.G.GGA..........A.AC.A..........C..CCG....U.AC....CCAUUCC......GA.ACACG.GA.AGUUA.AG.................CCU.ACCA.G.C.G..uAU..CGUGA..aGUACUGGA..GUGA.....G......CGA.U.C.CU.C
#=GR L27236.1/1-122                                                                        PP ..******...**.*.*.*****....**.*.*.*.***..........*.**.*..........*..***....*.**....*******......**.*****.**.*****.**.................***.****.*.*.9..888..99999..9********..****.....*......***.*.*.**.*
L27166.1/1-122                                                                                ..GUAGGC...GG.C.C.AGAGC....GG.U.A.G.GGA..........A.AC.A..........C..CCG....U.AC....CCAUUCC......GA.ACACG.GA.AGUUA.AG.................CCU.ACCA.G.C.Gu.aUC..GUGAA...GUACUGGA..GUGA.....G......CGA.U.C.CU.C
#=GR L27166.1/1-122                                                                        PP ..******...**.*.*.*****....**.*.*.*.***..........*.**.*..........*..***....*.**....*******......**.*****.**.*****.**.................***.****.*.*.*8.666..66666...********..****.....*......***.*.*.**.*
L27169.1/1-121                                                                                ..GUAGGC...GG.C.C.AGAGC....GG.U.A.G.GGA..........A.AC.A..........C..CCG....U.AC....CCAUUCC......GA.ACACG.GA.AGUUA.AG.................CCU.ACCA.G.C.Gu.aUC..GUGAA...GUACUGGA..GUGA.....G......CGA.U.C.CU.C
#=GR L27169.1/1-121                                                                        PP ..******...**.*.*.*****....**.*.*.*.***..........*.**.*..........*..***....*.**....*******......**.*****.**.*****.**.................***.****.*.*.*8.666..66666...********..****.....*......***.*.*.**.*
L27167.1/1-122                                                                                ..GAAGGC...GG.C.C.AGAGC....GG.U.G.G.GGA..........A.AC.A..........C..CCG....U.AC....CCAUUCC......GA.ACACG.GA.AGUUA.AG.................CCC.ACCA.G.C.Gu.aCC..GUGAA...GUACUGGA..GUGA.....G......CGA.U.C.CU.C
#=GR L27167.1/1-122                                                                        PP ..******...**.*.*.*****....**.*.*.*.***..........*.**.*..........*..***....*.**....*******......**.*****.**.*****.**.................***.****.*.*.96.445..55555...********..****.....*......***.*.*.**.*
L27162.1/2-122                                                                                ..-GCAGC...GG.C.C.AUAGC....GG.U.G.G.GGC..........G.AC.A..........C..CCG....U.AC....CCAUUCC......GA.ACACG.GA.AGUUA.AG.................CCC.ACCA.G.C.Gu.aCC..GGGAA...GUACUGGA..GUGA.....G......CGA.U.C.CU.C
#=GR L27162.1/2-122                                                                        PP ...*****...**.*.*.*****....**.*.*.*.***..........*.**.*..........*..***....*.**....*******......**.*****.**.*****.**.................***.****.*.*.*9.899..98888...********..****.....*......***.*.*.**.*
L27343.1/3-116                                                                                ..----GC...GG.C.C.AGGGC....GG.A.G.G.GGA..........A.AC.A..........C..CCG....U.AC....CCAUUCC......GA.ACACG.GA.AGUGA.AG.................CCC.UCCA.G.C.Ga.aCC..AGCUA...GUACUAGA..GUGG.....G......AGA.C.C.CU.C
#=GR L27343.1/3-116                                                                        PP ......**...**.*.*.*****....**.*.*.*.***..........*.**.*..........*..***....*.**....*******......**.*****.**.*****.**.................***.****.*.*.99.889..99999...********..****.....*......***.*.*.**.*
X72588.1/6990-7093                                                                            ..----GC...GG.C.C.ACAGC....GG.C.G.G.GGC..........G.AC.U..........C..CCG....U.AC....CCAUCCC......GA.ACACG.GC.AGAUA.AG.................CCC.GCCA.G.C.Gu.uCC..AGCGA...GUACUGGA..GUGU.....G......CGA.A.C.CU.C
#=GR X72588.1/6990-7093                                                                    PP ......**...**.*.*.*****....**.*.*.*.***..........*.**.*..........*..***....*.**....*******......**.*****.**.*****.**.................***.****.9.9.76.699..99999...********..****.....*......***.*.*.**.*
X62865.1/3-123                                                                                ..-UUGGC...GG.U.C.AUGAC....GG.C.A.G.GGU..........A.AC.U..........C..CUG....U.AC....CCAUUCC......GA.ACACA.GC.AGAUA.AG.................CCU.GCCC.G.U.Gu.uCC..UUACU...GUACUGAA..GUGU.....G......CGA.G.C.CU.U
#=GR X62865.1/3-123                                                                        PP ...*****...**.*.*.*****....**.*.*.*.***..........*.**.*..........*..***....*.**....*******......**.*****.**.*****.**.................***.****.*.*.*5.555..55555...********..****.....*......***.*.*.**.*
M36188.1/5-125                                                                                ..UUUGGC...-G.C.C.AUAGC....GG.C.A.G.UGU..........A.AC.U..........C..CUG....U.AC....CCAUCCC......GA.ACACA.GU.AGAUA.AG.................CCU.GCCC.G.C.Gu.uCC..UUACU...GUACUGAA..GUGU.....G......CGA.G.C.CU.U
#=GR M36188.1/5-125                                                                        PP ..******....7.9.9.*****....**.*.*.*.***..........*.**.*..........*..***....*.**....*******......**.*****.**.*****.**.................***.****.*.*.*5.555..55555...********..****.....*......***.*.*.**.*
X62864.1/3-123                                                                                ..UCUGGC...AG.C.C.AUAGC....GG.C.A.G.GUG..........U.AA.U..........C..CUG....U.AC....CCAUCCC......GA.ACACA.GU.AGAUA.AG.................CCU.GCCC.G.C.GuucCU..UGCCU...GUACUGAA..GUGU.....G......CGA.G.C.-U.U
#=GR X62864.1/3-123                                                                        PP ..******...**.*.*.*****....**.*.*.*.***..........*.**.*..........*..***....*.**....*******......**.*****.**.*****.**.................***.****.*.*.976444..67777...********..****.....*......***.*.*..6.7
X62860.1/3-123                                                                                ..-UUGGC...GG.C.C.AUGGC....GG.C.G.G.GGU..........A.AC.U..........C..CUG....U.AC....CCAUCCC......GA.ACACA.GC.AGAUA.AA.................CCC.GCCC.G.C.G..uUC..CGUAC..gGUACUAAA..GUGC.....G......CGA.G.C.CU.U
#=GR X62860.1/3-123                                                                        PP ...*****...**.*.*.*****....**.*.*.*.***..........*.**.*..........*..***....*.**....*******......**.*****.**.*****.**.................***.****.*.*.9..778..89999..9********..****.....*......***.*.*.**.*
X62862.1/2-123                                                                                ..GGUGGC...GG.C.C.AUAGC....GG.C.G.G.GGC..........A.AU.U..........C..CUG....U.AC....CCAUCCC......GA.ACACA.GA.AGAUA.AG.................CCC.GCCU.G.C.G..uUC..UAUAC..uGUACUAAA..GUAU.....G......AGA.G.U.CU.U
#=GR X62862.1/2-123                                                                        PP ..******...**.*.*.*****....**.*.*.*.***..........*.**.*..........*..***....*.**....*******......**.*****.**.*****.**.................***.****.*.*.6..366..67666..9********..****.....*......***.*.*.**.*
M34910.1/5-126                                                                                ..UUUGGC...GG.C.C.AUAGC....GG.C.G.G.GGC..........A.AU.U..........C..CUG....U.AC....CCAUCCC......GA.ACACA.GA.AGAUA.AG.................CCC.GCCU.G.C.G..uUC..UAUAC..uGUACUAAA..GUAU.....G......AGA.G.U.CU.U
#=GR M34910.1/5-126                                                                        PP ..******...**.*.*.*****....**.*.*.*.***..........*.**.*..........*..***....*.**....*******......**.*****.**.*****.**.................***.****.*.*.6..366..67666..9********..****.....*......***.*.*.**.*
X62861.1/3-124                                                                                ..-UUAGC...GG.C.C.AUGGC....GG.C.A.G.GGU.........uA.AC.U..........C..CUG....U.AC....CCAUCCC......GA.ACACA.GA.AGAUA.AG.................CCU.GCCA.G.C.G..uUG..UAUAC..gGUACUAAA..GUGC.....G......AGA.G.C.CU.U
#=GR X62861.1/3-124                                                                        PP ...*****...**.*.*.*****....**.*.*.9.876.........48.9*.*..........*..***....*.**....*******......**.*****.**.*****.**.................***.****.*.*.9..656..66666..9********..****.....*......***.*.*.**.*
X62863.1/2-121                                                                                ..GCUAGU...GG.C.C.AUAGU....GG.C.A.G.GGA..........C.CC.U..........C..CUG....U.UC....ACCUUCC......GA.ACACA.GA.AGAUA.AG.................CCU.GCCC.A.C.Gu.uGC..UUACU...GUACUGAG..GUAC.....-......AGA.G.U.CC.U
#=GR X62863.1/2-121                                                                        PP ..******...**.*.*.*****....**.*.*.*.***..........*.**.*..........*..***....*.**....*******......**.*****.**.*****.**.................***.****.*.*.96.656..66666...********..****............99*.*.*.**.*
D90253.1/251-366                                                                              ..GCUGGC...GC.C.A.AUAGA....GA.G.G.G.UGA..........U.AC.A..........C..CUG....U.UC....CCAUCCC......GA.ACACA.GA.AGUUA.AG.................CCC.CUCA.U.C.G...CC..GAUG-...GUACUGCA..G-AG.....U......UCG.C.U.CU.G
#=GR D90253.1/251-366                                                                      PP ..******...**.*.*.*****....**.*.*.*.***..........*.**.*..........*..***....*.**....*******......**.*****.**.*****.**.................***.****.*.*.*...**..****....9*******..9.**.....*......***.*.*.**.*
X62859.1/3-124                                                                                ..GUUGGC...GG.C.C.AUAGC....GG.A.G.G.GGC..........C.AU.A..........C..CUG....G.UC....UCGUUUC......GA.UCCCA.GA.AGUGA.AG.................UCC.UCCU.G.C.G...UU..UUGUUguuGUACUGUG..G-AC.....G......AGA.G.U.CU.A
#=GR X62859.1/3-124                                                                        PP ..******...**.*.*.*****....**.*.*.*.***..........*.**.*..........*..***....*.**....*******......**.*****.**.*****.**.................***.****.*.*.*...99..99987789********..9.**.....*......***.*.*.**.*
X62858.1/1-121                                                                                ..GUUGGC...GG.U.C.AUGGC....GU.G.G.G.GUU..........A.AU.A..........C..CUG....A.UC....UCGUUUC......GA.UCUCA.GU.AGUUA.AG.................UCC.UGCU.G.C.G..uUG..UGGGUg.uGUACUGCG..GUUU.....-......-UU.U.G.CU.G
#=GR X62858.1/1-121                                                                        PP ..******...**.*.*.*****....**.*.*.*.***..........*.**.*..........*..***....*.**....*******......**.*****.**.*****.**.................***.****.*.*.9..845..555555.9********..9976.............44.6.6.9*.*
X62857.1/1-121                                                                                ..GUUGGC...GG.U.C.AUGGC....GU.G.G.G.GUU..........U.AU.A..........C..CUG....A.UC....UCGUUUC......GA.UCUCA.GU.AGUUA.AG.................UCC.UGCU.G.C.G..uUG..UGGGUg.uGUACUGCG..GUUU.....-......-UU.U.G.CU.G
#=GR X62857.1/1-121                                                                        PP ..******...**.*.*.*****....**.*.*.*.***..........*.**.*..........*..***....*.**....*******......**.*****.**.*****.**.................***.****.*.*.9..845..555555.9********..9976.............44.6.6.9*.*
M36187.1/5-126                                                                                ..UUUGGC...GG.U.C.AUGGC....GU.G.G.G.GGU.........uU.AU.A..........C..CUG....A.UC....UCGUUUC......GA.UCUCA.GU.AGUUA.AG.................UCC.UGCU.G.C.G..uUG..UGGGUg.uGUACUGCG..GUUU.....-......-UU.U.G.CU.G
#=GR M36187.1/5-126                                                                        PP ..******...**.*.*.*****....**.9.8.7.765.........38.**.*..........*..***....*.**....*******......**.*****.**.*****.**.................***.****.*.*.9..845..555555.9********..9976.............44.6.6.9*.*
M36186.1/5-125                                                                                ..CAUGGC...GG.U.C.AUGGC....GC.A.G.G.GGU..........U.AU.A..........C..CUG....A.UC....UCGUUUC......GA.UCUCA.GU.AGUUA.AG.................UCC.UGCU.G.C.G..uUG..UGGGUg.uGUACUGCG..GUUU.....-......-UU.U.G.CU.G
#=GR M36186.1/5-125                                                                        PP ..******...**.*.*.*****....**.*.*.*.***..........*.**.*..........*..***....*.**....*******......**.*****.**.*****.**.................***.****.*.*.9..845..555555.9********..9976.............44.6.6.9*.*
X15364.1/6601-6721                                                                            ..UUUGGC...GG.U.C.AUGGC....GU.G.G.G.GGU..........U.AU.A..........C..CUG....A.UC....UCGUUUC......GA.UCUCA.GU.AGUUA.AG.................UCC.UGCU.G.C.Gu.u-G..UGGGUg.uGUACUGCG..GU--.....G......UUU.U.G.CU.G
#=GR X15364.1/6601-6721                                                                    PP ..******...**.*.*.*****....**.*.*.*.***..........*.**.*..........*..***....*.**....*******......**.*****.**.*****.**.................***.****.*.*.97.4.4..555555.9********..98.......5......555.5.5.69.9
M26976.1/105-223                                                                              ..UACGGC...GA.C.C.AUAGC....GG.G.G.G.GGC..........C.AC.A..........C..CUG....A.AC....CCGUUCC......GA.UCUCA.GA.AGUUA.AG.................CCC.CCCU.G.C.G..uUG..GAGGU..gGUACUGCA..--AC.....G......UUA.G.U.UG.C
#=GR M26976.1/105-223                                                                      PP ..******...**.*.*.*****....**.*.*.*.***..........*.**.*..........*..***....*.**....*******......**.*****.**.*****.**.................***.****.*.*.6..267..77778..******999....**.....*......***.*.9.65.5
X15329.1/3-123                                                                                ..UACGGC...GG.U.C.AUAGC....GG.G.G.G.GGC..........C.AC.A..........C..CCG....G.UC....UCAUUUC......GA.ACCCG.GA.AGUUA.AG.................CCC.CCCA.G.C.G..aUC..CCGGC..uGUACUGCC..CUCC.....G......AGA.G.G.GG.G
#=GR X15329.1/3-123                                                                        PP ..******...**.*.*.*****....**.*.*.*.***..........*.**.*..........*..***....*.**....*******......**.*****.**.*****.**.................***.****.*.*.6..655..55555..6********..****.....*......***.*.*.**.*
X07692.1/700-821                                                                              ..UACGGC...GG.U.C.AUAGC....GG.C.G.G.GGU..........C.AC.A..........C..CCG....G.UC....UCGUUUC......GA.CCCCG.GA.AGUUA.AG.................CCC.GCCA.G.C.Ga.uCC..CGGUU...GUACUGCC..CUCC.....G......GGA.G.G.GG.G
#=GR X07692.1/700-821                                                                      PP ..******...**.*.*.*****....**.*.*.*.***..........*.**.*..........*..***....*.**....*******......**.*****.**.*****.**.................***.****.*.*.88.899..99999...********..****.....*......***.*.*.**.*
M34911.1/4-118                                                                                ..UAUAAC...GG.U.C.AUAGC....GG.A.G.G.AGC..........C.AC.A..........U..CCG....A.UC....CCGUCCC......GA.UCUCG.GA.AAUUA.AG.................CCC.UCCA.G.C.G..aUA..CCCUA..aGUACUGCC..AU--.....-......-U-.-.-.UG.G
#=GR M34911.1/4-118                                                                        PP ..******...**.*.*.*****....**.*.*.*.***..........*.**.*..........*..***....*.**....*******......**.*****.**.*****.**.................***.****.*.*.8..566..66666..8******99..88...............2......36.8
X02729.1/3021-3135                                                                            ..CAUAAC...GG.U.C.AAAGC....GG.A.G.G.UGU..........A.AC.A..........U..CCG....A.UC....CCAUCCC......GA.UCUCG.GA.AAUUA.AG.................CCC.UCCA.G.C.Ga.uUC..UUUA-..aGUACUGCU..AU--.....-......CU-.-.-.-A.G
#=GR X02729.1/3021-3135                                                                    PP ..******...**.*.*.*****....**.*.*.*.***..........*.**.*..........*..***....*.**....*******......**.*****.**.*****.**.................***.****.*.*.95.333..4444...6*****999..98..............33.......4.7
X00916.1/1218-1332                                                                            ..UACGGC...GG.U.C.AUAGC....GG.G.G.G.UGU..........A.AC.A..........U..CCG....A.UC....CCAUCCC......GA.UCUCG.GA.AAUUA.AG.................CCC.UCCA.G.C.G...AU..UCCUUa.aGUACUGCU..AU--.....-......CU-.-.-.-A.G
#=GR X00916.1/1218-1332                                                                    PP ..******...**.*.*.*****....**.*.*.*.***..........*.**.*..........*..***....*.**....*******......**.*****.**.*****.**.................***.****.*.*.9...55..555555.8*****999..98..............33.......4.7
AB035926.1/5989-6104                                                                          ..CCUGGC...GG.C.C.UUAGC....GC.G.G.U.GGU..........C.CC.A..........C..CUG....A.CC....CCAUGCC......GA.ACUCA.GA.AGUGA.AA.................CGC.CGUA.G.C.G...CC..GAUG-...GUAGUGUG..--GG.....G......UCU.C.C.CC.A
#=GR AB035926.1/5989-6104                                                                  PP ..******...**.*.*.*****....**.*.*.*.***..........*.**.*..........*..***....*.**....*******......**.*****.**.*****.**.................***.****.*.*.*...**..****....9*******....**.....*......***.*.*.**.*
AF170176.1/1092-1207                                                                          ..CCUGGC...GG.C.A.CUAGC....GC.G.G.U.GGU..........C.CC.A..........C..CUG....A.CC....CCAUGCC......GA.ACUCA.GA.AGUGA.AA.................CGC.CGUA.G.C.G...CC..GAUG-...GUAGUGUG..--GG.....G......UCU.C.C.CC.A
#=GR AF170176.1/1092-1207                                                                  PP ..******...**.*.*.*****....**.*.*.*.***..........*.**.*..........*..***....*.**....*******......**.*****.**.*****.**.................***.****.*.*.*...**..****....9*******....**.....*......***.*.*.**.*
X00501.1/7-121                                                                                ..-CUGGC...GG.C.C.GUAGC....GC.G.G.U.GGU..........C.CC.A..........C..CUG....A.CC....CCAUGCC......GA.ACUCA.GA.AGUGA.AA.................CGC.CGUA.G.C.G...CC..GAUG-...GUAGUGUG..--GG.....G......UCU.C.C.CC.A
#=GR X00501.1/7-121                                                                        PP ...*****...**.*.*.*****....**.*.*.*.***..........*.**.*..........*..***....*.**....*******......**.*****.**.*****.**.................***.****.*.*.*...**..****....9*******....**.....*......***.*.*.**.*
X02264.1/3-118                                                                                ..CCUGGC...GG.C.C.AUAGU....GC.G.G.U.GGU..........C.CC.A..........C..CUG....A.CC....CCAUGCC......GA.ACUCA.GA.AGUGA.AA.................CGC.UGUA.G.C.G...CC..GAUG-...GUAGUGUG..--GG.....G......UCU.C.C.CC.A
#=GR X02264.1/3-118                                                                        PP ..******...**.*.*.*****....**.*.*.*.***..........*.**.*..........*..***....*.**....*******......**.*****.**.*****.**.................***.****.*.*.*...**..****....9*******....**.....*......***.*.*.**.*
X02039.1/3-118                                                                                ..UCUGGC...GG.C.C.AUAGC....GC.A.G.U.GGU..........C.CC.A..........C..CUG....A.UC....CCAUGCC......GA.ACUCA.GA.AGUGA.AA.................CGU.UGUA.G.C.G...CC..GAUGA...-UGGUGUG..--GG.....G......UCU.C.C.CC.A
#=GR X02039.1/3-118                                                                        PP ..******...**.*.*.*****....**.*.*.*.***..........*.**.*..........*..***....*.**....*******......**.*****.**.*****.**.................***.****.*.*.*...**..****7....8788888....**.....*......***.*.*.**.*
X05519.1/1-116                                                                                ..UCUGGC...GG.C.G.AUAGU....GC.G.G.U.GGA..........C.CC.A..........C..CUG....A.GA....CCAUACC......GA.ACUCA.GA.AGUGA.AA.................CGC.UGUA.A.U.G...CC..GAUG-...GUAGUGUG..--GG.....G......UUU.C.C.CC.A
#=GR X05519.1/1-116                                                                        PP ..******...**.*.*.*****....**.*.*.*.***..........*.**.*..........*..***....*.**....*******......**.*****.**.*****.**.................***.****.*.*.*...**..****....9*******....**.....*......***.*.*.**.*
X00931.1/3-117                                                                                ..CCUGGC...GG.C.C.AUAGC....GC.C.G.U.GGA..........A.CC.A..........C..CUG....A.UC....CCAUGCC......GA.ACUCA.GA.AGUGA.AA.................CGC.GGUA.G.C.G...CC..GAUG-...GUAGUGUG..G-CA.....-......UU-.U.G.CC.A
#=GR X00931.1/3-117                                                                        PP ..******...**.*.*.*****....**.*.*.*.***..........*.**.*..........*..***....*.**....*******......**.*****.**.*****.**.................***.****.*.*.*...**..****....9*******..5.55............44..5.5.69.9
X02259.1/3-117                                                                                ..CCUGGC...GG.C.C.AUAGC....GC.C.G.U.GGA..........A.CC.A..........C..CUG....A.UC....CCAUGCC......GA.ACUCA.GA.AGUGA.AA.................CGC.GGUA.G.C.G...CC..GAUG-...GUAGUGUG..G-CA.....-......UU-.U.G.CC.A
#=GR X02259.1/3-117                                                                        PP ..******...**.*.*.*****....**.*.*.*.***..........*.**.*..........*..***....*.**....*******......**.*****.**.*****.**.................***.****.*.*.*...**..****....9*******..5.55............44..5.5.69.9
X02258.1/3-117                                                                                ..CCUGGC...GG.C.C.AUAGC....GC.C.G.U.GGA..........A.CC.A..........C..CUG....A.UU....CCAUGCC......GA.ACUCA.GA.AGUGA.AA.................CGC.GGUA.G.C.G...CC..GAUG-...GUAGUGUG..G-CA.....-......UU-.U.G.CC.A
#=GR X02258.1/3-117                                                                        PP ..******...**.*.*.*****....**.*.*.*.***..........*.**.*..........*..***....*.**....*******......**.*****.**.*****.**.................***.****.*.*.*...**..****....9*******..5.55............44..5.5.69.9
X15180.1/3-118                                                                                ..UCUGGA...AA.C.C.AUAGC....AU.U.G.U.GGC..........A.CC.A..........C..CUG....A.UC....CCAUCCC......GA.ACUCA.GA.AGUGA.AA.................CGC.AAUU.G.C.G...CC..GAUG-...GUAGUGUG..--GG.....G......UCU.C.C.CC.A
#=GR X15180.1/3-118                                                                        PP ..******...**.*.*.*****....**.*.*.*.***..........*.**.*..........*..***....*.**....*******......**.*****.**.*****.**.................***.****.*.*.*...**..****....9*******....**.....*......***.*.*.**.*
X15181.1/3-118                                                                                ..UCUGGA...AA.C.C.AUAGC....AU.U.G.U.GGC..........C.CC.A..........C..CUG....A.UC....CCAUCCC......GA.ACUCA.GA.AGUGA.AA.................CGC.AAUC.G.C.G...CC..GAUG-...GUAGUGUG..--GG.....G......UCU.C.C.CC.A
#=GR X15181.1/3-118                                                                        PP ..******...**.*.*.*****....**.*.*.*.***..........*.**.*..........*..***....*.**....*******......**.*****.**.*****.**.................***.****.*.*.*...**..****....9*******....**.....*......***.*.*.**.*
M16533.1/3-118                                                                                ..UCUGGA...AA.C.C.AUAGC....AU.U.G.U.GGC..........C.CC.A..........C..CUG....A.UC....CCAUCUC......GA.ACUCA.GA.AGUGA.AA.................CGC.AAUC.G.C.G...CC..GAUG-...GUAGUGUG..--GG.....G......UCU.C.C.CC.A
#=GR M16533.1/3-118                                                                        PP ..******...**.*.*.*****....**.*.*.*.***..........*.**.*..........*..***....*.**....*******......**.*****.**.*****.**.................***.****.*.*.*...**..****....9*******....**.....*......***.*.*.**.*
X02250.1/3-118                                                                                ..UCUGGU...GA.U.A.AUAGC....AU.U.G.U.GGA..........A.CC.A..........C..CUG....A.UC....CCAUCCC......GA.ACUCA.GA.AGUGA.AA.................CGC.AAUU.G.C.G...CC..GAUG-...GUAGUGUG..--GG.....G......UCU.C.C.CC.A
#=GR X02250.1/3-118                                                                        PP ..******...**.*.*.*****....**.*.*.*.***..........*.**.*..........*..***....*.**....*******......**.*****.**.*****.**.................***.****.*.*.*...**..****....9*******....**.....*......***.*.*.**.*
X02249.1/3-117                                                                                ..UUUGGU...GA.C.C.AUAGU....GU.U.G.U.GGU..........A.CC.A..........C..CUG....A.CU....CCAUUCC......GA.ACUCA.GU.AGUGA.AA.................CGU.AAUA.A.C.G...CC..GAUG-...GUAGUGUG..--GG.....G......UUU.C.C.CC.A
#=GR X02249.1/3-117                                                                        PP ..******...**.*.*.*****....**.*.*.*.***..........*.**.*..........*..***....*.**....*******......**.*****.**.*****.**.................***.****.*.*.*...**..****....9*******....**.....*......***.*.*.**.*
X02030.1/3-120                                                                                ..CUUGGC...GA.C.C.AUAGC....GA.U.U.U.GGA..........C.CC.A..........C..CUG....A.UCu..uCCAUUCC......GA.ACUCA.GA.AGUGA.AA.................CGA.AUUA.G.C.G...CC..GAUG-...GUAGUGUG..--GG.....G......CUU.C.C.CC.A
#=GR X02030.1/3-120                                                                        PP ..******...**.*.*.*****....**.*.*.*.***..........*.**.*..........*..***....*.**9..99******......**.*****.**.*****.**.................***.****.*.*.*...**..****....9*******....**.....*......***.*.*.**.*
X05041.1/3-118                                                                                ..CUUGGC...GA.C.C.AUAGU....GU.U.G.U.GGA..........C.CC.A..........C..CUG....A.CU....CUAUGCC......GA.ACUCA.GA.AGUGA.AA.................CGU.AAUA.G.C.G...CC..GAUG-...GUAGUGUG..--GG.....G......CUU.C.C.CC.A
#=GR X05041.1/3-118                                                                        PP ..******...**.*.*.*****....**.*.*.*.***..........*.**.*..........*..***....*.**....*******......**.*****.**.*****.**.................***.****.*.*.*...**..****....9*******....**.....*......***.*.*.**.*
X06688.1/3-118                                                                                ..CUUGGC...GA.C.C.AUAGC....GU.U.G.U.GGA..........C.CC.A..........C..CUG....A.UU....CCAUGCC......GA.ACUCA.GA.AGUGA.AA.................CGC.AAUA.G.C.G...CC..GAUG-...GUAGUGUG..--GG.....G......CUU.C.C.CC.A
#=GR X06688.1/3-118                                                                        PP ..******...**.*.*.*****....**.*.*.*.***..........*.**.*..........*..***....*.**....*******......**.*****.**.*****.**.................***.****.*.*.*...**..****....9*******....**.....*......***.*.*.**.*
X15179.1/3-118                                                                                ..CUUGGC...GA.C.C.AUAGC....GU.U.G.U.GGA..........C.CC.A..........C..CUG....A.UU....CCAUGCC......GA.ACUCA.GA.AGUGA.AA.................CGC.AAUA.G.C.G...CC..GAUG-...GUAGUGUG..--GG.....G......CUU.C.C.CC.A
#=GR X15179.1/3-118                                                                        PP ..******...**.*.*.*****....**.*.*.*.***..........*.**.*..........*..***....*.**....*******......**.*****.**.*****.**.................***.****.*.*.*...**..****....9*******....**.....*......***.*.*.**.*
X02251.1/3-118                                                                                ..CUUGGC...GA.C.C.AUAGC....GU.U.G.U.GGA..........C.CC.A..........C..CUG....A.UU....CCAUGCC......GA.ACUCA.GA.AGUGA.AA.................CGC.AAUA.G.C.G...CC..GAUG-...GUAGUGUG..--GG.....G......UUU.C.C.CC.A
#=GR X02251.1/3-118                                                                        PP ..******...**.*.*.*****....**.*.*.*.***..........*.**.*..........*..***....*.**....*******......**.*****.**.*****.**.................***.****.*.*.*...**..****....9*******....**.....*......***.*.*.**.*
X02022.1/3-118                                                                                ..CUUGGC...GA.C.C.AUAGC....GU.U.A.U.GGA..........C.CC.A..........C..CUG....A.UC....CCUUGCC......GA.ACUCA.GU.AGUGA.AA.................CGU.AAUA.G.C.G...CC..GAUG-...GUAGUGUG..--GG.....G......UCU.C.C.CC.A
#=GR X02022.1/3-118                                                                        PP ..******...**.*.*.*****....**.*.*.*.***..........*.**.*..........*..***....*.**....*******......**.*****.**.*****.**.................***.****.*.*.*...**..****....9*******....**.....*......***.*.*.**.*
X02255.1/3-118                                                                                ..CUUGGC...GA.C.C.AUAGC....GU.U.A.U.GGA..........C.CC.A..........C..CUG....A.UC....CCAUGCC......GA.ACUCA.GU.AGUGA.AA.................CGU.AAUA.G.C.G...CC..GAUG-...GUAGUGUG..--GG.....G......UCU.C.C.CC.A
#=GR X02255.1/3-118                                                                        PP ..******...**.*.*.*****....**.*.*.*.***..........*.**.*..........*..***....*.**....*******......**.*****.**.*****.**.................***.****.*.*.*...**..****....9*******....**.....*......***.*.*.**.*
X02254.1/3-118                                                                                ..CUUGGC...GA.C.C.AUAGC....GU.U.A.U.GGA..........C.CC.A..........C..CUG....A.UU....CCAUGCC......GA.ACUCA.GA.AGUGA.AA.................CGU.AAUA.G.C.G...CC..GAUG-...GUAGUGUG..--GG.....G......UCU.C.C.CC.A
#=GR X02254.1/3-118                                                                        PP ..******...**.*.*.*****....**.*.*.*.***..........*.**.*..........*..***....*.**....*******......**.*****.**.*****.**.................***.****.*.*.*...**..****....9*******....**.....*......***.*.*.**.*
X02253.1/3-118                                                                                ..CCUGGC...GA.C.C.AUAGC....AU.U.A.U.GGA..........C.CC.A..........C..CUG....A.UC....CCAUGCC......GA.ACUCA.GA.AGUGA.AA.................CGU.AAUA.G.C.G...CC..GAUG-...GUAGUGUG..--GG.....G......UUU.C.C.CC.A
#=GR X02253.1/3-118                                                                        PP ..******...**.*.*.*****....**.*.*.*.***..........*.**.*..........*..***....*.**....*******......**.*****.**.*****.**.................***.****.*.*.*...**..****....9*******....**.....*......***.*.*.**.*
X02241.1/3-119                                                                                ..CCUGGC...GA.C.C.AUAGC....GU.U.U.U.GGA..........C.CC.A..........C..CUG....A.UU...uCCAUGCC......GA.ACUCA.GA.AGUGA.AA.................CGA.AAUA.G.C.G...CC..GAUG-...GUAGUGUG..--GG.....G......UUU.C.C.CC.A
#=GR X02241.1/3-119                                                                        PP ..******...**.*.*.*****....**.*.*.*.***..........*.**.*..........*..***....*.65...59******......**.*****.**.*****.**.................***.****.*.*.*...**..****....9*******....**.....*......***.*.*.**.*
X02236.1/3-119                                                                                ..CCUGGC...GA.C.C.AUAGU....GU.U.U.U.GGA..........C.CC.A..........C..CUG....AcUU....CCAUGCC......GA.ACUCA.GA.AGUGA.AA.................CGA.AAUA.G.C.G...CC..GAUG-...GUAGUGUG..--GG.....G......UUU.C.C.CC.A
#=GR X02236.1/3-119                                                                        PP ..******...**.*.*.*****....**.*.*.*.***..........*.**.*..........*..***....*999....*******......**.*****.**.*****.**.................***.****.*.*.*...**..****....9*******....**.....*......***.*.*.**.*
X02235.1/3-118                                                                                ..CCUGGC...GA.C.C.AUAGU....GU.U.U.U.GGA..........C.CC.A..........C..CUG....A.UU....CCAUUCC......GA.ACUCA.GA.AGUGA.AA.................CGA.AAUA.G.C.G...CC..GAUG-...GUAGUGUG..--GG.....G......UUU.C.C.CC.A
#=GR X02235.1/3-118                                                                        PP ..******...**.*.*.*****....**.*.*.*.***..........*.**.*..........*..***....*.**....*******......**.*****.**.*****.**.................***.****.*.*.*...**..****....9*******....**.....*......***.*.*.**.*
X02242.1/7-110                                                                                ..----GC...GA.C.C.AUAGC....GA.U.U.U.GGA..........C.CC.A..........C..CUG....A.UU....CCAUUCC......GA.ACUCA.GA.AGUGA.AA.................CGA.AUUA.G.C.G...CC..GAUG-...GUAGUGUG..--GG.....G......UUU.C.C.CC.A
#=GR X02242.1/7-110                                                                        PP ......**...**.*.*.*****....**.*.*.*.***..........*.**.*..........*..***....*.**....*******......**.*****.**.*****.**.................***.****.*.*.*...**..****....9*******....**.....*......***.*.*.**.*
X02243.1/3-118                                                                                ..CCUGGC...GA.C.C.AUAGC....GA.U.U.U.GGA..........C.CC.A..........C..CUG....A.UU....CCAUGCC......GA.ACUCA.GA.AGUGA.AA.................CGA.AUUA.G.C.G...CC..GAUG-...GUAGUGUG..--GG.....G......UCU.C.C.CC.A
#=GR X02243.1/3-118                                                                        PP ..******...**.*.*.*****....**.*.*.*.***..........*.**.*..........*..***....*.**....*******......**.*****.**.*****.**.................***.****.*.*.*...**..****....9*******....**.....*......***.*.*.**.*
X02247.1/3-118                                                                                ..CCUGGC...GA.C.C.AUAGC....GA.U.U.U.GGA..........C.CC.A..........C..CUG....A.UU....CCAUGCC......GA.ACUCA.GU.AGUGA.AA.................CGA.AUUA.G.C.G...CC..GAUG-...GUAGUGUG..--GG.....G......UUU.C.C.CC.A
#=GR X02247.1/3-118                                                                        PP ..******...**.*.*.*****....**.*.*.*.***..........*.**.*..........*..***....*.**....*******......**.*****.**.*****.**.................***.****.*.*.*...**..****....9*******....**.....*......***.*.*.**.*
X03701.1/3-119                                                                                ..CCCGGC...GA.C.C.AUAGC....GC.U.U.U.GGA..........C.CC.A..........C..CUG....A.UU...uCCAUGCC......GA.ACUCA.GA.AGUGA.AA.................CGA.AGUA.G.C.G...CC..GAUG-...GUAGUGUG..--GG.....G......UUU.C.C.CC.A
#=GR X03701.1/3-119                                                                        PP ..******...**.*.*.*****....**.*.*.*.***..........*.**.*..........*..***....*.65...59******......**.*****.**.*****.**.................***.****.*.*.*...**..****....9*******....**.....*......***.*.*.**.*
X02239.1/3-118                                                                                ..CCUGGC...GA.C.C.AUAGC....GU.U.U.U.GGA..........U.CC.A..........C..CUG....A.CU....CCAUUCC......GA.ACUCA.GA.AGUGA.AA.................CGA.AAUA.G.C.G...UC..GAUG-...GUAGUGUG..--GG.....G......UUU.C.C.CC.A
#=GR X02239.1/3-118                                                                        PP ..******...**.*.*.*****....**.*.*.*.***..........*.**.*..........*..***....*.**....*******......**.*****.**.*****.**.................***.****.*.*.*...**..****....9*******....**.....*......***.*.*.**.*
X00930.1/3-118                                                                                ..CCUGGC...GA.C.C.AUAGC....GU.U.U.U.GGA..........C.CC.A..........C..CUG....A.AC....CCAUUCC......GA.ACUCA.GA.AGUGA.AA.................CGA.AAUA.G.C.G...UC..GAUG-...GUAGUGUG..--GG.....G......UUU.C.C.CC.A
#=GR X00930.1/3-118                                                                        PP ..******...**.*.*.*****....**.*.*.*.***..........*.**.*..........*..***....*.**....*******......**.*****.**.*****.**.................***.****.*.*.*...**..****....9*******....**.....*......***.*.*.**.*
X02248.1/3-118                                                                                ..CCUGGC...GA.C.C.AUAGC....GU.U.U.U.GGA..........C.CC.A..........C..CUG....A.UU....CCAUGCC......GA.ACUCA.GU.AGUGA.AA.................CGA.AACA.G.C.G...UC..GAUG-...GUAGUGUG..--GG.....G......UCU.C.C.CC.A
#=GR X02248.1/3-118                                                                        PP ..******...**.*.*.*****....**.*.*.*.***..........*.**.*..........*..***....*.**....*******......**.*****.**.*****.**.................***.****.*.*.*...**..****....9*******....**.....*......***.*.*.**.*
X02237.1/3-118                                                                                ..CCUGGC...GA.C.C.AUAGU....GU.U.U.U.GGA..........C.CC.A..........C..CUG....A.UU....CCAUUCC......GA.ACUCA.GA.AGUGA.AA.................CGA.AACA.G.C.G...UC..GAUG-...GUAGUGUG..--GG.....G......UUU.C.C.CC.A
#=GR X02237.1/3-118                                                                        PP ..******...**.*.*.*****....**.*.*.*.***..........*.**.*..........*..***....*.**....*******......**.*****.**.*****.**.................***.****.*.*.*...**..****....9*******....**.....*......***.*.*.**.*
X02238.1/3-118                                                                                ..CCUGGC...GA.C.C.AUAGC....GU.U.U.U.GGA..........C.CC.A..........C..CUG....A.UU....CCAUUCC......GA.ACUCA.GA.AGUGA.AA.................CGA.AACA.G.C.G...UC..GAUG-...GUAGUGUG..--GG.....G......UUU.C.C.CC.A
#=GR X02238.1/3-118                                                                        PP ..******...**.*.*.*****....**.*.*.*.***..........*.**.*..........*..***....*.**....*******......**.*****.**.*****.**.................***.****.*.*.*...**..****....9*******....**.....*......***.*.*.**.*
X02246.1/3-118                                                                                ..CCUGGC...GA.C.C.AUAGC....GU.U.U.U.GGA..........C.CC.A..........C..CUG....A.UU....CCAUGCC......GA.ACUCA.GA.AGUGA.AA.................CGA.AACA.G.C.G...UC..GAUG-...GUAGUGUG..--GG.....G......UUU.C.C.CC.A
#=GR X02246.1/3-118                                                                        PP ..******...**.*.*.*****....**.*.*.*.***..........*.**.*..........*..***....*.**....*******......**.*****.**.*****.**.................***.****.*.*.*...**..****....9*******....**.....*......***.*.*.**.*
X02252.1/3-118                                                                                ..CCUGGC...GA.C.C.AUAGC....GU.U.G.U.GGU..........C.CC.A..........C..CUG....A.AU....CCAUGCC......GA.ACUCA.GA.AGUGA.AA.................CGC.AGCA.G.C.G...UC..GAUG-...GUAGUGUG..--GG.....G......UCU.C.C.CC.A
#=GR X02252.1/3-118                                                                        PP ..******...**.*.*.*****....**.*.*.*.***..........*.**.*..........*..***....*.**....*******......**.*****.**.*****.**.................***.****.*.*.*...**..****....9*******....**.....*......***.*.*.**.*
X06687.1/3-118                                                                                ..CUUGGU...GA.U.C.AUAGC....GU.U.G.U.GGA..........C.CC.A..........C..CUG....A.CU....CCAUGCC......GA.ACUCA.GA.AGUGA.AA.................CAC.AACA.G.C.G...CC..GAUG-...GUAGUGUG..--GG.....G......UUU.C.C.CC.A
#=GR X06687.1/3-118                                                                        PP ..******...**.*.*.*****....**.*.*.*.***..........*.**.*..........*..***....*.**....*******......**.*****.**.*****.**.................***.****.*.*.*...**..****....9*******....**.....*......***.*.*.**.*
X00932.1/3-118                                                                                ..CCUGGC...GA.C.C.AUAGU....GU.U.G.U.GGA..........C.CC.A..........C..CUG....A.UU....CCAUGCC......GA.ACUCA.GA.AGUGA.AA.................CAC.AACA.G.C.G...CC..GAUG-...GUAGUGUG..--GG.....G......UCU.C.C.CC.A
#=GR X00932.1/3-118                                                                        PP ..******...**.*.*.*****....**.*.*.*.***..........*.**.*..........*..***....*.**....*******......**.*****.**.*****.**.................***.****.*.*.*...**..****....9*******....**.....*......***.*.*.**.*
X16193.1/4-119                                                                                ..CUUGGC...GA.C.C.AUAGC....GC.U.U.U.GGA..........C.CC.A..........C..CUG....A.UU....CCAUGCC......GA.ACUCA.GA.AGUGA.AA.................CAG.AGCA.G.C.G...CC..GAUG-...GUAGUGUG..--GG.....G......UCU.C.C.CC.A
#=GR X16193.1/4-119                                                                        PP ..******...**.*.*.*****....**.*.*.*.***..........*.**.*..........*..***....*.**....*******......**.*****.**.*****.**.................***.****.*.*.*...**..****....9*******....**.....*......***.*.*.**.*
X02260.1/3-117                                                                                ..CUUAGC...GA.C.A.AUAGU....GC.U.G.U.AGA..........C.CC.A..........C..CUG....A.UC....CCAUUCC......GA.ACUCA.GU.AGUGA.AA.................CGC.AGUA.G.C.G...CC..GAUG-...GUAGUGUG..---G.....G......AGU.U.C.CC.A
#=GR X02260.1/3-117                                                                        PP ..******...**.*.*.*****....**.*.*.*.***..........*.**.*..........*..***....*.**....*******......**.*****.**.*****.**.................***.****.*.*.*...**..****....9**99765.....5.....5......577.9.*.**.*
X06694.1/9-124                                                                                ..CUUGAC...GA.U.C.AUAGA....GC.G.U.U.GGA..........A.CC.A..........C..CUG....A.UC....CCUUCCC......GA.ACUCA.GA.AGUGA.AA.................CGA.CACA.U.C.G...CC..GAUG-...GUAGUGUG..--GG.....G......UCU.C.C.CC.A
#=GR X06694.1/9-124                                                                        PP ..******...**.*.*.*****....**.*.*.*.***..........*.**.*..........*..***....*.**....*******......**.*****.**.*****.**.................***.****.*.*.*...**..****....9*******....**.....*......***.*.*.**.*
X05517.1/3-118                                                                                ..CUUGAC...GA.C.C.AUAGA....GC.G.U.U.GGA..........A.CC.A..........C..CUG....A.UC....CCAUCCC......GA.ACUCA.GC.AGUGA.AA.................CGA.CGCA.U.C.G...CC..GAUG-...GUAGUGUG..--GG.....G......UCU.C.C.CC.A
#=GR X05517.1/3-118                                                                        PP ..******...**.*.*.*****....**.*.*.*.***..........*.**.*..........*..***....*.**....*******......**.*****.**.*****.**.................***.****.*.*.*...**..****....9*******....**.....*......***.*.*.**.*
AF134704.1/5562-5676                                                                          ..CUUGAC...GA.C.C.AUAGA....GC.A.U.U.GGA..........A.CC.A..........C..CUG....A.UC....CCAUCCC......GA.ACUCA.GC.AGUGA.AA.................CGA.UGCA.U.C.G...CC..GAUG-...GUAGUGUG..--GG.....G......UUU.C.C.CC.A
#=GR AF134704.1/5562-5676                                                                  PP ..******...**.*.*.*****....**.*.*.*.***..........*.**.*..........*..***....*.**....*******......**.*****.**.*****.**.................***.****.*.*.*...**..****....9*******....**.....*......***.*.*.**.*
X01557.1/3-118                                                                                ..CUUGAC...GA.C.C.AUAGA....GC.A.U.U.GGA..........A.CC.A..........C..CUG....A.UC....CCAUCCC......GA.ACUCA.GU.AGUGA.AA.................CGA.UGCA.U.C.G...CC..GAUG-...GUAGUGUG..--GG.....G......UUU.C.C.CC.A
#=GR X01557.1/3-118                                                                        PP ..******...**.*.*.*****....**.*.*.*.***..........*.**.*..........*..***....*.**....*******......**.*****.**.*****.**.................***.****.*.*.*...**..****....9*******....**.....*......***.*.*.**.*
X01555.1/3-118                                                                                ..CUUGAC...GA.U.C.AUAGA....GC.G.U.U.GGA..........A.CC.A..........C..CUG....A.UC....CCAUCCC......GA.ACUCA.GC.AGUGA.AA.................CGA.CGCA.U.C.G...CC..GAUG-...GUAGUGUG..--GG.....G......UUU.C.C.CC.A
#=GR X01555.1/3-118                                                                        PP ..******...**.*.*.*****....**.*.*.*.***..........*.**.*..........*..***....*.**....*******......**.*****.**.*****.**.................***.****.*.*.*...**..****....9**99999....**.....*......***.*.*.**.*
U26684.1/296-411                                                                              ..CCUGAU...AC.C.C.AUAGA....GC.U.G.U.GGU..........A.CC.A..........C..CUG....A.AU....CCAUGCC......GA.ACUCA.GA.AGUGA.AA.................CGC.AGCA.U.C.G...CC..GAUG-...GUAGUGUG..--AG.....G......UCU.C.C.UC.A
#=GR U26684.1/296-411                                                                      PP ..******...**.*.*.*****....**.*.*.*.***..........*.**.*..........*..***....*.**....*******......**.*****.**.*****.**.................***.****.*.*.*...**..****....9******9....66.....6......899.*.*.**.*
M35563.1/5-120                                                                                ..CCUGGU...GU.C.C.AUAGA....GC.A.C.U.GGA..........A.CC.A..........C..CUG....A.UC....CCAUCCC......GA.ACUCA.GA.AGUGA.AA.................CGG.UGCA.U.C.G...CC..GAUG-...GUAGUGUG..--GG.....G......CCU.C.C.CC.A
#=GR M35563.1/5-120                                                                        PP ..******...**.*.*.*****....**.*.*.*.***..........*.**.*..........*..***....*.**....*******......**.*****.**.*****.**.................***.****.*.*.*...**..****....9*******....**.....*......***.*.*.**.*
M11537.1/2-117                                                                                ..CCUGGU...GU.C.C.AUAGA....GC.G.G.U.GGA..........A.CC.A..........C..CUG....U.UC....CCAUCCC......GA.ACACA.GA.AGUGA.AA.................CGC.CGCA.U.C.G...CC..GAUGA...-UAGUGUG..--GG.....G......UCU.C.C.CC.A
#=GR M11537.1/2-117                                                                        PP ..******...**.*.*.*****....**.*.*.*.***..........*.**.*..........*..***....*.**....*******......**.*****.**.*****.**.................***.****.*.*.*...**..****6....******9....**.....*......***.*.*.**.*
U09230.1/4482-4597                                                                            ..CCUGGU...AA.A.A.AUAGU....GU.A.G.U.GGU..........A.CC.A..........C..CUG....A.AU....CCAUUCC......GA.ACUCA.GA.AGUGA.AA.................CGC.UACA.A.C.G...CC..AAUG-...GUAGUACG..--GG.....G......UCU.C.C.CC.G
#=GR U09230.1/4482-4597                                                                    PP ..******...**.*.*.*****....**.*.*.*.***..........*.**.*..........*..***....*.**....*******......**.*****.**.*****.**.................***.****.*.*.*...**..****....99999999....**.....*......***.*.*.**.*
X02631.1/2-115                                                                                ..GCUGGC...GA.C.C.AUAGC....AA.G.A.G.UGA..........A.CC.A..........C..CUG....A.UC....CCUUCCC......GA.ACUCA.GA.AGUGA.AA.................CCU.CUUC.G.C.G...CU..GAUG-...GUAGUGN-..--GG.....G......UUA.C.C.-C.A
#=GR X02631.1/2-115                                                                        PP ..******...**.*.*.*****....**.*.*.*.***..........*.**.*..........*..***....*.**....*******......**.*****.**.*****.**.................***.****.*.*.*...**..****....9**8765.....66.....7......777.7.6..6.7
M11536.1/2-116                                                                                ..CUUGGG...GA.C.A.AUAGC....AA.G.A.U.GGA..........A.CC.A..........C..CUG....A.UC....CCUUUCC......GA.ACUCA.GA.AGUGA.AA.................CGU.UUUA.G.C.G...CC..GAUG-...GUAGUGUG..-UCA.....G......U--.U.G.GC.A
#=GR M11536.1/2-116                                                                        PP ..******...**.*.*.*****....**.*.*.*.***..........*.**.*..........*..***....*.**....*******......**.*****.**.*****.**.................***.****.*.*.*...**..****....9****999...6**.....6......6...*.*.**.*
X05081.1/5-114                                                                                ..---GGC...GA.C.U.AUAGC....GA.U.U.U.GGA..........A.CC.A..........C..CUG....A.UA....CCAUCUC......GA.ACUCA.GA.AGUGA.AA.................CAU.UUCC.G.C.G...CC..AAUGA...-UAGUGUG..--AG.....G......CUU.C.C.UC.A
#=GR X05081.1/5-114                                                                        PP .....***...**.*.*.*****....**.*.*.*.***..........*.**.*..........*..***....*.**....*******......**.*****.**.*****.**.................***.****.*.*.*...**..****6....******9....55.....5......888.*.*.**.*
Y00159.1/2-117                                                                                ..CUUGGC...GA.C.U.AUAGC....GA.U.U.U.GGA..........A.CC.A..........C..CUG....A.UA....CCAUCUC......GA.ACUCA.GA.AGUGA.AA.................CAU.UUCC.G.C.G...CC..AAUGA...-UAGUGUG..--AG.....G......CUU.C.C.UC.A
#=GR Y00159.1/2-117                                                                        PP ..******...**.*.*.*****....**.*.*.*.***..........*.**.*..........*..***....*.**....*******......**.*****.**.*****.**.................***.****.*.*.*...**..****6....******9....55.....5......888.*.*.**.*
M11535.1/2-117                                                                                ..CUUGGC...GA.C.C.AUAGC....GG.A.A.U.GGA..........A.CC.A..........C..CUG....A.UC....CCAUCUC......GA.ACUCA.GA.AGUGA.AA.................CGU.UCCA.G.C.G...CC..AAUG-...GUAGUGUG..--GG.....G......UUU.C.C.CC.A
#=GR M11535.1/2-117                                                                        PP ..******...**.*.*.*****....**.*.*.*.***..........*.**.*..........*..***....*.**....*******......**.*****.**.*****.**.................***.****.*.*.*...**..****....9*******....**.....*......***.*.*.**.*
M35565.1/3-118                                                                                ..CUUGGC...GA.C.C.AUAGC....AA.A.U.A.GGA..........A.CC.A..........C..CCG....A.CC....CCAUCCC......GA.ACUCG.GU.AGUGA.AA.................CUG.UUCU.G.C.G...CC..GAUGA...-UAGUGUG..--GA.....U......ACU.C.U.CC.A
#=GR M35565.1/3-118                                                                        PP ..******...**.*.*.*****....**.*.*.*.***..........*.**.*..........*..***....*.**....*******......**.*****.**.*****.**.................***.****.*.*.*...**..****6....**99888....44.....4......555.5.6.89.9
M35566.1/3-117                                                                                ..CCUGAC...GA.C.C.ACAGC....GA.C.U.G.UGA..........A.CC.A..........C..CCG....A.CC....CCAUCUC......GA.ACUCG.GU.AGUGA.AA.................CCA.GUCA.G.C.G...CC..GAUGA...-UAGUGUG..G-CA.....-......-UA.U.G.CC.A
#=GR M35566.1/3-117                                                                        PP ..******...**.*.*.*****....**.*.*.*.***..........*.**.*..........*..***....*.**....*******......**.*****.**.*****.**.................***.****.*.*.*...**..****6....*******..7.77.............77.8.8.89.*
X05053.1/3-118                                                                                ..CCUGGC...GG.C.C.AUGGC....GA.A.C.C.GGA..........A.CC.A..........C..CCG....A.UC....CCAUCUC......GA.ACUCG.GA.AGUGA.AA.................CGG.UUCA.G.C.G...CC..GAUGA...-UAGUGUG..--GG.....G......CCU.C.C.CC.A
#=GR X05053.1/3-118                                                                        PP ..******...**.*.*.*****....**.*.*.*.***..........*.**.*..........*..***....*.**....*******......**.*****.**.*****.**.................***.****.*.*.*...**..****6....******9....**.....*......***.*.*.**.*
X00757.1/2-119                                                                                ..CCUGGU...GU.C.U.AUGGC....GG.U.A.U.GGA..........A.CC.A..........C.uCUG....A.CC....CCAUCCC......GA.ACUCA.GU.UGUGA.AA.................CAU.ACCU.G.C.G...GC..AACGA...-UAGCUCC..C-GG.....G......UAG.C.C.GG.U
#=GR X00757.1/2-119                                                                        PP ..******...**.*.*.*****....**.*.*.*.***..........*.**.*..........*.****....*.**....*******......**.*****.**.*****.**.................***.****.*.*.*...**..****6....*999998..6.**.....*......***.*.*.**.*
X02637.1/3-120                                                                                ..CCUGGU...GU.C.U.CUAGC....GC.U.U.U.GGA..........A.CC.A..........C.uUCG....A.UU....CCAUCCC......GA.ACUCG.AU.UGUGA.AA.................CUU.UGCU.G.C.G...GC..UAAGA...-UACUUGC..-UGG.....G......UUG.C.U.GG.C
#=GR X02637.1/3-120                                                                        PP ..******...**.*.*.*****....**.*.*.*.***..........*.**.*..........*.99**....*.**....*******......**.*****.**.*****.**.................***.****.*.*.*...**..****6....****887...7**.....*......***.*.*.**.*
X02731.1/3-119                                                                                ..CCUAGU...GU.U.U.AUGGC....GC.G.G.U.GGA..........A.CC.A..........C.gCUG....A.UC....-CAUCCC......GA.ACUCA.GA.GGUGA.AA.................CAU.CGCA.G.C.G...GU..GAAGA...-UAGUUGG..A-GG.....G......UAG.C.C.UC.C
#=GR X02731.1/3-119                                                                        PP ..******...**.*.*.*****....**.*.*.*.***..........*.**.*..........*.****....*.**.....89****......**.*****.**.*****.**.................***.****.*.*.*...**..****6....**88888..7.**.....*......***.*.*.**.*
M10364.1/2-118                                                                                ..CCUGGU...GG.U.G.AUGGC....GA.U.G.U.GGA..........C.CC.A..........C.aCUC....A.UC....-CAUCCC......GA.ACUGA.GU.GGUGA.AA.................CGC.AUUU.G.C.G...GC..GACGA...-UAGUUGG..A-GG.....G......UAG.C.C.UC.C
#=GR M10364.1/2-118                                                                        PP ..******...**.*.*.*****....**.*.*.*.***..........*.**.*..........*.****....*.**.....89****......**.*****.**.*****.**.................***.****.*.*.*...**..****6....******9..8.**.....*......***.*.*.**.*
AJ131583.1/3-115                                                                              ..CCUGAU...GA.C.C.AUAGC....AA.G.U.U.GGU..........C.CC.A..........C..UCC....U.UC....CCAUCCC......GA.ACAGG.AC.AGUGA.AA.................CGA.CUUU.G.C.G...CC..GAUGA...-UAG---U..GCGG.....G......UUC.C.C.GU.G
#=GR AJ131583.1/3-115                                                                      PP ..******...**.*.*.*****....**.*.*.*.***..........*.**.*..........*..***....*.**....*******......**.*****.**.*****.**.................***.****.*.*.*...**..****7....993...3..3477.....7......877.7.7.77.7
AJ131585.1/3-115                                                                              ..CCUGAU...GA.C.C.AUAGC....AA.G.U.U.GGU..........A.CC.A..........C..UCC....U.UC....CCAUCCC......GA.ACAGG.AC.AGUGA.AA.................CGA.CUUU.G.C.G...CC..GAUGA...-UAG---U..GCGG.....G......UUC.C.C.GU.G
#=GR AJ131585.1/3-115                                                                      PP ..******...**.*.*.*****....**.*.*.*.***..........*.**.*..........*..***....*.**....*******......**.*****.**.*****.**.................***.****.*.*.*...**..****7....993...3..3477.....7......877.7.7.77.7
AJ131598.1/3-114                                                                              ..CCUGAC...GA.C.C.AUAGC....GA.G.U.U.GGU..........C.CC.A..........C..UCC....U.UC....CCAUCCC......GA.ACAGG.AC.AGUGA.AA.................CGA.CUUU.G.C.G...CC..GAUGA...-UAGU---..--GA.....G......GGU.U.C.CC.G
#=GR AJ131598.1/3-114                                                                      PP ..******...**.*.*.*****....**.*.*.*.***..........*.**.*..........*..***....*.**....*******......**.*****.**.*****.**.................***.****.*.*.*...**..****6....**54.......77.....7......777.7.7.77.7
AJ131602.1/3-115                                                                              ..CCUGAU...GA.C.C.AUAGC....GA.C.G.U.GGU..........A.CC.A..........C..UCC....U.UC....CCAUCCC......GA.ACAGG.AC.AGUGA.AA.................CGA.CUUU.G.C.G...CC..GAUGA...-UAG---U..GCGG.....G......UUC.C.C.GU.G
#=GR AJ131602.1/3-115                                                                      PP ..******...**.*.*.*****....**.*.*.*.***..........*.**.*..........*..***....*.**....*******......**.*****.**.*****.**.................***.****.*.*.*...**..****7....993...3..3477.....7......877.7.7.77.7
AJ131595.1/3-115                                                                              ..CCUGAU...GA.C.C.AUAGC....GA.U.U.U.GGU..........A.CC.A..........C..UCC....U.UC....CCAUCCC......GA.ACAGG.AC.AGUGA.AA.................CGA.AUUU.G.C.G...CC..GAUGA...-UAG---U..GCGG.....G......UUC.C.C.GU.G
#=GR AJ131595.1/3-115                                                                      PP ..******...**.*.*.*****....**.*.*.*.***..........*.**.*..........*..***....*.**....*******......**.*****.**.*****.**.................***.****.*.*.*...**..****7....993...3..3477.....7......877.7.7.77.7
X16194.1/2-114                                                                                ..CCUGAU...GA.C.C.AUAGC....GA.U.U.U.GGU..........A.CC.A..........C..UCC....U.UC....CCAUCCC......GA.ACAGG.AC.AGUGA.AA.................CGA.AUUU.G.C.G...CC..GAUGA...-UAG---U..GCGG.....G......UUC.C.C.GU.G
#=GR X16194.1/2-114                                                                        PP ..******...**.*.*.*****....**.*.*.*.***..........*.**.*..........*..***....*.**....*******......**.*****.**.*****.**.................***.****.*.*.*...**..****7....993...3..3477.....7......877.7.7.77.7
AJ131597.1/3-113                                                                              ..CCUGAC...GA.C.C.AUAGC....GA.G.G.U.GGU..........A.CC.A..........C..UCC....U.UC....CCAUCCC......GA.ACAGG.AC.AGUGA.AA.................CGC.CUUU.G.C.G...CC..GAUGA...-UAG---U..GCGG.....G......UUC.C.C.GU.G
#=GR AJ131597.1/3-113                                                                      PP ..******...**.*.*.*****....**.*.*.*.***..........*.**.*..........*..***....*.**....*******......**.*****.**.*****.**.................***.****.*.*.*...**..****7....993...3..3477.....7......877.7.7.77.7
AJ131599.1/3-114                                                                              ..CCUGAC...GA.C.C.AUAGC....GA.G.G.U.GGU..........A.CC.A..........C..UCC....U.UC....CCAUCCC......GA.ACAGG.AC.AGUGA.AA.................CGC.CUUU.G.C.G...CC..GAUGA...-UAG---U..GCGG.....G......UUC.C.C.GU.G
#=GR AJ131599.1/3-114                                                                      PP ..******...**.*.*.*****....**.*.*.*.***..........*.**.*..........*..***....*.**....*******......**.*****.**.*****.**.................***.****.*.*.*...**..****7....993...3..3477.....7......877.7.7.77.7
M35569.1/4-116                                                                                ..CCUGAC...GA.C.C.AUAGC....GA.G.G.U.GGU..........C.CC.A..........C..UCC....U.UC....CCAUCCC......GA.ACAGG.AC.AGUGA.AA.................CGC.CUCA.G.C.G...CC..GAUGA...-UAGU---..--GC.....G......CAU.U.C.GC.G
#=GR M35569.1/4-116                                                                        PP ..******...**.*.*.*****....**.*.*.*.***..........*.**.*..........*..***....*.**....*******......**.*****.**.*****.**.................***.****.*.*.*...**..****7....9944.......44.....4......444.5.5.55.6
M35568.1/2-115                                                                                ..CCUGAU...GA.C.C.AUAGC....AA.G.G.U.GGU..........C.CC.A..........C..UCC....U.UC....CCAUCCC......GA.ACAGG.AC.AGUGA.AA.................CGC.CUUA.G.C.G...CC..GAUGA...-UAGUGCG..GU--.....-......UC-.U.C.CC.G
#=GR M35568.1/2-115                                                                        PP ..******...**.*.*.*****....**.*.*.*.***..........*.**.*..........*..***....*.**....*******......**.*****.**.*****.**.................***.****.*.*.*...**..****7....9988876..44..............33..4.5.69.9
AJ131586.1/3-115                                                                              ..CUUGAC...GA.C.C.AUAGC....GA.G.G.U.GGU..........C.CC.A..........C..ACC....U.UC....CCAUCCC......GA.ACAGG.AU.UGUGA.AA.................CGC.CUUU.G.C.G...CC..GAUGA...-UAGUGG-..--AC.....G......GAC.G.U.--.C
#=GR AJ131586.1/3-115                                                                      PP ..******...**.*.*.*****....**.*.*.*.***..........*.**.*..........*..***....*.**....*******......**.*****.**.*****.**.................***.****.*.*.*...**..****7....995544.....44.....4......444.4.4....4
X02628.1/2-114                                                                                ..CUUGAC...GA.C.C.AUAGC....GA.G.G.U.GGU..........C.CC.A..........C..ACC....U.UC....CCAUCCC......GA.ACAGG.AU.UGUGA.AA.................CGC.CUUU.G.C.G...CC..GAUGA...-UAGUGG-..--AC.....G......GAC.G.U.--.C
#=GR X02628.1/2-114                                                                        PP ..******...**.*.*.*****....**.*.*.*.***..........*.**.*..........*..***....*.**....*******......**.*****.**.*****.**.................***.****.*.*.*...**..****7....995544.....44.....4......444.4.4....4
AJ131588.1/3-114                                                                              ..CCUGAC...GA.C.C.AUAGC....AA.G.G.U.GGU..........A.CC.A..........C..UCC....U.UC....CCAUCCC......GA.ACAGG.AC.AGUGA.AA.................CGC.CUUC.G.C.G...CC..GAUGA...-UAGUGG-..--AC.....G......GAC.G.U.--.C
#=GR AJ131588.1/3-114                                                                      PP ..******...**.*.*.*****....**.*.*.*.***..........*.**.*..........*..***....*.**....*******......**.*****.**.*****.**.................***.****.*.*.*...**..****7....995544.....44.....4......444.4.4....4
AJ131590.1/3-114                                                                              ..CCUGAC...GA.C.C.AUAGC....AA.G.G.U.GGU..........A.CC.A..........C..UCC....U.UC....CCAUCCC......GA.ACAGG.AC.AGUGA.AA.................CGC.CUUU.G.C.G...CC..GAUGA...-UAGUGG-..--AC.....G......GAC.G.U.--.C
#=GR AJ131590.1/3-114                                                                      PP ..******...**.*.*.*****....**.*.*.*.***..........*.**.*..........*..***....*.**....*******......**.*****.**.*****.**.................***.****.*.*.*...**..****7....995544.....44.....4......444.4.4....4
X05524.1/5-117                                                                                ..CCUGAC...GA.C.C.AUAGC....AA.G.G.U.GGU..........A.CC.A..........C..UCC....U.UC....CCAUCCC......GA.ACAGG.AC.AGUGA.AA.................CGC.CUUU.G.C.G...CC..GAUGA...-UAGUGG-..--AC.....G......GAC.G.U.--.C
#=GR X05524.1/5-117                                                                        PP ..******...**.*.*.*****....**.*.*.*.***..........*.**.*..........*..***....*.**....*******......**.*****.**.*****.**.................***.****.*.*.*...**..****7....995544.....44.....4......444.4.4....4
AJ131589.1/3-115                                                                              ..CCUGAC...GA.C.C.AUAGC....GA.G.U.U.GGU..........C.CC.A..........C..UCC....U.UC....CCAUCCC......GA.ACAGG.AC.AGUGA.AA.................CGA.CUUU.G.C.G...CC..GAUGA...-UAGUGG-..--AC.....G......GAC.G.U.--.C
#=GR AJ131589.1/3-115                                                                      PP ..******...**.*.*.*****....**.*.*.*.***..........*.**.*..........*..***....*.**....*******......**.*****.**.*****.**.................***.****.*.*.*...**..****7....995544.....44.....4......444.4.4....4
M35567.1/3-116                                                                                ..UUUGAC...GA.C.C.AUAGC....GA.G.U.U.GGU..........C.CC.A..........C..GCC....U.UC....CCAUCCC......GA.ACAGG.AC.CGUGA.AA.................CGA.CUUA.G.C.G...CC..GAUGA...-UAGUG--..-UGG.....A......UUA.C.C.-C.A
#=GR M35567.1/3-116                                                                        PP ..******...**.*.*.*****....**.*.*.*.***..........*.**.*..........*..***....*.**....*******......**.*****.**.*****.**.................***.****.*.*.*...**..****6....**774.....588.....8......888.7.7..7.8
X02630.1/3-115                                                                                ..CUUGGC...GG.C.C.AUAGC....GA.G.U.U.GGU..........A.CC.A..........C..CCC....U.UC....CCUUCCC......GA.ACAGG.AC.CGUGA.AA.................CGA.CUCA.G.C.G...CC..GAUGA...-UAGU---..GCAG.....A......UCC.C.U.GU.G
#=GR X02630.1/3-115                                                                        PP ..******...**.*.*.*****....**.*.*.*.***..........*.**.*..........*..***....*.**....*******......**.*****.**.*****.**.................***.****.*.*.*...**..****7....8833.....3477.....7......777.6.6.66.6
AJ131591.1/3-116                                                                              ..CCUGAU...GA.C.C.AUAGC....GA.G.U.C.GGU..........S.CC.A..........C..CCC....U.UC....CCAUCCC......GA.ACAGG.AC.CGUGA.AA.................CGA.CUCC.A.C.G...CC..AAUGA...-UAGUGCG..--GA.....U......U--.G.C.CC.G
#=GR AJ131591.1/3-116                                                                      PP ..******...**.*.*.*****....**.*.*.*.***..........*.**.*..........*..***....*.**....*******......**.*****.**.*****.**.................***.****.*.*.*...**..****7....9977665....33.....3......3...3.4.57.8
AJ131592.1/3-116                                                                              ..CCUGAU...GA.C.C.AUAGC....GA.G.U.U.GGU..........A.CC.A..........C..CCC....U.UC....CCAUCCC......GA.ACAGG.AC.CGUGA.AA.................CGA.CUCC.A.C.G...CC..GAUGA...-UAGUGCG..--GA.....U......U--.G.C.CC.G
#=GR AJ131592.1/3-116                                                                      PP ..******...**.*.*.*****....**.*.*.*.***..........*.**.*..........*..***....*.**....*******......**.*****.**.*****.**.................***.****.*.*.*...**..****7....9977665....33.....3......3...3.4.57.8
AJ131593.1/3-115                                                                              ..CCUGAU...GA.C.C.AUAGC....GA.G.U.C.GGU..........C.CC.A..........C..CCC....U.UC....CCAUCCC......GA.ACAGG.AC.CGUGA.AA.................CGA.CUCU.A.C.G...CC..GAUGA...-UAGUGCG..--GA.....-......--U.U.C.CC.G
#=GR AJ131593.1/3-115                                                                      PP ..******...**.*.*.*****....**.*.*.*.***..........*.**.*..........*..***....*.**....*******......**.*****.**.*****.**.................***.****.*.*.*...**..****7....9966555....55..............4.6.6.67.7
X02629.1/3-115                                                                                ..CCUGAU...GA.C.C.AUAGC....GA.G.U.C.GGU..........C.CC.A..........C..CCC....U.UC....CCAUCCC......GA.ACAGG.AC.CGUGA.AA.................CGA.CUCU.A.C.G...CC..GAUGA...-UAGUGCG..--GA.....-......--U.U.C.CC.G
#=GR X02629.1/3-115                                                                        PP ..******...**.*.*.*****....**.*.*.*.***..........*.**.*..........*..***....*.**....*******......**.*****.**.*****.**.................***.****.*.*.*...**..****7....9966555....55..............4.6.6.67.7
AJ131600.1/3-115                                                                              ..CCUGGU...GA.C.C.AUAGC....GA.G.U.C.GGU..........A.CC.A..........C..CCC....U.UC....CCAUCCC......GA.ACAGG.AC.CGUGA.AA.................CGA.CUCC.G.C.G...CC..GAUGA...-UAGUGCG..--GA.....-......--U.U.C.CC.G
#=GR AJ131600.1/3-115                                                                      PP ..******...**.*.*.*****....**.*.*.*.***..........*.**.*..........*..***....*.**....*******......**.*****.**.*****.**.................***.****.*.*.*...**..****7....9966555....55..............4.6.6.67.7
AJ131601.1/3-115                                                                              ..CCUGGU...GA.C.C.AUAGC....GA.G.U.C.GGU..........A.CC.A..........C..CCC....U.UC....CCAUCCC......GA.ACAGG.AC.CGUGA.AA.................CGA.CUCC.G.C.G...CC..GAUGA...-UAGUGCG..--GA.....-......--U.U.C.CC.G
#=GR AJ131601.1/3-115                                                                      PP ..******...**.*.*.*****....**.*.*.*.***..........*.**.*..........*..***....*.**....*******......**.*****.**.*****.**.................***.****.*.*.*...**..****7....9966555....55..............4.6.6.67.7
AJ131587.1/3-115                                                                              ..CCUGGU...GA.C.C.AUAGC....GA.G.C.U.GGA..........A.CC.A..........C..CCC....U.UC....CCAUCCC......GA.ACAGG.UC.CGUGA.AA.................CAG.CUCC.G.C.G...CC..GAUGA...-UAGUGCG..--GA.....-......--U.U.C.CC.G
#=GR AJ131587.1/3-115                                                                      PP ..******...**.*.*.*****....**.*.*.*.***..........*.**.*..........*..***....*.**....*******......**.*****.**.*****.**.................***.****.*.*.*...**..****7....9966555....55..............4.6.6.67.7
M11538.1/4-116                                                                                ..CCUGAU...GA.C.C.AUGGC....GA.A.C.U.GGA..........A.CC.A..........C..CCC....U.UC....CCAUCCC......GA.ACAGG.GC.CGUGA.AA.................CAG.UUCA.G.C.G...CC..GAUGA...-UAGU---..--GC.....G......CAU.U.C.GC.G
#=GR M11538.1/4-116                                                                        PP ..******...**.*.*.*****....**.*.*.*.***..........*.**.*..........*..***....*.**....*******......**.*****.**.*****.**.................***.****.*.*.*...**..****7....9944.......44.....4......444.5.5.55.6
M34765.1/1-114                                                                                ..CUUGGG...GA.C.A.AUAGC....GG.U.U.U.GGA..........A.CC.A..........C..CCC....U.UC....CCAUCUC......GA.ACAGG.GC.CGUGA.AA.................CGA.ACUU.G.C.G...CC..AAUGA...-UAGUGUA..CUCU.....-......---.U.C.GU.A
#=GR M34765.1/1-114                                                                        PP ..******...**.*.*.*****....**.*.*.*.***..........*.**.*..........*..***....*.**....*******......**.*****.**.*****.**.................***.****.*.*.*...**..****7....8888777..6643................4.4.57.8
M11540.1/3-116                                                                                ..UCUGAC...GA.C.C.AUAGC....AG.A.G.U.GGA..........A.CC.A..........C..CCC....U.UC....CCAUCCC......GA.ACAGG.AC.GGUGA.AA.................CGC.UCCC.G.C.G...CC..AAUGA...-UAGUA--..--GG.....C......ACC.U.C.GC.C
#=GR M11540.1/3-116                                                                        PP ..******...**.*.*.*****....**.*.*.*.***..........*.**.*..........*..***....*.**....*******......**.*****.**.*****.**.................***.****.*.*.*...**..****7....88653......55.....5......555.6.6.89.9
U18089.1/3485-3600                                                                            ..UCUGGC...GG.C.C.AUAGC....GC.A.G.U.GGA..........A.CC.A..........C..CCC....U.UC....CCAUCUC......GA.ACAGG.AC.CGUGA.AA.................CGC.UGCA.G.C.G...CC..UAUGA...-UAGUUGA..--GG.....G......UCU.C.C.CU.C
#=GR U18089.1/3485-3600                                                                    PP ..******...**.*.*.*****....**.*.*.*.***..........*.**.*..........*..***....*.**....*******......**.*****.**.*****.**.................***.****.*.*.*...**..****6....**99998....**.....*......***.*.*.**.*
M11541.1/4-119                                                                                ..UCUGGC...GG.C.C.AUAGC....GC.A.G.U.GGA..........A.CC.A..........C..CCC....U.UC....CCAUCCC......GA.ACAGG.AC.CGUGA.AA.................CAC.UGCA.G.C.G...CC..UAUGA...-UAGUUGA..--GG.....G......CCU.C.C.CU.C
#=GR M11541.1/4-119                                                                        PP ..******...**.*.*.*****....**.*.*.*.***..........*.**.*..........*..***....*.**....*******......**.*****.**.*****.**.................***.****.*.*.*...**..****6....**99998....**.....*......***.*.*.**.*
M11716.1/2-115                                                                                ..UUUGGC...GG.C.C.AUAGC....GU.C.U.U.GGA..........C.CC.A..........C..CCC....U.UC....CCAUCCC......GA.ACAGG.GA.CGUGA.AA.................CGA.GACA.G.C.G...CC..GAUGA...-UAGUG--..-UGG.....A......UUA.C.C.-C.A
#=GR M11716.1/2-115                                                                        PP ..******...**.*.*.*****....**.*.*.*.***..........*.**.*..........*..***....*.**....*******......**.*****.**.*****.**.................***.****.*.*.*...**..****6....**885.....577.....7......888.7.7..8.9
X79704.1/3397-3511                                                                            ..CCUGGC...GG.C.C.AUAGC....GA.G.C.G.GGC..........C.CC.A..........C..CUG....C.UU....CCAUUCC......GA.ACUCA.GA.AGUGA.AA.................ACG.CUUAaG.G.C...CC..GAUGA...-UAGUGU-..--GG.....G......UCU.C.C.-C.A
#=GR X79704.1/3397-3511                                                                    PP ..******...**.*.*.*****....**.*.*.*.***..........*.**.*..........*..***....*.**....*******......**.*****.**.*****.**.................***.**8857.7.7...88..99996....**8865.....66.....6......666.6.5..7.8
M11715.1/3-118                                                                                ..CCUGGU...GG.C.C.AUAGC....GA.G.C.G.GGA..........A.CC.A..........C..CCG....A.UC....CCAUUCC......GA.ACUCG.GA.AGUGA.AA.................ACG.CUUA.G.C.G...CC..GAUGA...-UAGUAUG..--GG.....G......UCU.C.C.CU.A
#=GR M11715.1/3-118                                                                        PP ..******...**.*.*.*****....**.*.*.*.***..........*.**.*..........*..***....*.**....*******......**.*****.**.*****.**.................***.****.*.*.*...**..****7....9999999....**.....*......***.*.*.**.*
M34758.1/2-116                                                                                ..CCUGGC...GG.C.C.AGAGC....GA.G.C.G.GGA..........A.CC.A..........C..CCG....A.UC....CCAUCCC......GA.CCUCG.GA.AGUGA.AA.................CCG.CUUA.G.C.G...CC..GAUGA...-UAGUGCA..--AG.....A......AUA.C.-.CU.G
#=GR M34758.1/2-116                                                                        PP ..******...**.*.*.*****....**.*.*.*.***..........*.**.*..........*..***....*.**....*******......**.*****.**.*****.**.................***.****.*.*.*...**..****7....8877776....44.....4......555.4...68.9
X05052.1/3-119                                                                                ..CCUGGC...GA.C.C.AUAGC....GA.G.C.G.GGA..........A.CC.A..........C..CCG....A.UC....CGAUGCC......GA.ACUCG.GC.AGUGA.AA.................CCG.CUCA.G.C.G...CC..GAUG-...GUAGUGCG..ACCA.....-......CGC.U.G.UC.G
#=GR X05052.1/3-119                                                                        PP ..******...**.*.*.*****....**.*.*.*.***..........*.**.*..........*..***....*.**....*******......**.*****.**.*****.**.................***.****.*.*.*...**..****....9*******..*888............899.*.*.**.*
M34759.1/7-109                                                                                ..-----U...GG.C.C.AUAGC....GA.G.C.G.UGA..........A.CC.A..........C..CCG....A.UC....CCAUCCC......GA.ACUCG.GA.AGUGA.AA.................CCG.CUUA.G.C.G...CC..GAUGA...-UAGUGCG..A-CA.....G......-GU.U.G.UC.G
#=GR M34759.1/7-109                                                                        PP .......*...9*.*.*.*****....**.*.*.*.***..........*.**.*..........*..***....*.**....*******......**.*****.**.*****.**.................***.****.*.*.*...**..****7....**99999..8.88.....6.......55.8.9.9*.*
M34762.1/3-116                                                                                ..-UUGGU...GA.C.C.AUAGC....GA.G.C.G.UGA..........C.CC.A..........C..CCG....A.UC....CCAUCCC......GA.ACUCG.GA.AGUGA.AA.................CCG.CUUA.G.U.G...CC..GAUGA...-UAGUGUG..G-CA.....-......AUU.U.G.CC.A
#=GR M34762.1/3-116                                                                        PP ...*****...**.*.*.*****....**.*.*.*.***..........*.**.*..........*..***....*.**....*******......**.*****.**.*****.**.................***.****.*.*.*...**..****6....*******..9.88............456.8.9.9*.*
M34764.1/3-118                                                                                ..CUUGGU...GA.C.C.AUAGC....GA.G.C.G.UGA..........A.CC.A..........C..CCG....A.UC....CCAUCCC......GA.ACUCG.GA.AGUGA.AA.................CCG.CUUA.G.C.G...CC..GAUGA...-UAGUGUG..GCCG.....-......UU-.U.G.CC.A
#=GR M34764.1/3-118                                                                        PP ..******...**.*.*.*****....**.*.*.*.***..........*.**.*..........*..***....*.**....*******......**.*****.**.*****.**.................***.****.*.*.*...**..****6....*******..9766............44..6.7.8*.*
M34763.1/3-117                                                                                ..CUUGGU...GA.C.U.AUAGU....GA.G.C.G.UGA..........A.CC.A..........C..CCG....A.UC....CCAUCCC......GA.ACUCG.GA.AGUGA.AA.................CCG.CUUA.G.C.G...CC..GAUGA...-UAGUGUG..GCCG.....-......UU-.U.G.CC.A
#=GR M34763.1/3-117                                                                        PP ..******...**.*.*.*****....**.*.*.*.***..........*.**.*..........*..***....*.**....*******......**.*****.**.*****.**.................***.****.*.*.*...**..****6....*******..9766............44..6.7.8*.*
M34761.1/2-116                                                                                ..CUUGGU...GA.C.C.AUAGC....GA.G.C.G.UGR..........A.CC.A..........C..CCG....A.UC....CCAUCCC......GA.ACUCG.GA.AGUGA.AA.................CCG.CUUU.G.C.G...CC..GAUGA...-UAGUGUG..G-CA.....G......UU-.U.G.CC.A
#=GR M34761.1/2-116                                                                        PP ..******...**.*.*.*****....**.*.*.*.***..........*.**.*..........*..***....*.**....*******......**.*****.**.*****.**.................***.****.*.*.*...**..****6....*******..9.99.....8......76..8.9.9*.*
M34760.1/2-117                                                                                ..CUUGGU...GA.C.C.AUAGC....AA.G.C.G.UGA..........A.CC.A..........C..CCG....A.UC....CCAUCCC......GA.ACUCG.GA.AGUGA.AA.................CCG.CUUA.G.C.G...CC..GAUGA...-UAGUGUG..G-CA.....G......-GU.U.G.CC.A
#=GR M34760.1/2-117                                                                        PP ..******...**.*.*.*****....**.*.*.*.***..........*.**.*..........*..***....*.**....*******......**.*****.**.*****.**.................***.****.*.*.*...**..****6....*******..9.66.....4.......34.6.6.78.9
AF051554.1/130-236                                                                            ..CUUGGU...GG.C.U.AUAGC....AA.A.A.A.UGA..........A.CC.A..........C..CCG....A.UC....UCAUUUC......GA.ACUCG.GA.AGUGA.AA.................CUU.UUUA.G.C.G...CC..GAUGA...-UACUUAA..AA--.....-......---.-.-.--.-
#=GR AF051554.1/130-236                                                                    PP ..******...**.*.*.*****....**.*.*.*.***..........*.**.*..........*..***....*.**....*******......**.*****.**.*****.**.................***.****.*.*.*...**..****6....****888..53..........................
AF051555.1/130-236                                                                            ..CUUGGU...GG.C.U.AUAGC....AA.A.A.A.UGA..........A.CC.A..........C..CCG....A.UC....UCAUUUC......GA.ACUCG.GA.AGUGA.AA.................CUU.UUUA.G.C.G...CC..GAUGA...-UACUUAA..AA--.....-......---.-.-.--.-
#=GR AF051555.1/130-236                                                                    PP ..******...**.*.*.*****....**.*.*.*.***..........*.**.*..........*..***....*.**....*******......**.*****.**.*****.**.................***.****.*.*.*...**..****6....****888..53..........................
AJ235270.1/260875-260989                                                                      ..CUUGGU...GG.U.C.AUAGC....AU.G.A.G.UGA..........A.AC.A..........C..ACG....A.UC....CCAUCCC......GA.ACUCG.AA.CGUGA.AA.................CCU.CAUA.G.C.G...CU..AAUG-...GUACUAUG..U-C-.....-......AUA.A.G.CC.A
#=GR AJ235270.1/260875-260989                                                              PP ..******...**.*.*.*****....**.*.*.*.***..........*.**.*..........*..***....*.**....*******......**.*****.**.*****.**.................***.****.*.*.*...**..****....9****999..4.3.............355.6.7.8*.*
AF088897.1/10366-10481                                                                        ..CUUGGU...GG.C.U.AUAGC....GU.C.A.G.UGA..........C.CC.A..........C..CCG....A.UC....CCAUUUC......GA.ACUCG.GA.CGUGA.AA.................CCU.GUCCuG.C.G...CC..GAUG-...GUACUGUU..--GC.....U......UAA.G.C.AA.C
#=GR AF088897.1/10366-10481                                                                PP ..******...**.*.*.*****....**.*.*.*.***..........*.**.*..........*..***....*.**....*******......**.*****.**.*****.**.................***.*9655*.*.*...**..****....9**99998....99.....9......999.9.9.98.8
X16191.1/4-119                                                                                ..CUUGGU...GG.C.U.AUAGC....GU.C.U.G.UGA..........C.CC.A..........C..CCG....A.UC....CCAUCUC......GA.ACUCG.GC.CGUGA.AA.................CCG.GACU.G.C.G...CC..GAUG-...GUACUAGU..G-CU.....-......UCA.A.G.CA.C
#=GR X16191.1/4-119                                                                        PP ..******...**.*.*.*****....**.*.*.*.***..........*.**.*..........*..***....*.**....*******......**.*****.**.*****.**.................***.****.*.*.*...**..****....9****999..7.55............566.6.6.66.6
X03905.1/4-117                                                                                ..CUUGGU...GG.U.C.CUAGC....GA.C.U.G.UGA..........C.CC.A..........C..CCG....A.UC....CCAUCUC......GA.ACUCG.GC.CGUGA.AA.................CCA.GUUA.G.C.G...CC..GAUG-...GUACUAUG..U-CU.....-......-UA.A.G.GC.A
#=GR X03905.1/4-117                                                                        PP ..******...**.*.*.*****....**.*.*.*.***..........*.**.*..........*..***....*.**....*******......**.*****.**.*****.**.................***.****.*.*.*...**..****....9*****99..4.65.............56.7.7.78.8
L37445.1/4-118                                                                                ..UUGGCU...GG.U.A.UAGGC....GU.C.U.G.AAC..........C.GA.A..........C..CCG....A.UC....CCAUCUC......GA.ACUCG.GC.CGGUA.AA.................UCA.GACA.G.C.G...CC..GAUG-...GUACUAAC..--GC.....U......GAA.G.C.GU.U
#=GR L37445.1/4-118                                                                        PP ..******...**.*.*.*****....**.*.*.*.***..........*.**.*..........*..***....*.**....*******......**.*****.**.*****.**.................***.****.*.*.*...**..****....9*****99....77.....7......777.7.7.66.6
L37451.1/4-118                                                                                ..CUUGGU...GC.A.C.AGUGC....UU.G.U.G.GUA..........C.CC.A..........C..GCG....A.UC....CCAUCUC......GG.ACUCG.GC.CGUGA.AA.................CCA.GACA.G.C.G...CC..GAUG-...GUAUCAAC..--GC.....U......CAA.G.C.-G.U
#=GR L37451.1/4-118                                                                        PP ..******...**.*.*.*****....**.*.*.*.***..........*.**.*..........*..***....*.**....*******......**.*****.**.*****.**.................***.****.*.*.*...**..****....9**99998....77.....7......777.7.7..5.6
L37446.1/4-117                                                                                ..CUUGGC...CU.C.G.AUAGU....GC.G.U.C.GUA..........C.CC.A..........C..GCG....A.UC....CCAUCUC......GG.ACUCG.GC.CGUGA.AA.................CCA.GACU.G.C.G...CC..GAUG-...GUACUAA-..--CU.....G......CUA.A.G.CG.U
#=GR L37446.1/4-117                                                                        PP ..******...**.*.*.*****....**.*.*.*.***..........*.**.*..........*..***....*.**....*******......**.*****.**.*****.**.................***.****.*.*.*...**..****....9***976.....88.....9......999.9.9.88.8
L37447.1/4-116                                                                                ..CUUGGU...CA.C.C.AUAGC....GU.C.A.G.AUA..........C.CC.A..........C..GCG....A.UC....CCAUCUC......GA.ACUCG.GC.CGUGA.AA.................CCU.GACU.G.C.G...CC..GAUG-...GUACUACC..--GC.....U......UAA.G.C.GU.U
#=GR L37447.1/4-116                                                                        PP ..******...**.*.*.*****....**.*.*.*.***..........*.**.*..........*..***....*.**....*******......**.*****.**.*****.**.................***.****.*.*.*...**..****....9*******....88.....8......888.8.8.77.7
L37450.1/2-118                                                                                gcCUUGGU...CA.C.A.UGUGC....CC.C.U.G.GUA..........C.CC.A..........C..GCG....A.UC....CCAUCUC......GA.ACUCG.GC.CGUGA.AA.................CCA.GGUA.G.C.G...CC..GAUG-...GUACUGCC..--GC.....U......UAA.G.C.GC.C
#=GR L37450.1/2-118                                                                        PP ********...**.*.*.*****....**.*.*.*.***..........*.**.*..........*..***....*.**....*******......**.*****.**.*****.**.................***.****.*.*.*...**..****....9******9....**.....*......***.*.*.99.9
X52299.1/5-122                                                                                ..CCCCGU...GC.C.G.UGAGC....GC.C.U.C.GGA..........A.CC.A..........C..CCC....A.CU....CCAUGCC......GA.ACUGG.GU.CGUGA.AA.................CGU.GGCA.G.C.G...CC..UAUGA...-UACUUGG..A-CC.....G......CAG.G.G.UC.C
#=GR X52299.1/5-122                                                                        PP ..******...**.*.*.*****....**.*.*.*.***..........*.**.*..........*..***....*.**....*******......**.*****.**.*****.**.................***.****.*.*.*...**..****6....*******..8.**.....*......***.*.*.**.*
X52300.1/5-122                                                                                ..CCCCGU...GC.C.U.UUAGC....GC.C.U.C.GGA..........A.CC.A..........C..CCC....A.CU....CCAUGCC......GA.ACUGG.GU.CGUGA.AA.................CGU.GGCA.G.C.G...CC..UAUGA...-UACUUGG..A-CC.....G......CAG.G.G.UC.C
#=GR X52300.1/5-122                                                                        PP ..******...**.*.*.*****....**.*.*.*.***..........*.**.*..........*..***....*.**....*******......**.*****.**.*****.**.................***.****.*.*.*...**..****6....****999..8.**.....*......***.*.*.**.*
X01590.1/5-121                                                                                ..CCCCGU...GC.C.C.UUAGC....GG.C.G.U.GGA..........A.CC.A..........C..CCG....U.UC....CCAUUCC......GA.ACACG.GA.AGUGA.AA.................CGC.GCCA.G.C.G...CC..GAUG-...GUACUGGG..A-CC.....G......CAG.G.G.UC.C
#=GR X01590.1/5-121                                                                        PP ..******...**.*.*.*****....**.*.*.*.***..........*.**.*..........*..***....*.**....*******......**.*****.**.*****.**.................***.****.*.*.*...**..****....9*******..8.**.....*......***.*.*.**.*
M33891.1/4-123                                                                                ..GCGCGU...GGcC.G.AGAGC....GG.U.G.U.GGC..........A.AC.A..........C..CCC....G.CU....CCAUCCC......GA.ACCGG.GU.CGUGC.CC.................CAC.ACCA.G.C.G...CC..GGAGA...GUACUGCG..C-GG.....G......CAA.C.C.GC.G
#=GR M33891.1/4-123                                                                        PP ..******...*967.8.*****....**.*.*.*.***..........*.**.*..........*..***....*.**....*******......**.*****.**.*****.**.................***.****.*.*.*...**..*****...********..7.**.....*......***.*.*.**.*
M16531.1/2-121                                                                                ..CCUCGG...GA.C.C.AUAGC....GG.A.G.G.GGA..........A.AC.A..........C..CCG....G.UU...uCCAUUCC......GA.ACCCG.GC.AGUUA.AG.................CCC.UCCA.G.C.G...CC..GAUGA...-UACUGUG..CCGG.....G......CGAaC.G.GC.A
#=GR M16531.1/2-121                                                                        PP ..******...**.*.*.*****....**.*.*.*.***..........*.**.*..........*..***....*.65...59******......**.*****.**.*****.**.................***.****.*.*.*...**..****6....*******..9666.....8......87736.6.99.*
M16532.1/2-117                                                                                ..UCGGAC...CA.C.C.AUACC....GG.G.G.G.GGA..........A.AC.A..........C..CCG....G.UC....CCAUUCC......GA.ACCCG.GA.AGUUA.AG.................CCC.CCCA.G.G.G...CC..GAUGA...-UAGCCUC..G-CC.....C......CGA.G.-.CG.A
#=GR M16532.1/2-117                                                                        PP ..******...**.*.*.*****....**.*.*.*.***..........*.**.*..........*..***....*.**....*******......**.*****.**.*****.**.................***.****.*.*.*...**..****7....9977666..5.34.....5......677.5...45.5
AF008220.1/5185-5300                                                                          ..UUUGGU...GG.C.G.AUAGC....GA.A.G.A.GGU..........C.AC.A..........C..CCG....U.UC....CCAUACC......GA.ACACG.GA.AGUUA.AG.................CUC.UUCA.G.C.G...CC..GAUG-...GUAGUCGG..--GG.....G......UUU.C.C.CC.C
#=GR AF008220.1/5185-5300                                                                  PP ..******...**.*.*.*****....**.*.*.*.***..........*.**.*..........*..***....*.**....*******......**.*****.**.*****.**.................***.****.*.*.*...**..****....9****999....**.....*......***.*.*.**.*
K03155.1/22-137                                                                               ..UUUGGU...GG.C.G.AUAGC....GA.A.G.A.GGU..........C.AC.A..........C..CCG....U.UC....CCAUGCC......GA.ACACG.GA.AGUUA.AG.................CUC.UUCA.G.C.G...CC..GAUG-...GUAGUCGG..--GG.....G......UUU.C.C.CC.C
#=GR K03155.1/22-137                                                                       PP ..******...**.*.*.*****....**.*.*.*.***..........*.**.*..........*..***....*.**....*******......**.*****.**.*****.**.................***.****.*.*.*...**..****....9****999....**.....*......***.*.*.**.*
X02013.1/1-116                                                                                ..UUUGGU...GG.C.G.AUAGC....GA.A.G.A.GGU..........C.AC.A..........C..CCG....U.UC....CCAUGCC......GA.ACACG.GA.AGUUA.AG.................CUC.UUCA.G.C.G...CC..GAUG-...GUAGUUGG..--GG.....G......CUU.C.C.CC.C
#=GR X02013.1/1-116                                                                        PP ..******...**.*.*.*****....**.*.*.*.***..........*.**.*..........*..***....*.**....*******......**.*****.**.*****.**.................***.****.*.*.*...**..****....9******9....**.....*......***.*.*.**.*
X05525.1/1-116                                                                                ..UUUGGU...GG.C.G.AUAGC....GA.A.G.A.GGU..........C.AC.A..........C..CCG....U.UC....CCAUACC......GA.ACACG.GU.AGUUA.AG.................CUC.UUCA.G.C.G...CC..GAUG-...GUGAGUGG..--GG.....G......CUU.C.C.CC.C
#=GR X05525.1/1-116                                                                        PP ..******...**.*.*.*****....**.*.*.*.***..........*.**.*..........*..***....*.**....*******......**.*****.**.*****.**.................***.****.*.*.*...**..****....99555555....**.....*......***.*.*.**.*
X13662.1/1-116                                                                                ..CUUCGU...GA.C.A.AUAGC....GA.A.G.A.GGU..........C.AC.A..........C..CUG....U.UC....CCAUACC......GA.ACACA.GA.AGUCA.AG.................CUC.UUCA.G.C.G...CC..GAUG-...GUAGUUGG..G-GG.....U......UUU.C.C.CC.C
#=GR X13662.1/1-116                                                                        PP ..******...**.*.*.*****....**.*.*.*.***..........*.**.*..........*..***....*.**....*******......**.*****.**.*****.**.................***.****.*.*.*...**..****....9******9..8.**.....*......***.*.*.**.*
X13007.1/1-116                                                                                ..UUUAGU...AA.C.G.AUAGC....GA.A.G.A.GGU..........C.AC.A..........C..CCG....U.UC....CCAUACC......GA.ACACG.GA.AGUUA.AG.................CUC.UUCA.G.C.G...CU..GAUG-...GUAGUUGG..--GG.....G......UUU.C.C.CC.C
#=GR X13007.1/1-116                                                                        PP ..******...**.*.*.*****....**.*.*.*.***..........*.**.*..........*..***....*.**....*******......**.*****.**.*****.**.................***.****.*.*.*...**..****....9******9....**.....*......***.*.*.**.*
X75615.1/8-118                                                                                ..AGUGAU...GA.G.U.AUGGC....AA.A.G.A.GGU..........C.A-.A..........C..CCG....U.UC....-CAUACC......GA.ACACG.GA.AGUUA.AG.................CUC.UUUA.G.C.G...CC..GAUG-...GUAGUUGG..--GG.....G......CUU.C.C.CC.C
#=GR X75615.1/8-118                                                                        PP ..******...**.*.*.*****....**.*.*.*.*98..........7.6..8..........9..***....*.**.....799999......**.*****.**.*****.**.................***.****.*.*.*...**..****....9******9....**.....*......***.*.*.**.*
K01389.1/140-255                                                                              ..UCUGGU...GA.U.G.AUGGC....GA.A.G.A.GGU..........C.AC.A..........C..CCG....U.UC....CCAUGCC......GA.ACACG.GA.AGUUA.AG.................CUC.UUCA.G.C.G...CC..GAUG-...GUAGUCGG..--GG.....G......UUU.C.C.CC.C
#=GR K01389.1/140-255                                                                      PP ..******...**.*.*.*****....**.*.*.*.***..........*.**.*..........*..***....*.**....*******......**.*****.**.*****.**.................***.****.*.*.*...**..****....9****999....**.....*......***.*.*.**.*
X13005.1/1-116                                                                                ..UCCAGU...GA.U.G.AUGGC....AA.A.G.A.GGC..........C.AC.A..........C..CCG....U.UC....CCAUGCC......GA.ACACG.GA.AGUUA.AG.................CUC.UUUU.G.C.G...CC..GAUG-...GUAGUUGG..--GG.....G......UUU.C.C.CC.C
#=GR X13005.1/1-116                                                                        PP ..******...**.*.*.*****....**.*.*.*.***..........*.**.*..........*..***....*.**....*******......**.*****.**.*****.**.................***.****.*.*.*...**..****....9******9....**.....*......***.*.*.**.*
X13006.1/1-116                                                                                ..UCCAGU...GA.U.G.AUGGC....AA.A.G.A.GGC..........C.AC.A..........C..CCG....U.UC....CCAUCCC......GA.ACACG.GC.AGUUA.AG.................CUC.UUUU.G.C.G...CC..GAUG-...GUAGUUGG..--GG.....G......UUU.C.C.CC.C
#=GR X13006.1/1-116                                                                        PP ..******...**.*.*.*****....**.*.*.*.***..........*.**.*..........*..***....*.**....*******......**.*****.**.*****.**.................***.****.*.*.*...**..****....9******9....**.....*......***.*.*.**.*
Z11820.1/5-112                                                                                ..----GU...GG.A.U.UAGGC....GA.A.G.A.GGU..........U.AC.A..........C..CCG....U.UC....CCAUCCC......GA.ACACA.GC.CGAGA.AA.................CUC.UUCA.G.C.G...CC..GAUG-...GUAGUUGG..--GG.....G......UCU.C.C.CC.C
#=GR Z11820.1/5-112                                                                        PP ......**...**.*.*.*****....**.*.*.*.***..........*.**.*..........*..***....*.**....*******......**.*****.**.*****.**.................***.****.*.*.*...**..****....9******9....**.....*......***.*.*.**.*
X12884.1/1-117                                                                                ..CUUGGC...GG.U.C.AUAGC....GA.A.G.A.GGU..........C.AC.A..........C..CCG....U.UC....CCAUCCC......GA.ACACG.GU.CGUUA.AG.................CUC.UUCU.G.U.G...CC..GAAG-...GUAAUUGG..G-GG.....C......UGU.C.C.CC.C
#=GR X12884.1/1-117                                                                        PP ..******...**.*.*.*****....**.*.*.*.***..........*.**.*..........*..***....*.**....*******......**.*****.**.*****.**.................***.****.*.*.*...**..****....9**99999..8.**.....*......***.*.*.**.*
X02025.1/1-116                                                                                ..UCUGGU...GG.C.G.AUAGC....GA.G.A.A.GGU..........C.AC.A..........C..CCG....U.UC....CCAUACC......GA.ACACG.GA.AGUUA.AG.................CUU.CUCA.G.C.G...CC..GAUG-...GUAGUUAG..--GG.....G......CUG.U.C.CC.C
#=GR X02025.1/1-116                                                                        PP ..******...**.*.*.*****....**.*.*.*.***..........*.**.*..........*..***....*.**....*******......**.*****.**.*****.**.................***.****.*.*.*...**..****....9*******....77.....7......777.7.7.79.9
X06578.1/1-116                                                                                ..UCCGGU...GA.C.G.AUAGC....GA.G.A.A.GGU..........C.AC.A..........C..CCG....U.UC....CCAUACC......GA.ACACG.GA.AGUGA.AG.................CUU.CUCA.G.C.G...CC..GACG-...GUAGUUCG..G-GG.....C......UGC.C.C.UC.C
#=GR X06578.1/1-116                                                                        PP ..******...**.*.*.*****....**.*.*.*.***..........*.**.*..........*..***....*.**....*******......**.*****.**.*****.**.................***.****.*.*.*...**..****....9*******..9.9*.....9......***.*.*.**.*
Z11821.1/3-116                                                                                ..--UGGU...GG.C.G.AUGGC....GA.G.A.A.GGU..........C.AC.A..........C..CCG....U.UC....CCAUGCC......GA.ACACG.GA.AGUUA.AG.................CUU.CUCA.G.C.G...CC..GAUG-...GUAGUUGG..G-GC.....-......AUU.G.C.CC.C
#=GR Z11821.1/3-116                                                                        PP ....****...**.*.*.*****....**.*.*.*.***..........*.**.*..........*..***....*.**....*******......**.*****.**.*****.**.................***.****.*.*.*...**..****....9*****99..7.88............667.9.*.**.*
Z11825.1/3-116                                                                                ..--UGGU...GG.C.G.UUGGC....GA.G.A.A.GGU..........C.AC.A..........C..CCG....U.UC....CCAUGCC......GA.ACACG.GA.AGUUA.AG.................CUU.CUCA.G.C.G...CC..GAUG-...GUAGUUGG..G-GC.....-......AUU.G.C.CC.C
#=GR Z11825.1/3-116                                                                        PP ....****...**.*.*.*****....**.*.*.*.***..........*.**.*..........*..***....*.**....*******......**.*****.**.*****.**.................***.****.*.*.*...**..****....9*****99..7.88............667.9.*.**.*
Z11824.1/3-116                                                                                ..--UGGU...GG.C.G.AUGGC....GA.G.A.A.GGU..........C.AC.A..........C..CCG....U.UC....CCAUGCC......GA.ACACG.GA.GGUUA.AG.................CUU.CUCA.G.C.G...CC..GAUG-...GUAGUUGG..G-GC.....-......AUU.G.C.CC.C
#=GR Z11824.1/3-116                                                                        PP ....****...**.*.*.*****....**.*.*.*.***..........*.**.*..........*..***....*.**....*******......**.*****.**.*****.**.................***.****.*.*.*...**..****....9*****99..7.88............667.9.*.**.*
Z11819.1/3-116                                                                                ..--UGGU...GG.C.G.AUGGC....GA.G.A.A.GGU..........C.AC.A..........C..CCG....U.UC....CCAUACC......GA.ACACG.GA.GGUUA.AG.................CUU.CUCA.G.C.G...CC..GAUG-...GUAGUUGG..G-GC.....-......AUU.G.C.CC.C
#=GR Z11819.1/3-116                                                                        PP ....****...**.*.*.*****....**.*.*.*.***..........*.**.*..........*..***....*.**....*******......**.*****.**.*****.**.................***.****.*.*.*...**..****....9******9..7.88............667.9.*.**.*
Z11818.1/3-116                                                                                ..--UGGU...GG.C.G.AUGGC....GA.G.A.A.GGU..........C.AC.A..........C..CCG....U.UC....CCAUACC......GA.ACACG.GA.GGUUA.AG.................CUU.CUCA.G.C.G...CC..GAUG-...GUAGUUGG..G-GC.....-......AUU.G.C.CC.C
#=GR Z11818.1/3-116                                                                        PP ....****...**.*.*.*****....**.*.*.*.***..........*.**.*..........*..***....*.**....*******......**.*****.**.*****.**.................***.****.*.*.*...**..****....9*****99..7.88............667.9.*.**.*
Z11822.1/1-116                                                                                ..CCUGGU...GG.C.G.AUGGC....GA.G.A.A.GGA..........C.AC.A..........C..CCG....U.UC....CCAUACC......GA.ACACG.GA.AGUUA.AG.................CUU.CUCA.G.C.G...CC..GAUG-...GUAGUUGG..G-GC.....-......AUU.G.C.CC.C
#=GR Z11822.1/1-116                                                                        PP ..******...**.*.*.*****....**.*.*.*.***..........*.**.*..........*..***....*.**....*******......**.*****.**.*****.**.................***.****.*.*.*...**..****....9*****99..7.88............667.9.*.**.*
Z11823.1/1-116                                                                                ..CCUGGU...GG.C.G.AUGGC....GA.G.A.A.GGU..........C.AC.A..........C..CCG....U.UC....CCAUACC......GA.ACACG.GA.AGUUA.AG.................CUU.CUCA.G.C.G...CC..GAUG-...GUAGUUGG..G-GC.....-......AUU.G.C.CC.C
#=GR Z11823.1/1-116                                                                        PP ..******...**.*.*.*****....**.*.*.*.***..........*.**.*..........*..***....*.**....*******......**.*****.**.*****.**.................***.****.*.*.*...**..****....9*****99..7.88............667.9.*.**.*
Z11816.1/1-116                                                                                ..CCUGGU...GG.C.G.AUGGC....GA.G.A.A.GGU..........C.AC.A..........C..CCG....U.UC....CCAUACC......GA.ACACG.GA.AGUUA.AG.................CUU.CUCA.G.C.G...CC..GAUG-...GUAGUUGG..G-GC.....-......AUU.G.C.CC.C
#=GR Z11816.1/1-116                                                                        PP ..******...**.*.*.*****....**.*.*.*.***..........*.**.*..........*..***....*.**....*******......**.*****.**.*****.**.................***.****.*.*.*...**..****....9*****99..7.88............667.9.*.**.*
M36156.1/2-116                                                                                ..-CAGGU...GG.C.G.AUGGC....GG.A.A.A.GGU..........C.AC.A..........C..CCG....U.UC....CCAUCCC......GA.ACACG.GA.AGUUA.AG.................CUU.UCCA.G.C.G...CC..GAUG-...GUAGUUGG..--GG.....G......UCU.C.C.CC.C
#=GR M36156.1/2-116                                                                        PP ...*****...**.*.*.*****....**.*.*.*.***..........*.**.*..........*..***....*.**....*******......**.*****.**.*****.**.................***.****.*.*.*...**..****....9******9....**.....*......***.*.*.**.*
M36157.1/2-116                                                                                ..-CAGGU...GG.C.G.AUGGC....GG.A.A.A.GGU..........C.AC.A..........C..CCG....U.UC....CCAUCCC......GA.ACACG.GA.AGUUA.AG.................CUU.UCCA.G.C.G...CC..GAUG-...GUAGUUGG..--GG.....G......UCU.C.C.CC.C
#=GR M36157.1/2-116                                                                        PP ...*****...**.*.*.*****....**.*.*.*.***..........*.**.*..........*..***....*.**....*******......**.*****.**.*****.**.................***.****.*.*.*...**..****....9******9....**.....*......***.*.*.**.*
M36159.1/2-116                                                                                ..-CAGGU...GG.U.G.AUGGC....GG.A.A.A.GGU..........C.AC.A..........C..CCG....A.AC....ACAUCCC......GA.ACUCG.GA.AGUUA.AG.................CUU.UCCA.G.C.G...CC..GAUG-...GUAGUUGG..--GG.....G......UUU.C.C.CC.C
#=GR M36159.1/2-116                                                                        PP ...*****...**.*.*.*****....**.*.*.*.***..........*.**.*..........*..***....*.**....*******......**.*****.**.*****.**.................***.****.*.*.*...**..****....9******9....**.....*......***.*.*.**.*
M58416.1/2-116                                                                                ..-CAGGU...GG.C.G.AUGGC....GG.A.A.A.GGU..........C.AC.A..........C..CCG....A.AC....ACAUCCC......GA.ACUCG.GA.AGUUA.AG.................CUU.UCCA.G.C.G...CC..GAUG-...GUAGUUGG..--GG.....G......UUU.C.C.CC.C
#=GR M58416.1/2-116                                                                        PP ...*****...**.*.*.*****....**.*.*.*.***..........*.**.*..........*..***....*.**....*******......**.*****.**.*****.**.................***.****.*.*.*...**..****....9******9....**.....*......***.*.*.**.*
X02024.1/3-117                                                                                ..--UGGU...GG.C.G.AUAGC....GA.A.G.A.GGU..........C.AC.A..........C..CCG....U.UC....CCAUACC......GA.ACACG.GA.AGUUA.AG.................CUC.UUCA.G.C.G...CC..GAUG-...GUAGUUGG..G-GU.....G......UUA.G.C.CC.C
#=GR X02024.1/3-117                                                                        PP ....****...**.*.*.*****....**.*.*.*.***..........*.**.*..........*..***....*.**....*******......**.*****.**.*****.**.................***.****.*.*.*...**..****....9**99999..8.**.....*......***.*.*.**.*
X02023.1/1-116                                                                                ..UCUGGU...GG.C.G.AUAGC....GA.A.G.A.GGU..........C.AC.A..........C..CCG....U.UC....CCAUACC......GA.ACACG.GA.AGUUA.AG.................CUC.UUUA.G.C.G...CC..GAUG-...GUAGUUGG..G-AC.....-......UUU.G.U.CC.C
#=GR X02023.1/1-116                                                                        PP ..******...**.*.*.*****....**.*.*.*.***..........*.**.*..........*..***....*.**....*******......**.*****.**.*****.**.................***.****.*.*.*...**..****....9******9..8.88............667.9.9.**.*
M33886.1/1-116                                                                                ..UCUGGU...GG.C.G.AUAGC....AG.A.G.A.GGU..........C.AC.A..........C..CCG....U.UC....CCAUGCC......GA.ACACG.GA.AGUUA.AG.................UUC.UCUA.G.C.G...CC..GAUG-...GUAGUGUG..G-AC.....-......UUU.G.U.CC.C
#=GR M33886.1/1-116                                                                        PP ..******...**.*.*.*****....**.*.*.*.***..........*.**.*..........*..***....*.**....*******......**.*****.**.*****.**.................***.****.*.*.*...**..****....9*******..9.88............667.9.9.**.*
X61068.1/253-364                                                                              ..UCUGGU...GA.C.G.AUGGC....AA.G.A.U.GGU..........U.CC.A..........C..CUG....U.UC....CCAUCCC......GA.ACACA.GA.AGUUA.AG.................CAU.CUUA.G.C.G...CC..GACGA...-UA----G..UUAU.....U......ACA.A.U.UA.G
#=GR X61068.1/253-364                                                                      PP ..******...**.*.*.*****....**.*.*.*.***..........*.**.*..........*..***....*.**....*******......**.*****.**.*****.**.................***.****.*.*.*...**..****7....99....7..7899.....9......999.9.9.88.8
X61066.1/168-278                                                                              ..UCUGGU...GA.C.G.AUGGC....AA.G.A.U.GU-..........U.CC.A..........C..CUG....U.UC....CCUACCC......GA.AUAUA.GA.AGUUA.AG.................CAU.CUUA.G.C.G...CC..GACGA...-UA----G..UUAU.....U......ACA.A.U.UA.G
#=GR X61066.1/168-278                                                                      PP ..******...**.*.*.*****....**.*.*.*.*6...........5.8*.*..........*..***....*.**....*******......**.*****.**.*****.**.................***.****.*.*.*...**..****7....99....7..7899.....9......999.9.9.88.8
X02713.1/1-117                                                                                ..UGUUGU...GA.U.G.AUGGC....AU.U.G.A.GGU..........C.AC.A..........C..CUG....U.UC....CCAUACC......GA.ACACA.GA.AGUUA.AG.................CUC.AAUA.G.C.G...CC..GAAA-...GUAGUUGG..A-GG.....A......UCU.C.U.UC.C
#=GR X02713.1/1-117                                                                        PP ..******...**.*.*.*****....**.*.*.*.***..........*.**.*..........*..***....*.**....*******......**.*****.**.*****.**.................***.****.*.*.*...**..***9....9****999..7.99.....9......999.*.*.**.*
X01950.1/1-117                                                                                ..UGUUGU...GA.U.G.AUGGC....AU.U.G.A.GGC..........C.AC.A..........C..CUG....U.UC....CCAUACC......GA.ACACA.GA.AGUUA.AG.................CUC.AAUA.G.C.A...CC..GAAA-...GUAGUUGG..A-GG.....A......UCU.C.U.UC.C
#=GR X01950.1/1-117                                                                        PP ..******...**.*.*.*****....**.*.*.*.***..........*.**.*..........*..***....*.**....*******......**.*****.**.*****.**.................***.****.*.*.*...**..***9....9****999..7.99.....9......999.*.*.**.*
K02687.1/1-115                                                                                ..UCUGGU...GA.C.U.AUAGC....AA.G.G.A.GGU..........C.AC.A..........C..CUG....U.UC....CCAUGCC......GA.ACACA.GA.AGUUA.AG.................CUC.CUUA.G.C.G...UC..GAUG-...GUAGUCGA..--AC.....U......UAC.G.U.-U.C
#=GR K02687.1/1-115                                                                        PP ..******...**.*.*.*****....**.*.*.*.***..........*.**.*..........*..***....*.**....*******......**.*****.**.*****.**.................***.****.*.*.*...**..****....9*988777....66.....6......666.6.6..5.5
K02688.1/1-115                                                                                ..UCUGGU...GA.U.A.AUGGC....AA.G.G.A.GGU..........C.AC.A..........C..CUG....U.UC....CCAUGCC......GA.ACACA.GA.AGUUA.AG.................CUC.CUUA.G.C.G...CC..GAUG-...GUAGUCGG..--AC.....U......UAC.G.U.-U.C
#=GR K02688.1/1-115                                                                        PP ..******...**.*.*.*****....**.*.*.*.***..........*.**.*..........*..***....*.**....*******......**.*****.**.*****.**.................***.****.*.*.*...**..****....9**99888....66.....6......666.6.6..5.5
X02026.1/1-117                                                                                ..UGUGGU...GG.C.G.AUAGC....CU.G.A.A.GGA..........U.AC.A..........C..CUG....U.UC....CCAUGCC......GA.ACACA.GA.AGUUA.AG.................CUU.CAGC.A.C.G...CC..GAUA-...GUAGUUGG..G-GG.....A......UCG.C.C.CC.C
#=GR X02026.1/1-117                                                                        PP ..******...**.*.*.*****....**.*.*.*.***..........*.**.*..........*..***....*.**....*******......**.*****.**.*****.**.................***.****.*.*.*...**..****....9******9..8.**.....*......***.*.*.**.*
X12886.1/1-117                                                                                ..UGUGGU...GA.C.G.AUGGC....GA.G.A.A.GGA..........U.AC.A..........C..CUG....U.UC....CCAUGUC......GA.ACACA.GA.AGUUA.AG.................CUU.CUUA.G.C.G...CC..GAGA-...GUAGUUGG..G-GG.....A......UCG.C.U.CC.C
#=GR X12886.1/1-117                                                                        PP ..******...**.*.*.*****....**.*.*.*.***..........*.**.*..........*..***....*.**....*******......**.*****.**.*****.**.................***.****.*.*.*...**..****....9*******..9.66.....6......667.7.7.79.9
X02027.1/1-117                                                                                ..UGUGGU...GG.C.G.AUAGC....GA.G.A.A.GGA..........U.AC.A..........C..CUG....U.AA....CCAUGCC......GA.ACACA.GA.AGUUA.AG.................CUU.CUUA.G.C.G...CC..GAUU-...GUAGUGAG..G-GG.....G......UUG.C.C.CC.U
#=GR X02027.1/1-117                                                                        PP ..******...**.*.*.*****....**.*.*.*.***..........*.**.*..........*..***....*.**....*******......**.*****.**.*****.**.................***.****.*.*.*...**..****....9*******..9.99.....9......***.*.*.**.*
X15245.1/36-152                                                                               ..UGCGGU...GG.C.A.AUGGC....AA.G.A.A.GGA..........U.AC.A..........C..CUG....U.UC....CCAUGCC......GA.ACACA.GU.AGUUA.AG.................CUU.CUUA.A.C.G...CC..GAAA-...GUAGUUGG..-UGG.....G......AAA.C.U.GC.C
#=GR X15245.1/36-152                                                                       PP ..******...**.*.*.*****....**.*.*.*.***..........*.**.*..........*..***....*.**....*******......**.*****.**.*****.**.................***.****.*.*.*...**..***9....9**99888...7**.....*......***.*.*.**.*
X15246.1/11-127                                                                               ..UGCGGU...GG.C.A.AUGGC....AA.U.A.A.GGA..........U.AC.A..........C..CUG....U.UC....CCAUGCC......GA.ACACA.GU.AGUUA.AG.................CUU.CUUA.A.C.G...CC..GAAA-...GUAGUUGG..-UGG.....G......AAA.C.U.GC.C
#=GR X15246.1/11-127                                                                       PP ..******...**.*.*.*****....**.*.*.*.***..........*.**.*..........*..***....*.**....*******......**.*****.**.*****.**.................***.****.*.*.*...**..***9....9**99888...7**.....*......***.*.*.**.*
M36152.1/2-117                                                                                ..-GUGGU...UA.U.U.ACAGC....AA.A.G.A.GGA..........U.AC.A..........C..CUG....U.UC....CCAUUCC......GA.ACACA.GA.AGUUA.AG.................CUC.UUUA.G.C.G...CC..GAUG-...GUACUUGG..-UGG.....G......AAG.C.U.GC.C
#=GR M36152.1/2-117                                                                        PP ...*****...**.*.*.*****....**.*.*.*.***..........*.**.*..........*..***....*.**....*******......**.*****.**.*****.**.................***.****.*.*.*...**..****....9****998...6**.....*......***.*.*.**.*
S43413.1/98-213                                                                               ..UUAAGU...GA.C.G.AUAGC....CU.A.G.G.AGA..........U.AC.A..........C..CUG....U.UC....CCAUGCC......GA.ACACA.GA.AGUUA.AG.................CCC.UAGU.A.C.G...CC..UGAU-...GUAGUUGG..--GG.....G......UUG.C.C.CC.C
#=GR S43413.1/98-213                                                                       PP ..******...**.*.*.*****....**.*.*.*.***..........*.**.*..........*..***....*.**....*******......**.*****.**.*****.**.................***.****.*.*.*...**..9888....9****999....99.....9......***.*.*.**.*
X00081.1/2-117                                                                                ..UUUGGU...CA.U.C.AUUGC....GA.U.G.G.AGA..........U.AC.A..........C..CUG....U.UC....CCAUGUC......GA.ACACA.GA.AGUUA.AG.................UCC.AUCU.A.C.G...GC..GGAA-...GUACUUGG..--GG.....G......UUG.C.C.CC.C
#=GR X00081.1/2-117                                                                        PP ..******...**.*.*.*****....**.*.*.*.***..........*.**.*..........*..***....*.**....*******......**.*****.**.*****.**.................***.****.*.*.*...**..*999....9*******....99.....9......***.*.*.**.*
X01589.1/1-117                                                                                ..UCUGGU...GA.C.U.AUAGC....GG.A.G.G.GGC..........A.AC.A..........C..CCG....U.AC....CCAUCCC......GA.ACACG.GA.CGUGA.AG.................ACC.UCCA.G.C.G...CC..GAGAA...-UACUGGG..A-GG.....G......CAG.C.C.UC.C
#=GR X01589.1/1-117                                                                        PP ..******...**.*.*.*****....**.*.*.*.***..........*.**.*..........*..***....*.**....*******......**.*****.**.*****.**.................***.****.*.*.*...**..****6....*******..8.**.....*......***.*.*.**.*
M10816.1/1-117                                                                                ..CCUAGU...GA.C.A.AUAGC....GG.A.G.A.GGA..........A.AC.A..........C..CCG....U.UC....CCAUCCC......GA.ACACG.GA.AGUUA.AG.................CUC.UCCA.G.C.G...CC..GAUG-...GUAGUUGG..G-GC.....C......AGC.G.C.CC.C
#=GR M10816.1/1-117                                                                        PP ..******...**.*.*.*****....**.*.*.*.***..........*.**.*..........*..***....*.**....*******......**.*****.**.*****.**.................***.****.*.*.*...**..****....9**99999..8.**.....*......***.*.*.**.*
AJ251080.1/1-117                                                                              ..CCUAGU...GG.U.G.AUAGC....GG.A.G.G.GGA..........A.AC.A..........C..CCG....U.UC....CCAUCCC......GA.ACACG.GA.AGUUA.AG.................CCC.UCCA.G.C.G...CC..GAUG-...GUAGUUGG..G-GC.....C......AGC.G.C.CC.C
#=GR AJ251080.1/1-117                                                                      PP ..******...**.*.*.*****....**.*.*.*.***..........*.**.*..........*..***....*.**....*******......**.*****.**.*****.**.................***.****.*.*.*...**..****....9**99999..8.**.....*......***.*.*.**.*
X55252.1/1-115                                                                                ..UCUGGU...GA.C.C.AUAGC....GG.A.G.G.GGA..........U.CC.A..........C..CCG....U.UC....CCAUCCC......GA.ACACG.GA.AGUUA.AG.................CCC.UCCA.G.C.G...CC..GAUG-...GUACUUGG..--GG.....A......UGA.C.C.-C.C
#=GR X55252.1/1-115                                                                        PP ..******...**.*.*.*****....**.*.*.*.***..........*.**.*..........*..***....*.**....*******......**.*****.**.*****.**.................***.****.*.*.*...**..****....9*******....**.....*......***.*.9..7.7
X02028.1/1-117                                                                                ..UCUGGU...GA.U.G.AUGGC....GG.A.G.G.GGA..........C.AC.A..........C..CCG....U.UC....CCAUACC......GA.ACACG.GC.CGUUA.AG.................CCC.UCCA.G.C.G...CC..AAUG-...GUACUUGC..-UCC.....G......CAG.G.G.AG.C
#=GR X02028.1/1-117                                                                        PP ..******...**.*.*.*****....**.*.*.*.***..........*.**.*..........*..***....*.**....*******......**.*****.**.*****.**.................***.****.*.*.*...**..****....9****887...7**.....*......***.*.*.**.*
M33889.1/1-117                                                                                ..UCUGGU...GA.C.G.AUGGC....GG.A.G.G.GGA..........C.AC.A..........C..CCG....U.UC....CCAUACC......GA.ACACG.GC.CGUUA.AG.................CCC.UCCA.G.C.G...CC..GAUG-...GUACUUGC..C-CC.....G......CAG.G.G.AG.C
#=GR M33889.1/1-117                                                                        PP ..******...**.*.*.*****....**.*.*.*.***..........*.**.*..........*..***....*.**....*******......**.*****.**.*****.**.................***.****.*.*.*...**..****....9****999..6.**.....*......***.*.*.**.*
D90255.1/422-538                                                                              ..CCUGGU...GA.U.U.AUGGA....GA.G.A.A.GGC..........C.AU.A..........C..CCG....U.UC....CCAUUCC......GA.ACACG.GA.AGUCA.AG.................CUU.CUCA.U.C.G...CC..GAUG-...GUACUAUU..G-GG.....U......UCG.C.U.CA.A
#=GR D90255.1/422-538                                                                      PP ..******...**.*.*.*****....**.*.*.*.***..........*.**.*..........*..***....*.**....*******......**.*****.**.*****.**.................***.****.*.*.*...**..****....9******9..8.99.....9......999.9.9.9*.*
AB001721.1/2735-2851                                                                          ..CCCGGU...GA.C.U.AUAGA....GA.G.A.G.GGC..........C.AC.A..........C..CCG....U.UC....CCAUCCC......GA.ACACG.GA.AGUUA.AG.................CCU.CUCA.U.C.G...CU..GAUG-...GUACUAUG..-UGG.....U......UCG.C.U.GC.A
#=GR AB001721.1/2735-2851                                                                  PP ..******...**.*.*.*****....**.*.*.*.***..........*.**.*..........*..***....*.**....*******......**.*****.**.*****.**.................***.****.*.*.*...**..****....9******9...6**.....*......***.*.*.**.*
AF036708.1/19036-19140                                                                        ..UGUGAU...AU.C.G.AUAUC....GU.G.A.U.GGA..........A.AC.A..........C..CUG....G.UC....CCAUUCC......GA.ACCCA.GA.AGUUA.AG.................CAU.CAUG.G.A.G...CC..AAAG-...GUA-----..--GC.....G......CAA.G.C.--.-
#=GR AF036708.1/19036-19140                                                                PP ..******...**.*.*.*****....**.*.*.*.***..........*.**.*..........*..***....*.**....*******......**.*****.**.*****.**.................***.****.*.*.*...**..****....9**.........99.....9......999.9.9.....
L08897.1/5770-5874                                                                            ..UGUGAU...AU.C.G.AUAUC....GU.G.A.U.GGA..........A.AC.A..........C..CUG....G.UC....CCAUUCC......GA.ACCCA.GA.AGUUA.AG.................CAU.CAUG.G.A.G...CC..AAAG-...GUA-----..--GC.....G......CAA.G.C.--.-
#=GR L08897.1/5770-5874                                                                    PP ..******...**.*.*.*****....**.*.*.*.***..........*.**.*..........*..***....*.**....*******......**.*****.**.*****.**.................***.****.*.*.*...**..****....9**.........99.....9......999.9.9.....
AF272626.1/2982-3085                                                                          ..UGUAGU...GA.U.C.AUAUC....AG.A.G.U.GGA..........A.AU.A..........C..CUG....U.UC....CCAUCCC......GA.ACACA.GA.AGUCA.AG.................CAC.UCUA.G.A.G...CC..GAAAA...-UA-----..--GC.....G......CAA.G.U.--.-
#=GR AF272626.1/2982-3085                                                                  PP ..******...**.*.*.*****....**.*.*.*.***..........*.**.*..........*..***....*.**....*******......**.*****.**.*****.**.................***.****.*.*.*...**..****6....**.........66.....6......667.5.5.....
U01070.1/190-289                                                                              ..---AGU...AA.C.A.AUAGC....AA.A.A.G.GGA..........U.-C.A..........C..CUG....A.UA....CCAUUCC......GA.ACUCA.GU.AGUUA.AG.................CCU.UUUU.A.C.G...CC..GAAAA...-UACUAGA..A---.....-......AUA.-.-.--.-
#=GR U01070.1/190-289                                                                      PP .....***...**.*.*.*****....**.*.*.*.*98..........5..*.*..........*..***....*.**....*******......**.*****.**.*****.**.................***.****.*.*.*...**..****6....***9887..5...............455.........
M30199.1/68-167                                                                               ..---AGU...AA.C.A.AUAGC....AA.A.A.G.GGA..........U.-C.A..........C..CUG....A.AU....CCAUUCC......GA.ACUCA.GU.AGUUA.AG.................CCU.UUUU.A.C.G...CC..GAAGA...-UACUAGA..A---.....-......AUA.-.-.--.-
#=GR M30199.1/68-167                                                                       PP .....***...**.*.*.*****....**.*.*.*.*98..........5..*.*..........*..***....*.**....*******......**.*****.**.*****.**.................***.****.*.*.*...**..****6....***9887..5...............455.........
X57791.1/153-262                                                                              ..CCUGGU...GG.U.U.AAAGA....AA.A.G.A.GGA..........A.AC.A..........C..CUG....U.UA....UCAUUCC......GA.ACACA.GA.AGUUA.AG.................CUC.UUAU.U.C.G...CU..GAUG-...GUACUGCG..A---.....-......---.G.U.UC.G
#=GR X57791.1/153-262                                                                      PP ..******...**.*.*.*****....**.*.*.*.***..........*.**.*..........*..***....*.**....*******......**.*****.**.*****.**.................***.****.*.*.*...**..****....9****776..4...................3.4.57.7
V00646.1/1-107                                                                                ..-UUGGU...GG.U.-.AUAGC....AU.A.G.A.GGU..........C.AC.A..........C..CUG....U.UC....CCAUGCC......GA.ACACA.GA.AGUUA.AG.................CUC.UAUU.A.C.G...GU..GAAGA...-UAUUACU..G---.....-......--A.-.-.-U.G
#=GR V00646.1/1-107                                                                        PP ...*****...**.9...9****....**.*.*.*.***..........*.**.*..........*..***....*.**....*******......**.*****.**.*****.**.................***.****.*.*.*...**..****8....8888776..5.................3......4.5
X06099.1/1-107                                                                                ..-UUGGU...GG.U.-.AUAGC....AU.A.G.A.GGU..........C.AC.A..........C..CUG....U.UC....CCAUGCC......GA.ACACA.GA.AGUUA.AG.................CUC.UAUU.A.C.G...GU..GAAAA...-UAUUACU..U-A-.....-......---.-.-.-U.G
#=GR X06099.1/1-107                                                                        PP ...*****...**.9...9****....**.*.*.*.***..........*.**.*..........*..***....*.**....*******......**.*****.**.*****.**.................***.****.*.*.*...**..***98....8888776..4.3......................4.4
M29167.1/1-109                                                                                ..UCUGGU...GG.U.U.AUAGC....AU.A.G.A.GGU..........C.AC.A..........C..CUG....U.UC....CCAUGCC......GA.ACACA.GA.AGUUA.AG.................CUC.UAUU.A.C.G...GU..GAAGA...-UAUUACU..U---.....-......--A.-.-.-U.G
#=GR M29167.1/1-109                                                                        PP ..******...**.*.*.*****....**.*.*.*.***..........*.**.*..........*..***....*.**....*******......**.*****.**.*****.**.................***.****.*.*.*...**..****8....8877666..4.................2......4.5
X06098.1/1-107                                                                                ..UCUGGU...GC.U.U.AUGGC....AU.A.G.U.GGA..........C.AC.A..........C..CCG....U.UC....CCAUCCC......GA.ACACG.GA.AGUUA.AG.................CAC.UAUU.A.C.G...CC..GACGA...-UAG----..--CC.....G......CAA.G.G.--.-
#=GR X06098.1/1-107                                                                        PP ..******...**.*.*.*****....**.*.*.*.***..........*.**.*..........*..***....*.**....*******......**.*****.**.*****.**.................***.****.*.*.*...**..****7....**3........88.....8......899.8.8.....
M35170.1/2-108                                                                                ..UCCGGU...GA.C.C.AUACC....CA.A.A.C.GGA..........A.AC.A..........C..CCG....U.UC....CCAUUCC......GA.ACACG.GC.CGUGA.AA.................-GU.UUGA.G.-.G...CC..GAUG-...GUAGUGCG..U---.....-......--C.C.A.--.G
#=GR M35170.1/2-108                                                                        PP ..******...**.*.*.*****....99.9.9.9.99*..........*.**.*..........*..***....*.**....*******......**.*****.**.****9.97..................88.8877.6...6...99..****....9**66555..3.................3.3.3....4
M35168.1/2-110                                                                                ..UCUGGU...GA.C.U.UUACG....UC.U.G.G.GGA..........A.AC.A..........C..UCG....U.UC....CCAUUCC......GA.ACACG.AC.AGUUA.AG.................CCC.UG-A.C.G.G...CC..GAUGAu.aGUACUGCA..A---.....-......---.-.-.--.G
#=GR M35168.1/2-110                                                                        PP ..******...**.*.*.*****....**.*.*.*.***..........*.**.*..........*..***....*.**....*******......**.*****.**.*****.**.................***.**.8.9.*.*...**..****98.888888666..3..........................5
M35167.1/2-111                                                                                ..UCCGGU...GA.C.U.UUACG....CG.U.G.A.GGA..........A.AC.A..........C..UCG....U.UC....CCAUUCC......GA.ACACG.AC.AGUUA.AG.................CUC.C-CG.C.G.G...CC..GAUGA...-UA-----..--GU.....G......CCC.A.C.CA.G
#=GR M35167.1/2-111                                                                        PP ..******...**.*.*.*****....**.*.*.*.***..........*.**.*..........*..***....*.**....*******......**.*****.**.*****.**.................***.5.58.9.*.*...**..****6....**.........88.....8......888.8.8.88.8
M35169.1/2-109                                                                                ..UCCGGU...GA.C.C.AUACC....GU.C.G.G.GGU..........C.CU.A..........C..CCG....U.UC....CCAUUCC......GA.ACACG.GC.CGUCA.AG.................CCC.G-CC.G.G.G...CC..UAUGA...-UAGU---..--GC.....G......UCA.G.C.GC.-
#=GR M35169.1/2-109                                                                        PP ..******...**.*.*.*****....**.*.*.*.***..........*.**.*..........*..***....*.**....*******......**.*****.**.*****.**.................***.9.79.*.*.*...**..****7....9944.......99.....9......999.9.9.64..
M35164.1/2-109                                                                                ..UCCGGU...GA.C.C.AUAUC....GA.A.A.A.GGU..........C.AU.A..........C..CUG....U.UC....CCAUUCC......GA.ACACA.GC.CGUCA.AG.................CUU.UU-C.G.A.G...CC..GAUGAu.aGUACCACA..A---.....-......---.-.-.--.G
#=GR M35164.1/2-109                                                                        PP ..******...**.*.*.*****....**.*.*.*.***..........*.**.*..........*..***....*.**....*******......**.*****.**.*****.**.................*99.86.8.*.*.*...**..****98.888887665..3..........................5
M35165.1/2-110                                                                                ..UCCGGC...GA.U.C.AUAUC....UU.A.A.A.GGU..........U.AU.A..........C..CUG....U.UC....CCAUUCC......GA.ACACA.GC.AGUCA.AG.................CUU.UA-A.G.A.G...CC..GAUGA...-UA-----..--GU.....G......CCC.A.C.CA.G
#=GR M35165.1/2-110                                                                        PP ..******...**.*.*.*****....**.*.*.*.***..........*.**.*..........*..***....*.**....*******......**.*****.**.*****.**.................***.*9.9.*.*.*...**..****6....**.........88.....8......888.8.8.88.8
M35166.1/2-110                                                                                ..UCCGGU...GA.C.C.AUAUG....GU.U.G.U.GGA..........A.AC.A..........C..CUG....U.UC....CCUUUCC......GA.ACACA.GC.AGUUA.AG.................CAC.AA-C.C.A.G...CC..GAUGA...-UA-----..--GU.....G......CCC.A.C.CA.G
#=GR M35166.1/2-110                                                                        PP ..******...**.*.*.*****....**.*.*.*.***..........*.**.*..........*..***....*.**....*******......**.*****.**.*****.**.................***.*9.6.9.*.*...**..****6....**.........88.....8......888.8.9.99.9
M36154.1/1-117                                                                                ..UCUGGU...GA.U.G.AUGGC....AU.A.G.A.GGU..........A.AC.A..........C..UCC....U.UU....CCAUUCC......GA.ACAGG.AC.AGUUA.AG.................GUC.UAUA.G.C.G...CC..GAUG-...GUACUGCA..-UGG.....G......AGA.C.U.GU.G
#=GR M36154.1/1-117                                                                        PP ..******...**.*.*.*****....**.*.*.*.***..........*.**.*..........*..***....*.**....*******......**.*****.**.*****.**.................***.****.*.*.*...**..****....9**99998...5**.....*......***.*.*.**.*
M36155.1/1-117                                                                                ..UCUGGU...GA.U.G.AUGGC....AU.A.G.A.GGU..........A.AC.A..........C..UCC....U.UC....CCAUUCC......GA.ACAGG.AC.AGUUA.AG.................GUC.UAUA.G.C.G...CC..GAUG-...GUACUGCA..-UGG.....G......AGA.C.U.GU.G
#=GR M36155.1/1-117                                                                        PP ..******...**.*.*.*****....**.*.*.*.***..........*.**.*..........*..***....*.**....*******......**.*****.**.*****.**.................***.****.*.*.*...**..****....9**99998...5**.....*......***.*.*.**.*
X13663.1/1-117                                                                                ..CCUAGU...GA.U.G.AUGGC....GU.A.G.A.GGA..........A.AC.A..........C..UCC....U.UU....CCAUUCC......GA.ACAGG.AC.AGUUA.AG.................CUC.UACA.G.C.G...UC..GAUG-...GUACUGCA..C-GG.....G......UGA.C.U.GU.G
#=GR X13663.1/1-117                                                                        PP ..******...**.*.*.*****....**.*.*.*.***..........*.**.*..........*..***....*.**....*******......**.*****.**.*****.**.................***.****.*.*.*...**..****....9******9..7.**.....*......***.*.*.**.*
M33887.1/1-111                                                                                ..UAAGGU...GG.U.U.AUUGC....GG.C.G.G.GGC..........U.CG.A..........C..CUC....U.UC....CCAUCCC......GA.ACAGA.GU.AGUUA.AG.................CCC.GCCU.G.C.G...CA..GAUG-...GUACUGCA..GU--.....-......-UA.-.-.-U.G
#=GR M33887.1/1-111                                                                        PP ..******...**.*.*.*****....**.*.*.*.***..........*.**.*..........*..***....*.**....*******......**.*****.**.*****.**.................***.****.*.*.*...**..****....9****988..87...............67......8.8
X52298.1/2-113                                                                                ..UUAGGU...GC.C.U.AUAUC....GG.U.G.G.UGU..........-.CC.A..........C..CUC....U.UC....CCAUUCC......GA.ACAGA.GA.AGUUA.AG.................CCC.ACCA.G.A.G...CC..GAUG-...GUACUGCG..GU--.....-......--A.A.S.AC.G
#=GR X52298.1/2-113                                                                        PP ..******...**.*.*.*****....**.*.*.*.986............7*.*..........*..***....*.**....*******......**.*****.**.*****.**.................***.****.*.*.*...**..****....9*******..87................4.4.5.6*.*
M33893.1/2-111                                                                                ..CACGGC...GA.C.U.AUAUC....CC.U.G.G.UGU..........-.UC.A..........C..CUC....U.UC....CCAUUCC......GA.ACAGA.GU.CGUUA.AG.................CCC.AGGA.G.A.G...CC..GAUG-...GUACUGCU..UU--.....-......--A.-.-.UU.G
#=GR M33893.1/2-111                                                                        PP ..******...**.*.*.*****....**.*.*.*.987............5*.*..........*..***....*.**....*******......**.*****.**.*****.**.................***.****.*.*.*...**..****....9****999..76................4.....68.9
M33892.1/2-110                                                                                ..UACGGC...GA.C.U.UUUUC....CC.A.G.G.UGA..........U.-C.A..........C..CUC....U.UC....CCAUUCC......GA.ACAGA.GU.CGUUA.AG.................CCC.UGGA.G.A.G...CC..GAUG-...GUACUGCU..UC--.....-......--A.-.-.CU.G
#=GR M33892.1/2-110                                                                        PP ..******...**.*.*.*****....**.*.*.*.*98..........5..*.*..........*..***....*.**....*******......**.*****.**.*****.**.................***.****.*.*.*...**..****....9****987..43................4.....78.9
M33894.1/2-109                                                                                ..UACGGC...GA.U.U.AUAUC....CC.A.G.G.UGU..........-.UC.A..........C..CUC....U.UC....CCAUUUC......GA.ACAGA.GU.CGUUA.AG.................CCC.UGGU.G.A.G...CC..GAUG-...GUACU---..--GC.....G......UUA.G.C.G-.-
#=GR M33894.1/2-109                                                                        PP ..******...**.*.*.*****....**.*.*.*.987............5*.*..........*..***....*.**....*******......**.*****.**.*****.**.................***.****.*.*.*...**..****....9****.......66.....6......667.6.6.5...
X52297.1/1-116                                                                                ..-CCGGU...GG.C.A.AUGUC....GG.A.G.G.GGU..........C.CC.A..........C..CCG....U.UC....CCAUCCC......GA.ACACG.GA.AGUUA.AG.................CCC.UCCA.G.A.G...CC..GAUG-...GUACUCCG..C-GG.....G......AAA.C.C.GC.G
#=GR X52297.1/1-116                                                                        PP ...*****...**.*.*.*****....**.*.*.*.***..........*.**.*..........*..***....*.**....*******......**.*****.**.*****.**.................***.****.*.*.*...**..****....9*******..7.**.....*......***.*.*.**.*
M35310.1/1-117                                                                                ..UCCGGU...GG.C.A.AUGUC....GG.A.G.G.GGU..........C.CC.A..........C..CCG....U.UC....CCAUCCC......GA.ACACG.GA.AGUUA.AG.................CCC.UCCA.G.A.G...CC..GAUG-...GUACUCCG..C-GG.....G......GAA.C.C.GC.G
#=GR M35310.1/1-117                                                                        PP ..******...**.*.*.*****....**.*.*.*.***..........*.**.*..........*..***....*.**....*******......**.*****.**.*****.**.................***.****.*.*.*...**..****....9*******..7.**.....*......***.*.*.**.*
X52301.1/1-117                                                                                ..UCGGGU...GG.C.A.AUGUC....GG.A.G.G.GGU..........C.AC.A..........C..CCG....U.UC....CCAUCCC......GA.ACACG.GA.AGUUA.AG.................CCC.UCCA.G.A.G...CC..GAUG-...GUACUCCG..C-GG.....G......AAA.C.C.GC.G
#=GR X52301.1/1-117                                                                        PP ..******...**.*.*.*****....**.*.*.*.***..........*.**.*..........*..***....*.**....*******......**.*****.**.*****.**.................***.****.*.*.*...**..****....9*******..7.**.....*......***.*.*.**.*
M32519.1/4-118                                                                                ..CCUGGC...GU.C.C.AUGGA....GG.A.G.G.GGG..........C.AC.A..........C..CUG....A.UC....CCAUUCC......GA.ACUCG.GA.AGUUA.AG.................CCC.UCCA.U.C.G...CC..GAUGA...-UACUGCG..GGGU.....-......--A.G.C.UC.G
#=GR M32519.1/4-118                                                                        PP ..******...**.*.*.*****....**.*.*.*.***..........*.**.*..........*..***....*.**....*******......**.*****.**.*****.**.................***.****.*.*.*...**..****6....****998..5444..............7.7.8.89.*
X52302.1/2-117                                                                                ..GCUGGU...GG.C.U.AUGGC....GG.A.A.G.GGC..........C.AC.A..........C..CCG....A.UC....CCAUCCC......GA.ACUCG.GU.CGUUA.AG.................ACU.UCCA.G.C.G...CC..GAUG-...GUACUGCA..G-GG.....G......CGA.C.C.CU.G
#=GR X52302.1/2-117                                                                        PP ..******...**.*.*.*****....**.*.*.*.***..........*.**.*..........*..***....*.**....*******......**.*****.**.*****.**.................***.****.*.*.*...**..****....9*******..9.**.....*......***.*.*.**.*
M35570.1/5-120                                                                                ..GUUGGU...GA.U.U.ACAGA....GA.A.A.A.GGU..........C.AC.A..........C..UCA....G.CU....CCAUUUC......GA.ACCUG.AA.AGUUA.AG.................CUU.UUCU.U.C.G...UC..GAUAA...-UACUGCC..--CC.....C......UAC.G.G.GG.G
#=GR M35570.1/5-120                                                                        PP ..******...**.*.*.*****....**.*.*.*.***..........*.**.*..........*..***....*.**....*******......**.*****.**.*****.**.................***.****.*.*.*...**..****7....****999....88.....8......899.9.9.99.*
M76573.1/4-118                                                                                ..CCUGGU...GG.C.U.AUGGC....GG.G.A.G.AGA..........U.CC.A..........C..CCG....A.UC....CCAUCCC......GA.ACUCG.GC.CGUGA.AA.................ACC.CCCA.G.C.G...CC..UAUGA...-UACUGCG..--GC.....U......UAA.G.C.-C.G
#=GR M76573.1/4-118                                                                        PP ..******...**.*.*.*****....**.*.*.*.***..........*.**.*..........*..***....*.**....*******......**.*****.**.*****.**.................***.****.*.*.*...**..****6....*******....55.....5......666.5.5..9.9
M76569.1/4-118                                                                                ..CCUGGU...GG.C.C.AUGGC....GG.G.A.G.AGA..........U.CC.A..........C..CCG....A.UC....CCAUCCC......GA.ACUCG.GC.CGUGA.AA.................ACC.CCCA.G.C.G...CC..UAUGA...-UACGUUG..--GC.....U......UAA.G.C.-C.A
#=GR M76569.1/4-118                                                                        PP ..******...**.*.*.*****....**.*.*.*.***..........*.**.*..........*..***....*.**....*******......**.*****.**.*****.**.................***.****.*.*.*...**..****6....*******....66.....6......666.6.6..7.8
M76572.1/4-118                                                                                ..CCUGGU...GG.C.A.AUGGC....GG.G.G.A.AUA..........U.CC.A..........C..CCG....A.UC....CCAUCCC......GA.ACUCG.GC.CGUGA.AA.................UGC.CCCA.G.C.G...CC..CAUGA...-UACUGUG..C--C.....U......U-A.A.G.GC.A
#=GR M76572.1/4-118                                                                        PP ..******...**.*.*.*****....**.*.*.*.***..........*.**.*..........*..***....*.**....*******......**.*****.**.*****.**.................***.****.*.*.*...**..****6....*******..4..4.....4......5.5.5.6.68.9
M11545.1/4-118                                                                                ..CCUGGU...GG.C.C.AUUGC....GG.G.G.A.GCC..........U.GC.A..........C..CCG....A.UC....CCAUCCC......GA.ACUCG.GC.CGUGA.AA.................AUC.CCCA.G.C.G...CC..CAUG-...GUACUGUG..C-CU.....-......-CA.A.G.GC.A
#=GR M11545.1/4-118                                                                        PP ..******...**.*.*.*****....**.*.*.*.***..........*.**.*..........*..***....*.**....*******......**.*****.**.*****.**.................***.****.*.*.*...**..****....9*******..4.54.............55.5.6.69.9
M11546.1/4-118                                                                                ..CCUGGU...GG.C.C.AUUGC....GG.G.G.G.GCC..........C.GC.A..........C..CCG....A.UC....CCAUCCC......GA.ACUCG.GC.CGUGA.AA.................ACC.CCCA.G.C.G...CC..CAUG-...GUACUGUG..C-CU.....-......-CA.A.G.GC.A
#=GR M11546.1/4-118                                                                        PP ..******...**.*.*.*****....**.*.*.*.***..........*.**.*..........*..***....*.**....*******......**.*****.**.*****.**.................***.****.*.*.*...**..****....9*******..4.54.............55.5.6.69.9
M76577.1/4-118                                                                                ..CCUGGU...GG.C.C.AUUGC....GA.G.G.G.CCC..........U.AC.A..........C..CCG....A.UC....CCAUCCC......GA.ACUCG.GC.CGUGA.AA.................UCC.CUCA.G.C.G...CC..UAUGA...-UACCGUA..--CC.....U......UAA.G.G.UG.C
#=GR M76577.1/4-118                                                                        PP ..******...**.*.*.*****....**.*.*.*.***..........*.**.*..........*..***....*.**....*******......**.*****.**.*****.**.................***.****.*.*.*...**..****6....**99999....88.....8......888.8.8.77.7
M76579.1/4-118                                                                                ..CCUGGU...GG.C.C.AUUGC....GA.G.G.G.CCC..........U.AC.A..........C..CCG....A.UC....CCUUCCC......GA.ACUCG.GC.CGUGA.AA.................UCC.CUCA.G.C.G...CC..UAUGA...-UACUGCA..--CC.....U......CAA.G.G.UG.C
#=GR M76579.1/4-118                                                                        PP ..******...**.*.*.*****....**.*.*.*.***..........*.**.*..........*..***....*.**....*******......**.*****.**.*****.**.................***.****.*.*.*...**..****7....******9....88.....8......888.8.8.77.7
M76571.1/4-117                                                                                ..UCUGGU...GG.C.C.AUGGC....GG.G.A.G.CAA..........A.UC.A..........G..CCG....A.UC....CCAUCCC......GA.ACUCG.GC.CGUCA.AA.................UGC.CCCA.G.C.G...CC..CAUGA...-UACUCUG..--CC.....U......CAA.G.G.CA.C
#=GR M76571.1/4-117                                                                        PP ..******...**.*.*.*****....**.*.8.8.888..........8.9*.*..........*..***....*.**....*******......**.*****.**.*****.**.................***.****.*.*.*...**..****7....*******....77.....7......777.7.7.66.5
M76576.1/4-118                                                                                ..UCUGAU...GA.C.C.AUGGC....GG.G.A.G.CAA..........A.UC.A..........C..CCG....A.UC....CCAUCCC......GA.ACUCG.GC.CGUCA.AA.................UGC.CCCA.G.C.G...CC..CAUGA...-UACUCUG..--CC.....U......CAA.G.G.CA.C
#=GR M76576.1/4-118                                                                        PP ..******...**.*.*.*****....**.*.8.8.888..........9.9*.*..........*..***....*.**....*******......**.*****.**.*****.**.................***.****.*.*.*...**..****7....*******....77.....7......777.7.7.66.5
M76580.1/4-118                                                                                ..UCUGAU...GG.C.C.AUGGC....GG.G.A.G.CAA..........A.UC.A..........C..CCG....A.UC....CCAUCCC......GA.ACUCG.GC.CGUCA.AA.................UGC.CCCA.G.C.G...CC..CAUGA...-UACUCUG..--CC.....U......CAA.G.G.CA.C
#=GR M76580.1/4-118                                                                        PP ..******...**.*.*.*****....**.*.8.8.888..........9.9*.*..........*..***....*.**....*******......**.*****.**.*****.**.................***.****.*.*.*...**..****7....*******....77.....7......777.7.7.66.5
M76574.1/4-118                                                                                ..UCUGGU...GG.C.C.AUGGC....GG.C.A.G.CAA..........A.UC.A..........C..CCG....A.UC....CCAUGCC......GA.ACUCG.GC.CGUCA.AA.................UGC.CCCA.G.C.G...CC..CAUGA...-UACUCUG..--CC.....U......CAA.G.G.CA.C
#=GR M76574.1/4-118                                                                        PP ..******...**.*.*.*****....*9.7.6.6.667..........8.8*.*..........*..***....*.**....*******......**.*****.**.*****.**.................999.9***.*.*.*...**..****7....*******....77.....7......777.7.7.66.5
M76575.1/4-118                                                                                ..UCUGGU...GG.U.C.AUAGC....GG.G.A.G.UAA..........A.UC.A..........C..CCG....A.UC....CCAUCCC......GA.ACUCG.GC.CGUCA.AA.................UGC.CUCA.G.C.G...CC..CAUGA...-UACUCUG..--CC.....U......CAA.G.G.CA.C
#=GR M76575.1/4-118                                                                        PP ..******...**.*.*.*****....**.*.9.9.99*..........*.**.*..........*..***....*.**....*******......**.*****.**.*****.**.................***.****.*.*.*...**..****7....*******....77.....7......777.7.7.66.5
X06577.1/4-117                                                                                ..CCUGGU...GG.C.C.CAAGU....GA.G.G.G.GGC..........U.GC.A..........C..CCG....A.UC....CCAUCCC......GA.ACUCG.GC.CGUGA.AA.................ACC.CUCA.G.C.G...CC..GAUG-...GUACUGCG..U-CU.....-......U-A.A.G.GC.G
#=GR X06577.1/4-117                                                                        PP ..******...**.*.*.*****....**.*.*.*.***..........*.**.*..........*..***....*.**....*******......**.*****.**.*****.**.................***.****.*.*.*...**..****....9******9..4.54............4.5.5.5.56.6
M34775.1/1-115                                                                                ..CCUGGU...GG.C.C.AUUGC....GA.G.G.A.GCC..........C.CA.A..........C..CCG....A.UC....CCAUCCC......GA.ACUCG.GC.CGUUA.AA.................CUC.CUCA.G.C.G...CC..GAUG-...GUACUAUG..-UCU.....-......-CA.A.G.AC.C
#=GR M34775.1/1-115                                                                        PP ..******...**.*.*.*****....**.*.*.*.***..........*.**.*..........*..***....*.**....*******......**.*****.**.*****.**.................***.****.*.*.*...**..****....9******9...477.............77.8.8.89.*
M34773.1/1-114                                                                                ..-CUGGU...GG.C.C.AUUGC....GA.G.G.A.GCC..........C.CA.A..........U..UCG....A.UC....UCACUCC......GA.ACUCG.GC.CGUUA.AA.................CUC.CUCA.G.C.G...CC..GAUG-...GUACUAUG..-UCU.....-......-CA.A.G.AC.C
#=GR M34773.1/1-114                                                                        PP ...*****...**.*.*.*****....**.*.*.*.***..........9.99.9..........*..***....*.**....*******......**.*****.**.*****.**.................***.****.*.*.*...**..****....9******9...477.............77.8.8.89.*
M34772.1/1-114                                                                                ..-CUGGU...GG.C.C.AUUGC....GA.G.G.A.GCC..........U.GA.A..........C..CCG....A.CU....CCACUCC......GA.ACUCG.GC.CGUUA.AA.................CUC.CUCA.G.C.G...CC..GAUG-...GUACUAUG..-UCU.....-......-CA.A.G.AC.C
#=GR M34772.1/1-114                                                                        PP ...*****...**.*.*.*****....**.*.*.*.***..........*.**.*..........*..***....*.99....9999999......**.*****.**.*****.**.................***.****.*.*.*...**..****....9******9...477.............77.8.8.89.*
M11544.1/4-118                                                                                ..CCUGGU...GG.C.C.AUUGC....GA.G.G.A.GCC..........U.GA.A..........C..CCG....A.UC....CCAUCCC......GA.ACUCG.GC.CGUUA.AA.................CUC.CUCA.G.C.G...CC..GAUG-...GUACUAUG..U-CU.....-......-UA.A.G.AC.C
#=GR M11544.1/4-118                                                                        PP ..******...**.*.*.*****....**.*.*.*.***..........*.**.*..........*..***....*.**....*******......**.*****.**.*****.**.................***.****.*.*.*...**..****....9******9..4.66.............67.8.8.89.*
Z35330.1/6121-6235                                                                            ..CCUGGU...GG.U.U.UUAGC....GA.A.G.A.GCC..........U.CA.A..........C..CCG....A.UC....CCAUCCC......GA.ACUCG.GC.CGUUA.AA.................CUC.UUCA.G.C.G...CC..AAUG-...GUACUAUG..--GC.....U......UAA.G.C.-C.C
#=GR Z35330.1/6121-6235                                                                    PP ..******...**.*.*.*****....**.*.*.*.***..........*.**.*..........*..***....*.**....*******......**.*****.**.*****.**.................***.****.*.*.*...**..****....9*******....66.....6......666.6.6..8.8
X06575.1/4-117                                                                                ..CCUGGU...GG.U.U.CUAGC....GA.G.G.A.GCU..........U.GA.A..........C..CCG....A.UC....CCAUCCC......GA.ACUCG.GC.CGUUA.AA.................CUC.CUCA.G.C.G...CC..AAUG-...GUACCAUG..--GC.....U......UAA.G.C.-C.C
#=GR X06575.1/4-117                                                                        PP ..******...**.*.*.*****....**.*.*.*.***..........*.**.*..........*..***....*.**....*******......**.*****.**.*****.**.................***.****.*.*.*...**..****....9*******....66.....6......666.6.6..8.8
M34776.1/2-116                                                                                ..CCUGGU...GG.C.U.AUGGC....GA.G.G.A.GGC..........C.UA.A..........C..CCG....A.UC....CCAUCCC......GA.ACUCG.GC.CGUUA.AA.................CUC.CUCA.G.U.G...CC..GAUG-...GUACUAUG..U-CU.....-......-UA.A.G.AC.C
#=GR M34776.1/2-116                                                                        PP ..******...**.*.*.*****....**.*.*.*.***..........*.**.*..........*..***....*.**....*******......**.*****.**.*****.**.................***.****.*.*.*...**..****....9******9..4.66.............67.8.8.89.*
M34774.1/2-116                                                                                ..CCUGGU...GG.C.U.AUGGC....GA.G.G.A.GUC..........C.GA.A..........C..CCG....A.UC....CCAUCCC......GA.ACUCG.GC.CGUUA.AA.................CUC.CUCA.G.C.G...CC..AAUG-...GUACUUCG..-UCU.....-......-CA.A.G.AC.G
#=GR M34774.1/2-116                                                                        PP ..******...**.*.*.*****....**.*.*.*.***..........*.**.*..........*..***....*.**....*******......**.*****.**.*****.**.................***.****.*.*.*...**..****....9******9...477.............77.8.8.89.*
X03903.1/4-117                                                                                ..CCUGGU...GG.U.U.CUAGC....GA.G.G.A.GCC..........U.GA.A..........C..CCG....U.UC....CCAUCCC......GA.ACACG.GC.CGUUA.AA.................CUC.CUCA.G.C.G...CC..AAUG-...GUACUCCG..-UCU.....-......-CA.A.G.AC.G
#=GR X03903.1/4-117                                                                        PP ..******...**.*.*.*****....**.*.*.*.***..........*.**.*..........*..***....*.**....*******......**.*****.**.*****.**.................***.****.*.*.*...**..****....9******9...577.............77.8.8.89.*
S39188.1/3-117                                                                                ..CCUGGU...GG.C.U.UUAGC....GA.A.G.C.GAU..........C.AG.A..........C..CCG....A.UC....CCAUCCC......GA.ACUCG.GC.CGUCA.AA.................CGC.UCCA.G.C.G...CC..AAUG-...GUACUAUG..-UCU.....-......-CA.A.G.AC.C
#=GR S39188.1/3-117                                                                        PP ..******...**.*.*.*****....**.*.*.*.***..........*.**.*..........*..***....*.**....*******......**.*****.**.*****.**.................***.****.*.*.*...**..****....9******9...477.............77.8.8.89.*
AF454951.1/1084-1198                                                                          ..CCUGGU...GG.U.U.AUGGC....GG.A.G.C.GGC..........U.GC.A..........C..CCG....A.UC....CCAUUCC......GA.ACUCG.GC.CGUGA.AA.................CGC.UCCA.G.C.G...CC..AAUG-...GUACUUCG..-UCU.....-......-CA.A.G.AC.G
#=GR AF454951.1/1084-1198                                                                  PP ..******...**.*.*.*****....**.*.*.*.***..........*.**.*..........*..***....*.**....*******......**.*****.**.*****.**.................***.****.*.*.*...**..****....9******9...477.............77.8.8.89.*
L12402.1/3-117                                                                                ..CCUGGU...GG.U.U.AUGGC....GG.A.G.C.GGC..........U.GC.A..........C..CCG....A.UC....CCAUUCC......GA.ACUCG.GC.CGUGA.AA.................CGC.UCCA.G.C.G...CC..AAUG-...GUACUUCG..U-C-.....U......CAA.G.A.-G.G
#=GR L12402.1/3-117                                                                        PP ..******...**.*.*.*****....**.*.*.*.***..........*.**.*..........*..***....*.**....*******......**.*****.**.*****.**.................***.****.*.*.*...**..****....9*******..4.4......3......344.4.3..4.4
X16192.1/3-117                                                                                ..CCUGGU...GG.U.U.AUGGC....GG.A.G.C.GGC..........U.GC.A..........C..CCG....A.UC....CCAUUCC......GA.ACUCG.GC.CGUGA.AA.................CGC.UCCA.G.C.G...CU..GAUG-...GUACUUCG..-UCU.....-......-CA.A.G.AC.G
#=GR X16192.1/3-117                                                                        PP ..******...**.*.*.*****....**.*.*.*.***..........*.**.*..........*..***....*.**....*******......**.*****.**.*****.**.................***.****.*.*.*...**..****....9******9...477.............77.8.8.89.*
X02627.1/4-118                                                                                ..CCUGGU...GG.U.C.AUCGC....GG.G.G.C.GGC..........U.GC.A..........C..CCG....U.UC....CCUUUCC......GA.ACACG.GC.CGUGA.AA.................CGC.CCCA.G.C.G...CC..AAUG-...GUACUUCG..-UCU.....-......-CA.A.G.AC.G
#=GR X02627.1/4-118                                                                        PP ..******...**.*.*.*****....**.*.*.*.***..........*.**.*..........*..***....*.**....*******......**.*****.**.*****.**.................***.****.*.*.*...**..****....9******9...477.............77.8.8.89.*
U28505.1/6807-6921                                                                            ..CCUGGU...GG.U.C.AUGGC....GG.G.G.C.GGC..........C.GC.A..........C..CCG....U.UC....CCAUUCC......GA.ACACG.GC.CGUGA.AA.................CGC.CCCU.G.C.G...CC..AAUG-...GUACUUCG..U-CU.....-......-UA.A.G.AC.G
#=GR U28505.1/6807-6921                                                                    PP ..******...**.*.*.*****....**.*.*.*.***..........*.**.*..........*..***....*.**....*******......**.*****.**.*****.**.................***.****.*.*.*...**..****....9******9..4.66.............67.8.8.89.*
M34769.1/10-105                                                                               ..------...-A.U.U.AUGGC....GG.G.G.U.GGC..........U.GC.A..........C..CCG....A.UC....CCAUUCC......GA.ACUCG.GC.CGUGA.AA.................CGC.CCCU.G.C.G...CC..GAUG-...GUACUUCG..U-CU.....-......-UA.A.G.AC.G
#=GR M34769.1/10-105                                                                       PP ............*.*.*.*****....**.*.*.*.***..........*.**.*..........*..***....*.**....*******......**.*****.**.*****.**.................***.****.*.*.*...**..****....9******9..4.66.............67.8.8.89.*
M34768.1/3-117                                                                                ..CCUGGU...GA.U.U.AUGGC....GG.G.U.G.GUC..........U.GC.A..........C..CCG....A.UC....UCAUUCC......GA.ACUCG.GC.CGUGA.AA.................CCG.CCCA.G.C.G...CC..AAUG-...GUACUUCG..U-CU.....-......-UA.A.G.AC.G
#=GR M34768.1/3-117                                                                        PP ..******...**.*.*.*****....**.*.*.*.***..........*.**.*..........*..***....*.**....*******......**.*****.**.*****.**.................***.****.*.*.*...**..****....9******9..4.66.............67.8.8.89.*
L08503.1/3-117                                                                                ..CUUGGU...GG.U.U.AUGGC....GG.A.A.C.GCC..........U.GC.A..........C..CCG....A.UC....CCAUCCC......GA.ACUCG.GC.CGUGA.AA.................CGU.UCCA.G.C.G...CU..GAUG-...GUACUUUG..U-CU.....-......-UA.A.G.GC.A
#=GR L08503.1/3-117                                                                        PP ..******...**.*.*.*****....**.*.*.*.***..........*.**.*..........*..***....*.**....*******......**.*****.**.*****.**.................***.****.*.*.*...**..****....9******9..4.76.............68.8.9.9*.*
L24488.1/3-117                                                                                ..CUUGGU...GG.U.U.AUGGC....GG.A.G.U.GAA..........U.GC.A..........C..CCG....A.UC....CCAUCCC......GA.ACUCG.GC.CGUGA.AA.................CGC.UCCA.G.C.G...CU..GAUG-...GUACUUCG..C-CU.....-......-CA.A.G.GC.A
#=GR L24488.1/3-117                                                                        PP ..******...**.*.*.*****....**.*.*.*.***..........*.**.*..........*..***....*.**....*******......**.*****.**.*****.**.................***.****.*.*.*...**..****....9*******..4.54.............55.5.6.69.9
L12403.1/3-117                                                                                ..CUUGGU...GG.U.U.AUGGC....GG.A.G.U.GAA..........C.GC.A..........C..CCG....A.UC....CCAUCCC......GA.ACUCG.GC.CGUGA.AA.................CGC.UCCA.G.C.G...CU..GAUG-...GUACUUUG..--CC.....U......CAA.G.G.-C.A
#=GR L12403.1/3-117                                                                        PP ..******...**.*.*.*****....**.*.*.*.***..........*.**.*..........*..***....*.**....*******......**.*****.**.*****.**.................***.****.*.*.*...**..****....9*******....66.....6......666.6.6..6.6
L12404.1/3-117                                                                                ..CUUGGU...GG.U.U.AUGGC....GG.A.G.C.GAA..........C.GC.A..........C..CCG....A.UC....CCAUCCC......GA.ACUCG.GC.CGUGA.AA.................CGU.UCCA.G.C.G...CU..GAUG-...GUACUUUG..--CC.....U......CAA.G.G.-C.A
#=GR L12404.1/3-117                                                                        PP ..******...**.*.*.*****....**.*.*.*.***..........*.**.*..........*..***....*.**....*******......**.*****.**.*****.**.................***.****.*.*.*...**..****....9*******....66.....6......666.6.6..6.6
M34771.1/2-116                                                                                ..CCUGGC...GG.C.C.UGAGC....GG.U.G.U.GGA..........A.GA.A..........C..CCG....A.UC....CCAUCUC......GA.ACUCG.GC.CGUUA.AA.................CAC.ACCA.G.C.G...CC..GAUG-...GUACUGUG..-UCU.....-......-CA.A.G.AC.A
#=GR M34771.1/2-116                                                                        PP ..******...**.*.*.*****....**.*.*.*.***..........*.**.*..........*..***....*.**....*******......**.*****.**.*****.**.................***.****.*.*.*...**..****....9******9...477.............77.8.8.89.*
M34770.1/1-114                                                                                ..-CCGGC...GG.C.C.UGAGC....GG.U.G.U.GCC..........A.GA.A..........C..CCG....A.UC....CCAUCUC......GA.ACUCG.GC.CGUUA.AA.................CAC.ACCA.G.C.G...CC..CAUG-...GUACUGUG..CUC-.....-......-CA.A.G.AC.A
#=GR M34770.1/1-114                                                                        PP ...*****...**.*.*.*****....**.*.*.*.***..........*.**.*..........*..***....*.**....*******......**.*****.**.*****.**.................***.****.*.*.*...**..****....9*******..776..............57.7.8.9*.*
X03902.1/1-114                                                                                ..-CUGGU...GG.C.C.UGAGC....GG.U.G.U.GCC.........cA.GA.A..........C..CCG....A.UC....CCAUCUC......GA.ACUCG.GC.CGUUA.AA.................CAC.ACCA.G.C.G...CC..CAUG-...GUACUGUG..-UCU.....-......-CA.A.G.AC.A
#=GR X03902.1/1-114                                                                        PP ...*****...**.*.*.*****....**.*.*.*.*87.........25.56.7..........9..***....*.**....*******......**.*****.**.*****.**.................***.****.*.*.*...**..****....9******9...477.............77.8.8.89.*
L37449.1/4-118                                                                                ..GCUUGC...GC.U.C.GGUGU....GU.A.G.U.GUA..........C.AU.A..........C..CCG....A.UC....CCAUCCC......GA.GCUCG.GC.CGUGA.AA.................CAC.UCCA.G.C.G...CC..UAUU-...GUACCGAG..--GC.....U......UAA.G.C.-G.G
#=GR L37449.1/4-118                                                                        PP ..******...**.*.*.*****....**.*.*.*.***..........*.**.*..........*..***....*.**....*******......**.*****.**.*****.**.................***.****.*.*.*...**..****....9*******....77.....7......777.7.7..5.6
X02044.1/4-118                                                                                ..CCUGGU...GG.U.C.AUUGC....GG.G.C.U.CGA..........A.AC.A..........C..CCG....A.UC....CCAUCCC......GA.ACUCG.GC.CGUGA.AA.................GAG.CCCU.G.C.G...CC..AAUG-...GUACUGCG..U-CU.....-......-UA.A.G.GC.G
#=GR X02044.1/4-118                                                                        PP ..******...**.*.*.*****....**.*.*.*.***..........*.**.*..........*..***....*.**....*******......**.*****.**.*****.**.................***.****.*.*.*...**..****....9******9..4.77.............68.8.9.9*.*
X06576.1/4-117                                                                                ..CCUGGU...GG.C.U.AUGCC....GG.G.G.G.UUA..........C.CC.A..........C..CCG....A.UC....CCAUUCC......GA.ACUCG.GU.CGUUA.AG.................UCC.CCCU.G.G.G...CC..AAUG-...GUACUUCG..-UCU.....-......-CA.A.G.GC.G
#=GR X06576.1/4-117                                                                        PP ..******...**.*.*.*****....**.*.*.*.***..........*.**.*..........*..***....*.**....*******......**.*****.**.*****.**.................***.****.*.*.*...**..****....9******9...588.............78.8.9.9*.*
X01501.1/2-116                                                                                ..UCUGGU...GG.C.C.AAAGC....AC.G.A.G.CAA..........A.AC.A..........C..CCG....A.UC....CCAUCCC......GA.ACUCG.GC.CGUUA.AG.................UGC.CGUA.G.C.G...CC..AAUG-...GUACUGCG..--UC.....A......AAA.G.-.AC.G
#=GR X01501.1/2-116                                                                        PP ..******...**.*.*.*****....**.*.8.8.889..........9.**.*..........*..***....*.**....*******......**.*****.**.*****.**.................***.****.*.*.*...**..****....9******9....44.....4......555.4...59.*
M11543.1/1-115                                                                                ..UCUGGU...GG.C.U.UUAGC....AC.G.A.G.CAA..........A.AC.A..........C..CCG....A.UC....CCAUCCC......GA.ACUCG.GC.CGUUA.AG.................UGC.CGUC.G.C.G...CC..AAUG-...GUACUGCG..--UC.....A......AAA.G.-.AC.G
#=GR M11543.1/1-115                                                                        PP ..******...**.*.*.*****....**.*.8.8.889..........9.**.*..........*..***....*.**....*******......**.*****.**.*****.**.................***.****.*.*.*...**..****....9******9....44.....4......555.4...59.*
X05520.1/1-114                                                                                ..-UUGGU...GG.C.C.AUAGU....AC.G.A.G.UAA..........A.AU.A..........C..CCG....A.UC....CCAUCCC......GA.ACUCG.GC.AGUUA.AG.................UGC.CGUC.G.C.G...CC..AAUG-...GUACUGCG..-UCU.....-......-GA.A.G.AC.G
#=GR X05520.1/1-114                                                                        PP ...*****...**.*.*.*****....**.*.*.*.***..........*.**.*..........*..***....*.**....*******......**.*****.**.*****.**.................***.****.*.*.*...**..****....9******9...588.............77.9.9.99.*
X53853.1/5621-5735                                                                            ..UCUGGU...GG.C.C.AUAGC....AC.G.A.G.CAA..........A.AC.A..........C..CCG....A.UC....CCAUCCC......GA.ACUCG.GC.AGUUA.AG.................UGC.CGUC.G.C.G...CC..AAUG-...GUACUGCG..-UCU.....-......-CA.A.G.AC.G
#=GR X53853.1/5621-5735                                                                    PP ..******...**.*.*.*****....**.*.8.8.889..........9.**.*..........*..***....*.**....*******......**.*****.**.*****.**.................***.****.*.*.*...**..****....9******9...577.............77.8.8.8*.*
X04585.1/3-117                                                                                ..UUUGGU...GG.U.C.AUAGC....GU.U.G.G.CUA..........A.AC.A..........C..CCG....A.UC....CCAUCCC......GA.ACUCG.GC.CGUUA.AG.................GGC.CAAC.A.C.G...CC..GAUG-...GUACUGCG..-UCU.....-......-CA.A.G.AC.G
#=GR X04585.1/3-117                                                                        PP ..******...**.*.*.*****....99.9.9.9.99*..........*.**.*..........*..***....*.**....*******......**.*****.**.*****.**.................999.9999.9.*.*...**..****....9******9...577.............77.8.8.8*.*
X03904.1/2-116                                                                                ..UUUGGU...GG.U.C.AUAGC...gAC.G.G.C.UAA..........-.AC.U..........C..CCG....A.UC....CCUUCCC......GA.ACUCG.GC.CGAUA.AG.................GGC.CGUC.A.C.G...CC..AAUG-...GUACUGCG..-UCU.....-......-CA.A.G.AC.G
#=GR X03904.1/2-116                                                                        PP ..******...**.*.*.*****...667.7.7.7.765............6*.*..........*..***....*.**....*******......**.*****.**.*****.*9.................877.7788.8.*.*...**..****....9******9...577.............77.8.8.8*.*
X55255.1/4-120                                                                                ..GUUGGU...GG.U.U.AUUGU....GU.C.G.G.GGG..........U.AC.G..........C..CCG....G.UC....CCUUUCC......GA.ACCCG.GA.AGCUA.AG.................CCC.GAUU.G.C.G...CU..GAUG-...GUACUGCA..C-CU.....G......GGA.G.G.GU.G
#=GR X55255.1/4-120                                                                        PP ..******...**.*.*.*****....**.*.*.*.***..........*.**.*..........*..***....*.**....*******......**.*****.**.*****.**.................***.****.*.*.*...**..****....9******9..7.**.....*......***.*.*.**.*
D13617.1/2-117                                                                                ..UGUGGU...GG.U.U.AUUGC....UG.G.A.G.GGU..........C.AC.A..........C..CCG....G.UC....UCUUUCC......GA.ACCCG.GU.CGUUA.AG.................UCU.CUUU.G.C.G...CU..GAUG-...GUACUGCC..--CU.....G......UGG.U.G.GG.G
#=GR D13617.1/2-117                                                                        PP ..******...**.*.*.*****....**.*.*.*.***..........*.**.*..........*..***....*.**....*******......**.*****.**.*****.**.................***.****.*.*.*...**..****....9****999....99.....9......999.9.9.**.*
X55264.1/4-122                                                                                ..UGCGGU...GG.U.G.AUAGU....GG.U.G.G.GGA..........A.AC.G..........C..CCG....G.UUa..aCCGUUCC......GA.UCCCG.GU.AGCUA.AG.................CCC.AUGU.A.U.G...CU..GAUG-...GUACUGCA..A-CU.....U......GGU.G.G.UU.G
#=GR X55264.1/4-122                                                                        PP ..******...**.*.*.*****....**.*.*.*.***..........*.**.*..........*..***....*.**9..99******......**.*****.**.*****.**.................***.****.*.*.*...**..****....9*******..8.88.....8......999.9.*.**.*
M16205.1/4-122                                                                                ..UGCGGU...GG.U.G.AUAGU....GG.U.G.G.GGA..........A.AC.G..........C..CCG....G.UUa..aCCGUUCC......GA.UCCCG.GU.AGCUA.AG.................CCC.AUUC.G.C.G...CU..GAUG-...GUACUGCA..A-CU.....U......GGU.G.G.UU.G
#=GR M16205.1/4-122                                                                        PP ..******...**.*.*.*****....**.*.*.*.***..........*.**.*..........*..***....*.**9..99******......**.*****.**.*****.**.................***.****.*.*.*...**..****....9*******..8.88.....8......999.9.*.**.*
M33890.1/5-120                                                                                ..-UCGGU...GG.C.CuAUAGC....AG.C.A.G.GGA..........A.-C.G..........C..CCG....G.AC....CCAUUCC......GA.ACCCG.GA.AGCUA.AG.................CCU.GCUA.A.C.G...CU..GAUG-...GUACUGCA..A-CC.....G......GGA.G.G.UU.G
#=GR M33890.1/5-120                                                                        PP ...*****...**.8.65*****....**.*.*.*.*98..........5..*.*..........*..***....*.**....*******......**.*****.**.*****.**.................***.****.*.*.*...**..****....9*******..8.**.....*......***.*.*.**.*
Z50058.1/3-119                                                                                ..GUCGGU...GG.U.U.AUGGC....GG.A.G.G.GGG..........A.AC.G..........C..CCG....G.UC....CCAUCCC......GA.ACCCG.GA.AGCUA.AG.................CCC.UCCA.G.C.G...CC..GAUG-...GUACUGCA..C-CU.....G......UCA.G.G.GU.G
#=GR Z50058.1/3-119                                                                        PP ..******...**.*.*.*****....**.*.*.*.***..........*.**.*..........*..***....*.**....*******......**.*****.**.*****.**.................***.****.*.*.*...**..****....9******9..7.**.....*......***.*.*.**.*
Z50056.1/3-119                                                                                ..GUCGGU...GG.U.C.AUGGC....GG.A.G.G.GGA..........A.AC.G..........C..CCG....G.UC....CCAUCCC......GA.ACCCG.GA.AGCUA.AG.................CCC.UCCA.G.C.G...CC..GAUG-...GUACUGCA..C-UC.....G......UCA.G.G.GU.G
#=GR Z50056.1/3-119                                                                        PP ..******...**.*.*.*****....**.*.*.*.***..........*.**.*..........*..***....*.**....*******......**.*****.**.*****.**.................***.****.*.*.*...**..****....9******9..7.9*.....*......***.*.*.**.*
Z50057.1/2-118                                                                                ..GUCGGU...GG.U.C.AUUGC....GG.A.G.G.GGG..........A.AC.G..........C..CCG....G.UC....CCAUCCC......GA.ACCCG.GA.AGCUA.AG.................CCC.UCCA.G.C.G...CC..GAUG-...GUACUGCA..C-UC.....G......CCA.G.G.GU.G
#=GR Z50057.1/2-118                                                                        PP ..******...**.*.*.*****....**.*.*.*.***..........*.**.*..........*..***....*.**....*******......**.*****.**.*****.**.................***.****.*.*.*...**..****....9******9..7.9*.....*......***.*.*.**.*
Z50073.1/3-119                                                                                ..GUCGGU...GG.U.U.AUGGC....GG.A.G.U.GGG..........A.AC.G..........C..CCG....G.UC....CCAUCCC......GA.ACCCG.GA.AGCUA.AG.................CAC.UCCA.G.C.G...CC..GAUG-...GUACUGCA..C-UC.....G......CUA.G.G.GU.G
#=GR Z50073.1/3-119                                                                        PP ..******...**.*.*.*****....**.*.*.*.***..........*.**.*..........*..***....*.**....*******......**.*****.**.*****.**.................***.****.*.*.*...**..****....9******9..7.99.....*......***.*.*.**.*
Z50077.1/4-121                                                                                ..GUCGGU...GG.U.U.UUAGC....GG.A.GcG.GGG..........A.AC.G..........C..CCG....G.UC....CCAUUCC......GA.ACCCG.GA.AGCUA.AG.................CCC.UCCA.G.C.G...CC..GAUG-...GUACUGCA..C-UC.....G......AUA.G.G.GU.G
#=GR Z50077.1/4-121                                                                        PP ..******...**.*.*.*****....**.*.*89.999..........*.**.*..........*..***....*.**....*******......**.*****.**.*****.**.................***.****.*.*.*...**..****....9******9..7.99.....*......***.*.*.**.*
Z50054.1/4-120                                                                                ..GUCGGU...GG.C.G.AUAGC....GG.U.G.G.GGA..........A.AC.G..........C..CCG....G.UC....CCUUUCC......GA.ACCCG.GA.AGCUA.AG.................CCU.GCCA.G.C.G...CC..GAUG-...GUACUGUA..C-UC.....G......AUA.G.G.GU.G
#=GR Z50054.1/4-120                                                                        PP ..******...**.*.*.*****....**.*.*.*.***..........*.**.*..........*..***....*.**....*******......**.*****.**.*****.**.................***.****.*.*.*...**..****....9******9..7.99.....*......***.*.*.**.*
Z50067.1/4-120                                                                                ..GUCGGU...GG.C.G.AUAGC....GG.G.G.A.GGG..........U.CC.G..........C..CCG....G.UC....CCAUUCC......GA.ACCCG.GU.AGCUA.AG.................CUC.CCCA.G.C.G...CU..GAUG-...GUACUGCA..C-UC.....G......GUA.G.G.GU.G
#=GR Z50067.1/4-120                                                                        PP ..******...**.*.*.*****....**.*.*.*.***..........*.**.*..........*..***....*.**....*******......**.*****.**.*****.**.................***.****.*.*.*...**..****....9******9..8.89.....9......999.*.*.**.*
Z50069.1/4-120                                                                                ..GUCGGU...GG.C.G.AUGGC....GG.G.G.A.GGG..........U.CC.G..........C..CCG....G.UC....CCAUUCC......GA.ACCCG.GU.AGCUA.AG.................CUC.CCCA.G.C.G...CU..GAUG-...GUACUGCA..C-UC.....G......ACA.G.G.GU.G
#=GR Z50069.1/4-120                                                                        PP ..******...**.*.*.*****....**.*.*.*.***..........*.**.*..........*..***....*.**....*******......**.*****.**.*****.**.................***.****.*.*.*...**..****....9******9..7.99.....*......***.*.*.**.*
Z50076.1/4-120                                                                                ..GUCGGU...GG.C.G.ACAGC....GG.G.G.A.GGG..........U.CC.G..........C..CCG....G.UC....CCAUACC......GA.ACCCG.GA.AGCUA.AG.................CUC.CCCA.G.C.G...CC..GAUG-...GUACUGCA..C-CC.....G......GUG.G.G.GU.G
#=GR Z50076.1/4-120                                                                        PP ..******...**.*.*.*****....**.*.*.*.***..........*.**.*..........*..***....*.**....*******......**.*****.**.*****.**.................***.****.*.*.*...**..****....9******9..7.99.....9......999.*.*.**.*
M16176.1/4-120                                                                                ..GUCGGU...GG.U.G.UUAGC....GG.U.G.G.GGU..........C.AC.G..........C..CCG....G.UC....CCUUUCC......GA.ACCCG.GA.AGCUA.AG.................CCU.GCCU.G.C.G...CC..GAUG-...GUACUGCA..C-CU.....G......GGA.G.G.GU.G
#=GR M16176.1/4-120                                                                        PP ..******...**.*.*.*****....**.*.*.*.***..........*.**.*..........*..***....*.**....*******......**.*****.**.*****.**.................***.****.*.*.*...**..****....9******9..7.**.....*......***.*.*.**.*
M16177.1/4-120                                                                                ..GUCGGU...GG.U.U.AUAGC....GG.U.G.G.GGU..........C.AC.G..........C..CCG....G.UC....CCAUUCC......GA.ACCCG.GA.AGCUA.AG.................CCC.ACCU.G.C.G...CC..GAUG-...GUACUGCA..C-CU.....G......GGA.G.G.GU.G
#=GR M16177.1/4-120                                                                        PP ..******...**.*.*.*****....**.*.*.*.***..........*.**.*..........*..***....*.**....*******......**.*****.**.*****.**.................***.****.*.*.*...**..****....9******9..7.**.....*......***.*.*.**.*
M16173.1/3-119                                                                                ..UACGGC...GG.U.C.AUAGC....GU.G.G.G.GGA..........A.AC.G..........C..CCG....G.UC....CCAUUCC......GA.ACCCG.GA.AGCUA.AG.................ACC.CACA.G.C.G...CC..GAUG-...GUACUGCA..C-CC.....G......GGA.G.G.GU.G
#=GR M16173.1/3-119                                                                        PP ..******...**.*.*.*****....**.*.*.*.***..........*.**.*..........*..***....*.**....*******......**.*****.**.*****.**.................***.****.*.*.*...**..****....9******9..7.**.....*......***.*.*.**.*
X08003.1/3-119                                                                                ..UACGGC...GG.U.C.AUAGC....GU.G.G.G.GGA..........A.AC.G..........C..CCG....G.UC....CCAUUCC......GA.ACCCG.GA.AGCUA.AG.................ACC.CACA.G.C.G...CC..GAUG-...GUACUGCA..C-CC.....G......GGA.G.G.GU.G
#=GR X08003.1/3-119                                                                        PP ..******...**.*.*.*****....**.*.*.*.***..........*.**.*..........*..***....*.**....*******......**.*****.**.*****.**.................***.****.*.*.*...**..****....9******9..7.**.....*......***.*.*.**.*
K02683.1/2-118                                                                                ..UUCGGU...GG.U.C.AUAGC....GU.G.G.G.GGA..........A.AC.G..........C..CCG....G.UC....CCAUGCC......GA.ACCCG.GU.AGCUA.AG.................NCC.CACA.G.C.G...CU..GAUG-...GUACUGCA..C-UC.....G......GUA.G.G.GU.G
#=GR K02683.1/2-118                                                                        PP ..******...**.*.*.*****....**.*.*.*.***..........*.**.*..........*..***....*.**....*******......**.*****.**.*****.**.................***.****.*.*.*...**..****....9******9..8.89.....9......999.*.*.**.*
K02682.1/2-118                                                                                ..UCUGGC...GG.C.C.AUAGC....GU.G.G.G.GGA..........A.AC.G..........C..CCG....G.UC....CCAUCCC......GA.ACCCG.GA.AGCUA.AG.................CCC.CAUA.G.C.G...CC..GAUG-...GUACUGCA..A-CC.....G......GGA.G.G.UU.G
#=GR K02682.1/2-118                                                                        PP ..******...**.*.*.*****....**.*.*.*.***..........*.**.*..........*..***....*.**....*******......**.*****.**.*****.**.................***.****.*.*.*...**..****....9*******..8.**.....*......***.*.*.**.*
AF114033.1/6078-6194                                                                          ..UUCGGU...GG.U.C.AUAGC....AU.G.A.G.GGA..........A.AC.G..........C..CCG....G.UU....ACAUUCC......GA.ACCCG.GA.AGCUA.AG.................CCU.CAUA.G.C.G...CC..GAUG-...GUACUGCA..G-GG.....G......GGA.C.C.CU.G
#=GR AF114033.1/6078-6194                                                                  PP ..******...**.*.*.*****....**.*.*.*.***..........*.**.*..........*..***....*.**....*******......**.*****.**.*****.**.................***.****.*.*.*...**..****....9*******..9.**.....*......***.*.*.**.*
AF114034.1/6052-6168                                                                          ..UUCGGU...GG.U.C.AUACC....GU.G.A.G.GGA..........A.AC.G..........C..CCG....G.UU....ACAUUCC......GA.ACCCG.GA.AGCUA.AG.................CCU.CAUA.G.C.G...CC..GAUG-...GUACUGCA..G-GG.....G......GGA.C.C.CU.G
#=GR AF114034.1/6052-6168                                                                  PP ..******...**.*.*.*****....**.*.*.*.***..........*.**.*..........*..***....*.**....*******......**.*****.**.*****.**.................***.****.*.*.*...**..****....9*******..9.**.....*......***.*.*.**.*
AF114035.1/6057-6173                                                                          ..UUCGGU...GG.U.C.AUAGC....GU.G.A.G.GGA..........A.AC.G..........C..CCG....G.UU....ACAUUCC......GA.ACCCG.GA.AGCUA.AG.................CCU.CAGA.G.C.G...CC..GAUG-...GUACUGCA..G-GG.....G......GGA.C.C.CU.G
#=GR AF114035.1/6057-6173                                                                  PP ..******...**.*.*.*****....**.*.*.*.***..........*.**.*..........*..***....*.**....*******......**.*****.**.*****.**.................***.****.*.*.*...**..****....9*******..9.**.....*......***.*.*.**.*
AF114036.1/6058-6174                                                                          ..UUCGGU...GG.U.C.AUAGC....GU.G.A.G.GGA..........A.AC.G..........C..CCG....G.UU....ACAUUCC......GA.ACCCG.GA.AGCUA.AG.................CCU.CAGA.G.C.G...CC..CAUG-...GUACUGCA..G-GG.....G......GGA.C.C.CU.G
#=GR AF114036.1/6058-6174                                                                  PP ..******...**.*.*.*****....**.*.*.*.***..........*.**.*..........*..***....*.**....*******......**.*****.**.*****.**.................***.****.*.*.*...**..****....9*******..9.**.....*......***.*.*.**.*
M59338.1/3-119                                                                                ..UUCGGU...GG.U.C.AUAGC....GU.G.A.G.GGA..........A.AC.G..........C..CCG....G.UU....ACAUUCC......GA.ACCCG.GA.AGCUA.AG.................CCU.CACA.G.C.G...CC..GAUG-...GUACUGCA..G-GG.....G......GGA.C.C.CU.G
#=GR M59338.1/3-119                                                                        PP ..******...**.*.*.*****....**.*.*.*.***..........*.**.*..........*..***....*.**....*******......**.*****.**.*****.**.................***.****.*.*.*...**..****....9*******..9.**.....*......***.*.*.**.*
M59339.1/3-119                                                                                ..UUCGGU...GG.U.C.AUAGC....GU.G.A.G.GGA..........A.AC.G..........C..CCG....G.UU....ACAUACC......GA.ACCCG.GA.AGCUA.AG.................CCU.CACA.G.C.G...CC..GAUG-...GUACUGCA..G-GG.....G......GGA.C.C.CU.G
#=GR M59339.1/3-119                                                                        PP ..******...**.*.*.*****....**.*.*.*.***..........*.**.*..........*..***....*.**....*******......**.*****.**.*****.**.................***.****.*.*.*...**..****....9*******..9.**.....*......***.*.*.**.*
M59335.1/3-119                                                                                ..UUCGGU...GG.U.C.AUAGC....GU.G.A.G.GGA..........A.AC.G..........C..CCG....G.UU....ACAUCCC......GA.ACCCG.GA.AGCUA.AG.................CCU.CACA.G.C.G...CC..GAUG-...GUACUGCA..G-GG.....G......GGA.C.C.CU.G
#=GR M59335.1/3-119                                                                        PP ..******...**.*.*.*****....**.*.*.*.***..........*.**.*..........*..***....*.**....*******......**.*****.**.*****.**.................***.****.*.*.*...**..****....9*******..9.**.....*......***.*.*.**.*
M59340.1/3-119                                                                                ..UUCGGU...GG.U.C.AUAGC....GU.G.A.G.GGA..........A.AC.G..........C..CCG....G.UU....ACAUUCC......GA.ACCCG.GA.AGCUA.AG.................CCU.CACA.G.C.G...CC..GAUG-...GUACUGCA..G-GG.....G......GGA.C.C.CU.G
#=GR M59340.1/3-119                                                                        PP ..******...**.*.*.*****....**.*.*.*.***..........*.**.*..........*..***....*.**....*******......**.*****.**.*****.**.................***.****.*.*.*...**..****....9*******..9.**.....*......***.*.*.**.*
X55269.1/3-119                                                                                ..UUCGGU...GG.U.C.AUAGC....GU.G.A.G.GGA..........A.AC.G..........C..CCG....G.UU....ACAUUCC......GA.ACCCG.GA.AGCUA.AG.................CCU.UACA.G.C.G...CC..GAUG-...GUACUGCA..G-GG.....G......GGA.C.C.CU.G
#=GR X55269.1/3-119                                                                        PP ..******...**.*.*.*****....**.*.*.*.***..........*.**.*..........*..***....*.**....*******......**.*****.**.*****.**.................***.****.*.*.*...**..****....9*******..9.**.....*......***.*.*.**.*
V01347.1/3-119                                                                                ..UUCGGU...GG.U.C.AUAGC....GU.G.A.G.GGA..........A.AC.G..........C..CCG....G.UU....ACAUUCC......GA.ACCCG.GA.AGCUA.AG.................CCU.UACA.G.C.G...CC..GAUG-...GUACUGCA..G-GG.....G......GGA.C.C.CU.G
#=GR V01347.1/3-119                                                                        PP ..******...**.*.*.*****....**.*.*.*.***..........*.**.*..........*..***....*.**....*******......**.*****.**.*****.**.................***.****.*.*.*...**..****....9*******..9.**.....*......***.*.*.**.*
M27245.1/5773-5889                                                                            ..UUCGGU...GG.U.C.AUAGC....GU.U.A.G.GGA..........A.AC.G..........C..CCG....G.UU....ACAUUCC......GA.ACCCG.GA.AGCUA.AG.................CCU.UACA.G.C.G...CC..GAUG-...GUACUGCA..G-GG.....G......GGA.C.C.CU.G
#=GR M27245.1/5773-5889                                                                    PP ..******...**.*.*.*****....**.*.*.*.***..........*.**.*..........*..***....*.**....*******......**.*****.**.*****.**.................***.****.*.*.*...**..****....9*******..9.**.....*......***.*.*.**.*
M59346.1/3-119                                                                                ..UUCGGU...GG.U.C.AUUGC....GU.U.A.G.GGA..........A.AC.G..........C..CCG....G.UU....ACAUUCC......GA.ACCCG.GA.AGCUA.AG.................CCU.UUCA.G.C.G...CC..GAUG-...GUACUGCA..G-GG.....G......GGA.C.C.CU.G
#=GR M59346.1/3-119                                                                        PP ..******...**.*.*.*****....**.*.*.*.***..........*.**.*..........*..***....*.**....*******......**.*****.**.*****.**.................***.****.*.*.*...**..****....9*******..9.**.....*......***.*.*.**.*
M76388.1/6142-6258                                                                            ..UUCGGU...GG.U.C.AUUGC....GU.U.A.G.GGA..........A.AC.G..........C..CCG....G.UU....ACAUUCC......GA.ACCCG.GA.AGCUA.AG.................CCU.UUCA.G.C.G...CC..GAUG-...GUACUUCA..G-GG.....G......GGA.C.C.CU.G
#=GR M76388.1/6142-6258                                                                    PP ..******...**.*.*.*****....**.*.*.*.***..........*.**.*..........*..***....*.**....*******......**.*****.**.*****.**.................***.****.*.*.*...**..****....9*******..9.**.....*......***.*.*.**.*
M59345.1/3-119                                                                                ..UUCGGU...GG.U.C.AUAGC....GU.U.A.G.GGA..........A.AC.G..........C..CCG....G.UU....ACAUUCC......GA.ACCCG.GA.AGCUA.AG.................CCU.UUCA.G.C.G...CC..GAUG-...GUACUGCA..G-GG.....G......GGA.C.C.CU.G
#=GR M59345.1/3-119                                                                        PP ..******...**.*.*.*****....**.*.*.*.***..........*.**.*..........*..***....*.**....*******......**.*****.**.*****.**.................***.****.*.*.*...**..****....9*******..9.**.....*......***.*.*.**.*
X59479.1/518-634                                                                              ..UUCGGU...GG.U.C.AUAGC....GU.U.A.G.GGA..........A.AC.G..........C..CCG....G.UU....ACAUUUC......GA.ACCCG.GA.AGCUA.AG.................CCU.UUCA.G.C.G...CC..GAUG-...GUACUGCA..G-GG.....G......GGA.C.C.CU.G
#=GR X59479.1/518-634                                                                      PP ..******...**.*.*.*****....**.*.*.*.***..........*.**.*..........*..***....*.**....*******......**.*****.**.*****.**.................***.****.*.*.*...**..****....9*******..9.**.....*......***.*.*.**.*
X55268.1/3-119                                                                                ..UUCGGU...GG.U.C.AUAGC....GU.U.A.G.GGA..........A.AC.G..........C..CCG....G.UU....ACAUUCC......GA.ACCCG.GA.AGCUA.AG.................CCU.UUCA.G.C.G...CC..GAUG-...GUACUGCA..G-GG.....G......GGA.C.C.CU.G
#=GR X55268.1/3-119                                                                        PP ..******...**.*.*.*****....**.*.*.*.***..........*.**.*..........*..***....*.**....*******......**.*****.**.*****.**.................***.****.*.*.*...**..****....9*******..9.**.....*......***.*.*.**.*
X58874.1/548-664                                                                              ..UUCGGU...GG.U.C.AUAGC....GU.A.G.G.GGA..........A.AC.G..........C..CCG....G.UU....ACAUUUC......GA.ACCCG.GA.AGCUA.AG.................CCU.UACA.G.C.G...CC..GAUG-...GUACUGCA..G-GG.....G......GGA.C.C.CU.G
#=GR X58874.1/548-664                                                                      PP ..******...**.*.*.*****....**.*.*.*.***..........*.**.*..........*..***....*.**....*******......**.*****.**.*****.**.................***.****.*.*.*...**..****....9*******..9.**.....*......***.*.*.**.*
X55253.1/3-119                                                                                ..UUCGGU...GG.U.C.AUAGC....GU.U.A.G.GGA..........A.AC.G..........C..CCG....G.UU....ACAUUCC......GA.ACCCG.GA.AGCUA.AG.................CCU.UUCG.A.C.G...CC..GAUG-...GUACUGCA..-UGG.....G......GGA.C.C.GU.G
#=GR X55253.1/3-119                                                                        PP ..******...**.*.*.*****....**.*.*.*.***..........*.**.*..........*..***....*.**....*******......**.*****.**.*****.**.................***.****.*.*.*...**..****....9****998...6**.....*......***.*.*.**.*
M16170.1/3-119                                                                                ..UUCGGC...GG.C.C.AUAGC....GA.G.A.G.GGA..........A.AC.G..........C..CCG....G.UU....AUAUUCC......GA.ACCCG.GA.AGCUA.AG.................CCU.CUCA.G.C.G...CC..GAUG-...GUACUGCA..G-GG.....G......GGA.C.C.CU.G
#=GR M16170.1/3-119                                                                        PP ..******...**.*.*.*****....**.*.*.*.***..........*.**.*..........*..***....*.**....*******......**.*****.**.*****.**.................***.****.*.*.*...**..****....9*******..9.**.....*......***.*.*.**.*
M16169.1/3-119                                                                                ..UUCGGC...GG.C.C.AUAGC....GA.G.A.G.GGA..........A.AC.G..........C..CCG....G.UU....AUAUUCC......GA.ACCCG.GA.AGCUA.AG.................ACU.CUCU.G.C.G...CC..GAUG-...GUACUGCA..G-GG.....G......GGA.C.C.CU.G
#=GR M16169.1/3-119                                                                        PP ..******...**.*.*.*****....**.*.*.*.***..........*.**.*..........*..***....*.**....*******......**.*****.**.*****.**.................***.****.*.*.*...**..****....9*******..9.**.....*......***.*.*.**.*
M60936.1/3-119                                                                                ..UUCGGC...GG.C.C.AUAGC....GA.G.A.G.GGA..........A.AC.G..........C..CCG....G.UC....ACAUUCC......GA.ACCCG.GA.AGCUA.AG.................ACU.CUCU.G.C.G...CC..GAUG-...GUACUGCA..G-GG.....G......GGA.C.C.CU.G
#=GR M60936.1/3-119                                                                        PP ..******...**.*.*.*****....**.*.*.*.***..........*.**.*..........*..***....*.**....*******......**.*****.**.*****.**.................***.****.*.*.*...**..****....9*******..9.**.....*......***.*.*.**.*
S73542.1/3-119                                                                                ..UUCGGC...GG.C.C.AUAGC....GA.G.A.G.GGA..........A.AC.G..........C..CCG....G.UC....ACAUUCC......GA.ACCCG.GA.AGCUA.AG.................ACU.CUCA.G.C.G...CC..GAUG-...GUACUGCA..G-GG.....G......GGA.C.C.CU.G
#=GR S73542.1/3-119                                                                        PP ..******...**.*.*.*****....**.*.*.*.***..........*.**.*..........*..***....*.**....*******......**.*****.**.*****.**.................***.****.*.*.*...**..****....9*******..9.**.....*......***.*.*.**.*
X55265.1/3-119                                                                                ..UUCGGU...GG.U.C.AUGGC....GA.G.A.G.GGA..........A.AC.G..........C..CCG....G.UU....ACAUUCC......GA.ACCCG.GA.AGCUA.AG.................CCU.UUCA.G.C.G...CC..GAUG-...GUACUGCA..G-GG.....G......GGA.C.C.CU.G
#=GR X55265.1/3-119                                                                        PP ..******...**.*.*.*****....**.*.*.*.***..........*.**.*..........*..***....*.**....*******......**.*****.**.*****.**.................***.****.*.*.*...**..****....9*******..9.**.....*......***.*.*.**.*
M16171.1/3-119                                                                                ..UCCGGU...GG.U.G.AUAGC....GA.G.A.G.GGA..........A.AC.G..........C..CCG....G.UG....AGAUUCC......GA.ACCCG.GA.AGCUA.AG.................CCU.CUCA.G.C.G...CC..GAUG-...GUACUGCA..A-GG.....G......GGA.C.C.UU.G
#=GR M16171.1/3-119                                                                        PP ..******...**.*.*.*****....**.*.*.*.***..........*.**.*..........*..***....*.**....*******......**.*****.**.*****.**.................***.****.*.*.*...**..****....9*******..8.**.....*......***.*.*.**.*
X52303.1/2-118                                                                                ..UCCGGU...GG.U.G.AUAUC....AA.G.A.A.GGC..........U.AC.A..........C..CCG....A.UC....CCAUACC......GA.ACUCG.GA.AGUUA.AG.................CUU.CUUG.G.A.G...CC..GAUG-...GUACUGCC..A-GG.....G......CAA.C.C.UG.G
#=GR X52303.1/2-118                                                                        PP ..******...**.*.*.*****....**.*.*.*.***..........*.**.*..........*..***....*.**....*******......**.*****.**.*****.**.................***.****.*.*.*...**..****....9*******..8.**.....*......***.*.*.**.*
D13615.1/3-119                                                                                ..UUCGGU...GG.U.U.UUGGC....GA.G.G.G.GGA..........A.AC.A..........C..CCG....G.UC....CCAUUCC......GA.ACCCG.GA.AGUUA.AG.................CCU.CUCA.G.C.G...CC..GAUG-...GUACUGCA..-UGG.....G......AGA.C.U.GU.G
#=GR D13615.1/3-119                                                                        PP ..******...**.*.*.*****....**.*.*.*.***..........*.**.*..........*..***....*.**....*******......**.*****.**.*****.**.................***.****.*.*.*...**..****....9****998...6**.....*......***.*.*.**.*
M55343.1/5620-5736                                                                            ..UUCGGU...GG.U.U.UUGGC....GA.A.G.G.GGA..........A.AC.G..........C..CCG....G.UC....UCAUUCC......GA.ACCCG.GA.AGCUA.AG.................CUC.UUCA.G.C.G...CC..GAUG-...GUACUGCA..-UGG.....G......GGA.C.U.GU.G
#=GR M55343.1/5620-5736                                                                    PP ..******...**.*.*.*****....**.*.*.*.***..........*.**.*..........*..***....*.**....*******......**.*****.**.*****.**.................***.****.*.*.*...**..****....9****998...6**.....*......***.*.*.**.*
X05516.1/3-119                                                                                ..UACGGC...GG.U.C.AUAGC....GA.A.G.G.GGA..........A.AC.G..........C..CCG....G.UC....CCAUACC......GA.ACCCG.GA.AGCUA.AG.................CCC.UUCA.G.C.G...CC..GAUG-...GUACUGCC..C-UG.....A......AGA.C.G.GG.G
#=GR X05516.1/3-119                                                                        PP ..******...**.*.*.*****....**.*.*.*.***..........*.**.*..........*..***....*.**....*******......**.*****.**.*****.**.................***.****.*.*.*...**..****....9******9..7.9*.....*......***.*.*.**.*
X55263.1/3-119                                                                                ..UACGGC...GG.U.C.AUAGC....GA.G.A.G.GGA..........A.AC.G..........C..CCG....G.UC....CCAUUCC......GA.ACCCG.GA.AGCUA.AG.................CCU.CUCA.G.C.G...CC..GAUG-...GUACUGCC..C-UG.....G......AGA.C.G.GG.G
#=GR X55263.1/3-119                                                                        PP ..******...**.*.*.*****....**.*.*.*.***..........*.**.*..........*..***....*.**....*******......**.*****.**.*****.**.................***.****.*.*.*...**..****....9******9..7.9*.....*......***.*.*.**.*
Z50055.1/3-119                                                                                ..UACGGU...GG.U.U.AUAGC....GA.A.G.A.GGA..........A.AC.G..........C..CCG....G.UC....CCAUUCC......GA.ACCCG.GA.AGCUA.AG.................CUC.UUCA.G.C.G...CC..GAUG-...GUACUGCA..C-UG.....G......GUA.C.G.GU.G
#=GR Z50055.1/3-119                                                                        PP ..******...**.*.*.*****....**.*.*.*.***..........*.**.*..........*..***....*.**....*******......**.*****.**.*****.**.................***.****.*.*.*...**..****....9******9..7.89.....9......99*.*.*.**.*
AF116561.1/5902-6018                                                                          ..UUCGGU...GG.U.U.AUAGC....GG.U.G.G.GGA..........A.AC.A..........C..CCG....G.UC....CCAUUCC......GA.ACCCG.GU.AGUUA.AG.................CCC.GCCA.G.C.G...CC..GAUG-...GUACUGCA..C-UG.....G......UGA.C.G.GU.G
#=GR AF116561.1/5902-6018                                                                  PP ..******...**.*.*.*****....**.*.*.*.***..........*.**.*..........*..***....*.**....*******......**.*****.**.*****.**.................***.****.*.*.*...**..****....9******9..7.9*.....*......***.*.*.**.*
D13619.1/3-119                                                                                ..UUCGGU...GG.U.U.AUGGC....GG.A.G.G.GGG..........A.AC.A..........C..CCG....G.UC....CCAUUCC......GA.ACCCG.GU.AGUUA.AG.................CCU.UCCA.G.C.G...CC..GAUG-...GUACUGCA..C-UC.....G......UGA.G.G.GU.G
#=GR D13619.1/3-119                                                                        PP ..******...**.*.*.*****....**.*.*.*.***..........*.**.*..........*..***....*.**....*******......**.*****.**.*****.**.................***.****.*.*.*...**..****....9******9..7.9*.....*......***.*.*.**.*
Z50078.1/3-119                                                                                ..UUCGGU...GG.U.C.AUAGC....GG.U.U.G.GGG..........A.AC.A..........C..CCG....G.UC....CCAUUCC......GA.ACCCG.GU.AGUUA.AG.................CCU.UCCA.G.C.G...CC..GAUG-...GUACUGCA..C-UC.....G......UGA.G.G.GU.G
#=GR Z50078.1/3-119                                                                        PP ..******...**.*.*.*****....**.*.*.*.***..........*.**.*..........*..***....*.**....*******......**.*****.**.*****.**.................***.****.*.*.*...**..****....9******9..7.9*.....*......***.*.*.**.*
D13622.1/3-119                                                                                ..UACGGC...GG.U.U.AUGGC....GG.A.G.G.GGA..........A.AC.A..........C..CCG....G.UU....ACAUUCC......GA.ACCCG.GA.AGUUA.AG.................CCC.UCCA.G.C.G...CC..GAUG-...GUACUGCA..C-CG.....G......GGA.C.G.GU.G
#=GR D13622.1/3-119                                                                        PP ..******...**.*.*.*****....**.*.*.*.***..........*.**.*..........*..***....*.**....*******......**.*****.**.*****.**.................***.****.*.*.*...**..****....9******9..7.**.....*......***.*.*.**.*
D13618.1/3-119                                                                                ..UACGGC...GG.U.U.AUAGC....GG.A.G.G.GGA..........A.AC.A..........C..CCG....G.UU....ACAUUCC......GA.ACCCG.GA.AGUUA.AG.................CUC.UUCA.G.C.G...CC..GAUG-...GUACUGCA..C-UC.....G......GGA.G.G.GU.G
#=GR D13618.1/3-119                                                                        PP ..******...**.*.*.*****....**.*.*.*.***..........*.**.*..........*..***....*.**....*******......**.*****.**.*****.**.................***.****.*.*.*...**..****....9******9..7.99.....*......***.*.*.**.*
D13620.1/3-119                                                                                ..UACGGC...GG.U.U.AUGGC....GA.A.G.G.GGA..........A.AC.A..........C..CCG....G.UU....ACAUUCC......GA.ACCCG.GA.AGUUA.AG.................CUC.UUCA.G.C.G...CC..GAUG-...GUACUGCA..C-CG.....G......GGA.C.G.GU.G
#=GR D13620.1/3-119                                                                        PP ..******...**.*.*.*****....**.*.*.*.***..........*.**.*..........*..***....*.**....*******......**.*****.**.*****.**.................***.****.*.*.*...**..****....9******9..7.**.....*......***.*.*.**.*
D13616.1/3-119                                                                                ..UACGGC...GG.U.U.AUAGC....GG.U.A.G.GGA..........A.AC.A..........C..CCG....G.UU....ACAUUCC......GA.ACCCG.GA.AGUUA.AG.................CCU.UCCA.G.C.G...CC..GAUG-...GUACUGCA..C-UG.....G......GGA.C.G.GU.G
#=GR D13616.1/3-119                                                                        PP ..******...**.*.*.*****....**.*.*.*.***..........*.**.*..........*..***....*.**....*******......**.*****.**.*****.**.................***.****.*.*.*...**..****....9******9..7.9*.....*......***.*.*.**.*
Z50736.1/3-119                                                                                ..UUCGGU...GG.U.G.UUGGC....GG.A.G.G.GGA..........A.AC.G..........C..CCG....G.UC....CCAUUCC......GA.ACCCG.GA.AGCUA.AG.................CCC.UCCU.G.C.G...CC..GAUG-...GUACUGCA..C-UC.....G......UGA.G.G.GU.G
#=GR Z50736.1/3-119                                                                        PP ..******...**.*.*.*****....**.*.*.*.***..........*.**.*..........*..***....*.**....*******......**.*****.**.*****.**.................***.****.*.*.*...**..****....9******9..7.9*.....*......***.*.*.**.*
D13621.1/3-119                                                                                ..UUCGGU...GG.U.G.UUGGC....GG.A.G.G.GGA..........A.AC.G..........C..CCG....G.UC....CCACAUC......GA.ACCCG.GA.AGCUA.AG.................CCC.UCCU.G.C.G...CC..GAUG-...GUACUGCA..C-UC.....G......UGA.G.G.GU.G
#=GR D13621.1/3-119                                                                        PP ..******...**.*.*.*****....**.*.*.*.***..........*.**.*..........*..***....*.**....*******......**.*****.**.*****.**.................***.****.*.*.*...**..****....9******9..7.9*.....*......***.*.*.**.*
Z50074.1/3-119                                                                                ..UUCGGU...GG.U.C.AUGGC....GG.A.G.G.GGA..........A.AC.G..........C..CCG....G.UC....CCAUUCC......GA.ACCCG.GA.AGCUA.AG.................UCC.UCCA.G.C.G...CC..GAUG-...GUACUGCA..-UGC.....G......UGA.G.C.GU.G
#=GR Z50074.1/3-119                                                                        PP ..******...**.*.*.*****....**.*.*.*.***..........*.**.*..........*..***....*.**....*******......**.*****.**.*****.**.................***.****.*.*.*...**..****....9****998...7**.....*......***.*.*.**.*
K00569.1/51-169                                                                               ..GUCUAC...GG.C.C.AUACC....UA.G.G.C.GAA..........A.AC.A..........C..CAG....U.UC....CCGUCC-......GA.UCACU.GC.AGUUA.AG.................CGU.CUGA.G.G.G...CC..UCGUU..aGUACUAUG..GUUG.....G......AGA.C.A.AC.A
#=GR K00569.1/51-169                                                                       PP ..******...**.*.*.*****....**.*.*.*.***..........*.**.*..........*..***....*.**....******.......**.*****.**.*****.**.................***.****.*.*.*...**..*****..*********..****.....*......***.*.*.**.*
AF033641.1/428-544                                                                            ..UCUGGU...GU.C.U.UAGGC....GU.A.G.A.GGA..........A.CC.A..........C.aCCA....A.UC....-CAUCCC......GA.ACUUG.GU.GGUGA.AA.................CUC.UACU.G.C.G...GU..GACAA...-UACUGUA..G-GG.....G......AAG.C.C.CU.A
#=GR AF033641.1/428-544                                                                    PP ..******...**.*.*.*****....**.*.*.*.***..........*.**.*..........*.****....*.**.....89****......**.*****.**.*****.**.................***.****.*.*.*...**..****6....*******..9.99.....9......999.9.9.99.9
DQ007965.1/1269-1387                                                                          ..AUCCAC...GG.C.C.AUAGC....CU.U.C.A.UAC..........A.GC.A..........C..CCU....G.CC....CCGUCC-......GA.UCCAG.GA.AGUUA.AG.................CUG.AAGA.G.C.G...CU..CGGUU..aGUACCACG..GUGG.....G......GGA.C.C.AC.G
#=GR DQ007965.1/1269-1387                                                                  PP ..******...**.*.*.*****....**.*.*.*.***..........*.**.*..........*..***....*.**....******.......**.*****.**.*****.**.................***.****.*.*.*...**..*****..*********..****.....*......***.*.*.**.*
AJ744985.1/1-109                                                                              ..GCCUGC...GG.C.C.ACACC....AC.U.U.U.GAA..........U.AA.G..........C..CUG....A.--....-------......--.UCUCA.GA.AGUGA.AA.................CAA.UGUU.G.G.G...CU..UGGUU..aGUACUUGG..AUGG.....G......AAA.C.C.GC.C
#=GR AJ744985.1/1-109                                                                      PP ..******...**.*.*.*****....**.*.*.*.***..........*.**.*..........*..***....*.......................88***.**.*****.**.................***.****.*.*.*...**..*****..*********..****.....*......***.*.*.**.*
DQ832176.1/170-287                                                                            ..GGAUGC...UA.U.C.AUACC....AG.C.A.C.UAA..........A.GC.A..........C..CGG....A.UC....CCAUCA-......GA.ACUAC.GA.AGUUA.AG.................CGU.GCUU.G.G.C...GA..GAGUA...GUACUAGG..AUGG.....G......UGA.C.C.UC.C
#=GR DQ832176.1/170-287                                                                    PP ..******...**.*.*.*****....**.*.*.*.***..........*.**.*..........*..***....*.**....******.......**.*****.**.*****.**.................***.****.*.*.*...99..66666...********..****.....*......***.*.*.**.*
AB019247.1/4143-4256                                                                          ..UCUGGU...GA.U.U.UUAGC....GA.A.G.U.GGU..........C.AC.A..........C..CUG....U.UC....CCAUCUC......GA.ACACA.GA.AGUUA.AG.................CAC.UUUA.G.C.G...GC..GACAA...-UAUCUAG..CCAC.....-......---.G.C.GC.U
#=GR AB019247.1/4143-4256                                                                  PP ..******...**.*.*.*****....**.*.*.*.***..........*.**.*..........*..***....*.**....*******......**.*****.**.*****.**.................***.****.*.*.*...**..****7....9999887..6655................6.6.77.8
AF237329.1/306-425                                                                            ..GGAUGC...GA.U.C.AUACC....AG.C.A.C.UAA..........A.GC.A..........A..CGG....A.UC....CCAUCA-......GA.ACUCC.GA.AGUUA.AG.................CGU.GCUU.G.G.G...CG..AGAGU..aGUACUAGG..A-AC.....A......UGC.G.U.AC.G
#=GR AF237329.1/306-425                                                                    PP ..******...**.*.*.*****....**.*.*.*.***..........*.**.*..........*..***....*.**....******.......**.*****.**.*****.**.................***.****.9.9.9...55..55555..5*****998..7.99.....9......999.9.9.99.9
EF661646.1/1509-1627                                                                          ..GUAGAC...GG.C.C.AUCUU....AG.G.C.U.GAA..........A.UC.A..........C..CGU....A.UC....CCGUCU-......GC.UCUGC.GA.AGUUA.AG.................CAG.CCUC.A.A.G...CU..CGGGU..aGUACUCGG..GUGG.....G......UGA.C.C.AC.C
#=GR EF661646.1/1509-1627                                                                  PP ..******...**.*.*.*****....**.*.*.*.***..........*.**.*..........*..***....*.**....******.......**.*****.**.*****.**.................***.****.*.*.*...**..*****..*********..****.....*......***.*.*.**.*
X01942.1/1-117                                                                                ..UCCAGU...GU.C.U.AUGAC....UU.A.G.A.GGU..........A.AC.A..........C..UCC....U.UC....CCAUUCC......GA.ACAGG.CA.GGUUA.AG.................CUC.UAAU.G.U.G...CU..GAUG-...GUACUGCA..G-GG.....G......AAG.C.C.CU.G
#=GR X01942.1/1-117                                                                        PP ..******...**.*.*.*****....**.*.*.*.***..........*.**.*..........*..***....*.**....*******......**.*****.**.*****.**.................***.****.*.*.*...**..****....9*******..9.88.....8......888.8.8.88.8
AF158095.1/1-122                                                                              ..GCUGUC...GG.U.C.AUACU....GC.G.U.C.GAA..........U.AC.A..........C..CGG....A.UC....CCUUCA-......GA.CCUCC.GA.AGUUA.AG.................CGG.CGCA.A.G.G...CC..CGGUU..aGUACUUGG..GUGG.....G......GGA.C.U.CC.C
#=GR AF158095.1/1-122                                                                      PP ..******...**.*.*.*****....**.*.*.*.***..........*.**.*..........*..***....*.**....******.......**.*****.**.*****.**.................***.****.*.*.*...**..99999..9********..****.....*......***.*.*.**.*
AF150518.1/228-354                                                                            ..UAAAGC...AC.C.G.GAUCC....GG.U.G.C.UUU..........A.GU.G..........C..UGGuaugA.UCggcaCCAUCA-......GA.ACUCC.GA.AGUUA.AG.................CGU.GCUU.G.G.G...CG..AGAGU..aGUACUAUG..AUGG.....G......UGA.C.C.UC.C
#=GR AF150518.1/228-354                                                                    PP ..******...**.*.*.*****....**.*.*.*.***..........*.**.9..........9..88654448.889998899999.......**.*****.**.*****.**.................***.****.*.*.*...**..*****..*********..****.....*......***.*.*.**.*
U42342.1/183-65                                                                               ..GAUUAC...GA.C.C.AUACC....GC.G.U.U.GAA..........A.GC.A..........C..GCC....A.UC....CCGUCC-......GA.UCUGG.CA.AGUUA.AG.................CAA.CGCU.G.G.G...CU..UCCUU..aGUACUUGG..AACG.....G......AGA.C.G.UC.C
#=GR U42342.1/183-65                                                                       PP ..******...**.*.*.*****....**.*.*.*.***..........*.**.*..........*..***....*.**....******.......**.*****.**.*****.**.................***.****.*.*.*...**..*****..*********..****.....*......***.*.*.**.*
D10536.1/1-119                                                                                ..RGUUAC...GG.C.C.AUAUC....CU.G.G.U.GAA..........A.AU.A..........C..CGC....U.UC....CCGUCC-......GA.UCAGC.CAuAGUCA.AG.................CAC.CAGA.G.A.G...CC..UAGUU..aGUAUUCUA..GUGG.....G......AGA.C.C.AU.A
#=GR D10536.1/1-119                                                                        PP ..******...**.*.*.*****....**.*.*.*.***..........*.**.*..........*..***....*.**....******.......**.*****.888*****.**.................***.****.*.*.*...**..*****..*********..****.....*......***.*.*.**.*
AY924945.1/1-119                                                                              ..ACAUAC...GA.C.C.AUAGG....CA.C.U.U.GAA..........A.AC.U..........C..GGG....A.UC....CCGUCC-......GC.UCUCC.GAuCGAUA.AG.................CCA.GUGA.C.C.G...CC..AGGCC..aGUAGUCGG..UUCG.....G......UGA.C.G.GC.C
#=GR AY924945.1/1-119                                                                      PP ..******...**.*.*.*****....**.*.*.*.***..........*.**.*..........*..***....*.**....******.......**.*****.*989****.**.................***.****.*.*.*...**..*****..*********..****.....*......***.*.*.**.*
AY544491.1/372-484                                                                            ..--AUGC...GA.U.C.AUACC....AG.C.A.C.UGA..........A.GC.A..........C..CGG....A.UC....CCAUCA-......GA.ACUCC.GA.AAUUA.AG.................CGU.GCUU.G.G.G...CG..AGAGU..aGUACUAG-..--GA.....U......UGA.U.C.CC.A
#=GR AY544491.1/372-484                                                                    PP ....9999...**.*.*.*****....**.*.*.*.***..........*.**.*..........*..***....*.**....******.......**.*****.**.*****.**.................***.****.*.*.*...**..99999..99999976.....88.....8......999.9.9.99.9
AY544260.1/513-620                                                                            ..------...--.-.A.GUGCU....GG.U.A.U.GAU..........CgGC.-..........-..AUG....A.UC....CCAUCA-......GA.ACUCC.GA.AGUUA.AG.................CGU.GCUU.G.G.G...CG..AGAGU..aGUACUAGG..AUGG.....G......UGA.C.C.UC.C
#=GR AY544260.1/513-620                                                                    PP ................8.99999....99.9.9.9.987..........5244...............459....9.99....999999.......99.*****.**.*****.**.................***.****.*.*.*...**..*****..*********..****.....*......***.*.*.**.*
X99089.1/298-417                                                                              ..ACAUAC...GG.C.C.AUAGA....UU.G.A.A.GAA..........U.AU.A..........C..GGG....A.UC....CCGUCC-......GC.UCUCC.CAuAGUCA.AG.................CUU.CUAA.U.C.G...CC..UCGUU..aGUACUGCG..GUGG.....G......UGA.C.C.AC.A
#=GR X99089.1/298-417                                                                      PP ..******...**.*.*.*****....**.*.*.*.***..........*.**.*..........*..***....*.**....******.......**.*****.*99*****.**.................***.****.*.*.*...**..*****..*********..****.....*......***.*.*.**.*
AB045287.1/5831-5948                                                                          ..UCUGGU...GA.U.G.AUGUU...cUU.U.A.G.GGU..........A.AC.A..........C..CCG....U.UC....CCAUUCC......GA.ACACG.AC.GGUUA.AG.................CCU.UUAG.A.A.G...CC..GAUG-...GUACUGCA..C-GG.....G......AGA.C.U.GU.G
#=GR AB045287.1/5831-5948                                                                  PP ..******...**.*.*.*****...778.8.*.*.***..........*.**.*..........*..***....*.**....*******......**.*****.**.*****.**.................***.*999.*.*.*...**..****....9******9..7.**.....*......***.*.*.**.*
DQ178956.1/683-802                                                                            ..ACGAAC...GA.C.C.ACAGA....UA.C.G.U.GAA..........A.GC.U..........A..GGC....A.UC....CCGUCC-......GC.UCUGC.CAuAUAUA.AG.................CAC.GUAA.U.C.G...CU..GGAUU..aGUACUACG..GUGG.....G......UGA.C.C.AC.G
#=GR DQ178956.1/683-802                                                                    PP ..******...**.*.*.*****....**.*.*.*.***..........*.**.*..........*..***....*.**....******.......**.*****.**8888**.**.................***.****.*.*.*...**..*****..*********..****.....*......***.*.*.**.*
AY544550.1/370-493                                                                            ..GAUGCC...GA.U.C.AUACC....AG.C.A.C.UAA..........A.GC.Accg....gauC..CGG....A.UC....CCAUCA-......GA.ACUCC.GA.AGUUA.AG.................CAU.GCUU.G.G.G...CG..AGAGU..aGUACUAGG..AUGG.....G......UGG.C.C.UC.C
#=GR AY544550.1/370-493                                                                    PP ..******...**.*.*.*****....**.*.*.*.***..........*.**.*444....4444..666....6.66....899999.......**.*****.**.*****.**.................***.****.*.*.*...**..*****..*********..****.....*......***.*.*.**.*
AY034724.1/369-476                                                                            ..GGAUGC...GA.U.C.AUACC....CG.C.A.C.UAA..........A.GC.A..........C..UGG....A.--....-----UC......--.---CC.GA.AGUUA.AG.................CGU.GCUU.G.G.G...CG..AGAGU..aGUACUAGG..AUAG.....G......UGA.U.C.UC.C
#=GR AY034724.1/369-476                                                                    PP ..******...**.*.*.*****....**.*.*.*.***..........*.**.*..........*..998....6............33............78.9*.*****.**.................***.****.*.*.*...**..*****..*********..****.....*......***.*.*.**.*
AJ628165.1/1-119                                                                              ..GCUUAG...CG.U.C.AUACC....GC.G.U.A.GAA..........U.AA.A..........C..CAG....U.UC....UCGUCC-......GA.UCACU.GA.AGUCA.AA.................CUA.CGAC.G.G.G...CG..GGGUU..aGUACUUAC..AUGG.....G......UGA.C.C.GG.U
#=GR AJ628165.1/1-119                                                                      PP ..******...**.*.*.*****....**.*.*.*.***..........*.**.*..........*..***....*.**....******.......**.*****.**.*****.**.................***.****.*.*.*...**..*****..*********..****.....*......***.*.*.**.*
AY245251.1/371-487                                                                            ..UUUGGC...GA.C.U.AUGGC....GG.A.G.G.GGU..........U.CC.A..........C..GCG....U.UC....CCAUCUC......GA.ACACG.AC.CGUUA.AG.................CCC.UCCA.G.C.G...CC..GAUG-...GUACUUGG..A-CC.....G......CAG.G.G.UC.C
#=GR AY245251.1/371-487                                                                    PP ..******...**.*.*.*****....**.*.*.*.***..........*.**.*..........*..***....*.**....*******......**.*****.**.*****.**.................***.****.*.*.*...**..****....9*******..8.**.....*......***.*.*.**.*
EF091879.1/123-5                                                                              ..AGCUAC...GG.C.C.AUAUC....UA.C.U.G.UAA..........A.AC.A..........C..CGG....A.AC....UCGUCA-......GC.UCUCC.GA.AGUUA.AG.................CCA.GUAA.G.A.G..cCU..UGUUA...GUACUGAG..AUGG.....G......AAA.C.C.GC.U
#=GR EF091879.1/123-5                                                                      PP ..******...**.*.*.*****....**.*.*.*.***..........*.**.*..........*..***....*.**....******.......**.*****.**.*****.**.................***.****.*.*.7..255..66666...********..****.....*......***.*.*.**.*
AF083351.1/469-590                                                                            ..GGGUAC...GAgC.C.AUACU...uAG.G.C.C.GAA..........C.GC.A..........C..CAC....A.UC....CCGUCCA......GUcUCUGU.GA.AGUUA.A-.................CGC.GCAC.A.G.G...CC..UCGUU..aGUACGGCG..AUGC.....G......UGA.U.G.GC.G
#=GR AF083351.1/469-590                                                                    PP ..******...*999.*.****9...555.6.6.7.899..........9.**.*..........*..***....*.**....*******......*769****.**.****9.8..................677.7788.9.9.9...99..99999..9********..****.....*......***.9.9.99.9
AY007786.1/359-476                                                                            ..GGAUAC...GA.C.C.AUACU....CU.G.G.U.GAA..........A.GC.A..........C..CCC....A.UC....CCGCCU-......GA.UUUGG.GA.AGUUA.AG.................CAC.CAGC.A.G.G...CU..GACUA...GUACUGCG..GUGA.....G......UGA.U.C.AC.G
#=GR AY007786.1/359-476                                                                    PP ..******...**.*.*.*****....**.*.*.*.***..........*.**.*..........*..***....*.**....******.......**.*****.**.*****.**.................***.****.*.*.*...**..88888...********..****.....*......***.*.*.**.*
AF150533.1/320-444                                                                            ..UAAAGC...AC.C.G.AUCCC...cGG.U.A.C.CGAgc.....ucgA.AU.U..........C..AGA....A.UC....CCAUUA-......GA.ACUCC.GA.AGUUA.AG.................CGU.GCUU.G.G.G...CG..AGAGU..aGUACUAGG..AUGG.....G......UGA.C.C.UC.C
#=GR AF150533.1/320-444                                                                    PP ..******...**.*.*.**887...688.8.8.8.77766.....6667.77.7..........8..899....9.**....******.......**.*****.**.*****.**.................***.****.*.*.*...**..*****..*********..****.....*......***.*.*.**.*
AF416766.1/2880-2994                                                                          ..GCUGGU...GG.U.A.AUGGC....AG.G.A.G.UGA..........A.AC.A..........C..CCG....G.UA....ACAUUCC......GA.ACCCG.GA.AGUUA.AG.................CCU.CCUA.G.C.G...CC..UGUG-...GUACUUUG..U-CU.....-......-UA.A.G.AC.A
#=GR AF416766.1/2880-2994                                                                  PP ..******...**.*.*.*****....**.*.*.*.***..........*.**.*..........*..***....*.**....*******......**.*****.**.*****.**.................***.****.*.*.*...**..****....9******9..4.66.............67.8.8.8*.*
AJ872266.1/17328-17444                                                                        ..CCGGGU...GC.C.G.AUACU...gGG.G.C.G.GGA..........A.AC.A..........C..CCG....G.UU....CCAUUCC......GA.ACCCG.GC.CGUUA.AG.................CCG.CCCU.G.G.G...CC..GAUG-...GUAGUAUG..G-GG.....G......CAG.C.C.CC.A
#=GR AJ872266.1/17328-17444                                                                PP ..******...**.*.*.*****...667.8.*.*.***..........*.**.*..........*..***....*.**....*******......**.*****.**.*****.**.................***.****.*.*.*...**..****....9*******..9.99.....9......***.*.*.**.*
DQ776911.1/373-483                                                                            ..---UGC...GA.U.C.AUACC....AG.C.A.C.UAA..........A.GC.A..........C..CGG....A.UC....CCAUCA-......GA.ACUCC.GA.AGUUA.AG.................CGU.GCUU.G.G.G...CG..AGAGU..aGUACUAGG..AUGG.....G......UGA.C.C.-C.G
#=GR DQ776911.1/373-483                                                                    PP .....***...**.*.*.*****....**.*.*.*.***..........*.**.*..........*..***....*.**....******.......**.*****.**.*****.**.................***.****.*.*.*...**..*****..*********..****.....*......***.*.*..7.8
AY544288.1/150-264                                                                            ..----GCuugGG.C.G.AGAGU....AG.U.A.C.UAG..........G.A-.-..........-..UGG....A.UC....CCAUCA-......GA.ACUCC.GA.AGUUA.AG.................CGU.GCUU.G.G.G...CG..AGAGU..aGUGCUAGG..AUAG.....G......UGA.C.C.UC.C
#=GR AY544288.1/150-264                                                                    PP ......4444477.7.8.88888....88.8.8.8.766..........6.5................***....*.**....******.......**.*****.**.*****.**.................***.****.*.*.*...**..*****..*********..****.....*......***.*.*.**.*
AY547485.1/1-119                                                                              ..AGGUAC...GU.U.C.AUACU....UU.G.C.U.GAA..........U.AC.A..........C..CAU....A.UC....CCGUCC-......GA.UUUGU.GA.AGUUA.AG.................CAG.CUAU.A.G.G...CC..ACGUU..aGUACUAAG..GUUA.....G......UGA.U.A.AC.U
#=GR AY547485.1/1-119                                                                      PP ..******...**.*.*.*****....**.*.*.*.***..........*.**.*..........*..***....*.**....******.......**.*****.**.*****.**.................***.****.*.*.*...**..*****..*********..****.....*......***.*.*.**.*
L20049.1/222-341                                                                              ..GCAAUC...GG.C.C.AUACU....AC.A.U.C.GAA..........U.AU.A..........C..CGG....A.UC....CCAUCA-......GA.ACUCC.GA.AGUCA.AG.................CGG.UGUA.A.G.G...UU..CGGUU..aGUACUAGG..GUGG.....G......GGA.C.C.AC.C
#=GR L20049.1/222-341                                                                      PP ..******...**.*.*.*****....**.*.*.*.***..........*.**.*..........*..***....*.**....******.......**.*****.**.*****.**.................***.****.*.*.9...99..99999..9********..****.....*......***.*.*.**.*
AY544262.1/351-457                                                                            ..--AUGC...GA.U.C.AUACC....AG.C.A.C.UAA..........A.GC.G..........C..CGG....A.UC....CCAUCA-......GA.ACUCC.GA.AGUUA.AG.................CGU.GCUU.G.G.G...CG..AGAGU..aGUACUAGG..AUUG.....-......AUC.C.G.GU.G
#=GR AY544262.1/351-457                                                                    PP ....****...**.*.*.*****....**.*.*.*.***..........*.**.*..........*..***....*.**....******.......**.*****.**.*****.**.................***.****.*.*.*...**..99999..899877666..6555............334.5.5.66.6
X06056.1/924-806                                                                              ..GUCUAG...GG.C.C.AUAUC....AU.G.U.U.GAA..........A.AC.A..........C..CAG....U.UC....UCGUCC-......GA.UCACU.GA.AGUUA.AG.................CAA.CAUU.G.A.G...UU..GUGUU..aGUACUUGG..AUGG.....G......UGA.C.C.GC.U
#=GR X06056.1/924-806                                                                      PP ..******...**.*.*.*****....**.*.*.*.***..........*.**.*..........*..***....*.**....******.......**.*****.**.*****.**.................***.****.*.*.*...99..99999..9********..****.....*......***.*.*.**.*
AJ745020.1/1-119                                                                              ..ACCUGC...AG.C.C.ACACC....AC.C.U.U.GAA..........U.AA.G..........C..CUG....A.UC....UCAUCU-......GA.UCUCA.GA.AGCUA.AG.................CAA.CGUU.G.G.G...UU..UGGUU..aGUACUUGG..AUGG.....G......AUU.C.C.AC.C
#=GR AJ745020.1/1-119                                                                      PP ..******...**.*.*.*****....**.*.*.*.***..........*.**.*..........*..***....*.**....******.......**.*****.**.*****.**.................***.****.*.*.*...**..*****..*********..****.....*......***.*.*.**.*
EF064607.1/193-298                                                                            ..GGAUGC...GA.U.C.AUACC....AG.C.A.C.UAA..........A.GC.A..........C..CGG....A.UC....CCAUCA-......GA.ACUCC.CG.AGUUA.AG.................CGU.GCUU.G.G.G...CG..AGAGU..aGUACUAGG..AUGG.....G......UGA.C.C.UC.G
#=GR EF064607.1/193-298                                                                    PP ..******...**.*.*.*****....**.*.*.*.***..........*.**.*..........*..***....*.**....******.......**.*****.**.*****.**.................***.****.*.*.*...*6..9****..*********..****.....*......***.*.*.**.*
DQ776912.1/370-490                                                                            ..GGAUGC...GA.U.C.AUACU....AG.C.A.C.UAA..........A.GC.A..........C..CGG....A.UC....CCAUCA-......GA.ACUCU.GA.AGUUA.AG.................CGU.GCUU.G.G.G...CG..AGAGU..aGUACUAGG..AUGG.....G......UGG.G.C.GA.-
#=GR DQ776912.1/370-490                                                                    PP ..******...**.*.*.*****....**.*.*.*.***..........*.**.*..........*..***....*.**....******.......**.*****.**.*****.**.................***.****.*.*.*...**..88888..8********..**99.....9......999.7.7.54..
AY544566.1/361-487                                                                            ..GGCAGC...GU.C.G.A--CC....UG.C.A.G.CCA..........A.GC.UuuucacuggcC..GGG....A.UC....CCAUAA-......GA.ACUCC.GA.AGUUA.AG.................CCU.GCUU.G.G.G...CG..AGAGU..aGUACUAGG..AUAG.....G......UGA.C.C.UC.C
#=GR AY544566.1/361-487                                                                    PP ..******...**.*.8.7..**....**.*.*.*.***..........9.99.888888999956..678....9.**....******.......**.*****.**.*****.**.................***.****.*.*.*...**..*****..*********..****.....*......***.*.*.**.*
AJ390167.1/190-313                                                                            ..GGAUGC...GA.U.C.AUACC....AG.C.A.C.UAA..........A.GC.G..........C..CGG....A.UC....CCAUCA-......GA.ACUCC.GA.AGUUA.AG.................CGU.GCUU.G.G.G...CG..AGAGU..aGUACUAGG..AUGG.....G......UGA.C.C.UCcG
#=GR AJ390167.1/190-313                                                                    PP ..******...**.*.*.*****....**.*.*.*.***..........*.**.*..........*..***....*.**....******.......**.*****.**.*****.**.................***.****.*.*.*...**..77777..7********..****.....*......***.*.*.5414
AF096716.1/373-495                                                                            ..GGAUGC...GA.U.C.AUACC....AG.C.A.C.UAA..........A.GC.A..........G..CGG....A.UC....CCAUCA-......GA.ACUCC.GA.AGUUA.AG.................CGU.GCUU.G.G.G...CG..AGAGU..aGUACUAGG..AUGG.....G......UGA.C.C.UC.C
#=GR AF096716.1/373-495                                                                    PP ..******...**.*.*.*****....**.*.*.*.***..........*.**.*..........*..***....*.**....******.......**.*****.**.*****.**.................***.****.*.*.*...**..*****..*********..****.....*......***.*.*.**.*
AY924923.1/1-119                                                                              ..ACAUAC...GG.C.C.AUAAC....UA.U.C.A.GAU..........A.AC.U..........C..GGG....A.UC....CCGUCC-......GC.UCUCC.GUuCGAUA.AA.................CUG.AUAA.G.U.G...CU..GAAUU..aGUAGUUAG..GUCA.....G......UAA.C.G.AC.C
#=GR AY924923.1/1-119                                                                      PP ..******...**.*.*.*****....**.*.*.*.***..........*.**.*..........*..***....*.**....******.......**.*****.8769****.**.................***.****.*.*.*...**..*****..*********..****.....*......***.*.*.**.*
X14817.1/224-341                                                                              ..ACCAAC...GG.C.C.AUACC....AU.G.U.U.GAA..........A.GU.A..........C..CCA....G.UC....UCGUCA-......GA.UCCUG.GA.-GUCC.CA.................CAA.CGUC.G.G.G...CC..CGGUC..aGUACUUGG..AUGG.....G......UGA.C.C.GC.C
#=GR X14817.1/224-341                                                                      PP ..******...**.*.*.*****....**.*.*.*.***..........*.**.*..........*..***....*.**....******.......**.*****.*5..6777.78.................***.****.*.*.*...**..**999..9********..****.....*......***.*.*.**.*
AB109769.1/5352-5468                                                                          ..UAUGGU...GA.U.A.AAAGC....AA.G.A.G.GGA..........U.AC.A..........C..CUG....U.AC....CCAUGCC......GA.ACACA.GA.AGUUA.AG.................CCU.CUUA.A.C.G...CC..GAUG-...GUACUACG..A-UG.....G......AAA.C.G.UC.G
#=GR AB109769.1/5352-5468                                                                  PP ..******...**.*.*.*****....**.*.*.*.***..........*.**.*..........*..***....*.**....*******......**.*****.**.*****.**.................***.****.*.*.*...**..****....9*******..9.9*.....*......***.*.*.**.*
AY704408.1/197-314                                                                            ..UCUGGU...GC.C.G.AUGCG...cUU.A.G.G.GGA..........G.AC.A..........C..CCG....U.UC....CCAUCCC......GA.ACACG.AU.GGUUA.AG.................ACU.UAAG.C.G.G...CC..GAUG-...GUACUAUG..C-UG.....G......AGA.C.G.GC.A
#=GR AY704408.1/197-314                                                                    PP ..******...**.*.*.*****...777.8.8.9.99*..........*.**.*..........*..***....*.**....*******......**.*****.**.*****.**.................***.****.*.*.*...**..****....9*******..8.9*.....*......***.*.*.**.*
Z18289.1/4653-4769                                                                            ..CUUGAU...AC.U.U.AUAGC....GC.A.G.U.GGA..........C.CC.A..........C.aUCG....A.UC....-CAUCCC......GA.ACUCG.AU.UGUUA.AA.................CAC.UACA.G.C.G...GC..AAUGA...-UACUGAA..G-GG.....G......AAG.C.C.UU.U
#=GR Z18289.1/4653-4769                                                                    PP ..******...**.*.*.*****....**.*.*.*.***..........*.**.*..........*.****....*.**.....89****......**.*****.**.*****.**.................***.****.*.*.*...**..****6....*******..9.99.....9......***.*.*.**.*
AY544266.1/386-501                                                                            ..-CAUGC..cGA.U.C.AUACC....AG.C.A.C.UAA..........A.GC.A..........C..CGG....A.UC....CCAUCA-......GA.ACUCC.GA.AGUUA.AG.................CGU.GCUU.G.G.G...CG..AGAGU..aGUACUAG-..--GA.....U......CGA.U.C.CC.A
#=GR AY544266.1/386-501                                                                    PP ...*****..***.*.*.*****....**.*.*.*.***..........*.**.*..........*..***....*.**....******.......**.*****.**.*****.**.................***.****.*.*.*...**..98888..89986655.....99.....9......9**.9.9.99.9
M11398.1/1543-1662                                                                            ..AUAUAC...GG.C.U.AUAGA....UG.G.U.A.GAA..........A.AU.U..........C..AGG....A.UC....CCGUCC-......GC.UCUCC.UAuAGAUA.AG.................CUA.CUAA.U.C.G...CU..UAAUU..aAUAGUUAG..GUCA.....G......UAA.C.G.AC.C
#=GR M11398.1/1543-1662                                                                    PP ..******...**.*.*.*****....**.*.*.*.***..........*.**.*..........*..***....*.**....******.......**.*****.*999****.**.................***.****.*.*.*...**..*****..*********..****.....*......***.*.*.**.*
M74438.1/534-648                                                                              ..GUCUAC..uGG.C.C.CCACCcccaAC.C.C.U.GGG..........U.AC.U..........C..CCG....A.--....-------......--.UCUCG.GA.AGCAA.AG.................CAG.GGUC.G.G.G...CU.cAGGCA..aCUACUUGG..AUGG.....G......AGA.C.C.UC.C
#=GR M74438.1/534-648                                                                      PP ..******..899.*.9.9999999**9*.*.*.*.***..........*.**.*..........*..***....*.......................88***.**.*****.**.................***.****.6.6.6...55.267777..99*******..****.....*......***.*.*.**.*
AY130476.1/307-424                                                                            ..GGAUGC...GA.U.C.AUACC....AA.C.A.A.UAA..........U.GC.A..........C..CGG....A.UC....CCAUCA-......GA.ACUCC.GC.AGUUA.AC.................A-U.GCUU.G.G.A...CA..UGAGG..aGUACUACG..AUGA.....G......UGA.A.C.UC.C
#=GR AY130476.1/307-424                                                                    PP ..******...**.*.*.*****....**.*.*.*.***..........*.**.*..........*..***....*.**....******.......**.*****.**.*****.*8.................8.7.99**.*.*.*...**..*****..*********..****.....*......***.*.*.**.*
AY544351.1/286-392                                                                            ..------...UU.C.A.AAACU....AA.A.A.U.G--..........-.GC.C..........C..CGG....A.UC....CCAUCA-......GA.ACUCC.GA.AGUUA.AG.................CGU.GCUU.G.G.G...CG..AGAGU..aGUACUAGG..AUGG.....G......UGA.C.C.UC.C
#=GR AY544351.1/286-392                                                                    PP ...........77.8.8.88888....88.8.8.8.8..............99.9..........*..***....*.**....******.......**.*****.**.*****.**.................***.****.*.*.*...**..*****..*********..****.....*......***.*.*.**.*
AF516403.1/371-484                                                                            ..UGAUGC...GA.U.C.AUACC....AG.C.A.C.UAA..........A.GC.A..........C..CGG....A.UC....CCAUCA-......GA.ACUCC.GA.AGUUA.AG.................CGU.GCUU.G.G.G...CG..AGAGU..aGUACUAGG..AUGG.....G......UGA.C.C.UC.C
#=GR AF516403.1/371-484                                                                    PP ..***47*...**.*.*.*****....**.*.*.*.***..........*.**.*..........*..***....*.**....******.......**.*****.**.*****.**.................***.****.*.*.*...**..99999..9********..****.....*......***.*.*.99.7
AY305327.1/3653-3773                                                                          ..GCCAGC...GG.C.C.AUACU....GC.A.U.C.GAA..........U.AC.G..........C..CGG....A.UC....CCAUCC-......GA.ACUCC.GA.AGUUA.AG.................CGG.UGCA.A.G.G...CC..CGGAU..aGUACUGGG..GUGG.....G......GGA.C.C.GC.C
#=GR AY305327.1/3653-3773                                                                  PP ..******...**.*.*.*****....**.*.*.*.***..........*.**.*..........*..***....*.**....******.......**.*****.**.*****.**.................***.****.*.*.*...99..99988..9********..****.....*......***.*.*.**.*
DQ867108.1/1-118                                                                              ..GCUUAC...GG.C.C.AUACC....AG.C.C.U.G--..........U.AC.G..........C..CCG....A.UC....UCGUCC-......GA.UCGCG.GA.AGAUA.AA................aCGC.GUUU.G.G.U...CU..UGGCC..aGUACUUGG..AUGG.....G......AGA.C.C.AC.A
#=GR DQ867108.1/1-118                                                                      PP ..******...**.*.*.*****....*9.9.8.8.8............4.77.8..........9..***....*.**....******.......**.*****.**.*9887.76................5889.99**.*.*.*...**..*****..*********..****.....*......***.*.*.**.*
AF516427.1/370-470                                                                            ..GGAUGC...GA.U.C.AUACC....AG.C.A.C.UAA..........A.GC.A..........C..C--....-.--....------C......--.-----.GA.AGUUA.AG.................CGU.GCUU.G.G.U...UG..AGAGU..aGUACUAGG..AUGG.....G......UGA.C.U.-C.U
#=GR AF516427.1/370-470                                                                    PP ..******...**.*.*.*****....**.*.*.*.***..........*.**.*..........*..9....................6...............9*.*****.**.................***.****.*.*.*...**..*****..*********..****.....*......***.8.7..8.9
EF175854.1/1-112                                                                              ..GGGUGC...GA.U.C.GUACC....AG.C.A.C.UAA..........A.GC.A..........C..C-G....A.UC....CCAUCA-......GA.ACUCU.GC.AGUUA.AG.................CGU.GCUC.G.G.G...CG..AGAGU..aGUACUGGC..UUGG.....G......UGA.C.C.C-.-
#=GR EF175854.1/1-112                                                                      PP ..**989*...**.*.*.*****....**.*.*.*.***..........*.**.*..........9..9.*....*.**....******.......**.*****.**.*****.**.................***.****.*.*.9...66..66666..6********..****.....*......***.*.*.5...
U89919.1/939-1056                                                                             ..CUUUAC...GG.C.C.ACACC....AC.C.C.U.GAA..........C.GC.A..........C..CGG....A.UC....UCGACU-......GA.CCUUG.AA.AGCUA.AG.................CAG.GAUC.G.G.G...CC..UGGUU..aGUAUUGGG..AUGG.....C......AGA.C.C.CC.C
#=GR U89919.1/939-1056                                                                     PP ..******...**.*.*.*****....**.*.*.*.***..........*.**.*..........*..***....*.**....******.......**.*****.**.*****.**.................***.****.*.*.*...**..99999..9********..****.....*......***.*.*.**.*
AY313646.1/296-411                                                                            ..GGAUGC...UA.U.C.AUACC....AG.C.A.C.UAA..........A.GC.A..........C..CGG....A.UC....CCAUCC-......GA.ACUCC.AA.AGUUA.AG.................CGU.GCUU.G.G.G...CG..AAGUA...GUAUUAGA..UAAG.....-......UA-.C.C.UC.C
#=GR AY313646.1/296-411                                                                    PP ..******...**.*.*.*****....**.*.*.*.***..........*.**.*..........*..***....*.**....******.......**.*****.**.*****.**.................***.****.*.*.*...**..*****...*****999..7666............55..5.5.56.6
AL096764.11/46123-46004                                                                       ..GUCUAU...GG.C.C.AUACC....AC.C.C.U.GAA..........U.GU.G..........C..UUG....A.UC....UCAUCU-......GA.UCUCGuGA.AGCCA.AG.................CAG.GGUG.G.G.G...CC..UAGUU..aGUACUUGG..AUGG.....G......AGA.C.U.UC.C
#=GR AL096764.11/46123-46004                                                               PP ..******...**.*.*.*****....**.*.*.*.***..........*.**.*..........*..***....*.**....******.......**.****9678.*****.**.................***.****.*.*.*...99..99999..9********..****.....*......***.*.*.**.*
AY544489.1/356-472                                                                            ..GGGGGU...AA.C.A.U-GG-....UG.G.A.U.GUU..........A.UU.A..........U..AGG....A.UC....CCAUCA-......GA.ACUCC.GA.AGUUA.AG.................CGU.GCUU.G.G.G...CG..AGAGU..aGUACUAGG..AUGG.....G......UGA.C.C.UC.C
#=GR AY544489.1/356-472                                                                    PP ..******...**.9.5.4.43.....58.8.*.*.***..........*.**.*..........*..***....*.**....******.......**.*****.**.*****.**.................***.****.9.9.9...99..99999..*********..****.....*......***.*.*.**.*
AJ005582.1/157-275                                                                            ..GAUUAC...GG.C.C.AUAUC....CA.C.G.G.AAA..........A.GC.A..........C..CGG....A.AC....UCGUCA-......GA.UCUCC.GA.AGUUA.AG.................CCC.GUGC.G.A.G...CC..UGGGU..aGUACUGAG..AAGG.....G......AGA.C.C.GC.U
#=GR AJ005582.1/157-275                                                                    PP ..******...**.*.*.*****....**.*.*.*.***..........*.**.*..........*..***....*.**....******.......**.*****.**.*****.**.................***.****.*.*.*...**..*****..*********..****.....*......***.*.*.**.*
DQ340386.1/10887-11006                                                                        ..AGAUAC...GG.C.C.AUACC....AU.G.U.A.AGA..........A.AA.A.........uC..CUC....A.UC....UCGUUC-......GA.UCUGA.GA.AGAUA.AG.................UUG.CAUC.G.G.G...CC..UUCCU..aGUACUCAA..GUUG.....G......AGA.C.A.AU.U
#=GR DQ340386.1/10887-11006                                                                PP ..******...**.*.*.*****....**.*.*.*.*99..........8.77.6.........48..***....*.**....******.......**.*****.**.*****.**.................***.****.*.*.*...**..*****..*********..****.....*......***.*.*.**.*
L07260.1/753-869                                                                              ..UUUGGU...GC.C.A.AUAGC....AC.A.G.U.GGA..........A.CC.A..........C.aCCG....A.-C....CCAUCUC......GA.ACUCG.GU.UGUUA.AA.................CGC.UGUA.G.C.G...GC..AAGAA...-UACUUAA..G-GG.....G......CAG.C.U.CU.U
#=GR L07260.1/753-869                                                                      PP ..******...**.*.*.*****....**.*.*.*.***..........*.**.*..........*.99**....9..6....69*****......**.*****.**.*****.**.................***.****.*.*.*...**..****6....******9..9.99.....9......999.*.*.**.*
DQ020568.1/1-118                                                                              ..GCCUAC...GG.C.C.AUACU....AG.C.C.U.GAA..........C.AC.G..........C..CCG....A.UC....CCGUCU-......GA.UCUCG.GA.AGCUA.AG.................CAG.GUCA.G.G.C...CU..GGUUA...GUACUUGG..AUGG.....G......AGA.C.C.GC.C
#=GR DQ020568.1/1-118                                                                      PP ..******...**.*.*.*****....**.*.*.*.***..........*.**.*..........*..***....*.**....******.......**.*****.**.*****.**.................***.**99.9.9.9...99..88888...********..****.....*......***.*.*.**.*
M25016.1/1-119                                                                                ..GCCAAC...GA.C.C.AUACC....AC.G.C.U.GAA..........U.AC.A..........U..CGG....U.UC....UCGUCC-......GA.UCACC.GA.AAUUA.AG.................CAG.CGUC.GcG.G...GC..GGUUA...GUACUUAG..AUGG.....G......GGA.C.C.GC.U
#=GR M25016.1/1-119                                                                        PP ..******...**.*.*.*****....**.*.*.*.***..........*.**.*..........*..***....*.**....******.......**.*****.**.*****.**.................***.****.955.5...66..67777...********..****.....*......***.*.*.**.*
AY924903.1/1-119                                                                              ..ACAUAC...GG.C.C.AAAGC....UC.G.U.A.GAG..........A.AU.A..........C..GGG....G.UC....CCGUCC-......GC.UCCCC.CAuCGUCA.AG.................CUG.CGAA.G.C.G...CU..GGAUU..aGUAGUUGG..GUCG.....G......UGA.C.G.AC.C
#=GR AY924903.1/1-119                                                                      PP ..******...**.*.*.*****....**.*.*.*.***..........*.**.*..........*..***....*.**....******.......**.*****.*989****.**.................***.****.*.*.*...**..*****..*********..****.....*......***.*.*.**.*
AF416765.1/2878-2993                                                                          ..GUUGGU...GG.U.A.AUAGC....GG.A.A.G.UGG..........U.AC.A..........C..CCA....GcUU....ACAUUUC......GA.ACCUG.GA.AGUUA.AG.................CCU.UCUA.G.C.G...CU..GAUG-...GUACUUUG..U-CU.....-......-UA.A.G.AC.A
#=GR AF416765.1/2878-2993                                                                  PP ..******...**.*.*.*****....**.*.*.*.***..........*.**.*..........*..***....*999....*******......**.*****.**.*****.**.................***.****.*.*.*...**..****....9******9..4.66.............67.8.8.8*.*
AF095839.1/346-228                                                                            ..GCGUAC...GG.C.C.AUACU....AU.G.G.G.GAA..........U.AC.A..........C..CUG....A.UC....CCGUCC-......GA.UUUCA.GA.AGUUA.AG.................CCU.CAUC.A.G.G...CA..UCCUA..aGUACUAGG..GUGG.....G......CGA.C.C.AC.C
#=GR AF095839.1/346-228                                                                    PP ..******...**.*.*.*****....**.*.*.*.***..........*.**.*..........*..***....*.**....******.......**.*****.**.*****.**.................***.****.*.*.*...**..*****..*********..****.....*......***.*.*.**.*
AJ272600.1/602-724                                                                            ..GGGUAC...GA.C.C.AUACU....UG.G.C.C.AAA..........U.GC.A..........C..CAC....A.UC....CCGUCC-......GA.UUUGU.GA.AGUUA.AG................cCGG.UCAC.A.G.G...CC..UCGUU..aGUACGGCGnnAWCA.....G......UGA.UnG.GC.G
#=GR AJ272600.1/602-724                                                                    PP ..******...**.*.*.*****....**.*.*.*.***..........*.**.*..........*..***....*.**....******.......**.*****.**.*****.**................88**.****.*.*.*...**..*****..*****9776225789.....*......***.855.88.8
AJ744982.1/1-129                                                                              ..ACCUUC...GG.C.C.ACACC....AC.U.U.U.GAAuaagccugauC.UC.G..........C..CUG....A.UC....UCGUCU-......GA.UCUCA.GA.AGUGA.AA.................CAA.UGUU.G.G.G...CU..UGGUU..aGUACUUGG..AUGG.....G......AGA.C.C.GC.C
#=GR AJ744982.1/1-129                                                                      PP ..******...**.*.*.*****....**.*.*.*.**966666666555.55.6..........7..888....8.88....888888.......**.*****.**.*****.**.................***.****.*.*.*...**..*****..*********..****.....*......***.*.*.**.*
AF237320.1/326-425                                                                            ..GGAUGC...GA.U.C.AUACC....AG.C.A.C.UAA..........A.GC.A..........C..CGG....A.UC....CCAUCA-......GA.ACUCC.GA.AGUUA.AG.................UGU.GCUU.G.G.G...CG..AGAGU..aGUACUAGG..A-AC.....A......UGC.G.U.AC.G
#=GR AF237320.1/326-425                                                                    PP ..******...**.*.*.*****....**.*.*.*.***..........*.**.*..........*..***....*.**....******.......**.*****.**.*****.**.................***.****.*.*.*...**..*****..**99****9..8.9*.....9......**9.*.*.99.9
AY934066.1/157-271                                                                            ..CCUGGU...UG.U.U.AUAGC....AA.A.G.G.GUU..........A.AA.A..........C..CGG....A.UC....CCAUCUC......GA.ACUCA.UU.GGAGA.AU.................UCC.UUUA.G.C.G...CC..GAUG-...GUACUUAG..-UCU.....-......-UA.A.G.GC.U
#=GR AY934066.1/157-271                                                                    PP ..******...**.*.*.*****....**.*.*.*.***..........*.**.*..........*..***....*.**....*******......**.****9.99.999**.**.................***.****.*.*.*...**..****....9******9...477.............68.8.9.9*.*
AF516460.1/348-446                                                                            ..GGAUGC...GA.U.C.AUACC....AG.C.G.C.UAA..........A.GC.A..........C..CGG....A.UC....CCAUCA-......GA.ACUAC.GAgAGU--.--.................AGU.ACUA.G.G.A...UG..GGUGA...-CCUCCUG..G---.....-......---.-.-.--.-
#=GR AF516460.1/348-446                                                                    PP ..******...**.*.*.*****....**.*.*.*.***..........*.**.*..........*..***....*.**....******.......**.*****.*99999......................9**.****.*.*.*...*9..99996....6666555..4...........................
X75364.1/777-892                                                                              ..UUUGGU...AU.U.U.AUUGC....AU.A.G.G.AGA..........U.AU.A..........C..CUG....U.UC....CCAUGUC......GA.ACACA.GA.AGUCA.AG.................UCC.UUUU.G.C.G...CU..GGAA-...GUACUUGG..--GG.....G......UUG.C.C.CC.C
#=GR X75364.1/777-892                                                                      PP ..******...**.*.*.*****....**.*.*.*.***..........*.**.*..........*..***....*.**....*******......**.*****.**.*****.**.................***.****.*.*.*...**..*999....9*******....99.....9......***.*.*.**.*
M29278.1/713-832                                                                              ..ACAUAC...GG.C.C.AUAGA....UG.G.U.G.GAA..........A.AC.U..........C..GGG....A.UC....CCGUCC-......GC.UCUCC.CAuAGAUA.AG.................CCA.CCAA.U.C.G...CU..UGACU..aGUAGUUGG..GUCG.....G......UGA.C.G.AC.C
#=GR M29278.1/713-832                                                                      PP ..******...**.*.*.*****....**.*.*.*.***..........*.**.*..........*..***....*.**....******.......**.*****.*99*****.**.................***.****.*.*.*...**..*****..*********..****.....*......***.*.*.**.*
AF516424.1/400-520                                                                            ..CUUGCC...GA.U.C.AUACC....AG.C.A.C.UAA..........A.GC.A..........C..CGG....A.UC....CCAUCA-......GA.ACUCC.GA.AGUUA.AG.................CGU.GCUU.G.G.G...CG..AGAGU..aGUACUAGG..AUAG.....G......UGC.U.U.GG.G
#=GR AF516424.1/400-520                                                                    PP ..******...**.*.*.*****....**.*.*.*.***..........*.**.*..........*..***....*.**....******.......**.*****.**.*****.**.................***.****.*.*.*...*9..99988..8********..****.....*......***.*.*.**.*
V01425.1/590-708                                                                              ..CCCUGC...GG.C.U.ACACC....CC.C.C.U.GAA..........A.GA.G..........C..CUG....A.UC....UUGUCU-......GA.UCUCA.GA.AGCCA.UG.................CGG.GGCC.G.A.C...CC..UGGUU..aGUACCUGG..AUGG.....G......AGA.C.C.AC.C
#=GR V01425.1/590-708                                                                      PP ..******...**.*.*.*****....**.*.*.*.***..........*.**.*..........*..***....*.**....******.......**.*****.**.*****.**.................***.****.*.9.7...55..55555..5********..****.....*......***.*.*.**.*
AY599019.1/4972-5080                                                                          ..CCUGGU...GA.U.C.AUAGC....GA.A.G.A.GGU..........C.CC.A..........C..CCG....U.UC....CCAUCCC......GA.ACACG.GA.AGUUA.AG.................CUC.UUCA.G.C.G...CC..GAUG-...GUACUGCU..AU--.....-......---.-.-.-U.G
#=GR AY599019.1/4972-5080                                                                  PP ..******...**.*.*.*****....**.*.*.*.***..........*.**.*..........*..***....*.**....*******......**.*****.**.*****.**.................***.****.*.*.*...**..****....9****999..88.......................6.7
AY544461.1/401-518                                                                            ..CGAUGC...UU.U.A.GUGCU....GG.U.A.U.GAU..........CgGC.A..........U..--G....A.UC....CCAUCA-......GA.ACUCC.AA.AGUUA.AG.................CGU.GCUU.G.G.G...CG..AGAUU..aGUUCUAGG..AUGG.....G......UGA.C.C.UC.C
#=GR AY544461.1/401-518                                                                    PP ..******...**.*.*.*****....**.*.*.*.*98..........5256.6..........6....*....*.**....******.......**.*****.**.*****.**.................***.****.*.*.*...**..*****..*********..****.....*......***.*.*.**.*
AY544517.1/371-474                                                                            ..GGACGC...GA.U.C.AUAUC....AG.C.A.C.UAA..........A.GC.A..........C..CGG....A.UC....CCAUCA-......GA.ACUCC.GA.AGUUA.AG.................CGU.GCUU.G.G.G...CG..AGAGU...G-ACCU--..----.....-......---.-.-.-C.C
#=GR AY544517.1/371-474                                                                    PP ..******...**.*.*.*****....**.*.*.*.***..........*.**.*..........*..***....*.**....******.......**.*****.**.*****.**.................***.****.*.*.*...**..****9...6.6663.............................4.4
DQ867109.1/1-117                                                                              ..GCUUAC...GG.C.C.AUACC....AG.C.C.U.GUA..........C.--.G..........C..CCG....A.UC....UCGUCC-......GA.UCCUG.AA.AAAUA.AA.................CAU.GCUU.G.G.G...CU..UGGCC..aGUACUUGG..AUGG.....G......UGA.C.C.GC.C
#=GR DQ867109.1/1-117                                                                      PP ..******...**.*.*.*****....**.*.*.*.**9..........9....8..........9..***....*.**....******.......**.*****.**.*****.**.................***.****.*.*.*...**..*****..*********..****.....*......***.*.*.**.*
AY034723.1/387-496                                                                            ..------...--.U.A.GUGCU....GU.U.A.U.GAU..........CgGC.-..........-..AUG....A.UC....CUAUCA-......GG.ACUCC.GA.AGUUA.AG.................CAU.GUUU.G.G.G...CG..AGAGU..aGUACUAGG..AUAG.....G......UGA.C.C.UC.C
[truncated: 242,944 more chars]
