# Supplementary material for: Automated detection of ncRNAs in the draft genome sequence of a colonial tunicate: the carpet sea squirt Didemnum vexillum
Source: BMC Genomics. 2016 Aug 30;17(1):691. doi: 10.1186/s12864-016-2934-5 (PMC5006418; doi:10.1186/s12864-016-2934-5)
Supplement: Additional file 3 — Parseable stockholm alignments files of ncRNA candidates on D. vexillum. (GZ 3403 kb) [file 12864_2016_2934_MOESM3_ESM.tar › SupplementalFiles3/RF00154.sto]

# STOCKHOLM 1.0
#=GF AU Infernal 1.1

AAFC03118698.1/18323-18252                                                     GUGCAAUGAUGCAUU...GUA-...U...CAACCCAUCAUUCUGAUAAg..aUAGGUAUGUGGAAAAC...uUAAUG.ACUGAGCACA
#=GR AAFC03118698.1/18323-18252                                             PP *************99...765....9...*****************987..788999**********9...9*****.**********
AAYZ01034644.1/1632-1557                                                       GUGCAAUGAUGCAUU...UUAGuuaU...CAACACAUCAUUCUGAACUc.auGAGAUGUGUGUAAAAU....UAAUG.ACUGAGCACA
#=GR AAYZ01034644.1/1632-1557                                               PP ***************...***96556...*****************766.679***************....*****.**********
AACN011074855.1/103-177                                                        GUGCAAUGAUGGAUU...UUAUuuaU...CAACACAUCAUUCUGAUAAg..aUAGGUGUGUGGAAAAC....UAAUG.ACUGAGCACA
#=GR AACN011074855.1/103-177                                                PP ***************...*9996556...*****************987..788999***********....*****.**********
AAIY01452900.1/1303-1232                                                       GUGCAGUGAUGCAGA...UACA...U...CAACACAUCAUUCUGAAAAg..aCAGAUGUGUAGAAAAU....AAAUG.ACUGAGCACA
#=GR AAIY01452900.1/1303-1232                                               PP ***************...****...*...******************88..899**************....*****.**********
AAPE02012939.1/106680-106754                                                   GUGCAAUGAUGCAUU...CUAUucaU...CAACACAUCAUUCUGAAAAg..aCAGGUGUGUAGAAAGU....UAAUG.ACUGAGCACG
#=GR AAPE02012939.1/106680-106754                                           PP ***************...99995556...******************97..7888899999*******....*****.**********
AAHX01094491.1/84642-84714                                                     GUGCAAUGAUGCAUU...UUAUuaaU...CAACACAUCAUUCUGAAAG....CAGAUGUGUAGAGAAG....UAAUA.ACUGAGCACA
#=GR AAHX01094491.1/84642-84714                                             PP ***************...99995556...*******************....****************....*****.**********
AAVX01073374.1/1163-1089                                                       GUGCUGUGAUGUUAU...CAUA...U...CAACACAUCAUUCUGAUGC...aAAACCAUGGAGAGAAUcaucCAAUA.ACUGAGCACA
#=GR AAVX01073374.1/1163-1089                                               PP ***************...****...*...*****************98...577778**********999999****.**********
AAWZ02014064.1/15185-15118                                                     GUGCUGUGAUGCAAU...UAUA...U...CAACGCCUCAUUCUGAAAU....GUUAUGUG--GAAGAU....UGAUG.ACUGAGCAUG
#=GR AAWZ02014064.1/15185-15118                                             PP ***************...****...*...******************9....88887777..******....*****.**********
AAGV020172891.1/1027-959                                                       GUGCAGUGAUGUAUU...U--G...C...CAACACAUCAUUCUGAAGA....AAAAUGUGUGGUAACU...uCUGUG.ACUGAGCACA
#=GR AAGV020172891.1/1027-959                                               PP **************9...9..9...9...*******************....***********99999...899***.**********
AAWR02002436.1/59167-59241                                                     GUGCGAUGAUGCAUU...UUACucaU...CAACACAUCAUUCUGAAAGg..aCAGGUGUGUGGAAAAC....UAAUG.ACUGAGCACA
#=GR AAWR02002436.1/59167-59241                                             PP ***************...***96666...*****************976..799999***********....*****.**********
AC114820.4/4566-4635                                                           GUGCGAUGAUGCAUU...UUAU...U...CAACACAUCAUUCUGAAAA....UAGAUGUGUAGAGAAA....UGAUA.ACUGAGCACA
#=GR AC114820.4/4566-4635                                                   PP ***************...****...*...*******************....****************....*****.**********
AAQQ01034281.1/3854-3783                                                       GUGCAAUGAUGUU--...UUUG...U...CAACACAUCAUUCUGAAGGaaaaAGUAUGUGAUGACAUC....CUAUG.ACUGAGCACA
#=GR AAQQ01034281.1/3854-3783                                               PP ***********55.....5559...*...*****************764443555689999*******....*****.**********
AANN01251366.1/699-626                                                         GUGCAGUGAUGCAUU...UUAUucaU...CAACACAUCAUUCUGAAAAu..aCAGAUGUGUGGAAAAU....UA-GU.ACUGAGCACA
#=GR AANN01251366.1/699-626                                                 PP ***************...***96666...******************98..89999*****9999987....65.56.9*********
AADN03006685.1/295418-295487                                                   GUGCCAUGAUGUAAU...---G...U...CAACACAUCAUUCUGAAGA...gGAAUUGUGUGGAGACCu..uCUGUA.ACUGAGCACA
#=GR AADN03006685.1/295418-295487                                           PP ***********9999......8...*...*****************99...899999999999999997..788999.**********
AAKN02009865.1/21186-21114                                                     GUGCAGUGAUGCAUU...UUAU...U...CAACACAUCAUUCUCAAAGu..aCAGAAGUGUGGAAAAC...uUAAUG.ACUGAGCACA
#=GR AAKN02009865.1/21186-21114                                             PP ***************...****...*...*****************977..79999************...9*****.**********
U72852.1/1-68                                                                  GUGCAAUGAUGUAUU...UUAU...U...CAACACAUCAUUCUGAAAG....AACGUGUG--GAAAAC....UAAUG.ACUGAGCACA
#=GR U72852.1/1-68                                                          PP ***************...****...*...******************9....88877666..******....*****.**********
AALT01139724.1/447-521                                                         GUGCAGUGAUGCAUUacaUUAA...U...CAACACAUCAUUCUGAAAAg..aCAGAUGUGUAGAAAAC....UAAUG.ACUGAGCAUG
#=GR AALT01139724.1/447-521                                                 PP ***************5555555...8...******************88..899**************....*****.**********
AAPN01346672.1/2000-1929                                                       GUGCCGUGAUGGAUU...UAACg.aU...CGACACAUCAUUCCGAAAC....GAGCGGUGUGGACAGC....UAAUG.ACUGAGCACA
#=GR AAPN01346672.1/2000-1929                                               PP ***************...**999.99...*******************....****************....*****.**********
AANU01297394.1/4437-4506                                                       GUGCGAUGAUGUAUU...UUAU...U...CAACACAUCAUUCUGAAAG....AACAUAUGUGGAAAAA....UAAUG.ACUGAGCACA
#=GR AANU01297394.1/4437-4506                                               PP ***************...****...*...*******************....****************....*****.**********
ABDC01145604.1/562-488                                                         GUGCAAUGAUGCAUU...UUAUucaU...CAACACAUCAUUCUGAAAGc..aCAGAUGUGUAGAAUAC....UAAAG.ACUGAGCACA
#=GR ABDC01145604.1/562-488                                                 PP ***************...***96666...******************77..799**************....*****.**********
AAGW02027768.1/36469-36543                                                     GUGCAGUGAUGCAUU...UUAU...UuaaCAACACAUCAUUCUGAACUc..aCAGAUGUGUGGAGAAC....UAAUG.ACUGAGCACA
#=GR AAGW02027768.1/36469-36543                                             PP ***************...****...7788*****************976..79***************....*****.**********
AAPY01036059.1/4348-4272                                                       GUGCAAUGAUGCAUU...UUAUucaU...CAACACAUCAUUCUGAAAAg.caCAGAUGUGUAGAAGAC...uUAAUG.ACUGAGCACA
#=GR AAPY01036059.1/4348-4272                                               PP ***************...***96666...******************98.999************999...9*****.**********
AAGU03004619.1/27324-27253                                                     GUGCAAUGAUGUAUU...U--G...C...CAACACAUCAUUCUGAAGAaaagUAUGUGUGGUGACUUU....UUAUC.ACUGAGCACA
#=GR AAGU03004619.1/27324-27253                                             PP **************9...9..9...9...*****************8766556666677777777788....*****.**********
SNORD63.dvex476280.+.275.338.[DRE,NA].[Metazoa,Default].RF00154.snoRNA         -AGUAGUGAUGAAUU...UUUC..gU...CAACACGUCAAUCUGAAGG....AAGUUGGC---UAAAC....UAAUGuGCUCAA----
#=GR SNORD63.dvex476280.+.275.338.[DRE,NA].[Metazoa,Default].RF00154.snoRNA PP .**888888888888...7666..67...8888888888888888887....77665533...33444....555542578888....
#=GC SS_cons                                                                   <<<<___________...____..._...___________________....________________...._____._____>>>>:
#=GC RF                                                                        GUGCAaUGAUGcAUU...UuAu...U...CAACACAUCAUUCUGAAAa....aAgAUGUGUaGAAAAu....UAAUG.ACUGAGCACA
//
