# Supplementary material for: Automated detection of ncRNAs in the draft genome sequence of a colonial tunicate: the carpet sea squirt Didemnum vexillum
Source: BMC Genomics. 2016 Aug 30;17(1):691. doi: 10.1186/s12864-016-2934-5 (PMC5006418; doi:10.1186/s12864-016-2934-5)
Supplement: Additional file 3 — Parseable stockholm alignments files of ncRNA candidates on D. vexillum. (GZ 3403 kb) [file 12864_2016_2934_MOESM3_ESM.tar › SupplementalFiles3/RF00972.sto]

# STOCKHOLM 1.0
#=GF AU Infernal 1.1

AAWR02023234.1/3089-3185/Equus.caballus.9796                       AAGCUAUGAUUGCCUUUUAAGGCAAGCUUGACUUUUGUG.CUUAUAGAAAUGCAAAUGCCAAGCUUGUCUUAAAAGACAAUGACAGUUUAAUAUUCUC
#=GR AAWR02023234.1/3089-3185/Equus.caballus.9796               PP ***************************************.**********************************************************
AADB02035301.1/5277-5373/Homo.sapiens.9606                         AAUCUAUCACUGCUUUUUAGGAUAAGCUUGACUUUUGUU.CAAAUAAAAAUGCAAAAGGAAAGUGUAUCCUAAAAGGCAAUGACAGUUUAAUGUGUUU
#=GR AADB02035301.1/5277-5373/Homo.sapiens.9606                 PP ***************************************.**********************************************************
AANU01236884.1/24642-24546/Macaca.mulatta.9544                     AAGCUAUCACUGCUUUUUAGAAUAAGCUUGACUUUUGUU.CAAAUAAAAACGCAAAAGGAAAGUGUAUCUUAAAAGGCAAUGACAGUUUAAUAUGUUU
#=GR AANU01236884.1/24642-24546/Macaca.mulatta.9544             PP ***************************************.**********************************************************
ABDC01066543.1/12126-12221/Microcebus.murinus.30608                AAGCUAUCAUUGCCU-UUAGGGCAAGCUUGACUUUUGUU.CAAAUAGACAUGCAAAAGUCAAGUGUACCUUAAGAGGGAAUGAUAGUUUAAAAUCGUU
#=GR ABDC01066543.1/12126-12221/Microcebus.murinus.30608        PP ***************.***********************.**********************************************************
mir-651.dvex230542.-.172.265.[CIN].[Metazoa].RF00972.miRNA         AAGUUGCAAAUGAUCUUCCAAAC--AACUGAUUUUUACUgAAAAUAAAUAAGUAAAAAUCAGUU--UUUUGGAAGAUCAUUUGCAACUUUUAGUAUCA
#=GR mir-651.dvex230542.-.172.265.[CIN].[Metazoa].RF00972.miRNA PP *************9999998776..56889999999997256789*****99999999998865..5778999999*************999999999
mir-651.dvex518599.-.548.634.[LCH].[Metazoa].RF00972.miRNA         GCGAUACGGGUGACAGCUUCUGCAU-GUGUAUAUGUGCA.UCAAUAAAAAUGCACA---------UGCAGAAGCUGUCACCCGUAUAGCUCAAUGGUA
#=GR mir-651.dvex518599.-.548.634.[LCH].[Metazoa].RF00972.miRNA PP ************************5.5555678888888.9999999999988754.........999******************************
#=GC SS_cons                                                       <<<<<-<<<<<<<<<<<<<<<<<<-<<<<--<<<<<<<_.___________>>>>>>>-->>>>->>>>>>>>>>>>>>>>>>->>>>>:::::::::
#=GC RF                                                            aagCuAucauugccuuuuagGgcaAgCuuGACuuuuGuu.CaaAUAaAaAugCaaaaGuaaaGcgugcCcuaaaaggcaaugacaGcuuAAuaUuuUu
//
