# Supplementary material for: Automated detection of ncRNAs in the draft genome sequence of a colonial tunicate: the carpet sea squirt Didemnum vexillum
Source: BMC Genomics. 2016 Aug 30;17(1):691. doi: 10.1186/s12864-016-2934-5 (PMC5006418; doi:10.1186/s12864-016-2934-5)
Supplement: Additional file 3 — Parseable stockholm alignments files of ncRNA candidates on D. vexillum. (GZ 3403 kb) [file 12864_2016_2934_MOESM3_ESM.tar › SupplementalFiles3/RF00716.sto]

# STOCKHOLM 1.0
#=GF AU Infernal 1.1

AAGH01003023.1/8499-8566/Drosophila.simulans.7240               GAUCCUGGGAUGCAUCUUGUGCAGUUAUGUUCCAAU-....----CUCACAUCACUGGGCAAAGUGUGUCUCAAGAU.
#=GR AAGH01003023.1/8499-8566/Drosophila.simulans.7240       PP *****************************8777755.........6689****************************.
AAGH01003023.1/8387-8456/Drosophila.simulans.7240               AAUUAUACGACAAACCUUGUUCGGUUUUGCCAAU---....UUCCAAGCCAGCACUGGGUAAAGUUUGUCCUAUAAU.
#=GR AAGH01003023.1/8387-8456/Drosophila.simulans.7240       PP **********************************.......6677899*****************************.
AAIZ01001618.1/39320-39392/Drosophila.persimilis.7234           GAUCCUGGGAUGCAUUUUGUGCAGUUAUGUCUACGUG....AUCAUCCUCAUCACUGGGCAAAGUGUGUCUCAGGAU.
#=GR AAIZ01001618.1/39320-39392/Drosophila.persimilis.7234   PP *************************************....************************************.
AAPT01006453.1/2524-2600/Drosophila.grimshawi.7222              CAUUAUAUGGCAAACCUUGUUCAGUUUUGACAACUUUguuuCUGUGCAUCAUCACUGGGUGAAGUUUGUCGUAUAAU.
#=GR AAPT01006453.1/2524-2600/Drosophila.grimshawi.7222      PP ***********************************9999998999999*****************************.
AAPT01006453.1/2658-2730/Drosophila.grimshawi.7222              GCUUUUGGGAUGCAUUCUGUACAGUAAUGUUGACUCU....UGUAAAACCAUCACUGGGCAAAGUGUGUCUCAAAAU.
#=GR AAPT01006453.1/2658-2730/Drosophila.grimshawi.7222      PP *************************************....************************************.
AAPU01010225.1/183837-183766/Drosophila.mojavensis.7230         ACUUUUGGGAUGCAUUUUGUGCAG--AUGUCUAACGA...uUGGAAACCCAUCACUGGGCAAAGUGUGUCUCAAAAU.
#=GR AAPU01010225.1/183837-183766/Drosophila.mojavensis.7230 PP ************************..***99999888...89999********************************.
AAIZ01001618.1/39190-39258/Drosophila.persimilis.7234           UAUUAUACGAUAAACUUUGUUCAGUUUUGCCAACUUG....CU----UGCAGCACUGGGUGAAGUUUGUCUUAUAAU.
#=GR AAIZ01001618.1/39190-39258/Drosophila.persimilis.7234   PP **********************************887....55....89****************************.
AAPU01010225.1/183969-183894/Drosophila.mojavensis.7230         UAUUAUAAGGUAAACUUUGUUCAGUUUUGCCGGGUUCu.auGUUGUGCGCAUCACUGGGUGAAGUUUGUCGUAUAAU.
#=GR AAPU01010225.1/183969-183894/Drosophila.mojavensis.7230 PP ********************************999999.98899999******************************.
AANI01014795.1/39022-39093/Drosophila.virilis.7244              GCUUUUGGGAUGCAUUUUGUGCGGUUAUGUCUGCCU-....CCAAAACCCAUCACUGGGCAAAGUGUGUCUCAAAAU.
#=GR AANI01014795.1/39022-39093/Drosophila.virilis.7244      PP **********************************99.....888999******************************.
AAPP01018770.1/56641-56712/Drosophila.ananassae.7217            GAUCUUGGGACGCAUUUUGUGCAGUUAUGCACCAAA-....AAUAUAUCCAUCACUGGGCAAAGUGUGUCUCAGGAU.
#=GR AAPP01018770.1/56641-56712/Drosophila.ananassae.7217    PP *****************************5444433.....889999******************************.
AAQB01006291.1/71735-71659/Drosophila.willistoni.7260           GAUUUUGGGAUGCAUUUUGUGCAGUUAUGUCUUCAUGugauAAUUCUCUCAUCACUGGGCAAAGUGUGUCUCAUAAU.
#=GR AAQB01006291.1/71735-71659/Drosophila.willistoni.7260   PP **********************************99999999999999*****************************.
mir-3.dvex632465.+.69.134.[CIN].[Metazoa].RF00716.miRNA         -AUUGUAGGCUAUAUUUUGUGUAGCC----UGGGGUG....ACCAGUUU---UGCUUGGCAUGGUGUGGCCUAUAAUg
#=GR mir-3.dvex632465.+.69.134.[CIN].[Metazoa].RF00716.miRNA PP .***********************96....3444444....33333333...59************************
#=GC SS_cons                                                    :<<<<<<<<<<<<<<<<<<<-<<<<-<<<________....________>>>->>>>->>>>>>>>>>>>>>>>>>>.
#=GC RF                                                         gAUucUGcGAugcAcuUuGUgCAGUUaUGuCaacuUu....uuuaaacuCAuCACUGGGCaAagUgugUCgCAgaAU.
//
