# Supplementary material for: Automated detection of ncRNAs in the draft genome sequence of a colonial tunicate: the carpet sea squirt Didemnum vexillum
Source: BMC Genomics. 2016 Aug 30;17(1):691. doi: 10.1186/s12864-016-2934-5 (PMC5006418; doi:10.1186/s12864-016-2934-5)
Supplement: Additional file 3 — Parseable stockholm alignments files of ncRNA candidates on D. vexillum. (GZ 3403 kb) [file 12864_2016_2934_MOESM3_ESM.tar › SupplementalFiles3/RF00016.sto]

# STOCKHOLM 1.0
#=GF AU Infernal 1.1

Z49896.1/2359-2452/Xenopus.laevis.8355                               UUGCUAAGAUGAAUACg...aUUCCAAAgCCAUUCGUAGU...UUCCACCAGAU...GUCGUA.aGACU........CAUGAUGGCU....--CUACCUUCCUUGGAUGUCUGAGCGA
#=GR Z49896.1/2359-2452/Xenopus.laevis.8355                       PP *************9989...99999999************...***********...999999.9****........**********......99***********************
Z49896.1/3386-3480/Xenopus.laevis.8355                               UCGCUGUGAUGAACUU....gUUCCAAAgCCAUUCGUAGU...UUCCACCAGAU...GCCGAA.aGGCU........GAUGAUGGCC....UAGCACCUUCCUUGGAUGUCUGAGCGA
#=GR Z49896.1/3386-3480/Xenopus.laevis.8355                       PP ************9888....78888888************...***********...999999.9****........**********....***************************
Z49896.1/1591-1686/Xenopus.laevis.8355                               UCGCUGUGAUGAAUGUg...aUUCCAAAgCCAUUCGUAGU...UUCCACCAGAU...GUCUCA.cGACU........UAUGAUGGUU....UAUUACCUUCCUUGGAUGUCUGAGCGA
#=GR Z49896.1/1591-1686/Xenopus.laevis.8355                       PP **************999...99999999************...***********...*****9.9****........**********....***************************
D88010.1/2919-3009/Homo.sapiens.9606                                 UCACUAUGAUGAUUGG.....UUGCCAG.ACAUUCGCAGU...UUCCACCAGAA..aUGUUUU..UCCU........UAUGUUGGCC....--AGUUCUUCCUUGGAUGUCUGAGUGA
#=GR D88010.1/2919-3009/Homo.sapiens.9606                         PP ****************.....*******.***********...***********..7677777..****........**********......7789*********************
Z49897.1/2330-2421/Xenopus.laevis.8355                               UCACAGUGAUGACUGG.....UUUCCAA.UCAUUCGCAGU...UUCUACCAGAA...AGCUUU..GCCU........GGUGUUGGCU....AGUAACCUUCCUUGGAUGUCUGAGUGA
#=GR Z49897.1/2330-2421/Xenopus.laevis.8355                       PP ****************.....*******.***********...***********...999999..****........**********....***************************
AC006597.2/8154-8065/Homo.sapiens.9606                               UCACUGUGAUGAUGGU.....UUUCC-A.ACAUUCGCAGU...UUCCACCAGAA..aGGUUUU..CCUU........AGUGUUGGGU....--AAACCUUCCUUGGAUGUCUGAGUGA
#=GR AC006597.2/8154-8065/Homo.sapiens.9606                       PP ****************.....****9.7.89*********...***********..8888888..9999........99******99......99***********************
Z49897.1/1656-1746/Xenopus.laevis.8355                               UCACAGUGAUGACUGG.....UUUCCAA.UCAUUCGCAGU...UUCUACCAGAA...AGCUU-..UGCU........GGUGUUGGCC....UGUAACCUUCCUUGGAUGUCUGAGUGA
#=GR Z49897.1/1656-1746/Xenopus.laevis.8355                       PP ****************.....*******.***********...***********...77777...6899........**********....***************************
SNORD14.dvex139039.-.932.1047.[CSA].[Metazoa].RF00016.snoRNA         UUGCAAUGAUGAUAUUuccggCAACUAA.ACUUUCGCAGUacaUGCUGACAGAAauaGGUUAAacGCC-uauuucaaUGUGAUGGUUuauuAUAUGCCUUCCUUGGAAGUCUGAGCAA
#=GR SNORD14.dvex139039.-.932.1047.[CSA].[Metazoa].RF00016.snoRNA PP ************877788888788999*.**********95556788889***998744444335544.5888888889999999997766667789*********************
#=GC SS_cons                                                         <<<<____________....._______.___________...___________...______..____........__________...._______________________>>>>
#=GC RF                                                              UCgCugUGAUGAaugu.....UUuCcAA.uCAUUCGcAGU...UUCcACCAGAa...Guuuua..gaCU........gaUGaugGcU....uauaACCUUCCUUGGAUGUCUGAGcGA
//
