# Supplementary material for: Automated detection of ncRNAs in the draft genome sequence of a colonial tunicate: the carpet sea squirt Didemnum vexillum
Source: BMC Genomics. 2016 Aug 30;17(1):691. doi: 10.1186/s12864-016-2934-5 (PMC5006418; doi:10.1186/s12864-016-2934-5)
Supplement: Additional file 3 — Parseable stockholm alignments files of ncRNA candidates on D. vexillum. (GZ 3403 kb) [file 12864_2016_2934_MOESM3_ESM.tar › SupplementalFiles3/RF00618.sto]

# STOCKHOLM 1.0
#=GF AU Infernal 1.1

AAGE02008333.1/19499-19656                                       CCCUUCCUUGUCU.UGGGGA-GCAU.-AAU.A.UCCAAUGAACGAAUAGUGAGGGUAUUGAUGCUGGCACCCACA.UUGAUACGAGCCUUUcgcgcucgc..........acuuaaaccCC.CGCUCGG.gUG.GCcGC.....uUUCGaac.........aguGCGC.UA.CCU.G.GGCGGAAUUUUUGGAACG....
#=GR AAGE02008333.1/19499-19656                               PP 9************.******.****..***.*.************************************999998.8777666655555559********..........*********9*.*****87.899.98899.....76665899.........*999999.99.99*.*.******************....
ABAV01030669.1/9778-9657                                         AACGUCCUUAUC-.GGGGGUUGAGC.GGCA.G.UUCCGUGAUCGACAAGUGAGAAUUGCUCUGCUGACACCUGAA.AC-UACAA-CACUAU............................GU.CACCACU..CU.--.--......GAA-...............---A.AG.GGU.U.GGUGCAAUUUUUGGAAAA....
#=GR ABAV01030669.1/9778-9657                                 PP ************..6999999****.****.*.************************************888864.43.44444.445555............................67.*****55..54............333...................3.66.678.*.******************....
BAAF04053164.1/10519-10646                                       ACCAUCCUAGUCU.UGGGGU-GAAAcGGGAaA.CUCAAUGAGCGUCUAGCGAGAGUUCCC-UGCUGACACCAUUA.CCAA-----CACAUU............................CG.CAUCU--.cCU.AA.AC......UUUA..............uGUUU.AG.GUU.AcGGUGCAAUUUUUGGAAA-....
#=GR BAAF04053164.1/10519-10646                               PP *************.*****8.65553344437.**********************99885.66899999999998.8888.....888889............................**.****8...377.77.77......6655..............77777.77.677.67*****************.....
AE014297.2/1020885-1020736                                       ACCUUCCUUGUCU.UGGGGA-GCAG.AAAU.G.UUCAAUGAACGUCUAGUGAGGACAUUGCUGCUGACA--CCAA.UGAU-----GACACC............................CC.CGCUC--.gCC.GA.UC.....gUUCG..............cGAUU.GG.AGU.-.-UCGGAAUUUUUGGACCAggcu
#=GR AE014297.2/1020885-1020736                               PP *************.******.****.****.*.************************************..6666.7777.....666667............................88.88744...477.77.77.....69998..............77777.77.555....8899**********999****
AAJJ01000001.1/47747-47867                                       ACCUUCCUUGUCU.GGGGGA-GCUG.-AGU.G.UUCAAUGAUCAACUAGUGAGACCACUUCUGCUAGCACCCAAA.CAUU---UUUCUCAU............................CG.CAC----..CC.GC.GC......CAA-...............GUGC.AG.CGA.-.-GUGCAAUUUUUGGAAAG....
#=GR AAJJ01000001.1/47747-47867                               PP *************.******.****..***.*.************************************998875.5555...55666778............................**.***......**.**.**......999................****.**.999....*****************....
DQ682679.1/205-355                                               UUCCUCCUUGUCU.CGGGGA-GCAU.-AAC.A.UCUAAUGAACGUAUAGUGAGGAUGUUGAUGCUGACACCCAGA.UUGAACCAGGACAUCcuggc.................gauaccCC.CGCUCGGggUG.GU.UGc....uUUC-gaa.........cagUGAC.CA.UCU.G.GGCGGAAUUUUUGGAACG....
#=GR DQ682679.1/205-355                                       PP *************.******.****..***.*.******************************************.****99999998888*****.................******9*.*****878887.77.556....5444.599.........9965577.88.889.*.******************....
AAPU01011105.1/262422-262573                                     UCCUUCCUUGUCU.UGGGGA-GCAG.AAAU.G.UUCAAUGAACGUCUAGUGAGGACAUUGCUGCUGACACCAAU-.-GAUAUAAUA--ACC............................CC.CGC--U-cgCU.GA.UC......UCUG..............cGAUU.AG.CGU.-.-UCGGAAUUUUUGGAAAAgacu
#=GR AAPU01011105.1/262422-262573                             PP *************.******.****.****.*.************************************66665...555444442..233............................45.554..2.2499.99.99......8887..............99999.99.766....5666************9****
AAPY01611414.1/511-386                                           ACCAUCCUUUUCU.UGGGGUUGCGC.UACU.G.UCCAAUGAGCGCCUAGUGAGGGCAGUACUGCUAACGCCUGAA.CAACACACC------............................CG.CAUCAGU..UA.AA.GC......UCU-...............GCUU.UA.UCU.U.GGUGCAAUUUUUGGAAAA....
#=GR AAPY01611414.1/511-386                                   PP *************.***********.****.*.****************************************99.999888777..................................**.*******..**.**.**......**9................****.**.***.*.******************....
AADA01047294.1/887-1012                                          ACCAUCCUUUUCU.UGGGGUUGCAC.UACU.G.UCCAAUGGGUACCUAGUGAGGGCAGUACUGCUAACUCCUGCA.CAACACACC------............................GA.AAUCAAC..UA.GA.GC......UUU-...............GCUU.UG.CCU.U.GGUGCAGUUUUUGGAGAA....
#=GR AADA01047294.1/887-1012                                  PP *************.***********.****.*.*****************************************9.999988877..................................34.59*****..**.**.**......**9................****.**.***.*.******************....
AADA01054074.1/15964-15839                                       ACCAUCCUUUUCU.UGGGGUUGCAC.UACU.G.UCCAAAGAGCAUGUAGUGAGGGCAGUACUGCUAACAUCUACA.CAACACACC------............................CG.CCUCAAC..UA.GA.GC......UUU-...............GCUU.UA.GCU.U.GGUGUAAUUUUUGGAAAA....
#=GR AADA01054074.1/15964-15839                               PP *************.***********.****.*.************************************999998.888877776..................................9*.*******..**.**.**......**9................****.**.***.*.******************....
AABS01000098.1/66915-66782                                       GUUGUCCUUAUCAaUGGGGAAGCGU.UACA.A.UUCAAGGAACGAUAAGUGAGGGUUGUACUGCUAACACCAUUU.GUGAUUUAUCACACCc..........................aAG.CAUCA--..CU.GC.UU.....cAUUA..............gAAGC.U-.-GA.U.GGUGCAAUUUCUGUACAG....
#=GR AABS01000098.1/66915-66782                               PP 9********9996379999******.****.*.************************************999887.7766666666666558..........................89*.*****....44.44.44.....37776..............34444.4...56.*.******************....
AANH01011402.1/5162-5288                                         UCUUUCCUUGUCA.UGGGGUGGCUU.GGGG.GaCUCAAUGAACGCGUAGUGAGAGCCUCCCUGCUAACACCAGAC.CAACACAUG------............................CG.CGUCA--..CC.CG.GG.....cGUCAc.............gCCCG.GG.CUA.U.GACGCAAUUUUUGGAA--....
#=GR AANH01011402.1/5162-5288                                 PP *************.***********.9999.9*************************************999998.888877776..................................**.*****....77.66.66.....655546.............66666.88.999.*.****************......
AC136636.6/172138-172014                                         ACCAUCCUUUUCU.UGGGGUUGCGC.UACU.G.UCCAAUGAACGCGUAGUGAGGGCAGUACUGCUAACGCCUGA-.CAACACACC------............................UG.CAUCGGU..UA.GA.GC......UCU-...............GCUU.UA.CCU.U.GGUGCAAUUUUUGGAAAA....
#=GR AC136636.6/172138-172014                                 PP *************.***********.****.*.************************************88775..666655554..................................9*.*******..**.**.**......**9................****.**.***.*.******************....
AACN010332835.1/830-706                                          ACCAUCCUUUUCU.UGGGGUUGCGC.UACU.G.UCCAAUGAACGCUUAGUGAGGGCAGUACUGCUGACGCCUGA-.CAA------CACGCC............................CG.CAUCGGC..UA.AA.GC......UCU-...............GCUU.UA.CCU.C.GGUGCAAUUUUUGGAAAA....
#=GR AACN010332835.1/830-706                                  PP *************.***********.****.*.************************************87774..444......445556............................**.*******..**.**.**......**9................****.**.***.*.******************....
CAAB02003742.1/18728-18856                                       GCUUUCCUUGUCA.UGGGGUGGUUG.GGAA.A.CUCAAUGAACGUAUAGUGAGAGCUUCCCUGCUAACACCAUAA.UCGA---CACACACA............................CG.CGCC-AC..CC.GG.AC......CUUG..............aGUCC.GG.ACC.AcGGCGCAAUUUUUGGAA--....
#=GR CAAB02003742.1/18728-18856                               PP *************.***********.****.*.************************************887775.5554...55667778............................**.****.77..99.99.99......5555..............69999.99.777.48****************......
AANI01017162.1/86143-85990                                       ACUUUUCUUUUCU.UGGGAA-GCGG.AAAU.G.UUCAAUUAACGUCGAGGCAGGAGUGUGUUGCUGACGAAAAC-.-GUUGAAACAUUAAUac........................ac--.--GUUUA..AA.AA.UC......UUAG...............GAUU.AG.CUU.Uc---UAAAUUUCUGGAAAUuaac
#=GR AANI01017162.1/86143-85990                               PP *************.******.****.9999.9.***********************************955554...4443333333333322........................22.....22233..66.99.**......****...............***9.55.444.32...22************9****
AL389925.10/20736-20611                                          ACCAUCCUUUUCU.UGGGGUUGCAC.UACU.G.UCUAAUGAGUGCAUAAUGAGGGCAGUAUUGCUAACGCCUAUA.CAAUGCACC------............................UG.CAUCAAC..UA.GA.AC......UUU-...............GCUU.UA.CCU.U.GGUACAAUUUUUGGAAAA....
#=GR AL389925.10/20736-20611                                  PP *************.***********.****.*.****************************************99.999876666..................................8*.*******..**.**.**......**9................****.**.***.*.******************....
AADG06006595.1/14072-13949                                       UCUAUCCUUGUCU.UGGGGGAGCAA.-AGU.A.UUCAAUGAUCGUUUAGUGAGAGUACUGUUGCUGAAG--CCCA.UUAUUAAUUUAAAUC............................CG.CAUC---..CU.CG.UG......UUAU...............CAUG.UG.---.-aGAUGCAAUUUUUGAAGGC....
#=GR AADG06006595.1/14072-13949                               PP *************.***********..***.*.************************************..5556.888889999999999............................**.***9.....88.89.99......9999...............9988.88......59**************999....
AANG01209374.1/1-113                                             -------------.-GGGGUUGCGC.UACU.G.UCCAAUGAACGUAUAGUGAGGGCAGUACUGCUAACGCCCUGC.ACAA-----CACACC............................CG.CAUCAAC..UA.AA.GC......UCU-...............GCUU.UA.CCU.U.GGUGCAAUUUUUGGAAAA....
#=GR AANG01209374.1/1-113                                     PP ...............**********.****.*.**************************************9998.8888.....888889............................**.*******..**.**.**......**9................****.**.***.*.******************....
CAAK05033158.1/3332-3460                                         ACCUUCCUUGUCU.GGGGGUGGUUUgGGCU.G.UUCAAUGAAGGUUAACUGAGAACAUCCCUGCUAACACCUAAC.CAACACAAU-----C............................CG.CAUCA--..CCuGA.ACu....aUUU-u.............gGUUCgGG.CUA.U.GGUGCAAUUUUUGGA---....
#=GR CAAK05033158.1/3332-3460                                 PP *************.********99867889.*.****************************************99.999966665.....7............................9*.*****....88355.557....5333.6.............85555499.999.*.***************.......
AALT01476310.1/771-646                                           ACCAUCCUUUUCU.UGGGGUUGCGC.UACU.G.UCCAAUGAACGUCUAGUGAGGACAGUACUGCUAACACCUAAA.CAACACGCU------............................CG.CAUCAGU..UA.GA.GC......UCU-...............GCUU.UA.UCU.U.GGUGCAAUUUUUGGAAAA....
#=GR AALT01476310.1/771-646                                   PP *************.***********.****.*.************************************999998.888766555..................................**.*******..**.**.**......**9................****.**.***.*.******************....
AL135914.25/92223-92098                                          ACCAUCCUUUUCU.UGGGGUUGCAC.UACU.G.UCCAAUGGGUACCUAGUGAGGGCAGUACUGCUAACUCCUGCA.CAACACACC------............................GA.AAUCAAC..UA.GA.GC......UUU-...............GCUU.UG.CCU.U.GGUGCAGUUUUUGGAGAA....
#=GR AL135914.25/92223-92098                                  PP *************.***********.****.*.*****************************************9.999988877..................................34.59*****..**.**.**......**9................****.**.***.*.******************....
AAPN01427475.1/38-163                                            ACCGUCCUUCUCU.UGGGGUGGCGC.UACU.G.UCCGAUGAACGUUUAGUGAGGACAGUACUGCUAACGCUCAGG.CAACACACU------............................CG.CACCUGC..UA.GG.GC......UCC-...............GCCU.UA.ACC.G.GGUGCAAUUUUUGGAACC....
#=GR AAPN01427475.1/38-163                                    PP *************.***********.****.*.************************************999998.888777766..................................**.*******..**.**.**......**9................****.**.***.*.******************....
AAFC03121196.1/26240-26365                                       ACCAUCCUUUUCU.UGGGGUUGCGC.UACU.G.UCCGAUGAACGCUUAGUGAGGACAGUACUGCUAACACCUAUG.CAACACGCC------............................CG.CACCGGC..UA.AA.GC......GCA-...............GCUU.UA.UCA.C.GGUGCAAUUUUUGGAAAA....
#=GR AAFC03121196.1/26240-26365                               PP *************.***********.****.*.************************************999987.777655554..................................**.*******..**.**.**......999................****.**.***.*.******************....
AASC02027737.1/1238-1108                                         ACUGUCCUUGUCU.UGGGGU-GCGA.GCUU.G.CUCAAGGAGCGUUUAGCGAGAGCAAGACUGCUGACACCCUAC.AACUACAUGUUGUA-ga........................caCG.CAUCG--..CC.UC.CC......UC--...............GGGA.GG.UCU.G.GGUGCAAUUUAUGGGGGC....
#=GR AASC02027737.1/1238-1108                                 PP *************.******.****.****.*.**************************************9997.77777777654444.58........................89**.****9....99.99.99......77.................9999.99.999.9.***************999....
AAPP01019634.1/122532-122382                                     ACCUUCCUUGUCU.UGGGGA-GCAG.AAAU.G.UCCAAUGAACGUCUAGUGAGGGCAUUGCUGCUGACACCAA--.AGAUAU-----UACC............................CC.CGCUC--.aCU.GG.UC.....gCCUG..............cGAUC.AG.GGU.-.-UCGGAAUUUUUGGACCAaggc
#=GR AAPP01019634.1/122532-122382                             PP *************.******.****.****.*.************************************5555...555533.....3345............................67.77644...377.77.77.....68887..............67777.77.555....6788**********999****
AAKO01001557.1/51647-51498                                       ACCUUCCUUGUCU.UGGGGA-GCAG.AAAU.G.UUCAAUGAACGUCUAGUGAGGACAUUGCUGCUGACA--CCAA.UGAU-----AUCACC............................CC.CGCUC--.gCC.GA.UC.....gUUCG..............cGAUU.GG.AGU.-.-UCGGAAUUUUUGGACCAggcu
#=GR AAKO01001557.1/51647-51498                               PP *************.******.****.****.*.************************************..5555.6777.....334445............................77.77643...477.77.77.....69998..............77777.77.555....7888**********999****
AAPE02048822.1/2601-2476                                         ACCAUCCUUUUCU.UGGGGUUGCGC.UACU.G.UCCAAUGAACGCCUAGUGAGGGCAGUACUGCUAACGCCUAAA.CAACACGUU------............................CG.CAUCAGG..CC.GG.GC......UCU-...............GCUU.UG.CCU.U.GGUGCAAUUUUUGGAACA....
#=GR AAPE02048822.1/2601-2476                                 PP *************.***********.****.*.**************************************9998.888877776..................................**.*****99..**.**.**......**9................****.**.***.*.******************....
ABDC01347327.1/313-438                                           ACCAUCCUUUUCU.UGGGGUAGCGC.UACU.G.UCCAAUGAACGAAUAGUGAGGACAGUACUGCUAACGCCUACA.CAACACAUC------............................CG.CAUCAAC..UA.GA.GC......UUU-...............GCUU.UA.CUU.U.GGUGCAAUUUUUGGAAAA....
#=GR ABDC01347327.1/313-438                                   PP *************.***********.****.*.*****************************************9.999999888..................................**.*******..**.**.**......**9................****.**.***.*.******************....
CAAE01014614.1/129416-129543                                     GCUGUCCUUGUCA.UGGGGUGGUUG.GGAG.G.CUCGAUGAACGUCUGGUGAGGGCCUCCCUGCUGACACCAUAA.UCAA-----CACGCA............................CG.CGCCG--.cCC.GG.GC......CUCG..............aGCCC.GG.ACC.C.GGCGCAAUUUUUGGAACC....
#=GR CAAE01014614.1/129416-129543                             PP *************.***********.****.*.*****************************************9.9999.....899999............................**.*****...699.**.**......6665..............7****.**.***.*.******************....
FJ916040.1/3-128                                                 ACCAUCCUUUUCU.UGGGGUUGCGC.UACU.G.UCCAAUGAGCGCAUAGUGAGGGCAGUACUGCUAACGCCUACA.CAACACACC------............................CG.CAUCAAC..UA.AA.GC......UUU-...............GCUU.UA.CCU.U.GGUGCAAUUUUUGGAAAA....
#=GR FJ916040.1/3-128                                         PP *************.***********.****.*.*****************************************9.999988877..................................**.*******..**.**.**......**9................****.**.***.*.******************....
AAWZ02013490.1/81111-81235                                       ACCGUCCUUAUCU.UGGGGUUGCGC.UACU.G.UUCAAUGAACGUAUAGUGAGAACAGUACUGCUAACGCCUACA.CAACACUUG------............................AG.CAUCC--.cUG.GG.GU......CUAG...............GCCC.CA.ACG.U.GGUGCAAUUUUUGGAAU-....
#=GR AAWZ02013490.1/81111-81235                               PP *************.***********.****.*.*****************************************9.999988887..................................9*.****7...499.99.99......9999...............9999.99.888.6.*****************.....
AAFS01000016.1/19569-19724                                       CACUUCCUUGUCU.UGGGGA-GCAG.AAAU.G.UCCAAUGAACGUCUAGUGAGGGCAUUGCUGCUGACACCAAUU.ACAUUUAUU------............................CC.CGUCU--.gCC.AGgCC.....aCUCAcu...........guGGCU.GG.UCU.-.-UCGGAAUUUUUGGCCAAaggc
#=GR AAFS01000016.1/19569-19724                               PP *************.******.****.****.*.************************************887776.666655555..................................88.88843...466.55155.....6444368...........888899.99.888....8899*********9999****
AAWR02006087.1/50015-49891                                       ACCAUCCUUUUCU.UGGGGCUGCGC.UACU.G.UCCAAUGAGCGCAUAGCGAGGGCAGUACUGCUAACGCCUAAA.CAACACACC------............................CG.CAUCA--.aUA.GA.GC......UCU-...............GCUU.UA.CCU.U.GGUGCAAUUUUUGGAAAA....
#=GR AAWR02006087.1/50015-49891                               PP *************.*****99****.****.*.****************************************99.999887777..................................**.*****...5**.**.**......**9................****.**.***.*.******************....
AAXN01018884.1/118-242                                           ACCAUCCUUUUCU.UGGGGUUGCGC.UACU.G.UCCAAUGAACGAAUAGUGAGGGCAGUACUGCUAACGCCUGA-.CAACACACC------............................UG.CAUCGGU..UA.GA.GC......UCU-...............GCUU.UA.CCU.U.GGUGCAAUUUUUGGAAAA....
#=GR AAXN01018884.1/118-242                                   PP *************.***********.****.*.************************************88775..666655554..................................9*.*******..**.**.**......**9................****.**.***.*.******************....
AAVX01595596.1/659-533                                           ACCGUCCUUAUCU.UGGGGUUGUGC.UGCU.G.UUCGAUGAACGUGUAGUGAGAGCAGCACUGCUAACGCCAUCA.CAACACUG-------............................CG.CAUCA-C..CU.GG.AC......CCUG..............aGUCC.AG.UUAcU.GGUGCAAUUUUUGGAACC....
#=GR AAVX01595596.1/659-533                                   PP *************.***********.****.*.************************************999999.88886655...................................6*.****7.4..99.99.99......5555..............69999.99.55427.******************....
AACT01014164.1/14797-14663                                       AUUGUCCUUAUCAaUGGGGAAGCGU.UAUU.A.CUCAAGGAACGAUAAGUGAGGGUAGUACUGCUAACACCAUUUgUGAUUUAUCACACUC............................CG.CACCGCU..GC.UU.CC......UUGU...............GGAG.UU.GGU.C.GGUGCAAUUUCUGGAUGG....
#=GR AACT01014164.1/14797-14663                               PP *********9996379999******.****.*.***********************************99877651455555555555555............................**.*****99..99.99.99......9999...............9999.99.99*.*.****************99....
EU240318.1/2-119                                                 ACCGUCCUUAUCU.UGGGGUUGCGC.GGCC.G.CUCGAUGAACGCGUGGUGAGAGCGGCACUGCUAACGCCUGAG.CAACACACC-----G............................AG.CGCCC--..-G.CG.--......UGCG...............--CG.CG.---.-cGGCGCAAUUUUUGGAACC....
#=GR EU240318.1/2-119                                         PP *************.***********.****.*.****************************************99.999966665.....5............................89.99984.....3.33.........2222.................33.33......4799***************....
AAGV020469602.1/2323-2199                                        ACCAUCCUUUUCU.UGGGGUUGCGU.UACU.G.UCCAAUGAACGCCUAGUGAGAGCAGUACUGCUAACGCCUACA.CAACACACC------............................CG.CAUCG--.gUA.GA.GC......ACU-...............GCUU.UA.UCU.U.GGUGCAAUUUUUGGAAAA....
#=GR AAGV020469602.1/2323-2199                                PP *************.***********.****.*.*****************************************9.999988877..................................**.****9...6**.**.**......999................****.**.***.9.******************....
AL161445.10/77816-77941                                          ACCAUCCUUUUCU.UGGGGUUGCAC.UACU.G.UCCAAAGAGCAUGUAGUGAGGGCAGUACUGCUAACGUCUACA.CAACACACC------............................CA.CCUCAAC..UA.GA.GC......UUU-...............GCUU.UA.GCU.U.GGUGUAAUUUUUGGAAAA....
#=GR AL161445.10/77816-77941                                  PP *************.***********.****.*.************************************999998.888877776..................................9*.*******..**.**.**......**9................****.**.***.*.******************....
AAIY01042223.1/294-419                                           ACCAUCCUUUUCU.UGGGGUUGCGC.UACU.A.UCCAAUGAACGUGUAGUGAGGGUAGUACUGCUAACGCCUACG.CAACACAUU------............................CG.CAUUAGU..UA.AA.GC......UCU-...............GCUU.UA.UUU.U.GAUGCAAUUUUUGGAAAA....
#=GR AAIY01042223.1/294-419                                   PP *************.***********.****.*.****************************************99.999988887..................................**.*******..**.**.**......**9................****.**.***.*.******************....
AAGJ04111208.1/10003-10134                                       UCAGUCCUUAUCU.UGGGGAAGCAU.GAUC.A.UUCAAUGAACGUAUAGUGAGGAUGAUUUUGCUAACACCAAUU.ACAAACACA----UA............................CGuCACCGCC..UA.CA.GC......UUCG...............GCUGaUGuGUU.U.GGUGCAAUUUAUGGAAAA....
#=GR AAGJ04111208.1/10003-10134                               PP *************.***********.****.*.************************************777765.555544444....33............................4439999877..88.**.**......****...............99998663245.6.999***************....
AANN01562320.1/870-745                                           ACCAUCCUUUUCU.UGGGGUUGCGU.UACU.G.UCCAAUGAGCGCUAAGUGAGGGCAGUACUGCUAACACCUUAA.CAACACACU------............................CG.CAUCAAC..UA.GA.GC......UUU-...............GCUU.UA.CCU.U.GGUGCAAUUUUUGGAAAA....
#=GR AANN01562320.1/870-745                                   PP *************.***********.****.*.****************************************99.999888777..................................**.*******..**.**.**......**9................****.**.***.*.******************....
AANI01014648.1/138479-138633                                     AUCUUCCUUGUCU.UGGGGA-GCAG.AAAU.G.UCCAAUGAACGUCUAGUGAGGACAUUGCUGCUGACACCAAUG.AUAUAACAAAAAACC............................CC.CGUU--C.gCU.GA.UC......UUC-...............GAUC.GG.CGC.-.-UCGGAAUUUUUGGAAAUagac
#=GR AANI01014648.1/138479-138633                             PP *************.******.****.****.*.************************************999988.888888888888888............................88.8873..3.588.99.99......999................9999.88.666....7888************9****
AANU01295318.1/748-623                                           ACCAUCCUUUUCU.UGGGGUUGCGC.UACU.G.UCCAAUGAGCGCAUAGUGAGGGCAGUACUGCUAACGCCUACA.CAACACACC------............................CG.CAUCAAC..UA.AA.GC......UUU-...............GCUU.UA.CCU.U.GGUGCAAUUUUUGGAAAA....
#=GR AANU01295318.1/748-623                                   PP *************.***********.****.*.*****************************************9.999988877..................................**.*******..**.**.**......**9................****.**.***.*.******************....
AAST01029695.1/1294-1145                                         ACCUUCCUUGUCU.UGGGGA-GCAG.AAAU.G.UUCAAUGAACGUCUAGUGAGGACAUUGCUGCUGACA--CCAA.UGAU-----AUCACC............................CC.CGCUC--.gCC.GA.UC.....gUUCG..............cGAUU.GG.AGU.-.-UCGGAAUUUUUGGACCAggcu
#=GR AAST01029695.1/1294-1145                                 PP *************.******.****.****.*.************************************..5555.6777.....334445............................77.77643...477.77.77.....69998..............77777.77.555....7888**********999****
AAWU01017057.1/6040-5883                                         UUCCUCCUUGUCU.CGGGGA-GCAU.-AAC.G.UCCAAUGAACGUAUAGUGAGGACGUUGAUGCUGACACCCAGA.UUAUACCAGGACCUAaucgucuug..........ggaaaaacuCC.CGCCCGAggUGaUU.GC.....uUUCGaa...........caGUGGcCA.CCU.G.GGCGGAAUUUUUGGAACG....
#=GR AAWU01017057.1/6040-5883                                 PP *************.******.****..***.*.******************************************.****999998888779********..........*********9*.*****888877444.45.....5555588...........764444677.89*.*.******************....
AAQR03093718.1/17057-17182                                       ACCAUCCUUUUCU.UGGGGUUGCGC.UACU.G.UCCAAUGAGCGCAUAGUGAGGGCAGUACUGCUAACACCUACA.CAACACGCU------............................CG.CAUCAAU..UA.GA.GC......UUU-...............GCUU.UA.UAU.U.GGUGCAAUUUUUGGAAAA....
#=GR AAQR03093718.1/17057-17182                               PP *************.***********.****.*.**************************************9998.888766655..................................**.*******..**.**.**......**9................****.**.***.*.******************....
AAEU02010290.1/66-215                                            ACCUUCCUUGUCU.UGGGGA-GCAG.AAAU.G.UUCAAUGAACGUCUAGUGAGGACAUUGUUGCUGACA--CCAA.UGAUAU-----UACC............................CC.CGCUCGU..CG.AU.CG......UUCG...............CGAU.UG.-GA.G.UUCGGAAUUUUUGGACUAggcu
#=GR AAEU02010290.1/66-215                                    PP *************.******.****.****.*.************************************..5555.677733.....4445............................77.7776666..77.77.77......***9...............7777.77..45.6.67888**********999****
U62822.1/2-128                                                   ACCAUCCUUUUCU.UGGGGUUGCGC.UACU.G.UCCAAUGAGCGCAUAGUGAGGGCAGUACUGCUAACGCCUGAA.CAACACACC------............................CG.CAUCAAC..UA.GA.GC......UUUU...............GCUU.UA.UUU.U.GGUGCAAUUUUUGGAAAA....
#=GR U62822.1/2-128                                           PP *************.***********.****.*.****************************************99.999888777..................................**.*******..**.**.**......****...............****.**.***.*.******************....
AAZO01007334.1/46791-46906                                       ACCUUCCUUGUCU.GUGGGA-GUUC.-GAC.GuUGCAAUGAUCGUUUAGUGAGCUCGUC-GUGCUAACACAAUUA.AUUA-----CGUCAU............................CG.UAC----..CC.GA.UU......AUA-...............AAUC.GA.---.-.-GUACAAUUUUUGAAGCU....
#=GR AAZO01007334.1/46791-46906                               PP *************.******.****..999.989********************99999.*********888876.6666.....677778............................**.***......89.99.99......998................9999.88........****************9....
AAFR03008173.1/71752-71627                                       ACCAUCCUUUUCU.UGGGGUUGCGU.UACU.G.CCCAAUGAACGUUUAGUGAGGACAGUACUGCUAACGCCUAAA.CAACACGCA------............................CG.CAUCUUU..UA.AA.GC......UUC-...............GCUU.UA.ACA.U.GGUGCAAUUUUUGGAACA....
#=GR AAFR03008173.1/71752-71627                               PP *************.***********.****.*.*************************************99998.888766665..................................**.*******..**.**.**......**9................****.**.***.*.******************....
AAIZ01001811.1/683-838                                           CACUUCCUUGUCU.UGGGGA-GCAG.AAAU.G.UCCAAUGAACGUCUAGUGAGGGCAUUGCUGCUGACACCAAUU.ACAUUUAUU------............................CC.CGUCU--.gCC.AGgCCa....cUCA-cu...........guGGCU.GG.UGU.-.-UCGGAAUUUUUGGCCAAaggc
#=GR AAIZ01001811.1/683-838                                   PP *************.******.****.****.*.************************************877776.666655555..................................88.88843...355.441445....3333.58...........677777.77.555....8999*********9999****
AAKN02006802.1/64876-65001                                       ACCAUCCUUUUCU.UGGGGUUGCGC.UACU.G.UCCAAUGAACGUUUAGUGAGGACAGUACUGCUAACACCUGCA.CAACACAUU------............................CG.CAUCAAC..UA.AA.GC......UUC-...............GCUU.UA.CCU.U.GGUGCAAUUUUUGGAAAA....
#=GR AAKN02006802.1/64876-65001                               PP *************.***********.****.*.*****************************************9.999999888..................................**.*******..**.**.**......**9................****.**.***.*.******************....
AAAB01008986.1/3372038-3372230                                   UUCUUCCUUGUCU.UGGGGA-GCAU.-AAU.G.UCCAGUGAACGUGUAGUGAGGGCAUUGAUGCUGACAAACCCA.UCUUAAAGAGCAGGAucuugaagguccuguuucuuuguaaaccCC.CGUCCGU..CG.GU.UCg...cu-UU-caaa......cagcuGUAC.CA.GGU.G.GUCGGAAUUUUUGAAGCGuccc
#=GR AAAB01008986.1/3372038-3372230                           PP *************.******.****..***.*.************************************999998.88888887766555599**************************9*.*****99..9*.99.999...64.33.4689......999999999.99.9**.*.*************99887****
AAPT01020183.1/127226-127384                                     ACCUUCCUUGUCU.UGGGGA-GCAG.AAAU.G.UCCAAUGAACGUAUAGUGAGGACAUUGCUGCUGACACCAAUG.AUAUUAACAUCAGCC............................CC.CGU--UU.gCU.GA.UC.....aUCUCg.............uGAUU.AG.CUU.-.-UCGGAAUUUUUGGAAAAaggc
#=GR AAPT01020183.1/127226-127384                             PP *************.******.****.****.*.************************************999998.888888888888888............................99.998..44.6**.**.**.....844437.............9****.**.999....8999************9****
AAPQ01006438.1/743481-743332                                     ACCUUCCUUGUCU.UGGGGA-GCAG.AAAU.G.UUCAAUGAACGUCUAGUGAGGACAUUGCUGCUGACA--CCAA.UGAUAUU-----ACC............................CC.CGCUC--.gCC.GA.UC.....gUUCG..............cGAUU.GG.AGU.-.-UCGGAAUUUUUGGACCAggcg
#=GR AAPQ01006438.1/743481-743332                             PP *************.******.****.****.*.************************************..5555.6777433.....445............................67.77643...477.77.77.....79998..............77777.77.555....7788**********999****
BAAB01203970.1/2470-2315                                         AACUUCCUUGUCU.UGGGGA-GCAU.-AGU.G.CGCAGUGAUCGUAAAGUGAGAGCACUUCUGCUGACACCCACA.AGUUAAACUUGUUACa.........................ccCG.CGCCCG-..GC.UG.CC......GUAA...............GGGA.G-.UCC.G.AGCGCAAUUUUUGACGG-gcac
#=GR BAAB01203970.1/2470-2315                                 PP *************.******.****..***.*.************************************999998.8888777765555548.........................889*.***663...33.34.66......7777...............5543.3..345.7.6***********97655.5***
AAZX01007551.1/46173-46008                                       UACAUCCUUGUCU.AGAGGA-GCAU.AAGU.A.UUCAAUGAACGUAUAGUGAGGGUACUGAUGCUGACACUAGU-.-UAAAAAUU-UUAAC............................UG.CAUCC--..GC.GA.GUaaggua----uuuuaacgaauauccACUC.GU.UUG.C.GAUGCAAUUUUUGAAAGCcucu
#=GR AAZX01007551.1/46173-46008                               PP *************.******.****.****.*.************************************66554...44444443.34444............................57.77766....44.44.44344322....1234556666665547777.77.666.5.***************988****
AAGW02073287.1/24794-24920                                       ACCAUCCUUUUCU.UGGGGUUGCGU.UACU.G.UCCAAUGAACGCAUAGUGAGGGCAGUACUGCUAACGCCUGAA.CAACACGUU------............................CG.CAUCGGC..UA.AA.AU......UUCG...............GUUU.UA.GCU.C.GGUGCAAUUUUUGGAAAA....
#=GR AAGW02073287.1/24794-24920                               PP *************.***********.****.*.****************************************99.988877776..................................**.******9..**.**.**......****...............****.**.***.*.******************....
AADA01241850.1/15965-15840                                       ACCAUCCUUUUCU.UGGGGUUGCAC.UACU.G.UCUAAUGAGUGCAUAAUGAGGGCAGUAUUGCUAAUGCCUAUA.CAAUGCACC------............................UG.CAUCAAC..UA.GA.AC......UUU-...............GCUU.UA.CCU.U.GGUACAAUUUUUGGAAAA....
#=GR AADA01241850.1/15965-15840                               PP *************.***********.****.*.****************************************99.999876666..................................8*.*******..**.**.**......**9................****.**.***.*.******************....
U4atac.dvex622135.-.311.415.[NA].[Default].RF00618.snRNA         -------------.-----------.--UC.A.UUCAAUGAACGCACAGUGAGGAUGGCGCUGCUGACAACCAUU.GUAACUAAGUUACAU............................UG.UAUCA--.cUU.CA.CC......AUG-...............AGUG.AA.UGU.U.GAUGCAAUUUCUGCAAG-....
#=GR U4atac.dvex622135.-.311.415.[NA].[Default].RF00618.snRNA PP ............................**.*.************************************999999.999999999999999............................**.*****...588.88.77......776................6788.88.899.*.****************9.....
#=GC SS_cons                                                     ::::<<<<<____._>>>>>,<<<<.-<<<.<.<<<-----<<_____>>-->>>>>>>->>>>-----------.---------------............................-<.<<<<<--..<<.<<.<<......____...............>>>>.>>.---.>.>>>>>:::::::::::::....
#=GC RF                                                          AcCuuCCUugUCU.UgGGGauGcag.uacu.G.ucCAAUGAACGuaUAGUGAGgaCaguacugCUAACaCcuaaA.aaAaAaAaaaaaaau............................CG.CacCaau..cc.ga.gC......uuag...............Gcuc.gg.cuu.u.GguGCAAUUUUUGGAAaa....

AAGE02008333.1/19499-19656                                       .......................
#=GR AAGE02008333.1/19499-19656                               PP .......................
ABAV01030669.1/9778-9657                                         .......................
#=GR ABAV01030669.1/9778-9657                                 PP .......................
BAAF04053164.1/10519-10646                                       .......................
#=GR BAAF04053164.1/10519-10646                               PP .......................
AE014297.2/1020885-1020736                                       ccuuuacuuuacagggagccgc.
#=GR AE014297.2/1020885-1020736                               PP **********************.
AAJJ01000001.1/47747-47867                                       .......................
#=GR AAJJ01000001.1/47747-47867                               PP .......................
DQ682679.1/205-355                                               .......................
#=GR DQ682679.1/205-355                                       PP .......................
AAPU01011105.1/262422-262573                                     cccuuacuucauagggagucgu.
#=GR AAPU01011105.1/262422-262573                             PP **********************.
AAPY01611414.1/511-386                                           .......................
#=GR AAPY01611414.1/511-386                                   PP .......................
AADA01047294.1/887-1012                                          .......................
#=GR AADA01047294.1/887-1012                                  PP .......................
AADA01054074.1/15964-15839                                       .......................
#=GR AADA01054074.1/15964-15839                               PP .......................
AABS01000098.1/66915-66782                                       .......................
#=GR AABS01000098.1/66915-66782                               PP .......................
AANH01011402.1/5162-5288                                         .......................
#=GR AANH01011402.1/5162-5288                                 PP .......................
AC136636.6/172138-172014                                         .......................
#=GR AC136636.6/172138-172014                                 PP .......................
AACN010332835.1/830-706                                          .......................
#=GR AACN010332835.1/830-706                                  PP .......................
CAAB02003742.1/18728-18856                                       .......................
#=GR CAAB02003742.1/18728-18856                               PP .......................
AANI01017162.1/86143-85990                                       ucccauacuuuaagguggucgu.
#=GR AANI01017162.1/86143-85990                               PP **********************.
AL389925.10/20736-20611                                          .......................
#=GR AL389925.10/20736-20611                                  PP .......................
AADG06006595.1/14072-13949                                       .......................
#=GR AADG06006595.1/14072-13949                               PP .......................
AANG01209374.1/1-113                                             .......................
#=GR AANG01209374.1/1-113                                     PP .......................
CAAK05033158.1/3332-3460                                         .......................
#=GR CAAK05033158.1/3332-3460                                 PP .......................
AALT01476310.1/771-646                                           .......................
#=GR AALT01476310.1/771-646                                   PP .......................
AL135914.25/92223-92098                                          .......................
#=GR AL135914.25/92223-92098                                  PP .......................
AAPN01427475.1/38-163                                            .......................
#=GR AAPN01427475.1/38-163                                    PP .......................
AAFC03121196.1/26240-26365                                       .......................
#=GR AAFC03121196.1/26240-26365                               PP .......................
AASC02027737.1/1238-1108                                         .......................
#=GR AASC02027737.1/1238-1108                                 PP .......................
AAPP01019634.1/122532-122382                                     ccccuuacuuaacagggggccgu
#=GR AAPP01019634.1/122532-122382                             PP ***********************
AAKO01001557.1/51647-51498                                       cccuuacuuuacagggagccgc.
#=GR AAKO01001557.1/51647-51498                               PP **********************.
AAPE02048822.1/2601-2476                                         .......................
#=GR AAPE02048822.1/2601-2476                                 PP .......................
ABDC01347327.1/313-438                                           .......................
#=GR ABDC01347327.1/313-438                                   PP .......................
CAAE01014614.1/129416-129543                                     .......................
#=GR CAAE01014614.1/129416-129543                             PP .......................
FJ916040.1/3-128                                                 .......................
#=GR FJ916040.1/3-128                                         PP .......................
AAWZ02013490.1/81111-81235                                       .......................
#=GR AAWZ02013490.1/81111-81235                               PP .......................
AAFS01000016.1/19569-19724                                       ucccuuacuuuauagggagccgc
#=GR AAFS01000016.1/19569-19724                               PP ***********************
AAWR02006087.1/50015-49891                                       .......................
#=GR AAWR02006087.1/50015-49891                               PP .......................
AAXN01018884.1/118-242                                           .......................
#=GR AAXN01018884.1/118-242                                   PP .......................
AAVX01595596.1/659-533                                           .......................
#=GR AAVX01595596.1/659-533                                   PP .......................
AACT01014164.1/14797-14663                                       .......................
#=GR AACT01014164.1/14797-14663                               PP .......................
EU240318.1/2-119                                                 .......................
#=GR EU240318.1/2-119                                         PP .......................
AAGV020469602.1/2323-2199                                        .......................
#=GR AAGV020469602.1/2323-2199                                PP .......................
AL161445.10/77816-77941                                          .......................
#=GR AL161445.10/77816-77941                                  PP .......................
AAIY01042223.1/294-419                                           .......................
#=GR AAIY01042223.1/294-419                                   PP .......................
AAGJ04111208.1/10003-10134                                       .......................
#=GR AAGJ04111208.1/10003-10134                               PP .......................
AANN01562320.1/870-745                                           .......................
#=GR AANN01562320.1/870-745                                   PP .......................
AANI01014648.1/138479-138633                                     ucccuuacuuuauagggggucgu
#=GR AANI01014648.1/138479-138633                             PP ***********************
AANU01295318.1/748-623                                           .......................
#=GR AANU01295318.1/748-623                                   PP .......................
AAST01029695.1/1294-1145                                         cccuuacuuuacagggagccgc.
#=GR AAST01029695.1/1294-1145                                 PP **********************.
AAWU01017057.1/6040-5883                                         .......................
#=GR AAWU01017057.1/6040-5883                                 PP .......................
AAQR03093718.1/17057-17182                                       .......................
#=GR AAQR03093718.1/17057-17182                               PP .......................
AAEU02010290.1/66-215                                            uccuuacuuuacagggagccgc.
#=GR AAEU02010290.1/66-215                                    PP **********************.
U62822.1/2-128                                                   .......................
#=GR U62822.1/2-128                                           PP .......................
AAZO01007334.1/46791-46906                                       .......................
#=GR AAZO01007334.1/46791-46906                               PP .......................
AAFR03008173.1/71752-71627                                       .......................
#=GR AAFR03008173.1/71752-71627                               PP .......................
AAIZ01001811.1/683-838                                           ucccuuacuuuauagggagccgc
#=GR AAIZ01001811.1/683-838                                   PP ***********************
AAKN02006802.1/64876-65001                                       .......................
#=GR AAKN02006802.1/64876-65001                               PP .......................
AAAB01008986.1/3372038-3372230                                   uuuacuuuacaagggaugug...
#=GR AAAB01008986.1/3372038-3372230                           PP ********************...
AAPT01020183.1/127226-127384                                     ccccuuacuuuauagggggucgu
#=GR AAPT01020183.1/127226-127384                             PP ***********************
AAPQ01006438.1/743481-743332                                     cccuuacuuuacagggcgccgc.
#=GR AAPQ01006438.1/743481-743332                             PP **********************.
BAAB01203970.1/2470-2315                                         ucuuacuuuacagaggccuuu..
#=GR BAAB01203970.1/2470-2315                                 PP *********************..
AAZX01007551.1/46173-46008                                       uuacuucacaaggggcca.....
#=GR AAZX01007551.1/46173-46008                               PP ******************.....
AAGW02073287.1/24794-24920                                       .......................
#=GR AAGW02073287.1/24794-24920                               PP .......................
AADA01241850.1/15965-15840                                       .......................
#=GR AADA01241850.1/15965-15840                               PP .......................
U4atac.dvex622135.-.311.415.[NA].[Default].RF00618.snRNA         .......................
#=GR U4atac.dvex622135.-.311.415.[NA].[Default].RF00618.snRNA PP .......................
#=GC SS_cons                                                     .......................
#=GC RF                                                          .......................
//
