# Supplementary material for: Automated detection of ncRNAs in the draft genome sequence of a colonial tunicate: the carpet sea squirt Didemnum vexillum
Source: BMC Genomics. 2016 Aug 30;17(1):691. doi: 10.1186/s12864-016-2934-5 (PMC5006418; doi:10.1186/s12864-016-2934-5)
Supplement: Additional file 3 — Parseable stockholm alignments files of ncRNA candidates on D. vexillum. (GZ 3403 kb) [file 12864_2016_2934_MOESM3_ESM.tar › SupplementalFiles3/RF02095.sto]

# STOCKHOLM 1.0
#=GF AU Infernal 1.1

ABRR01237905.1/1607-1527/Vicugna.pacos.30538                         AGGGCUCUUCAUUAAGGUGGGUGGAAUAAUAUAACAAUAGAA..CGCGUGUUGUUAUAGUAUUCCACCCUCCCUGAUGU....CCCU
#=GR ABRR01237905.1/1607-1527/Vicugna.pacos.30538                 PP ******************************************..***********************************....****
AF201354.1/71-153/Oreochromis.niloticus.8128                         AAGGCUCUGCAUUAAGGUGGGUGGGAUAUUAUAACAAUAUCC..UCCAUGUUGUUAUAGUAUUCCACCUACCCUGAUGUu..uCCUU
#=GR AF201354.1/71-153/Oreochromis.niloticus.8128                 PP ******************************************..************************************..*****
AC144489.2/157878-157958/Gasterosteus.aculeatus.69293                AAGGCUCAGCAUUAAGGUGGGUGGAAUAAUAUAACAAUAUCC..UCCAUGUUGUUAUAGUACUCCACCUACCCUGAUGU....CCCC
#=GR AC144489.2/157878-157958/Gasterosteus.aculeatus.69293        PP ******************************************..***********************************....****
BX324225.7/13605-13685/Danio.rerio.7955                              AGGGCUCACAGUUAAGGUGGGUGGAGUAGUAUAACAAUAUGC..CACGUGUUGUUAUGGUAUUCCACCUUCCCUGGCGU....GCCU
#=GR BX324225.7/13605-13685/Danio.rerio.7955                      PP ******************************************..***********************************....****
ABPK01035929.1/509-423/Labeotropheus.fuelleborni.57307               AGGGUUCACAGUUAAGGUGGGUGGAAUAGUGUAACAAUAUGUucUACGUGUUGUUAUGGUAUUCCACCUUCCCUGGUGUgccgCCUU
#=GR ABPK01035929.1/509-423/Labeotropheus.fuelleborni.57307       PP ****************************************9977899****************************************
BAAF04035238.1/29072-29151/Oryzias.latipes.8090                      AAGGCUCUGCAUUAGGGUGGGUGGGAUAAUAUAACAAUCUC-..--CAUGUUGUUAUAGUAUUCCACCCUCCCUGAUGUu..uCCUU
#=GR BAAF04035238.1/29072-29151/Oryzias.latipes.8090              PP **************************************998.....9*********************************..*****
AALT01500699.1/4056-3976/Sorex.araneus.42254                         AGGGGUCUUCAUUAAGGUGGGUGGAAUAGUAUAACACUAGAA..CACGUGUUGUUAUAGUAUUCCACCUUCCCUGAUGG....CCCU
#=GR AALT01500699.1/4056-3976/Sorex.araneus.42254                 PP ******************************************..***********************************....****
BC168009.1/2484-2565/Xenopus.(Silurana).8364                         AACAAUCUCCAUUAGGGUGGGUGGAAUAGUAUAACAAUGUGC..UCAAUGUUGUUAUAGUAUCCCACCUACCCUGAUGU...aUAUU
#=GR BC168009.1/2484-2565/Xenopus.(Silurana).8364                 PP ******************************************..***********************************...*****
ABQO011184433.1/694-774/Macropus.eugenii.9315                        AGGGUUCCUCAUUAAGGUGGGUGGAAUAGUAUAACAAUAUAA..CAUGCGUUGUUAUAGUAUUCCACCUUCCCUGAUGU....CCCC
#=GR ABQO011184433.1/694-774/Macropus.eugenii.9315                PP ******************************************..***********************************....****
ABRO01083327.1/1068-988/Dipodomys.ordii.10020                        AGGGCUCCUCAUUAAGGUGGGUGGAGUAGUAUAACAAUGUGA..UCUGUGUUGUUAUAGUAUUCCACCCUCCCUGAUGU....CCCC
#=GR ABRO01083327.1/1068-988/Dipodomys.ordii.10020                PP ******************************************..***********************************....****
CAAE01014573.1/830212-830292/Tetraodon.nigroviridis.99883            AAGGCUCAGCAUUAAGGUGGGUGGAAUAAUAUAACAAUAUUC..UCCAUGUUGUUAUAGUAUUCCACCUACCCUGAUGU....CCCU
#=GR CAAE01014573.1/830212-830292/Tetraodon.nigroviridis.99883    PP ******************************************..***********************************....****
AAPY01592049.1/96-171/Tupaia.belangeri.37347                         -AGGCUCCUCAUUAAGGUGGGUGGAAUAGUAUAACAAU--AG..CAC--GUUGUUAUAAUAUCCCACCUACCCUGAUGU...gUCU-
#=GR AAPY01592049.1/96-171/Tupaia.belangeri.37347                 PP .88889********************************..55..666..******************************...8888.
AAVX01192266.1/1027-946/Callorhinchus.milii.7868                     AGAGCUCCCCAUUAAGGUGGGUGGGAUAGUAUAACAAUAUAU.cAUUGCGUUGUUAUAGUAUUCCACCUUCCCUGAUGC....CUUU
#=GR AAVX01192266.1/1027-946/Callorhinchus.milii.7868             PP ****************************************99.7789********************************....****
AF159274.1/262-338/Homo.sapiens.9606                                 AAGGCUCAGCAUUAGGGUGGGUGGAAUAAUAUAACAAUAUC-..--CGUGUUGUUAUAGUAUUCCACCUACCCUGAUGC....AUU-
#=GR AF159274.1/262-338/Homo.sapiens.9606                         PP *89*************************************9.....9********************************....888.
AF166373.1/352-429/Homo.sapiens.9606                                 AAGGCUCAGCAUUAAGGUGGGUGGAAUAAUAUAACAAUAUC-..--CGUGUUGUUAUAGUAUUCCACCUACCCUGAUGC....AUUU
#=GR AF166373.1/352-429/Homo.sapiens.9606                         PP ****************************************9.....9********************************....****
ABQF01006516.1/5391-5471/Taeniopygia.guttata.59729                   AGGGUUCUCCAUUAAGGUGGGUGGAAUAGUAUAACAAUAUAA..AAUGUGUUGUUAUAGUAUUCCACCUUCCCUGAUGU....CCCU
#=GR ABQF01006516.1/5391-5471/Taeniopygia.guttata.59729           PP ******************************************..***********************************....****
CAAB02000555.1/16686-16768/Takifugu.rubripes.31033                   AAGGAUCCCCAUUAAGGUGGGUGGAAUAGUAUAACAAUGUGU..CCAAUGUUGUUAUAGUAUCCCACCUACCCUGAUGUa..gCUUU
#=GR CAAB02000555.1/16686-16768/Takifugu.rubripes.31033           PP ******************************************..************************************..*****
AAEX03003527.1/67523-67443/Canis.lupus.9615                          AGGGCUCCUCAUUAAGGUGGGUGGGAUAGUAUAACAAUGUCG..CGUGUGUUGUUAUAAUAUUCCACCUUCCCUGAUGG....CCCC
#=GR AAEX03003527.1/67523-67443/Canis.lupus.9615                  PP ******************************************..***********************************....****
AANG01312935.1/2137-2218/Felis.catus.9685                            AAGGAUCUUCAUUAAGGUGGGUGGAAUAGUAUAACAAUAUGC..UAAAUGUUGUUAUAGUAUCCCACCUACCCUGAUGU...aUCUU
#=GR AANG01312935.1/2137-2218/Felis.catus.9685                    PP ******************************************..***********************************...*****
AAFR03056060.1/56137-56060/Monodelphis.domestica.13616               AAGGCUCAACAUUAAGGUGGGUGGAAUAAUAUAACAAUAUC-..--CAUGUUGUUAUAGUAUUCCACCUACCCUGAUGU....ACUU
#=GR AAFR03056060.1/56137-56060/Monodelphis.domestica.13616       PP ****************************************9.....9********************************....****
mir-2985-2.dvex611320.+.263.341.[PM].[Metazoa].RF02095.miRNA         -GAGCUGAAUCUAAAUUCGGGUGGGCUAAUGUAAUGUAAAUC..AUAUCUACAUUACAUUAGCCCACCUGAAUUUA--U...cUUCA
#=GR mir-2985-2.dvex611320.+.263.341.[PM].[Metazoa].RF02095.miRNA PP .999**************************************..*******************************9..4...48899
#=GC SS_cons                                                         <<<<-----<<<<<-<<-<<<<<<<<<<-<<<<<<<<<<<__..___>>>>>>>>>>>->>>>>>>>>>->>->>>>>-....>>>>
#=GC RF                                                              agggcUCuuCauuAAGGUgGGUGGaaUAguaUAACAauauau..uacauguUGUUAuaGUAuuCCACCuuCCCUgauGu....cccu
//
