# Supplementary material for: Automated detection of ncRNAs in the draft genome sequence of a colonial tunicate: the carpet sea squirt Didemnum vexillum
Source: BMC Genomics. 2016 Aug 30;17(1):691. doi: 10.1186/s12864-016-2934-5 (PMC5006418; doi:10.1186/s12864-016-2934-5)
Supplement: Additional file 3 — Parseable stockholm alignments files of ncRNA candidates on D. vexillum. (GZ 3403 kb) [file 12864_2016_2934_MOESM3_ESM.tar › SupplementalFiles3/RF01036.sto]

# STOCKHOLM 1.0
#=GF AU Infernal 1.1

AADB02004619.1/64331-64234/Homo.sapiens.9606                      GGAUUCUUAUAGGACAGUAUGUUCUUCCAGGACAGAACAUUCUUUGCUAUUUUGUA.CU.GGAAGAACAUGCAAAACUAAAAAAAAAaaaaGUUAUUGCU
#=GR AADB02004619.1/64331-64234/Homo.sapiens.9606              PP ********************************************************.**.*************************999************
AAFC03050676.1/19640-19728/Bos.taurus.9913                        AGGUGCAUUGACAAGG----GCUCUUCUAGGGUAGUACACUCUUUGUUGUUUUAUA.CU.GGGAGAGCAUGUAGAACUCAAAAGAU-....GUUUUUGCU
#=GR AAFC03050676.1/19640-19728/Bos.taurus.9913                PP ****************....************************************.**.**************************.....*********
AAQR03138419.1/4645-4737/Otolemur.garnettii.30611                 GGAUUCUUCUAGGACAGCACAUUCUGCUAGAACGGAUUGCCGUUUGCUGUUUUGUA.CU.GGAAGAACAUGCAGCACUAAAAAAAU-....GUUAUUGAU
#=GR AAQR03138419.1/4645-4737/Otolemur.garnettii.30611         PP ********************************************************.**.**************************.....*********
AANG01703138.1/1221-1311/Felis.catus.9685                         GCGAGAUUACAGAAGA--GGGUUCUUCUAGGACAGUAUGCCCUUUGCCUUUUUGUA.CU.GGAGGAACAUGAGGAGCUAGAAAGAG-....GGUCGUGCU
#=GR AANG01703138.1/1221-1311/Felis.catus.9685                 PP ****************..**************************************.**.**************************.....99*******
AACZ03024758.1/51058-50961/Pan.troglodytes.9598                   GGAUUCUUAUAGGACAGUAUGUUCUUCCAGGACAGAACAUUCUUUGCUAUUUUGUA.CU.GGAAGAACAUGCAAAACUAAAAAAAAAaaaaAAAAAAGUU
#=GR AACZ03024758.1/51058-50961/Pan.troglodytes.9598           PP ********************************************************.**.*************************999**999*******
AAPE02028785.1/56374-56470/Myotis.lucifugus.59463                 CUGGACCCGUGGAAGA--GGAUUCUUCCAGGGCAGCAUACCUUUUGCUAUUUUGUA.CUuGGAAGAACACGAGGAACUAAAAAAAAGaaauGUUAUUGCU
#=GR AAPE02028785.1/56374-56470/Myotis.lucifugus.59463         PP ****************..**************************************.998************************9999************
AANU01279133.1/11007-11100/Macaca.mulatta.9544                    GGAUUCUUACAGGACACUAUGUUCUUCCAGGACAGAACAUUCUUUGCUAUUUUGUA.CU.GGAAGAACAUGCAAAACUUUAAAAAAA....GUUAUUGCU
#=GR AANU01279133.1/11007-11100/Macaca.mulatta.9544            PP ********************************************************.**.***************************....*********
ABDC01160933.1/3144-3236/Microcebus.murinus.30608                 GGAUUCUCCUAGGACAGUACAUUCUUCUAGGACAGGACACCCUUUGCUACUUUGUA.CU.GGAAGAACAUGCAGCACUGAAAAAAU-....AUUAUUGCU
#=GR ABDC01160933.1/3144-3236/Microcebus.murinus.30608         PP ********************************************************.**.*************************9.....*********
AAWR02012002.1/82097-82003/Equus.caballus.9796                    AUGGACUCGUG---GAGGGGGUUCUUCUAGGACAGUACACUCUUUGCUAUUUUGUAcCU.GGAAGAAUGUGCAGAA-CAAAAAAAAAaaauGUUAUUGCG
#=GR AAWR02012002.1/82097-82003/Equus.caballus.9796            PP ********999...8999*****************************************.****************.88888887777************
mir-567.dvex543830.-.410.488.[AC].[Metazoa].RF01036.miRNA         AACUCAUUCUUGUAACAAAGGCUCUUCCAAU------UUUACGUAGCUGU-----A.UU.GGAAGAGCCUUUGUGACAAGAAG----....CUUGUAGCU
#=GR mir-567.dvex543830.-.410.488.[AC].[Metazoa].RF01036.miRNA PP 99999************************98......999999****974.....8.**.*********************95........8999*****
#=GC SS_cons                                                      ::::::<<<<<<----<<<<<<<<<<<<<<-<<<<<<<<_____>>--->>>>>>-.>>.>>>>>>>>>>>>---->>>>>>:::::....:::::::::
#=GC RF                                                           ggauuCuucuaGaAgAGcauguUCuuCcAGGaCAGaacacucUUugCUauuUUGuA.CU.gGaaGAacaugCAGAACuagaaAAAaA....GuUauUGcU
//
