# Supplementary material for: Automated detection of ncRNAs in the draft genome sequence of a colonial tunicate: the carpet sea squirt Didemnum vexillum
Source: BMC Genomics. 2016 Aug 30;17(1):691. doi: 10.1186/s12864-016-2934-5 (PMC5006418; doi:10.1186/s12864-016-2934-5)
Supplement: Additional file 3 — Parseable stockholm alignments files of ncRNA candidates on D. vexillum. (GZ 3403 kb) [file 12864_2016_2934_MOESM3_ESM.tar › SupplementalFiles3/RF00143.sto]

# STOCKHOLM 1.0
#=GF AU Infernal 1.1

AADE01001895.1/3626-3699/Drosophila.pseudoobscura.46245           GAAGUAG.AGAGAAUAGUUGCUG-UGCUAUAUG.UC.......CUUCGACU....C........--..UAUAUAUCACAGUGGCUGUUCUUUUUGUACCU
#=GR AADE01001895.1/3626-3699/Drosophila.pseudoobscura.46245   PP 9999999.***************.*******99.88.......86666665....5............99******************************
AASS01023484.1/3760-3836/Drosophila.simulans.7240                 UAAAGUAgAGGGAAUAGUUGCUG-UGCUAUAAG.UU.......UAUAUACC....G........UA..UCUAUAUCACAGUGGCUGUUCUUUUUGUACCU
#=GR AASS01023484.1/3760-3836/Drosophila.simulans.7240         PP ***********************.*********.**.......********....*........**..********************************
AANI01014795.1/39849-39929/Drosophila.virilis.7244                UAACCGC.AGGGAACUGCUGCUGCUGAUAUACU.GU.......AUAGAUUAu..a-u......cGA.uUCCAUAUCACAGUGGCUGUUCUUUUUGGUUGC
#=GR AANI01014795.1/39849-39929/Drosophila.virilis.7244        PP *******.*************************.88.......554444442..2.4......477.7********************************
AAPP01018770.1/57233-57304/Drosophila.ananassae.7217              UAAAGUAgAGAGAAUAGUGGCUG-UGCUGUA--.--.......-AGUUUCA....A........AA..UCUAUAUCACAGUGGCUGUUCUUUUUGCACCU
#=GR AAPP01018770.1/57233-57304/Drosophila.ananassae.7217      PP ***********************.*******.............6666678....8........88..********************************
AAGH01003023.1/9218-9292/Drosophila.simulans.7240                 UAACCCC.AGGGAACUUCUGCUGCUGAUAUAUU.AU.......UG--AAAA....A........CU..CCUAUAUCACAGUGGCUGUUCUUUUUGGUUGC
#=GR AAGH01003023.1/9218-9292/Drosophila.simulans.7240         PP *******.***********************99.98.......74..4444....5........66..9*******************************
AAPT01006453.1/3535-3614/Drosophila.grimshawi.7222                UAACCAC.AGGGAACUGCUGCUGCUGAUAUACA.AC.......CAUAUUUAu.acA........CG..ACUAUAUCACAGUGGCUGUUCUUUUUGGUUGC
#=GR AAPT01006453.1/3535-3614/Drosophila.grimshawi.7222        PP *******.*************************.99.......777777774.433........55..9*******************************
AAPP01018770.1/57538-57612/Drosophila.ananassae.7217              AAAAAGA.AGGGAACGGUCGCUGCUGAUGUAGU.UA.......U--UCGCA....U........CA..UUUAUAUCACAGUGGCUGUUCUUUUUUGUUUG
#=GR AAPP01018770.1/57538-57612/Drosophila.ananassae.7217      PP *******.************************9.85.......4..66667....7........99..********************************
AAEU02000463.1/591680-591606/Drosophila.yakuba.7245               UAACCGC.AGGGAACCUCUGCUGCUGAUAUAUU.AU.......U--GAGAA....A........CU..UCUAUAUCACAGUGGCUGUUCUUUUUGGUUGC
#=GR AAEU02000463.1/591680-591606/Drosophila.yakuba.7245       PP *******.***********************99.98.......7..44445....5........67..********************************
AAPU01010225.1/182992-182911/Drosophila.mojavensis.7230           UAACCGC.AGGGAACUGCUGCUGCUGAUAUACU.AU.......AUGUAUUUg.ucA........GUacUCUAUAUCACAGUGGCUGUUCUUUUUGGUUGC
#=GR AAPU01010225.1/182992-182911/Drosophila.mojavensis.7230   PP *******.*************************.**.......888888886.555........6667********************************
AAIZ01001618.1/40271-40349/Drosophila.persimilis.7234             AAAAAGA.AGGGAACGGUUGCUGCUGAUGUAGU.UC.......AAGUUUCG...cA........CA.aUUUAUAUCACAGUGGCUGUUCUUUUUUGUUUG
#=GR AAIZ01001618.1/40271-40349/Drosophila.persimilis.7234     PP *******.*************************.**.......99999998...77........87.8********************************
AAPT01020768.1/61474-61396/Drosophila.grimshawi.7222              AAAAGGA.AGAGAACGCUCGCUGCUGAUGUAGU.UC.......AUGAUUCA...aA........UA.uUUUAUAUCACAGUGGCUGUUCUUUUUUGUUUA
#=GR AAPT01020768.1/61474-61396/Drosophila.grimshawi.7222      PP *******.*************************.99.......99888888...53........44.5********************************
AAPP01018770.1/57378-57462/Drosophila.ananassae.7217              UAGCCCC.AGGGAACUGUUGCUGCUGAUAUAUU.AUucuccca-------A....AaaaaaaauCA..CCUAUAUCACAGUGGCUGUUCUUUUUGGCUGC
#=GR AAPP01018770.1/57378-57462/Drosophila.ananassae.7217      PP *******.*************************.996665543.......3....23334444466..********************************
AAST01030396.1/2689-2767/Drosophila.simulans.7240                 AAAAAGA.AGGGAACGGUUGCUGAUGAUGUAGU.UC.......GAAACUCU...cA........CA.aUUUAUAUCACAGUGGCUGUUCUUUUUUGUUUG
#=GR AAST01030396.1/2689-2767/Drosophila.simulans.7240         PP *******.*************************.*9.......88888888...77........77.7********************************
AAIZ01000060.1/36338-36263/Drosophila.persimilis.7234             UUAUCUA.AGGAAAUAGUAGCCG-UGAUUUAAC.AU.......AACAAAUC....C........UU..UACAUAUCACAGUUGCUGUUUCUUUUAGAUAG
#=GR AAIZ01000060.1/36338-36263/Drosophila.persimilis.7234     PP *******.***************.*********.**.......********....*........**..********************************
AAPQ01007044.1/1204728-1204655/Drosophila.erecta.7220             UAACCCC.AGGGAACCUCUGCUGCUGAUAUAUU.AU.......UGA---AA....A........CU..CCUAUAUCACAGUGGCUGUUCUUUUUGGUUGC
#=GR AAPQ01007044.1/1204728-1204655/Drosophila.erecta.7220     PP *******.***********************99.88.......733...34....4........66..99******************************
AAQB01006291.1/71126-71052/Drosophila.willistoni.7260             UAAAGUAgAGAGAAUAGUUGCUG-UGUUUUAUG.CC.......C-UUUU-C....A........AU..UUCAUAUCACAGUGGCUGUUCUUUUUGUGCCU
#=GR AAQB01006291.1/71126-71052/Drosophila.willistoni.7260     PP ***********************.******765.54.......4.4444.4....5........56..777*****************************
AANI01014795.1/40023-40100/Drosophila.virilis.7244                AAAAGGA.AGAGAACGUUCGCUGUUGAUGUAGU.CG.......ACCUUUGU....A........CU.cUUUAUAUCACAGUGGCUGUUCUUUUUUGUUUA
#=GR AANI01014795.1/40023-40100/Drosophila.virilis.7244        PP *******.*************************.**.......99999999....9........88.8********************************
AAQB01006291.1/70803-70723/Drosophila.willistoni.7260             AAAAAGA.AGGGAACGGUUGCUGUUGAUGUAGU.AU.......ACCAUUUUguuu-.......aAC..AAUAUAUCACAGUGGCUGUUCUUUUUUGUUUA
#=GR AAQB01006291.1/70803-70723/Drosophila.willistoni.7260     PP *******.*************************.**.......777777775433........233..99******************************
AAEU02000463.1/591819-591743/Drosophila.yakuba.7245               UAACGUAgAGGGAAUAGUUGCUG-UGCUGUAAG.UU.......AAUAACAA....A........UA..UCUAUAUCACAGUGGCUGUUCUUUUUGUACCU
#=GR AAEU02000463.1/591819-591743/Drosophila.yakuba.7245       PP ***********************.*********.**.......********....*........**..********************************
AAPU01010225.1/182811-182733/Drosophila.mojavensis.7230           AAAGAGA.AGAGAACGUUCGCUGUUGAUGUAGU.CG.......AAUUCAUUu..aA........UC..UUUAUAUCACAGUGGCUGUUCUUUUUUGUUUA
#=GR AAPU01010225.1/182811-182733/Drosophila.mojavensis.7230   PP *******.*************************.88.......766666664..46........77..********************************
AAIZ01001618.1/40125-40208/Drosophila.persimilis.7234             CAACCGC.AGGGAACCGCUGCUGCUGAUAUAUU.AUcca.ccc------AU....Cuuu.gacaUU..UCUAUAUCACAGUGGCUGUUCUUUUUGGUUGC
#=GR AAIZ01001618.1/40125-40208/Drosophila.persimilis.7234     PP *******.*************************.99665.543......22....1233.444366..********************************
AANI01014795.1/39694-39769/Drosophila.virilis.7244                UAAAGUAgAGAGAAUAGACGCUG-UGCUGUAUG.UU.......UUGCGUAU....-........GG..UCUAUAUCACAGUGGCUGUUCUUUUUGUACCU
#=GR AANI01014795.1/39694-39769/Drosophila.virilis.7244        PP ***********************.********9.99.......98888877.............55..********************************
AE013599.4/15548587-15548511/Drosophila.melanogaster.7227         UAAUGUAgAGGGAAUAGUUGCUG-UGCUGUAAG.UU.......AAUAUACC....A........UA..UCUAUAUCACAGUGGCUGUUCUUUUUGUACCU
#=GR AE013599.4/15548587-15548511/Drosophila.melanogaster.7227 PP ***********************.*********.**.......********....*........**..********************************
AAPT01006453.1/3396-3470/Drosophila.grimshawi.7222                AAUGUAA.AGAGAAUAGAUGCUG-UGCUGUAUG.UU.......GAACGUAU....U........G-..UCUAUAUCACAGUGGCUGUUCUUUUUGUACCA
#=GR AAPT01006453.1/3396-3470/Drosophila.grimshawi.7222        PP 7777777.***************.********9.99.......98888888....6........5...********************************
mir-6.dvex510117.+.623.700.[CEL].[Metazoa].RF00143.miRNA          --AAUAG.AGAGAAUCGAAGCU--UAGUUUAAAaAU.......AAAUUACU...g-auaaauuaUU..UUUAAACUA-AGCUUCGAUUCUCUCUAUU---
#=GR mir-6.dvex510117.+.623.700.[CEL].[Metazoa].RF00143.miRNA  PP ..*****.**************..566666655155.......44444444...3.5677776565..666666665.*******************...
mir-6.dvex705534.+.384.458.[XTR].[Metazoa].RF00143.miRNA          ------A.AUAUAUCGAACUGUU-CGAUAUAUU.AU.......AUCAGACA....Aguc.cuauAU..AAUAUAUCGAACUGUUCGAUAUAUUAUAUC--
#=GR mir-6.dvex705534.+.384.458.[XTR].[Metazoa].RF00143.miRNA  PP ......9.999999999999999.*********.**.......88888888....6778.888788..*********999999999999999988888..
#=GC SS_cons                                                      ::::::<.<<<<<<<<<<<<<<<-<<<<<<<<_.__.......________...._........>-..-->>>>>>>>>>>>>>>>>>>>>>>:::::::
#=GC RF                                                           uAAacga.AGgGAACaGcuGCUGCUGAUaUAgU.au.......aauauuuu....a........ca..UcUAuAUCACAGUggCuGUUCuUUuUGGuUgc
//
