# Supplementary material for: Automated detection of ncRNAs in the draft genome sequence of a colonial tunicate: the carpet sea squirt Didemnum vexillum
Source: BMC Genomics. 2016 Aug 30;17(1):691. doi: 10.1186/s12864-016-2934-5 (PMC5006418; doi:10.1186/s12864-016-2934-5)
Supplement: Additional file 3 — Parseable stockholm alignments files of ncRNA candidates on D. vexillum. (GZ 3403 kb) [file 12864_2016_2934_MOESM3_ESM.tar › SupplementalFiles3/RF00694.sto]

# STOCKHOLM 1.0
#=GF AU Infernal 1.1

CAAK05033301.1/18518-18419/Danio.rerio.7955                                             UUUCUGAGGCUCUC..UUCGGUGACGGGUAUUCUUGGGUGGAUAAUACGGCU...CUCG..UUGUUAUUGCUUAAGAAUACGCGUAGUUGA..GGAG.A.GUCAUUGUCGA.
#=GR CAAK05033301.1/18518-18419/Danio.rerio.7955                                     PP **************..************************************...****..******************************..****.*.***********.
AAWU01042674.1/5306-5206/Culex.quinquefasciatus.7176                                    UCGUCGAGAACUUG..GUUGGCCACGCGUAUUCUUGGGUUACUAACACACUGu.uUAUG..UUGUUAUUGCUUGAGAAUACACGUAGUUGA..C-AA.G.UGUUCCACAUC.
#=GR AAWU01042674.1/5306-5206/Culex.quinquefasciatus.7176                            PP 999***********..*********************************9888.899**..******************************..8.9*.*.***********.
BAAF04031315.1/5933-5836/Oryzias.latipes.8090                                           UUUAUUGCUCCGGU..CUCGACCACGGGUAUUCUUGGGUUGAUAAUACAGAU...AUGG..AUGUUAUUGCUUGAGAAUACGCGUAGUCGA..G--U.G.GAAGCUCCAAC.
#=GR BAAF04031315.1/5933-5836/Oryzias.latipes.8090                                   PP **************..************************************...****..******************************..*..9.*.***********.
AK094607.1/564-663/Homo.sapiens.9606                                                    GUCCUCUGACUCUC..UUCGGUGACGGGUAUUCUUGGGUGGAUAAUACGGAU...UACG..UUGUUAUUGCUUAAGAAUACGCGUAGUCGA..GGAG.A.GUACCAGCGGC.
#=GR AK094607.1/564-663/Homo.sapiens.9606                                            PP **************..************************************...****..******************************..****.*.***********.
AAFR03049204.1/9121-9021/Monodelphis.domestica.13616                                    AUUGCCUAGCCCCC..CGCGAUGACGGGUAUUCUUGGGUAGAUAAUACCAAU...GGCG..CUGUUAUUGCUUGAGAAUACACGUAGUCGA..GGGGaG.GCCUCUUCGAC.
#=GR AAFR03049204.1/9121-9021/Monodelphis.domestica.13616                            PP **************..************************************...****..******************************..****9*.***********.
AAPU01010131.1/289658-289758/Drosophila.mojavensis.7230                                 AAAUUGGAAUCGGC..AAUGGCCACGUGUAUGCUCGUAGCUAUAACUGGUAC...AAUCaaAUGUUAUUGCUUGAGAAUACACGUAGUUA-..-GCCaG.AUUCGCCCAAC.
#=GR AAPU01010131.1/289658-289758/Drosophila.mojavensis.7230                         PP **************..*******************************99999...88887899***************************....9999*.***********.
AL929343.7/129004-128905/Danio.rerio.7955                                               UAUAAAGGACUCUC..UUCGGUGACGGGUAUUCUUGGGUGGAUAAUACGGCU...CUCG..UUGUUAUUGCUUAAGAAUACGCGUAGUCGA..GGAG.A.GUCAUGUCGGC.
#=GR AL929343.7/129004-128905/Danio.rerio.7955                                       PP **************..************************************...****..******************************..****.*.***********.
AADG06002845.1/74264-74364/Apis.mellifera.7460                                          ACUUCAUAGGCCAG..GUUGGCGACGCGUAUUCUUGGGGAAUUAACACACAU..uUGCG..CUGUUAUUGCUUGAGAAUACACGUAGUUUG..CCUG.G.UCGUUCACUCC.
#=GR AADG06002845.1/74264-74364/Apis.mellifera.7460                                  PP **************..************************************..999**..******************************..****.*.***********.
AAQB01009904.1/3815-3716/Drosophila.willistoni.7260                                     CACAAGAAUCUUUU..AAUGGCCACGUGUAUUCUUAUAGCUGUAACCUGUUA...UACAaaAUGUUAUUGCUUGAGAAUACACGUAGUUA-..-ACU.A.GAUUCGUUCAA.
#=GR AAQB01009904.1/3815-3716/Drosophila.willistoni.7260                             PP **************..********************************9999...666666*****************************....889.*.***********.
BAAE01218049.1/3115-3015/Oryzias.latipes.8090                                           ACCACUUGCUCCCG.uCUCGACCACGGGUAUUCUUGGGUUGAUAAUACAGAU...GUCG..AUGUUAUUGCUUGAGAAUACGCGUAGCUGA..GCGG.A.AGCCAUUGUCA.
#=GR BAAE01218049.1/3115-3015/Oryzias.latipes.8090                                   PP **************.*************************************...****..******************************..****.*.***********.
AGAI01068243.1/879-978/Melopsittacus.undulatus.13146                                    GCUUUCUGACUCUC..UUCGGUGACGGGUAUUCUUGGGUGGAUAAUACGGAU...UACG..UUGUUAUUGCUUAAGAAUACGCGUAGUCGA..GGAG.A.GUACCGGCGGC.
#=GR AGAI01068243.1/879-978/Melopsittacus.undulatus.13146                            PP **************..************************************...****..******************************..****.*.***********.
CAAE01013623.1/560-657/Tetraodon.nigroviridis.99883                                     CUCUAUGCUCCGAU..CUCGACCACGGGUAUUCUUGGGUUGAUAAUACAGAU...GUGG..AUGUUAUUGCUUGAGAAUACGCGUAGUCGA..G--U.G.GAUGCUUUAUC.
#=GR CAAE01013623.1/560-657/Tetraodon.nigroviridis.99883                             PP 9*************..************************************...****..******************************..*..9.*.***********.
AAPN01296459.1/4449-4348/Ornithorhynchus.anatinus.9258                                  AGCCCCCAGCCCCU..UUCGAUGACGGGUAUUCUUGGGUACAUAAUACGGAU...GGCG..CUGUUAUUGCUUGAGAAUACGCGUAGUCGAggGAGA.G.GCACCGACGUC.
#=GR AAPN01296459.1/4449-4348/Ornithorhynchus.anatinus.9258                          PP **************..************************************...****..******************************444555.9.***********.
AAZO01004444.1/55394-55292/Pediculus.humanus.121224                                     AUUAUUUAUAACUU.gGUUGGUCACGCGUAUUCUUGGGGAAUUAACACACCAa.aAGAG..AUGUUAUUGCUUGAGAAUACACGUAGCUGA..CAAG.U.UUGAGCAUCAC.
#=GR AAZO01004444.1/55394-55292/Pediculus.humanus.121224                             PP **************.99*******************************98886.67788..******************************..****.*.***********.
BAAB01088495.1/2035-1938/Bombyx.mori.7091                                               UAAAUAACACGCUU..GGAGGUCACGCGUAUUCUUGGGGAAUUAACACAUAU..gUGAG..AUGUUAUUGCUUGAGAAUACACGUAGCUGA..CAAGgA.GUAAUGC----.
#=GR BAAB01088495.1/2035-1938/Bombyx.mori.7091                                       PP 99999999999***..************************************..999**..******************************..***977.8888888.....
AAGE02007773.1/15500-15400/Aedes.aegypti.7159                                           CAUCGAGCAACUUG..GUUGGCCACGCGUAUUCUUGGGUUAUUAACACACUGu.uUAUG..UUGUUAUUGCUUGAGAAUACACGUAGUUGA..C-AA.G.UGUUUCACAUC.
#=GR AAGE02007773.1/15500-15400/Aedes.aegypti.7159                                   PP 999999999*****..*********************************9888.899**..******************************..8.99.*.***********.
AANH01004180.1/20978-21076/Gasterosteus.aculeatus.69293                                 CCGUUUGCUCCCGU..CUCGACCACGGGUAUUCUUGGGUUGAUAAUACAGAU...GUCG..AUGUUAUUGCUUGAGAAUACGCGUAGCUGA..G-CG.G.AAGCCAUCACC.
#=GR AANH01004180.1/20978-21076/Gasterosteus.aculeatus.69293                         PP 99999999999999..************************************...****..******************************..9.99.9.99999******.
AAAB01008900.1/2515482-2515584/Anopheles.gambiae.180454                                 CAUCGCAAAACUUG..GUUGGCCACGCGUAUUCUUGGGUUACUAACACACUGu.uUAUG..UUGUUAUUGCUUGAGAAUACACGUAGUUGA..CUAGuG.UUGUACAUCGA.
#=GR AAAB01008900.1/2515482-2515584/Anopheles.gambiae.180454                         PP **************..*********************************9888.899**..******************************..******.***********.
BAAE01237923.1/971-872/Oryzias.latipes.8090                                             ACGGAAAGACUCUC..UUCGGUGACGGGUAUUCUUGGGUGGAUAAUACGGAU...CACG..UUGUUAUUGCUUAAGAAUACGCGUAGUUGA..GGAG.A.GUCCUCUCUUC.
#=GR BAAE01237923.1/971-872/Oryzias.latipes.8090                                     PP **************..************************************...****..******************************..****.*.***********.
AAPT01021618.1/1643-1543/Drosophila.grimshawi.7222                                      AAAUUAAAAUCUGA..AAUGGCCACGUGUAUGCUCGUAGCUAUAACCUGAAC..aAUCA.aAUGUUAUUGCUUGAGAAUACACGUAGUUAA..C-AA.G.AUUGCCUCAAC.
#=GR AAPT01021618.1/1643-1543/Drosophila.grimshawi.7222                              PP **************..**********************************99..95555.5*****************************8..6.67.*.***********.
AAWZ02011060.1/18103-18003/Anolis.carolinensis.28377                                    ACUGACUAGCUCCC..UUCAAUAACGGGUAUUCUUGGGUAUAUAAUACAGAU...GGCG..UUGUUAUUGCUUGAGAAUACGCGUAGUUGA..GGGG.AuGCUGAUUCAUC.
#=GR AAWZ02011060.1/18103-18003/Anolis.carolinensis.28377                            PP **************..************************************...****..******************************..****.88***********.
AASS01044470.1/198-98/Drosophila.simulans.7240                                          CGUCGCCAAUCUCC..AAUGGCCACGUGUAUGCUCGUAGCUAUAACCUGAAA...UCCA.aAUGUUAUUGCUUGAGAAUACACGUAGUUCA..CCGA.G.AUUUGUUCAGC.
#=GR AASS01044470.1/198-98/Drosophila.simulans.7240                                  PP **************..************************************...8888.7******************************..****.*.***********.
AAZX01005510.1/7421-7321/Nasonia.vitripennis.7425                                       ACAUCGGAGACCAG..GUUGGCGACGCGUAUUCUUGGGGAAUUAACACACAU..aCGCG..CUGUUAUUGCUUGAGAAUACACGUAGUUUG..CCUG.G.UCGAUCUCUGC.
#=GR AAZX01005510.1/7421-7321/Nasonia.vitripennis.7425                               PP **************..************************************..99***..******************************..****.*.***********.
AANH01003094.1/38438-38337/Gasterosteus.aculeatus.69293                                 GCCCCUUUGCUCCGguCUCGACCACGGGUAUUCUUGGGUUGAUAAUACAGAU...GUGG..AUGUUAUUGCUUGAGAAUACGCGUAGUCGA..GUGG.A.GGCUUCAUCAU.
#=GR AANH01003094.1/38438-38337/Gasterosteus.aculeatus.69293                         PP ****************************************************...****..******************************..****.*.***********.
AAJJ01002111.1/15264-15166/Tribolium.castaneum.7070                                     AAAUGGUAACUU-G..GUUGGUCACGUGUAUUCUUGGGUAAUUAACACAUAUu.cAGGG..AUGUUAUUGCUUGAGAAUACACGUAGCUGA..C--A.A.GUGACAACAGC.
#=GR AAJJ01002111.1/15264-15166/Tribolium.castaneum.7070                             PP 888999999888.8..9***********************************8.77788..******************************..9..8.8.9999*******.
AAGJ04108966.1/34551-34651/Strongylocentrotus.purpuratus.7668                           ACUAUCCAGACCUC..AUG-AUUACAGGUAUUCUCGAGUGAAUAAUACAGAAaagCCUG..AUGUUAUUGCUUGAGAAUACACGUAGUAUA..CG-G.G.UCACUCACCGC.
#=GR AAGJ04108966.1/34551-34651/Strongylocentrotus.purpuratus.7668                   PP **************..**9.******************************9999999**..******************************..97.*.*.***********.
AAPP01018794.1/261725-261826/Drosophila.ananassae.7217                                  AACCUGGAAUCUCC..AAUGGCCACGUGUAUGCUCGUAGCUAUAACGUGAAAu.gCGAA..AUGUUAUUGCUUGAGAAUACACGUAGUUCA..GAGA.G.AUUUGUUCAGC.
#=GR AAPP01018794.1/261725-261826/Drosophila.ananassae.7217                          PP **************..***********************************96.55566..******************************..****.*.***********.
AJ324266.1/117-18/Homo.sapiens.9606                                                     GUCCUCUGACUCUA..GUCGGUGACGGGUAUUCUUGGGUGGAUAAUCCGGAU...GACG..UUGUUAUGGUUUAAGAAUACGUGUAUUCAA..GGAA.A.GUACAAGGUCG.
#=GR AJ324266.1/117-18/Homo.sapiens.9606                                             PP **************..************************************...****..******************************..****.*.***********.
mir-137.dvex32958.+.283.376.[DRE,LCH,XTR,AC,CIN].[Metazoa].RF00694.miRNA                -CACAAAAGGCGAG..GUUCGUUACAUGUAUACAUAUACAUACAUAC----A...UAUA..UGUAUGAUG--UAUGUAUACAUGUAACGAA..CCUC.G.CCAAGCCCAACu
#=GR mir-137.dvex32958.+.283.376.[DRE,LCH,XTR,AC,CIN].[Metazoa].RF00694.miRNA        PP .*************..******************9966555555444....3...3333..578899999..788****************..****.*.**9999988877
mir-137.dvex32958.-.281.374.[XTR,AC,CIN,CSA,DRE,LCH,PM].[Metazoa].RF00694.miRNA         UUGGGCUUGGCGAG..GUUCGUUACAUGUAUACAUACAUCAUACAUA---UA...UG--..-UAUGUAUGUAUAUGUAUACAUGUAACGAA..CCUC.G.CCUUUUGUGAC.
#=GR mir-137.dvex32958.-.281.374.[XTR,AC,CIN,CSA,DRE,LCH,PM].[Metazoa].RF00694.miRNA PP 999***********..********************99997666666...22...33.....66666899*********************..****.*.***********.
#=GC SS_cons                                                                            ::::::::<<<<<<..<<<<<<-<<<-<<<<<<<<<<<--<-<<<<<<<___...__>>..->>>>>>-->>>>>>>>>>>->>>->>>>>..>>>>.>.>>:::::::::.
#=GC RF                                                                                 aauuuuuagccccc..cucggccACGgGUAUuCUcGgGuaaaUAAcacggAu...uacg..augUUAuUGCuUgAGaAUACaCGUAgccga..gggg.g.gcuuuuucaac.
//
