# Supplementary material for: Automated detection of ncRNAs in the draft genome sequence of a colonial tunicate: the carpet sea squirt Didemnum vexillum
Source: BMC Genomics. 2016 Aug 30;17(1):691. doi: 10.1186/s12864-016-2934-5 (PMC5006418; doi:10.1186/s12864-016-2934-5)
Supplement: Additional file 3 — Parseable stockholm alignments files of ncRNA candidates on D. vexillum. (GZ 3403 kb) [file 12864_2016_2934_MOESM3_ESM.tar › SupplementalFiles3/RF00049.sto]

# STOCKHOLM 1.0
#=GF AU Infernal 1.1

AAWR02025921.1/949-1023/Equus.caballus.9796                               UGGCG.AUGAUGC..AUGAAUUUCUUCACC..UGGAAUC...ACCGUGAAGA.GUAAA...aUCCGAGCUUUUUAACCCUGA....GUCAU
#=GR AAWR02025921.1/949-1023/Equus.caballus.9796                       PP *****.*******..***************..*******...**********.*****...*********************....*****
AADK01024041.1/3927-3853/Bombyx.mori.7091                                 CCAAA.GUGAUGU.aCAAAAAUACU---UC..CGAAU--..aACCAUGUGGU.UAAAAaauaCACGAGCUUUUUAACACUGA....UUGGU
#=GR AADK01024041.1/3927-3853/Bombyx.mori.7091                         PP *****.*******.98888888888...58..89998....4**********.9999999**********************....*****
AB170956.1/1-73/Macaca.fascicularis.9541                                  UUGCA.AUGAUGU..--GAAUCUGU--CAC..UGAAUUC..aACCUUGAAGU.GCAAAu..cCAUGAGCUUUUUAACCCUGA....GCAAC
#=GR AB170956.1/1-73/Macaca.fascicularis.9541                          PP *****.*******....99998777..9**..******9..***********.******..*********************....*****
AJ890708.1/10-87/Hirundo.rustica.43150                                    YGGCA.AUGAUGU.uAYGAAUUUCUUCACC..UGAGCUC...AAAGUGAAGA.GCAAAa.uaGACGAGCUUUUUAACCCUGA....GCUUU
#=GR AJ890708.1/10-87/Hirundo.rustica.43150                            PP *****.*******.****************..*******...**********.******.**********************....*****
DQ402459.1/113-188/Coturnix.japonica.93934                                UGGCA.GUGAUGU..AUGAAUUUCUUCACC..UGAGCUC...CAAGUGAAGA.GCAAAa.uaGACGAGCUUUUUAACCCUGA....GCUU-
#=GR DQ402459.1/113-188/Coturnix.japonica.93934                        PP *****.*******..***************..*******...**********.******.**********************....****.
AAGV020591270.1/136-208/Dasypus.novemcinctus.9361                         UUGCA.AUGAUGU..--GAAUCUCU--CAC..UGAAUCA..aACCGUGAAGU.GCAAAu..cUAUGAGCUUUUUAACCCUGA....GCAAU
#=GR AAGV020591270.1/136-208/Dasypus.novemcinctus.9361                 PP *****.*******....********..9**..*******..***********.******..*********************....*****
D14522.1/2533-2609/Gallus.gallus.9031                                     UGGCA.GUGAUGU..AUGAAUUUCUUCACC..UGAGCUC...AAAGUGAAGA.GCGAAa.uaGACGAGCUUUUUAACCCUGA....GCUUU
#=GR D14522.1/2533-2609/Gallus.gallus.9031                             PP *****.*******..***************..*******...**********.999999.**********************....*****
AJ003045.1/47-114/Mus.musculus.10090                                      UUGCCaGUGAUGCuuAGGAAUUUCUUCACC..UGAAUCA...ACUAUGUGGU.CACAC...uGUUG-----------UCUGA...gGCAAA
#=GR AJ003045.1/47-114/Mus.musculus.10090                              PP ******************************..*******...**********.96665...53333...........25555...8*****
AAFR03046637.1/96037-96114/Monodelphis.domestica.13616                    UUGCA.AUGAUGU..GUGAAUUUCUUCACC..UGAAUUAa.uAGCAUGAAGA.AUAAAu..aCACGAGCUUUUUAACCCUGA....GCAAA
#=GR AAFR03046637.1/96037-96114/Monodelphis.domestica.13616            PP *****.*******..***************..*******9.***********.******..*********************....*****
AAGJ04050995.1/5140-5064/Strongylocentrotus.purpuratus.7668               CCGCA.AUGAUGU..AAGAAUUUCUUCACC..UGAAAUAa.uUUCAUGAAGA.UCACA...cAUAGAGCUUUUUAAAACUGA....GCGGA
#=GR AAGJ04050995.1/5140-5064/Strongylocentrotus.purpuratus.7668       PP *****.*******..***************..******99.999********.*****...*********************....*****
AJ003041.1/119-186/Homo.sapiens.9606                                      UUGCCaAUGAUGGuuAAGAAUUUCUUCACC..UGAAUAA...ACCAUGUGGU.C----....----AGCAUUGCAU--CUGA...gGCAAA
#=GR AJ003041.1/119-186/Homo.sapiens.9606                              PP ******************************..*******...**********.*............**********..****...******
AALT01069898.1/1169-1103/Sorex.araneus.42254                              UUGCCcGUGAUGGuuAAGAAUUUCUUCACC..UGAAUCG...UCUAUGUGGU.CAGAG....-----------UAUGGCUGA...gGCAAA
#=GR AALT01069898.1/1169-1103/Sorex.araneus.42254                      PP ******************************..******9...**********.85554...............89999****...******
AJ003048.1/56-132/Takifugu.rubripes.31033                                 UGGCA.AUGAUGU..UUGAAUUUCUUCACC..UGAAGUC...UCUAUGUAGA.UCAAAa.caGACGCGCUUUUUAACCCUGA....GCAGG
#=GR AJ003048.1/56-132/Takifugu.rubripes.31033                         PP *****.*******..***************..*******...**********.*****9.**********************....*****
AAYZ01032719.1/7569-7496/Ochotona.princeps.9978                           UUGCA.GUGAUGC..----AACUUUUUCAC..UGAAUUA..aACCUUGAGAU.GUCAGc.uaCAUGAGCUUUUUAUCCCUGA....GCAAU
#=GR AAYZ01032719.1/7569-7496/Ochotona.princeps.9978                   PP *****.*******......6677777799*..*******..***********.999999.9*********************....*****
X97585.1/1-72/Gallus.gallus.9031                                          UUGCA.AUGAUGU..AUGAAUUUCUUCACC..UGAAUCA...ACAAUGAAGA.GCAAA....-AUGAGCUUUUUAACACUGA....GCAA-
#=GR X97585.1/1-72/Gallus.gallus.9031                                  PP *****.*******..***************..*******...**********.**999.....*******************....****.
AANU01042861.1/167-239/Macaca.mulatta.9544                                UUGUA.AUGAUGU..--GAAUCUCU--CAC..UGAAUUC..aACCUUGAAGU.GCAAAu..cCGUGAACUUUUUAACCCUGA....GCAAU
#=GR AANU01042861.1/167-239/Macaca.mulatta.9544                        PP *****.*******....********..9**..******9..***********.******..*********************....*****
AAHX01020526.1/115928-115858/Rattus.norvegicus.10116                      UUGCA.AUGAUGU..--GAAUCUUU--UGC..UGAAGUG...ACCUUGAAGU.GUAAU...uCCUGAGCUUUUUAACCCUGA....GCAAU
#=GR AAHX01020526.1/115928-115858/Rattus.norvegicus.10116              PP *****.*******....99996666..6**..******9...**********.*****...*********************....*****
AANG01443883.1/11459-11530/Felis.catus.9685                               UUGCA.AUGAUGU..--GGAUUUCU--CAC..UGAAUUC..aACUUUGAAGU.GCAAA...aCAUGAGCUUUUUAACCCUGA....GCAGU
#=GR AANG01443883.1/11459-11530/Felis.catus.9685                       PP *****.*******....********..9**..******9..***********.*****...*********************....*****
CU019641.4/7292-7367/Danio.rerio.7955                                     CUGCA.AUGAUGU.cUUGAAUUUCUUCACC..UGAAUUC...AAACUGAAGA.UCAAA...aUACGAGCUUUUUAACCCUGA....GCAAC
#=GR CU019641.4/7292-7367/Danio.rerio.7955                             PP *****.*******.****************..*******...**********.*****...*********************....*****
X52138.1/4300-4372/Homo.sapiens.9606                                      UUGCA.AUGAUGU..--GAAUCUCU--CAC..UGAAUUC..aACCUUGAAGU.GCGAAu..cCAUGAGCUUUUUAACCCUGA....GCAAU
#=GR X52138.1/4300-4372/Homo.sapiens.9606                              PP *****.*******....********..9**..******9..***********.******..*********************....*****
D14522.1/2979-3051/Gallus.gallus.9031                                     UUGCG.AUGAUGU..AUGAAUUUCUUCACC..UGAAUCA...ACAAUGAAGA.GCAAA....-AUGAGCUUUUUAACACUGA....GCAAU
#=GR D14522.1/2979-3051/Gallus.gallus.9031                             PP *****.*******..***************..*******...**********.**999.....*******************....*****
AAVX01327471.1/645-571/Callorhinchus.milii.7868                           CUGCA.AUGAUGU.aAUGAAUUUCUUCACC..UGAAA--..aAUCAUGUGGA.CCCAA...aAAUGAGCUUUUUAACCCUGA....GCAGA
#=GR AAVX01327471.1/645-571/Callorhinchus.milii.7868                   PP *****.*******.****************..****9....4999*******.88888...8********************....*****
AAPY01744257.1/192-267/Tupaia.belangeri.37347                             GUUGCgAUGAUGU..AUGAAUUUCUUCACC..UGAAAC-...-CAGUGAAGA.GUAAAa..aUCCGAGCUUUUUAACACUGAgucaCA---
#=GR AAPY01744257.1/192-267/Tupaia.belangeri.37347                     PP 989999*******..***************..****95.....89*******.****99..************************988...
X61923.1/2456-2529/Homo.sapiens.9606                                      UUGCA.AUGAUCU..--CAAUCUCU--CAC..UGAAUUC..aACCUUGAAGUuGCGAAu..cCAUGAGCUUUUUAACCCUGA....GCAAU
#=GR X61923.1/2456-2529/Homo.sapiens.9606                              PP *****.*******....99**9999..9**..******9..***********7667779..*********************....*****
AADA01110910.1/1989-2062/Pan.troglodytes.9598                             UUGCA.GUGAUGU..-AAAAUUUCUUCGCC..UGAAAUU...ACUGUGAAGA.GUAAA....ACCGAGCUUUUUAACACUGA...gUCAAC
#=GR AADA01110910.1/1989-2062/Pan.troglodytes.9598                     PP *****.*******...789***********..*******...**********.*****....********************...99****
AAQR03116520.1/21832-21896/Otolemur.garnettii.30611                       UGCCA.AUGAUGGuuAAGAAUUUCUUCACC..UGAAUAA...ACUAUGUGGU.C----....-----ACUUCGUAU--CUGA....GGCAA
#=GR AAQR03116520.1/21832-21896/Otolemur.garnettii.30611               PP *****.************************..*******...**********.9.............399******..****....*****
AJ003047.1/146-218/Takifugu.rubripes.31033                                AUGCA.GUGAUGA.cUUGAAUUUCUUCACC..UGAAACC..uUCAGUGAUGC.UU---....UUUGAGCUUUUUAACCCUGA....GCAUU
#=GR AJ003047.1/146-218/Takifugu.rubripes.31033                        PP *****.*******.****************..******9..***********.85.......89******************....*****
AJ003044.1/85-155/Mus.musculus.10090                                      UUGCA.AUGAUGU..----CAAUCUUUGAC..UGAAGUG...ACCUUGAAGU.GCAAU...uACUGAGCUUUUUAACCCUGA....GCAAU
#=GR AJ003044.1/85-155/Mus.musculus.10090                              PP *****.*******......55568888***..******9...**********.*****...*********************....*****
BAAE01095776.1/2764-2836/Oryzias.latipes.8090                             AUGCA.AUGAUGU.uCAGAAUUUCUUCACC..UGAAACU..uUCUAUGAUGG.UU---....UUUGAGCUUUUUAACCCUGA....GCAUU
#=GR BAAE01095776.1/2764-2836/Oryzias.latipes.8090                     PP *****.*******.****************..******9..*********99.85.......89******************....*****
AAZX01011108.1/1884-1957/Nasonia.vitripennis.7425                         UUCGU.AUGAUGA.cAAUUUUUAUUUUAAU..UGAAGAA...ACCAUGAUUU.UUUAU....-UUGAGCUUUUUAACACUGA....CGAAU
#=GR AAZX01011108.1/1884-1957/Nasonia.vitripennis.7425                 PP *****.*******.9888888889999***..*******...********99.87776.....*******************....*****
DQ179615.1/241-315/Fundulus.olivaceus.34782                               AUGCA.GUGAUGA.cUCGAAUUUCUUCACC..UGAAACU..cACUUUGAUGC.UUUUU....-UUGAGCUUUUUAACCCUGA....GCAUU
#=GR DQ179615.1/241-315/Fundulus.olivaceus.34782                       PP *****.*******.****************..******9..***********.97665.....*******************....*****
X61923.1/2849-2915/Homo.sapiens.9606                                      UUGCCaAUGAUGG.uUAAGAAUUCUUCACC..GUAAUAA...ACCAUGUGGU.C----....----AGCAUUGCAU--CUGA...gGCAAA
#=GR X61923.1/2849-2915/Homo.sapiens.9606                              PP *************.*77778889*******..*******...**********.*............**********..****...******
AACN010181918.1/540-615/Canis.lupus.9615                                  UUGACaAUGAUGC..AGGAAUUUCUUCACC..UGGAAUC...UCUGUGAAGA.GUAAA....AUCGAGCUUUUUAACCCUGA...gUCACA
#=GR AACN010181918.1/540-615/Canis.lupus.9615                          PP ***999*******..***************..*******...**********.*****....********************...99**9*
AANN01562901.1/9381-9310/Erinaceus.europaeus.9365                         UUGCA.AUGAUGU..--AAGUUCCU--UUC..UGAAUAA..gACCUUGAAGU.GCAAA...aUAUGAGCUUUUUAACCCUGA....GCAAU
#=GR AANN01562901.1/9381-9310/Erinaceus.europaeus.9365                 PP *****.*******....55566666..59*..*******..***********.*****...*********************....*****
AJ003043.1/58-131/Mus.musculus.10090                                      GUGCA.GUGAUGU..GUGAAUUUCUUCACC..UGAAAAU...AUUGUGAAGA.GUAAA....-UCGAGCUUUUUAACCCUGAg.ucGCA--
#=GR AJ003043.1/58-131/Mus.musculus.10090                              PP *****.*******..***************..*******...**********.*9999.....********************.*****..
X52138.1/3930-4011/Homo.sapiens.9606                                      CAGCAgUCGAUCG.uCAAAAUUUCUUCGGCcuCGAAAUUcacUCGUCGAAGA.GUCAA...aACCGAGCUUUUUAACACUGAgucaG----
#=GR X52138.1/3930-4011/Homo.sapiens.9606                              PP 666********99.9*************999999999999889999******.99999...8********************96666....
X61923.1/2094-2169/Homo.sapiens.9606                                      UAGCAgUCGAUGU..CAAAAUUUCUUGGCU..CGAAAUU...ACUGUGAAGA.GUAAA....AUCGAGCUUUUUAAGAGUGAgucaGC---
#=GR X61923.1/2094-2169/Homo.sapiens.9606                              PP *************..***************..*******...**********.*****....**************************...
AAPN01441764.1/86-160/Ornithorhynchus.anatinus.9258                       UUGCA.AUGAUGU..AUGAAUUUCUUCACC..UGAAAA-...AGAAUGAAGA.GCAAAu..aCACGAGCUUUUUAACCCUGA....GCAAA
#=GR AAPN01441764.1/86-160/Ornithorhynchus.anatinus.9258               PP *****.*******..***************..****94....889*******.******..*********************....*****
X52138.1/4693-4760/Homo.sapiens.9606                                      UUGCCaAUGAUGGuuAAGAAUUUCUUCACC..GUAAUAA...ACCAUGUGGU.C----....----AGCAUUGCAU--CUGA...gGCAAA
#=GR X52138.1/4693-4760/Homo.sapiens.9606                              PP ******************************..*******...**********.*............**********..****...******
AAFC03123178.1/4890-4818/Bos.taurus.9913                                  UUGCA.AUGAUGU..--GAACUUCUU--AC..UGAAUUA..aACCUUGAAGU.GCAAAc..aCAUGAGCUUUUUAACCCUGA....GCAAU
#=GR AAFC03123178.1/4890-4818/Bos.taurus.9913                          PP *****.*******....********6..**..*******..***********.******..*********************....*****
ABDC01438530.1/394-460/Microcebus.murinus.30608                           UUGCCaAUGAUGGuuAAGAAUUUCUUCACC..UGAAUAA...ACCGUGUGGU.CA---....------CAUUUUAU--CUGA...gGCAAA
#=GR ABDC01438530.1/394-460/Microcebus.murinus.30608                   PP ******************************..*******...**********.93.............889*****..****...******
AJ869502.1/145-222/Ficedula.hypoleuca.46689                               UGGCA.AUGAUGU.uAUGAAUUUCUUCACC..UGAGCUC...AAAAUGAAGA.GCAAAa.uaGACGAGCUUUUUAACCCUGA....GCUCU
#=GR AJ869502.1/145-222/Ficedula.hypoleuca.46689                       PP *****.*******.****************..*******...**********.******.**********************....*****
AAKN02024174.1/61920-61992/Cavia.porcellus.10141                          UUGCA.AUGAUGU..--GAAUCUCU--CAC..UGAAUUA..cGCCAUGAGGU.GUGAAu..cCAUGAGCUUUUUAACCCUGA....GCAGU
#=GR AAKN02024174.1/61920-61992/Cavia.porcellus.10141                  PP *****.*******....********..9**..*******..***********.******..*********************....*****
AAIY01548945.1/1459-1387/Echinops.telfairi.9371                           UUGCC.AUGAUGA..----CAGUCAUUCCC..UGAAUUA..aCCCUUGAAGC.ACAAAc..aCAUGAGCUUUUUACCCCUGA....GCAGC
#=GR AAIY01548945.1/1459-1387/Echinops.telfairi.9371                   PP *****.******9......6667778889*..*******..999********.******..*********************....*****
AAQQ01357120.1/2206-2280/Spermophilus.tridecemlineatus.43179              UUGCA.AUGAUGC..----AAGCCUUUUGC..UGAAUUA..gACCUUGAAGU.GCAUAuauaCUUGAGCUUUUUAACUCUGA....GCAAU
#=GR AAQQ01357120.1/2206-2280/Spermophilus.tridecemlineatus.43179      PP *****.*******......888899999**..*******..***********.*999999**********************....*****
AANH01004750.1/5716-5649/Gasterosteus.aculeatus.69293                     AUGCA.AUGAUGA.cAUGAAUUUCUUCAAC..UGACA--...-ACCUGAUGC.U----....UUUGAGCUUUUUAACCCUGA....GCAUU
#=GR AANH01004750.1/5716-5649/Gasterosteus.aculeatus.69293             PP *****.*******.****************..**966......5899*****.9........8*******************....*****
X97587.1/1-68/Homo.sapiens.9606                                           UUGCCaAUGAUGGuuAAGAAUUUCUUCACC..GUAAUAA...ACCAUGUGGU.C----....----AGCAUUGCAU--CUGA...gGCAAA
#=GR X97587.1/1-68/Homo.sapiens.9606                                   PP ******************************..*******...**********.*............**********..****...******
AAGU03081536.1/6716-6644/Loxodonta.africana.9785                          UGGCG.AUGAUGA..UGAUAAUUUUUCACC..UGAAGUG...ACCAUGAGGG.GUGAA....-UUGAGCUUUUUAACACUGA....GUCAC
#=GR AAGU03081536.1/6716-6644/Loxodonta.africana.9785                  PP *****.*******..999999999******..******9...**********.**999.....*******************....*****
CAAE01014533.1/198985-199061/Tetraodon.nigroviridis.99883                 UUGCA.AUGAUGU..UUGAAUUUCUUCACC..UGAAGUC...ACUGUGUAGA.UCAAAa.caGACGAGCUUUUUAACCCUGA....GCAAG
#=GR CAAE01014533.1/198985-199061/Tetraodon.nigroviridis.99883         PP *****.*******..***************..*******...**********.******.**********************....*****
SNORD36.dvex155417.+.1210.1276.[DRE,LCH].[Metazoa].RF00049.snoRNA         --GCA.AUGAUGUacUAUAACUUCUUCAAC..UGAAAUCa.uUUCUUGUAGA.CAAG-....----------UUGACACUGAg.caGCCU-
#=GR SNORD36.dvex155417.+.1210.1276.[DRE,LCH].[Metazoa].RF00049.snoRNA PP ..***.************************..******99.9999*******.9544...............47789*****9.999999.
#=GC SS_cons                                                              <<<<_._______.._______________.._______...__________._____....____________________....>>>>:
#=GC RF                                                                   uuGcA.aUGAUGu..aaGAAUUUCUUCAcC..UGAAuua...ACcaUGAaGu.guAAA....aauGAGCUUUUUAACcCUGA....gCaau
//
