# Supplementary material for: Automated detection of ncRNAs in the draft genome sequence of a colonial tunicate: the carpet sea squirt Didemnum vexillum
Source: BMC Genomics. 2016 Aug 30;17(1):691. doi: 10.1186/s12864-016-2934-5 (PMC5006418; doi:10.1186/s12864-016-2934-5)
Supplement: Additional file 3 — Parseable stockholm alignments files of ncRNA candidates on D. vexillum. (GZ 3403 kb) [file 12864_2016_2934_MOESM3_ESM.tar › SupplementalFiles3/RF00004.sto]

# STOCKHOLM 1.0
#=GF AU Infernal 1.1

AB179181.1/1-163/Macaca.fascicularis.9541                             AUCGCUUCU.CGGCC.UUUU.GGCUAAGAUCAA..GUGUAGUAUCUGUUCUUAUCAGUUUAAUAUCUGAUACGUCCUCU.AUC.CGAGGACAA.....UAUAUUA.AAUGGAUUUUUGGAGCAG.GU-.--.--.-----.-----U....-ccccccgcaccuggcacacccagaucagcaccagca------------
#=GR AB179181.1/1-163/Macaca.fascicularis.9541                     PP *********.*****.****.************..********************************************.***.*********.....*******.*************98888.86...................3.....377888999999999999988888888887776655............
AAWZ02022241.1/1219-1409/Anolis.carolinensis.28377                    AUCGCUUCU.CGGCC.UUUU.GGCUAAGAUCAA..GUGUAGUAUCUGUUCUUAUCAGUUUAAUAUCUGAUAUGUCCUCU.AUC.UGAGGACUA.....UAUAUUA.AAUGGAUUUUUGGACUUG.GGA.GA.UG.GAAUA.GGGGCU....U....................................GCUCCAUCCACU
#=GR AAWZ02022241.1/1219-1409/Anolis.carolinensis.28377            PP *********.*****.****.************..********************************************.***.*********.....*******.******************.***.**.**.*****.******....*....................................************
AAHX01044404.1/26102-26292/Rattus.norvegicus.10116                    AUCGCUUCU.CGGCC.UUUU.GGCUAAGAUCAA..GUGUAGUAUCUGUUAUUAUCAGUUUAAUAUCUGAUAUGUCCUCU.AUC.UGAGGACAA.....UAUAUUA.AAUGAAUUUUUGGUACUA.GGA.GU.UG.GAAUA.GGAGCU....U....................................GCUCCAUCCACU
#=GR AAHX01044404.1/26102-26292/Rattus.norvegicus.10116            PP *********.*****.****.************..********************************************.***.*********.....*******.******************.***.**.**.*****.******....*....................................************
AAEU02000279.1/6988-6794/Drosophila.yakuba.7245                       AUCGCUUCU.CGGCC.UUUU.GGCUAAGAUCAA..GUGUAGUAUCUGUUCUUAUCAGCUUAACAUCUGAUAGUUCCUCC.AUU.GGAGGACAAc...aAAUGUUA.AACUGAUUUUUGGGAUCA.GAC.GG.AG.UGCUA.GGGGCU....U....................................GCUCCACCUCUG
#=GR AAEU02000279.1/6988-6794/Drosophila.yakuba.7245               PP *********.*****.****.************..********************************************.***.*********9...99******.******************.***.**.**.*****.******....*....................................************
AAKN02019678.1/9356-9546/Cavia.porcellus.10141                        AUCGCUUCU.CGGCC.UUUU.GGCUAAGAUCAA..GUGUAGUAUCUGUUCUUAUCAGUUUAAUAUCUGAUACGUCCUCU.AUC.CGAGGACAA.....UAUAUUA.AAUGGAUUUUUGGAGCUG.GGA.GA.UG.GAAUA.GGAGCU....U....................................GCUCCGUCCACU
#=GR AAKN02019678.1/9356-9546/Cavia.porcellus.10141                PP *********.*****.****.************..********************************************.***.*********.....*******.******************.***.**.**.*****.******....*....................................************
AAGV020390824.1/478-668/Dasypus.novemcinctus.9361                     AUCGCUUCU.CGGCC.UUUU.GGCUAAGAUCAA..GUGUAGUAUCUGUUCUUAUCAGUUUAAUAUCUGAUAUGUCCUCC.AUU.UGAGGACAG.....CAUAUUA.AAUUGAUUUUUGGAACAG.GGA.UG.UG.GAAAA.GGAGCU....U....................................GCUCUAUCCACU
#=GR AAGV020390824.1/478-668/Dasypus.novemcinctus.9361             PP *********.*****.****.************..********************************************.***.*********.....*******.******************.***.99.99.999**.******....*....................................************
ABDC01189504.1/6312-6122/Microcebus.murinus.30608                     AUUGCCUCU.CGGCU.GUUU.GGCUAAGAUCAA..GUGUAGUAUCUGUUCUUAUCAGUUUAAUAUCUGAUACGUCCUCU.AUC.CGAGGACAA.....UAUAUUA.AAUGGAUUUUUGGAGCAG.GGA.GA.UG.GAAUA.GGAGCU....U....................................GCUCCACCCACU
#=GR ABDC01189504.1/6312-6122/Microcebus.murinus.30608             PP *********.*****.****.************..********************************************.***.*********.....*******.******************.***.**.**.*****.******....*....................................************
AACN010750078.1/657-848/Canis.lupus.9615                              AUCGCUUCU.CGGCC.UUUU.GGCUAAGAUCAA..GUGUAGUAUCUGUUCUUAUCAGUUUAAUAUCUGAUACGUCCUCU.AUC.CGAGGACAA.....UAUAUUA.AAUGGAUUUUUGGAGCAG.GGA.GA.UG.GAAUAgGGAGCU....U....................................GCUCCGUCCACU
#=GR AACN010750078.1/657-848/Canis.lupus.9615                      PP *********.*****.****.************..********************************************.***.*********.....*******.******************.***.*7.76.6666659*****....*....................................************
AAQR03042593.1/1155-1347/Otolemur.garnettii.30611                     AUCGCUUCU.CGGCC.UUUU.GGCUAAGAUCAA..GUGUAGUAUCUGUUCUUAUCAGUUUAAUAUCUGAUACGUCCUCU.AUC.CGAGGACAA.....CGUAUUA.AAUGGAUUUUUGGAGUAG.GGA.GUuGG.AACUA.GGAGCU....U....................................GCUCUGUCCACU
#=GR AAQR03042593.1/1155-1347/Otolemur.garnettii.30611             PP *********.*****.****.************..********************************************.***.*********.....*******.******************.***.*6155.67788.******....*....................................************
CAAA01181619.1/3682-3492/Mus.musculus.10090                           AUUGCUCGU.CGGCC.UUUU.GGCUAAGAUCAA..GUGUAGUAUCUGUUCUUAUCAAUUUAAUAUCUGAUACUUCCUCU.AUC.UGAGGACAA.....UGUAUUA.AAUGGAUUUUUGGAAGUA.GGA.GU.UG.GAAUA.GGAGCU....U....................................GCUCCGUCCAUU
#=GR CAAA01181619.1/3682-3492/Mus.musculus.10090                   PP ******99*.*****.****.************..********************************************.***.*********.....*******.******************.***.**.**.*****.******....*....................................************
X04243.1/69-264/Drosophila.melanogaster.7227                          AUCGCUUCU.CGGCC.UUAU.GGCUAAGAUCAA.aGUGUAGUAUCUGUUCUUAUCAGCUUAACAUCUGAUAAGUCCUCC.AUU.GGAGGACAAc...aAAUGUUA.AACUGAUUUUUGGAAUCA.GAC.GG.AG.UGCUA.GGAGCU....U....................................GCUCCGCCUCUG
#=GR X04243.1/69-264/Drosophila.melanogaster.7227                  PP *********.*****.****.************.*********************************************.***.**********...99******.******************.***.**.**.*****.******....*....................................************
AF287991.1/4898-5088/Gorilla.gorilla.9593                             AUCGCUUCU.CGGCC.UUUU.GGCUAAGAUCAA..GUGUAGUAUCUGUUCUUAUCAGUUUAAUAUCUGAUACGUCCUCU.AUC.CGAGGACAA.....UAUAUUA.AAUGGAUUUUUGGAGCAG.GGA.GA.UG.GAAUA.GGAGCU....U....................................GCUCCGUCCACU
#=GR AF287991.1/4898-5088/Gorilla.gorilla.9593                     PP *********.*****.****.************..********************************************.***.*********.....*******.******************.***.**.**.*****.******....*....................................************
AAVX01416582.1/429-619/Callorhinchus.milii.7868                       AUCGCUUCU.CGGCC.UUUU.GGCUAAGAUCAA..GUGUAGUAUCUGUUCUUAUCAGUUUAAUAUCUGAUACGUCCCCU.AUC.UGGGGACCA.....UAUAUUA.AAUUGAUUUUUGGAGCAG.GGA.GA.UG.GAAUA.GGGGCU....U....................................GCUCCGUCCACU
#=GR AAVX01416582.1/429-619/Callorhinchus.milii.7868               PP *********.*****.****.************..********************************************.***.*********.....*******.******************.***.**.**.*****.******....*....................................************
AAGD02001363.1/26266-26450/Caenorhabditis.remanei.31234               AUCGCUUCUuCGGCU.UAUU.AGCUAAGAUCAA.aGUGUAGUAUCUGCUCUUAUCGUAUUAACCUACGGUAUACACUCG.AA-.UGAGUGUAAu...aAAGGUUA.UA-UGAUUUUUGGAACCU.AGG.AA.--.-----.AGGGCU....U....................................UCUCC-GACUUU
#=GR AAGD02001363.1/26266-26450/Caenorhabditis.remanei.31234       PP *********9*****.****.************.*********************************************.*9..*********9...66666776.65.577888888888888.776.66..........777888....8....................................88887.678899
X54113.1/230-419/Pisaster.ochraceus.7612                              AUCGCUUCU.CGGCC.UUUU.GGCUAAGAUCAU..GUGUAGUAUCUGUUCUUUUCAGAAUAAUAUCUGAAAUGCUGCUC.AUC.GAGCAGCAA....gUAUAUUA.AUCUGAUUUUUGGAUGAUcGGC.CA.UG.GAAUA.GGGGCU....U....................................GCC--GUCCUGG
#=GR X54113.1/230-419/Pisaster.ochraceus.7612                      PP *********.*****.****.************..********************************************.***.*********....********.**************99999***.**.**.*****.******....*....................................*97..9******
EF052257.1/89-253/Ctenodactylus.gundi.10166                           AUUCAG--U.CAGCC.UUUG.AGUUAAAAUCAA..GUGUAGUAUAGGU---UACCAGUUUAACAUCUGAUGA-------.--C.-------AA.....GAUCUUA.AAUGCAUUUUUGGAGCUG.GGA.GA.CA.AAA--.GAAGCU....U....................................GCUG--UUCACU
#=GR EF052257.1/89-253/Ctenodactylus.gundi.10166                   PP 777777..8.*****.****.************..************9...999****************98..........7........99.....*******.******************.***.**.**.*99...779***....*....................................**95..9*****
AAPQ01007349.1/370124-370319/Drosophila.erecta.7220                   AUCGCUUCU.CGGCC.UUAU.GGCUAAGAUCAA.aGUGUAGUAUCUGUUCUUAUCAGCUUAACAUCUGAUAGUUCCUCC.AUU.GGAGGACAAc...aAAUGUUA.AACUGAUUUUUGGAAUCA.GAC.GG.AG.UGCUA.GGAGCU....U....................................GCUCCACCUCUG
#=GR AAPQ01007349.1/370124-370319/Drosophila.erecta.7220           PP *********.*****.****.************.*********************************************.***.*********9...99******.******************.***.**.**.*****.******....*....................................************
AACT01003467.1/10053-10247/Ciona.savignyi.51511                       AUCGCUUCU.CGGCUcUUUUgAGCUAAGAUCAA..GUGUAGUAUCUGUUCUUCUCAGUUUAAUACCUGGGACGGAAACG.AUU.CGUUUCCUCu...aUGUAUUA.AUCGGAUUUUUGAACAUG.GAG.UA.UG.GUGCU.GGAGCU....U....................................GCUCCACCCUGC
#=GR AACT01003467.1/10053-10247/Ciona.savignyi.51511               PP *********.****97777789***********..********************************************.***.*******997...78899***.******************.***.**.**.*****.******....*....................................************
BAAE01249332.1/245-435/Oryzias.latipes.8090                           AUCGCUUCU.CGGCC.UUUU.GGCUAAGAUCAA..GUGUAGUAUCUGUUCUUAUCAGUUUAAUAUCUGAUAUGUCCUCC.AGU.GGAGGACAA.....CAUAUUA.AGCUGAUUUUUGAAGAAC.GGA.UG.UG.AAGGU.GGAGCU....U....................................GCUCUAUUCACU
#=GR BAAE01249332.1/245-435/Oryzias.latipes.8090                   PP *********.*****.****.************..********************************************.***.*********.....*******.******************.***.98.88.88999.******....*....................................************
AANG01476605.1/2311-2501/Felis.catus.9685                             AUCGCUUCU.CGGCC.UUUU.GGCUAAGAUCAA..GUGUAGUAUCUGUUCUUAUCAGUUUAAUAUCUGAUACGUCUUCU.AUC.GGAGGACAA.....UAUAUUA.AAUGGAUUUUUAGAGCUA.GGA.GA.UG.GAAUA.GGAGCU....U....................................GCUCCGUCCACU
#=GR AANG01476605.1/2311-2501/Felis.catus.9685                     PP *********.*****.****.************..********************************************.***.*********.....*******.******************.***.**.**.*****.******....*....................................************
AY765362.1/650-458/Crassostrea.gigas.29159                            AUCGCUUCU.CGGCC.UUUU.GGCUAAGAUCAA.aGUGUAGUAUCUGUUCUUAUCAGCUUAAUAUCUGAUACGUUCCCU.ACA.UGGGAACUA....cGAUAUUA.AACUGAUUUUUGGUCAGA.GGU.GA.GA.UGUCA.GGGGCU....U....................................GCUCCGCUCUCG
#=GR AY765362.1/650-458/Crassostrea.gigas.29159                    PP *********.*****.****.************.*********************************************.***.*********....********.******************.***.**.**.*****.******....*....................................************
M12856.1/361-551/Gallus.gallus.9031                                   AUCGCUUCU.CGGCC.UUUU.GGCUAAGAUCAA..GUGUAGUAUCUGUUCUUAUCAGUUUAAUAUCUGAUACGUCCUCG.AUG.AGAGGACUU.....UAUAUUA.AACGGAUUUUUGGGCGCG.GGA.GU.UG.GACCC.GGAGCU....U....................................GCUCCCUCCGCU
#=GR M12856.1/361-551/Gallus.gallus.9031                           PP *********.*****.****.************..********************************************.***.*********.....*******.******************.***.**.**.*****.******....*....................................************
AAFC03011281.1/26348-26158/Bos.taurus.9913                            AUCGCUUCU.CGGCC.UUUU.GGCUAAGAUCAA..GUGUAGUAUCUGUUCUUAUCAGUUUAAUAUCUGAUACGUCCUCU.GUC.CGAGGACAG.....UAUAUUA.AAUGGAUUUUUGGAGCAG.GGA.GU.UG.GAAUG.GGAGCU....U....................................GCUCCGUCCACU
#=GR AAFC03011281.1/26348-26158/Bos.taurus.9913                    PP *********.*****.****.************..********************************************.***.*********.....*******.******************.***.**.**.*****.******....*....................................************
AASC02023314.1/7214-7405/Aplysia.californica.6500                     AUCGCUUCU.CGGCC.UUUU.GGCUAAGAUCAA.aGUGUAGUAUCUGUUCUUAUCAGCUUAAUAUCUGAUACGUGGCUU.CC-.UAGCGACUA....cGAUAUUA.AACUGAUUUUUGGACACA.GGC.GA.GA.UGCCC.GGGGCU....U....................................GCUCCGCUCUCG
#=GR AASC02023314.1/7214-7405/Aplysia.californica.6500             PP *********.*****.****.************.********************************************9.66..9********....********.******************.***.**.**.*****.******....*....................................************
AAWR02015112.1/62289-62483/Equus.caballus.9796                        ACCGCUUCU.AGGCC.UUUU.GGCUAAGAUCAA..GUGUAGUAUCUGUUCUUAUCAGUUUAAUAUCUGAUACAUCCUCU.AUC.CAAGGACAA.....UAUAUUA.AAUGGAUUUUUGGAACAA.GGA.GA.UG.GAAUA.GGAGCUugcuU....................................GCUCCGUCCACU
#=GR AAWR02015112.1/62289-62483/Equus.caballus.9796                PP *********.*****.****.************..********************************************.***.*********.....*******.******************.***.**.**.*****.*****855556....................................************
K00034.1/420-610/Rattus.norvegicus.10116                              AUCGCUUCU.CGGCC.UUUU.GGCUAAGAUCAA..GUGUAGUAUCUGUUCUUAUCAGUUUAAUAUCUGAUACGUCCUCU.AUC.CGAGGACAA.....UAUAUUA.AAUGGAUUUUUGGAACUA.GGA.GU.UG.GAAUA.GGAGCU....U....................................GCUCCGUCCACU
#=GR K00034.1/420-610/Rattus.norvegicus.10116                      PP *********.*****.****.************..********************************************.***.*********.....*******.******************.***.**.**.*****.******....*....................................************
AASR01035668.1/1184-988/Drosophila.simulans.7240                      AUCGCUUCU.CGGCC.UUAU.GGCUAUGAUCAA.aGUGUAGUAUCUGUUCUUAUCAGCUUAACAUCUGAUAGUUCCUCC.AUU.GGAGGACAAc...aAAUGUUAaAACUGAUUUUUGGAAUCA.GAC.GG.AG.UGCUA.GGAGCU....U....................................GCUCCACCUCUG
#=GR AASR01035668.1/1184-988/Drosophila.simulans.7240              PP *********.*****.****.************.*********************************************.***.*********9...8777777516799**************.***.**.**.*****.******....*....................................************
AAFR03033875.1/20528-20718/Monodelphis.domestica.13616                AUCGCUUCU.CGGCC.UUUU.GGCUAAGAUCAA..GUGUAGUAUCUGUUCUUAUCAGUUUAAUAUCUGAUACGUCCUCU.AUC.CGAGGACAA.....UAUAUUA.AAUGGAUUUUUGAAACAG.GGA.GU.CG.GAAUA.GGAGCU....U....................................GCUCCGUCCACU
#=GR AAFR03033875.1/20528-20718/Monodelphis.domestica.13616        PP *********.*****.****.************..********************************************.***.*********.....*******.******************.***.**.**.*****.******....*....................................************
AAGU03035529.1/35295-35485/Loxodonta.africana.9785                    AUUGCUUCU.UGGCC.UUUU.GGCUAAGAUCAA..GUGUAGUAUCUGUUCUUAUCAGUUUAAUAUCUGAUAAGUCCGCU.AUC.UGAGGACAA.....UAUAUUA.AACAGAUUUUCGGAGCUG.GGA.GA.UG.GAAUA.GGAGCU....U....................................GCUCCGUCCACU
#=GR AAGU03035529.1/35295-35485/Loxodonta.africana.9785            PP *********.*****.****.************..********************************************.***.*********.....*******.******************.***.**.**.*****.******....*....................................************
AAPU01010615.1/193731-193537/Drosophila.mojavensis.7230               AUCGCUUCU.CGGCC.UUAU.GGCUAAGAUCAA.aGUGUAGUAUCUGUUCUUAUCAGCUUAACAUCUGAUAGUUUCUCC.AUU.GGAGAACAAc...aAAUGUUA.AACUGAUUUUUGGAAAUA.GAC.GG.AG.UGUUA.GGGGCU....U....................................GCUCCACCUCUG
#=GR AAPU01010615.1/193731-193537/Drosophila.mojavensis.7230       PP *********.*****.****.************.*********************************************.***.*********9...99******.******************.***.**.**.*****.******....*....................................************
CAAB02025078.1/1453-1643/Takifugu.rubripes.31033                      AUCGCUUCU.CGGCC.UUUU.GGCUAAGAUCAA..GUGUAGUAUCUGUUCUUAUCAGUUUAAUAUCUGAUACGUCCCCU.ACC.CGGGGACCA.....UAUAUUA.AAUUGAUUUUUGGAACAG.GGA.GA.UG.GAAUA.GGGGCU....U....................................GCUCCGUCCACU
#=GR CAAB02025078.1/1453-1643/Takifugu.rubripes.31033              PP *********.*****.****.************..********************************************.***.*********.....*******.******************.***.**.**.*****.******....*....................................************
X00093.1/360-550/Xenopus.laevis.8355                                  AUCGCUUCU.CGGCC.UUUU.GGCUAAGAUCAA..GUGUAGUAUCUGUUCUUAUCAGUUUAAUAUCUGAUACGUCCCCU.AUC.UGGGGACCA.....UAUAUUA.AAUGGAUUUUUGGAACAG.GGA.GA.UG.GAAGA.AGAGCU....U....................................GCUCUGUCCACU
#=GR X00093.1/360-550/Xenopus.laevis.8355                          PP *********.*****.****.************..********************************************.***.*********.....*******.******************.***.**.**.*****.******....*....................................************
AAPY01817437.1/27757-27567/Tupaia.belangeri.37347                     AUCGCUUCU.CGGCC.UUUU.GGCUAAGAUCAA..GUGUAGUAUCUGUUCUUAUCAGUUUAAUAUCUGAUAUGUCCUCU.AUC.UGAGGAUAA.....UGUAUUA.AAUGGAUUUUUGGAGUUU.GGA.GA.UG.GAGUA.GGAGCU....U....................................GCUCUGUCCACU
#=GR AAPY01817437.1/27757-27567/Tupaia.belangeri.37347             PP *********.*****.****.************..********************************************.***.*********.....*******.******************.***.**.**.*****.******....*....................................************
AAKO01002676.1/16743-16938/Drosophila.sechellia.7238                  AUCGCUUCU.CGGCC.UUAU.GGCUAAGAUCAA.aGUGUAGUAUCUGUUCUUAUCAGCUUAACAUCUGAUAGUUCCUCC.AUU.GGAGGACAAc...aAAUGUUA.AACUGAUUUUUGGAAUCA.GAC.GG.AG.UGCUA.GGAGCU....U....................................GCUCCACCUCUG
#=GR AAKO01002676.1/16743-16938/Drosophila.sechellia.7238          PP *********.*****.****.************.*********************************************.***.*********9...99******.******************.***.**.**.*****.******....*....................................************
AAWT01070971.1/3028-3217/Schmidtea.mediterranea.79327                 AGUGCUUCU.-AGCU.UCAU.AGCUAUGAUCAAaaGUGUAAGAACUGUUCUUCUCAGUUUAAUCGCUGGGACAAAGUUC.AUU.GAUCUUAAUu...cGAGAUUA.AAUUGAUUUUUGUAACUUuACA.GA.CA.C-UCC.AAGGCU....U....................................GCCA--AGCUCU
#=GR AAWT01070971.1/3028-3217/Schmidtea.mediterranea.79327         PP ********9..****.****.***********999********************************************.***.******9999...99******.***************9995666.66.55.4.555.79****....*....................................**96..556666
AADE01000447.1/58660-58464/Drosophila.pseudoobscura.46245             AUCGCUUCU.CGGCC.UUAU.GGCUAAGAUCAA.aGUGUAGUAUCUGUUCUUAUCAGCUUAACAUCUGAUAGUUUCUCC.AUUgGGAGAACAAc...aAAUGUUA.AACUGAUUUUUGGAAUCA.GAC.GG.AG.UGCUA.GGGGCU....U....................................GCUCCACCUCUG
#=GR AADE01000447.1/58660-58464/Drosophila.pseudoobscura.46245     PP *********.*****.****.************.*********************************************.99857899999999...99******.******************.***.**.**.*****.******....*....................................************
AADG06003467.1/1334-1527/Apis.mellifera.7460                          AUCGCUUCU.CGGCC.UUUU.GGCUAAGAUCAA.aGUGUAGUAUCUGUUCUUAUCAGCUUAAUAUCUGAUAUACUCUCU.AG-.UGAGAGUUAa...aAAUAUUA.UACUGAUUUUUGAAACGU.GGU.GG.AA.GUUUU.AGAGCU....U....................................GCUCUACUUCUA
#=GR AADG06003467.1/1334-1527/Apis.mellifera.7460                  PP *********.*****.****.************.*********************************************.*9..9*******99...99******.******************.***.**.**.*****.******....*....................................************
AAIY01044029.1/787-597/Echinops.telfairi.9371                         AUCGCUUCU.CGGCC.UUUU.GGCUAAGAUCAA..GUGUAGUAUCUGUUCUUAUCAGUUUAAGAUCUGAUAUGUCCUCU.AUC.UGAGGACAA.....CAUAUUA.AACGUAUUUUUGGAAAUA.GGA.GU.UG.GACCA.GGAGCU....U....................................GCUCCAUCCACU
#=GR AAIY01044029.1/787-597/Echinops.telfairi.9371                 PP *********.*****.****.************..********************************************.***.*********.....*******.******************.***.**.**.*****.******....*....................................************
S64581.1/735-926/Lytechinus.variegatus.7654                           AUCGCUUCU.CGGCC.UUUU.GGCUAAGAUCAU..GUGUAGUAUCUGUUCUUUUCAGCUUAAUAUCUGAAACGCGACUC.ACC.GAGUCGCUU....gUAUAUUA.AACUGAUUUUUGAACUUA.GGC.CA.UG.GAAUA.GGGGCU....U....................................GCUCCGUCCUGG
#=GR S64581.1/735-926/Lytechinus.variegatus.7654                   PP *********.*****.****.************..********************************************.***.*********....********.******************.***.**.**.*****.******....*....................................************
M33777.1/191-381/Papio.hamadryas.9557                                 AUCGCUUCU.CGGCC.UUUU.GGCUAAGAUCAA..GUGUAGUAUCUGUUCUUAUCAGUUUAAUAUCUGAUACGUCCUCU.AUC.CGAGGACAA.....UAUAUUA.AAUGGAUUUUUGGAGCAG.GGA.GA.UG.GAAUA.GGAGCU....U....................................GCUCCGUCCACU
#=GR M33777.1/191-381/Papio.hamadryas.9557                         PP *********.*****.****.************..********************************************.***.*********.....*******.******************.***.**.**.*****.******....*....................................************
AAPT01020503.1/50330-50135/Drosophila.grimshawi.7222                  AUCGCUUCU.CGGCC.UUAU.GGCUAAGAUCAA.aGUGUAGUAUCUGUUCUUAUCAGCUUAACAUCUGAUAGAUCCUCC.AUC.GGAGGACAAc...aAAUGUUA.AACUGAUUUUUGGAAAUA.GAC.GG.AG.UGCUA.GGAGCU....U....................................GCUCCACCUCUG
#=GR AAPT01020503.1/50330-50135/Drosophila.grimshawi.7222          PP *********.*****.****.************.*********************************************.***.*********9...99******.******************.***.**.**.*****.******....*....................................************
AAYZ01695118.1/310-500/Ochotona.princeps.9978                         AUCGCUUCU.CGGCC.UUUU.GGCUAAGAUCAA..GUGUAGUAUCUGUUCUUAUCAGUUUAAUAUCUGAUACGUCCUCU.AUC.CGAGGACAA.....UAUAUUA.AAUGGAUUUUUGGACGCU.GGA.GU.UG.GACUA.GGAGCU....U....................................GCUCCAUCCACU
#=GR AAYZ01695118.1/310-500/Ochotona.princeps.9978                 PP *********.*****.****.************..********************************************.***.*********.....*******.******************.***.**.**.*****.******....*....................................************
AC187487.2/140157-140345/Pongo.abelii.9601                            AUCACUUCU.UGGCC.UUUU.GGCUAAGAUCAA..GUAUAGUAUCUGUUUUUAUCAGUUUCAUAUCUGAUAUGUCCUCU.AUC.CAAGGACAA.....UAUAUUA.CAUGGAUUUUUGGAAACA.GGA.UC.GA.AU-A-.AGAGCU....U....................................GCUACAUCCACU
#=GR AC187487.2/140157-140345/Pongo.abelii.9601                    PP *********.*****.****.************..********************************************.***.*********.....*******.******************.**9.76.66.64.4..45****....*....................................************
AANU01167734.1/2229-2419/Macaca.mulatta.9544                          AUCACUUCU.CGGCC.UUUU.GGCUAAUAUCAA..GUGUAGUAUCUGUUCUUAUCAGUUUAAUAUCUGGUAUGUCCUCU.AUC.CGAGGACAA.....UAUAUUA.AAUGGAUUUUUGGAAAUA.AGA.GA.UG.GAAUA.GGGGCU....U....................................GCUCCGUCCACU
#=GR AANU01167734.1/2229-2419/Macaca.mulatta.9544                  PP *********.*****.****.************..********************************************.***.*********.....*******.******************.***.**.**.*****.******....*....................................************
AANI01016115.1/56636-56831/Drosophila.virilis.7244                    AUCGCUUCU.CGGCC.UUAU.GGCUAAGAUCAA.aGUGUAGUAUCUGUUCUUAUCAGCUUAACAUCUGAUAGUUUCUCC.AUU.GGAGAACAAc...aAAUGUUA.AACUGAUUUUUGGAAUCA.GAC.GG.AG.UGCUA.GGGGCU....U....................................GCUCCACCUCUG
#=GR AANI01016115.1/56636-56831/Drosophila.virilis.7244            PP *********.*****.****.************.*********************************************.***.*********9...99******.******************.***.**.**.*****.******....*....................................************
AAJJ01003841.1/8097-7907/Tribolium.castaneum.7070                     AUCGCUUCU.CGGCC.UUAU.GGCUAAGAUCAA.aGUGUAGUAUCUGUUCUUAUCAGCUUAAUAUCUGAUACGCUCCGC.AU-.GCGGAGCCA....gUAUAUUA.AACUGAUUUUUGGAACAU.GAU.GA.AG.G-CUA.GGAGCU....U....................................GCUCCACCUUCG
#=GR AAJJ01003841.1/8097-7907/Tribolium.castaneum.7070             PP *********.*****.****.************.*********************************************.**..*********....********.******************.***.**.**.*.689.******....*....................................************
AAAB01008933.1/737524-737331/Anopheles.gambiae.180454                 AUCGCUUCU.CGGCC.UAAA.GGCUAAGAUCAA.aGUGUAGUAUCUGUUCUUAUCAGCUUAACAUCUGAUAGCUCUCCC.AUU.GGGAGACGAc...aAAUGUUA.AACUGAUUUUUGGAAAGA.GGC.GG.AU.CGUAC.GGGGCU....U....................................GCUCCACAUCCG
#=GR AAAB01008933.1/737524-737331/Anopheles.gambiae.180454         PP *********.*****.****.************.*********************************************.***.******9999...99******.******************.***.**.**.*****.******....*....................................************
AANH01015084.1/457-647/Gasterosteus.aculeatus.69293                   AUCGCUUCU.CGGCC.UUUU.GGCUAAGAUCAA..GUGUAGUAUCUGUUCUUAUCAGUUUAAUAUCUGAUAUGUCCUCU.AUA.AGAGGACUA.....CAUAUUA.AGCCGAUUUUUAGCUCUG.GGA.GA.UG.AAAAA.GGGGCU....U....................................GCUCCGUUCACU
#=GR AANH01015084.1/457-647/Gasterosteus.aculeatus.69293           PP *********.*****.****.************..********************************************.***.*********.....*******.******************.***.**.**.*****.******....*....................................************
AAWU01010867.1/21259-21065/Culex.quinquefasciatus.7176                AUCGCUUCU.CGGCC.UAAA.GGCUAAGAUCAA.aGUGUAGUAUCUGUUCUUAUCAGCUUAACAUCUGAUAGUUCUCCC.AUA.GGGAGACAAc...aAAUGUUA.AACUGAUUUUUGGAAAGC.GGC.GG.AAcGUUUA.GGGGCU....U....................................GCUCCACUUCCG
#=GR AAWU01010867.1/21259-21065/Culex.quinquefasciatus.7176        PP *********.*****.****.************.*********************************************.***.*********9...99******.******************.***.**.*9345677.******....*....................................************
ABAV01019481.1/5988-6180/Nematostella.vectensis.45351                 AUCGCUUCU.CGGCC.UUUU.GGCUAAGAUCAA..GUGUAGUAUCUGUUCUUAUCAGCUUAAUAUCUGAUACGCUGCUC.AUU.GAGUAGCUC....aUAUAUUA.AACUGAUUUUUGGAAACU.GGC.UG.UG.GAAUAaGCGGCU....U....................................GCUGCGUCCCAG
#=GR ABAV01019481.1/5988-6180/Nematostella.vectensis.45351         PP *********.*****.****.************..********************************************.***.********9....9*******.******************.***.**.99.888766******....*....................................************
AAPP01015704.1/576899-577092/Drosophila.ananassae.7217                AUCGCUUCU.CGGCC.UUAU.GGCUAAGAUCAA.aGUGUAGUAUCUGUUCUUAUCAGCUUAACAUCUGAUAGUUCCUCC.AAU.GGAGGACAAg...cAAUGUUA.AACAGAUUUUUGAUAUCA.GAC.GG.AG.GG-UA.GGGGCU....U....................................GCUCCACCUCAG
#=GR AAPP01015704.1/576899-577092/Drosophila.ananassae.7217        PP *********.*****.****.************.*********************************************.***.**********...********.******************.***.**.**.*5.79.******....*....................................************
AAGW02065159.1/39337-39527/Oryctolagus.cuniculus.9986                 AUCGCUUCU.CGGCC.UUUU.GGCUAAGAUCAA..GUGUAGUAUCUGUUCUUAUCAGUUUAAUAUCUGAUACGUCCUCU.AUC.CGAGGACAA.....CAUAUUA.AAUGGAUUUUUGGAGCCG.GGA.GU.UG.GAAUA.GGAGCU....U....................................GCUCCGUCCACU
#=GR AAGW02065159.1/39337-39527/Oryctolagus.cuniculus.9986         PP *********.*****.****.************..********************************************.***.*********.....*******.******************.***.**.**.*****.******....*....................................************
CAAE01009132.1/1078-888/Tetraodon.nigroviridis.99883                  AUCGCUUCU.CGGCC.UUUU.GGCUAAGAUCAA..GUGUAGUAUCUGUUCUUAUCAGUUUAAUAUCUGAUAUGUCCCCG.AAA.AGGGGACUU.....CAUAUUA.AACCCAUUUUUGCACUCU.GGA.GU.UG.UAAUG.GGAGCU....U....................................GCUCCAUUGACU
#=GR CAAE01009132.1/1078-888/Tetraodon.nigroviridis.99883          PP *********.*****.****.************..********************************************.***.*********.....*******.******************.***.**.**.*****.******....*....................................************
AAPN01113121.1/7070-7251/Ornithorhynchus.anatinus.9258                AUUGCUUCU.CGGCC.UUUU.GGCUAAGAUCAA..GUGCAGUAUCUGUUCUUAUCAGUUUAAUAUCUGAUACG------.-UC.C----UCUAu...cCAUAUUA.AAUGGAUUUUUGGAGCAA.GGA.GA.UG.GAAUA.GGGGCU....U....................................GCUCCGCCCACU
#=GR AAPN01113121.1/7070-7251/Ornithorhynchus.anatinus.9258        PP *********.*****.****.************..*************************************7........33.1....14445...79******.******************.***.**.**.*****.******....*....................................************
ABEG02004067.1/53561-53371/Caenorhabditis.brenneri.135651             AUCGCUUCUuCGGCU.UAUU.AGCUAAGAUCAA.aGUGUAGUAUCUGUUCUUAUCGUAUUAACCUACGGUAUACACUCG.AA-.UGAGUGUAAu...aAAGGUUA.UAUGAUUUUUGGAAUCUA.GGA.AA.GA.CUC--.GGGGCU....U....................................GCUCC-GACUUU
#=GR ABEG02004067.1/53561-53371/Caenorhabditis.brenneri.135651     PP *********9*****.****.************.*********************************************.*9..*********9...88888999.998888888888888888.***.*9.99.999...******....*....................................*****.9999**
AAQA01000616.1/21523-21715/Brugia.malayi.6279                         AUCGCUUCU.CGGCC.UAUU.GGCUAAGAUCAA.aGUGUAGUAUCUGUUCUUAUCAGCUUAAUCUCUGAUAUGUGGUCA.AU-.CGAUCACUU....cGAGAUUA.UCCUAUUUUUGAGACCAU.GGU.GG.GU.UUGAA.GGGGCU....U....................................GCUCCUCACCUA
#=GR AAQA01000616.1/21523-21715/Brugia.malayi.6279                 PP *********.*****.****.************.*********************************************.*9..8********....********.**9999999999999***.***.**.**.*****.******....*....................................************
AAQB01006449.1/663346-663151/Drosophila.willistoni.7260               AUCGCUUCU.CGGCC.UUAU.GGCUAAGAUCAA.aGUGUAGUAUCUGUUCUUAUCAGCUUAACAUCUGAUAGUUUCUCC.AUU.GGAGAACAAc...aAAUGUUA.AACUGAUUUUUGGAAUCA.GAC.GA.AG.UGCUA.GGGGCU....U....................................GCUCCACCUUUG
#=GR AAQB01006449.1/663346-663151/Drosophila.willistoni.7260       PP *********.*****.****.************.*********************************************.***.*********9...99******.******************.***.**.**.*****.******....*....................................************
AALT01209640.1/567-377/Sorex.araneus.42254                            AUCGCUUCU.CGGCC.UUUU.GGCUAAGAUCAU..GUGUAGUAUCUGUUCUUAUCAGUUUAAUAUCUGAUACGUCCUCU.AUC.AGAGGACAA.....UAUAUUA.AAUGGAUUUUUGGAAUUA.GGA.GU.UG.GAAUA.GGAGCU....U....................................GCUCCGUCCACU
#=GR AALT01209640.1/567-377/Sorex.araneus.42254                    PP *********.*****.****.************..********************************************.***.*********.....*******.******************.***.**.**.*****.******....*....................................************
AAQQ01759780.1/669-855/Spermophilus.tridecemlineatus.43179            AUCACUUUU.UGGCC.UUUU.GGCUAAAAUCAA..GUGUAGUAUCUGUUCUUAUCAGUUUAAUAUCUGAUAUGUUCUC-.--U.-GAGGACAA.....UAUAUUA.AAUGGAUUUUUGGAGCAG.GGA.AA.UG.GAAUA.GGAGCU....U....................................GCUCCAUCCACU
#=GR AAQQ01759780.1/669-855/Spermophilus.tridecemlineatus.43179    PP *********.*****.****.************..******************************************9....4..********.....*******.******************.***.**.**.*****.******....*....................................************
AADA01287270.1/15999-15809/Pan.troglodytes.9598                       AUCACUUCU.CGGCC.UUUU.GGCUAAGAUCAA..GUGUAGUAUCUGUUCUCAUCAGUUUAGUAUCUGAUAUGUCCUCU.AUC.UGAGGACAA.....UAUAUUA.AAUAGAUUUUUGGAGCAG.GGA.GA.UG.GAAUA.GGAGCU....U....................................GCUCCGUCCACU
#=GR AADA01287270.1/15999-15809/Pan.troglodytes.9598               PP *********.*****.****.************..********************************************.***.*********.....*******.******************.***.**.**.*****.******....*....................................************
AANN01265286.1/964-773/Erinaceus.europaeus.9365                       AUCGCUUCU.CGGCC.UUUU.GGCUAAGAUCAA..GUGUAGUAUCUGUUCUUAUCAGUUUAAUAUCUGAUACGUCCUCU.AUC.CGAGGACAU.....UAUAUUA.AAUGGAUUUUUGGAGCAG.GGA.GU.CG.GAAUA.GGGGCU....U....................................GCUCCGUCCGCU
#=GR AANN01265286.1/964-773/Erinaceus.europaeus.9365               PP *********.*****.****.************..********************************************.***.*********.....*******.******************.***.**.**.*****.******....*....................................************
AAZX01018356.1/721-913/Nasonia.vitripennis.7425                       AUCGCUUCU.CGGCC.UAUU.GGCUAAGAUCAA.aGUGUAGUAUCUGUUCUUAUCAGCUUGAUAUCUGAUACGCUCCUC.AUU.GAGGAGCCA....gAAUAUCG.AACUGAUUUUUGGAAUAU.GGC.GG.AG.UGUCU.GGGGCU....U....................................GCUCCGACUCCG
#=GR AAZX01018356.1/721-913/Nasonia.vitripennis.7425               PP *********.*****.****.************.*********************************************.***.*********....********.******************.***.**.**.*****.******....*....................................************
AAGE02006086.1/44202-44008/Aedes.aegypti.7159                         AUCGCUUCU.CGGCC.UAAA.GGCUAAGAUCAA.aGUGUAGUAUCUGUUCUUAUCAGCUUAACAUCUGAUAGCUCUCCC.AUA.GGGAGACAAc...aAAUGUUA.AACUGAUUUUUGGAAAAG.GGC.GG.AAcGGUCA.GGGGCU....U....................................GCUCCACUUCCG
#=GR AAGE02006086.1/44202-44008/Aedes.aegypti.7159                 PP *********.*****.****.************.*********************************************.***.*********9...99******.******************.***.**.*9445667.******....*....................................************
X51375.1/389-580/Caenorhabditis.elegans.6239                          AUCGCUUCUuCGGCU.UAUU.AGCUAAGAUCAA.aGUGUAGUAUCUGUUCUUAUCGUAUUAACCUACGGUAUACACUCG.AA-.UGAGUGUAAu...aAAGGUUA.UAUGAUUUUUGGAACCUA.GGG.AA.GA.CUC--.GGGGCU....U....................................GCUCUCGANUUC
#=GR X51375.1/389-580/Caenorhabditis.elegans.6239                  PP *********9*****.****.************.*********************************************.*9..*********9...88888999.988887777777788888.***.**.*9.965...******....*....................................************
BAAB01070452.1/1509-1701/Bombyx.mori.7091                             AUCGCUUCU.CGGCC.UUUU.GGCUAAGAUCAA.aGUGUAGUAUCUGUUCUUUUCAGCUUAAUAUCUGAAAGUUCCCUC.AUU.GAGGGACCA....gUAUAUUA.AACUGAUUUUUGUAAAAC.GAC.GA.GA.UGUUC.GGGGCU....C....................................GCUCCACUCUCG
#=GR BAAB01070452.1/1509-1701/Bombyx.mori.7091                     PP *********.*****.****.************.*********************************************.***.*********....********.******************.***.**.**.*****.******....*....................................************
AB202073.1/636-444/Solea.senegalensis.28829                           AUCGCUUCU.CGGCC.UUUU.GGCUAAGAUCAA..GUGUAGUAUCUGUUCUUAUCAGUUUAAUAUCUGAUAUGUCCUCU.AUA.UGGGGAUUA.....AAUAUUA.AAUGCAUUUUUGAGCAGUgGGAgGU.GA.AAACU.GGGGCU....U....................................GCUCUCUUCACU
#=GR AB202073.1/636-444/Solea.senegalensis.28829                   PP *********.*****.****.************..********************************************.***.*********.....*******.***********98776665665269.**.*****.******....*....................................************
AAGJ04020931.1/13670-13861/Strongylocentrotus.purpuratus.7668         AUCGCUUCU.CGGCC.UUUU.GGCUAAGAUCAU..GUGUAGUAUCUGUUCUUUUCAGCUUAAUAUCUGAAACGCGACUC.ACC.GAGUCGCUU....gUAUAUUA.AACUGAUUUUUGAAUCUA.GAC.CA.UG.GAAUA.GGGGCU....U....................................GCUCCAUCCUGG
#=GR AAGJ04020931.1/13670-13861/Strongylocentrotus.purpuratus.7668 PP *********.*****.****.************..********************************************.***.*********....********.******************.***.**.**.*****.******....*....................................************
AABS01001062.1/345-536/Ciona.intestinalis.7719                        AUCGCUUCA.AGGCUaUUUU.AGCUGUGAUCAA..GUGUAGUACCUGUUCUUCUCAGGUUGAAAUCUGAGACGGAAACG.AUU.CGUUUCCUCu...aUAUUUCA.UUCGGAUUUUUGAACACAcGGA.AG.GU.AAU--.GAAGCU....U....................................GCUUC-UACUUG
#=GR AABS01001062.1/345-536/Ciona.intestinalis.7719                PP *********.*****88888.************..********************************************.***.********96...67777889.999***********99997998.88.88.888...******....*....................................*****.899999
AAIZ01004041.1/16829-17024/Drosophila.persimilis.7234                 AUCGCUUCU.CGGCC.UUAU.GGCUAAGAUCAA.aGUGUAGUAUCUGUUCUUAUCAGCUUAACAUCUGAUAGUUUCUCC.AUU.GGAGAACAAc...aAAUGUUA.AACUGAUUUUUGGAAUCA.GAC.GG.AG.UGCUA.GGGGCU....U....................................GCUCCACCUCUG
#=GR AAIZ01004041.1/16829-17024/Drosophila.persimilis.7234         PP *********.*****.****.************.*********************************************.***.*********9...99******.******************.***.**.**.*****.******....*....................................************
ABBA01028418.1/3128-3319/Homo.sapiens.9606                            AUCUCUUCU.CGUCC.UUUU.GGCUAAGAUCAA..GUGUAGUAUCUGUUCUUAUCAGUUUAAUAUCUGAUACGUCCUCU.AUC.AGAGAACAA....uUAUAUUA.GAUAGAUUUUUGGAGCAG.GGA.GA.UG.AAAUA.GGAGCU....U....................................GCUCUGUCCACU
#=GR ABBA01028418.1/3128-3319/Homo.sapiens.9606                    PP *********.*****.****.************..********************************************.***.*********....********.******************.***.**.**.*****.******....*....................................************
AAZO01007389.1/15370-15178/Pediculus.humanus.121224                   AUCGCUUCU.CGGCC.UUAU.GGCUAAGAUCAA.aGUGUAGUAUCUGUUCUUAUCAGCUUAAUAUCUGAUACGACCCUC.AUU.GAGGGUCCA....gAAUAUUA.AACUGAUUUUUGGAAACG.GAU.GG.AG.UGUUA.GGGGCU....U....................................GCUCCACCUCCG
#=GR AAZO01007389.1/15370-15178/Pediculus.humanus.121224           PP *********.*****.****.************.*********************************************.***.*********....********.******************.***.**.**.*****.******....*....................................************
AF325695.1/199-9/Schistosoma.mansoni.6183                             AUCGCUUCU.CGGCU.CUCUgAGCUAAGAUCAU..GUGUAGUAUCUGUUCUUUGCAGUGUAAUUUCUGCAACGGUCUCUaAAC.UGAGACCAA....uGAAAUUA.CCUGUAUUUUUCACCUCC.GGA.CG.GG.UGCUG.UGAGCU....U....................................GCUCAACCCCGU
#=GR AF325695.1/199-9/Schistosoma.mansoni.6183                     PP *********.*****.66555************..*******************************************95678.*********....*9******.******************.***.**.**.*****.******....*....................................************
AC198944.2/184805-184614/Nomascus.leucogenys.61853                    AUUGCUUCU.CGGCC.UUUU.GGCUAACAUCAA..GUGUAAUGUUUGUCCUUAUCAAUUUAAUAUCUGAUAUGUCCUGU.AUC.CAAGGAACA....aUAUAUUA.AGUGGACUUUUGGAAGUA.GGA.GG.UA.GAAUA.ACAACU....U....................................CCUCUGUCCACU
#=GR AC198944.2/184805-184614/Nomascus.leucogenys.61853            PP *********.*****.****.************..********************************************.***.999997555....5*******.******************.***.**.**.*****.******....*....................................************
U2.dvex161376.-.341.534.[DRE,PM,CSA].[Metazoa].RF00004.snRNA          AUCGCUUUU.CCGCUcUCAAgAGCUAAGAUCAA..GUGUAGUAUCUGUUCUUCUCAGUUUAAUACCUGGGACGCCCAGC.AUC.GCUGGGCUC....uUGUAUUA.AUCGUAUGUUUGAACAGA.GGG.CG.AC.GAUUC.AAAGCU....C....................................GCUUUGUCGCGC
#=GR U2.dvex161376.-.341.534.[DRE,PM,CSA].[Metazoa].RF00004.snRNA  PP *********.999995555579999********..********************************************.***.*********....9*******.******************.***.**.**.*****.******....*....................................************
U2.dvex306225.-.133.276.[CSA].[Metazoa].RF00004.snRNA                 ---------.-----.----.------------..----------------------UUUAAUACCUGGGACGCAAGCG.AUU.CGCUUGCAUgucuuUGUAUUA.ACCUGAUUUUUGGACAGG.GGG.UA.UG.GUGCC.GAGGCU....U....................................GCCUCGCCCUGC
#=GR U2.dvex306225.-.133.276.[CSA].[Metazoa].RF00004.snRNA         PP .........................................................**********************.***.*********9999999*****.******************.***.**.**.*****.******....*....................................************
#=GC SS_cons                                                          ::::::<<<.-<<<<.____.>>>>->>>,,,,..,,,,,,,,,,,,,,,,<<<<<<________>>>>>>,<<<<<<<.___.>>>>>>>,,.....,,,,,,,.,,,,,,,,,,,,,,,,,,.<<<.<<.<<.<----.<<<<<_...._....................................>>>>>->>>>>>
#=GC RF                                                               AUCGCUUCU.CgGCc.UUUU.gGCuAAGAUCAA..GUGUAGUAUCUGUUCUUauCAGuUUAAUAUCUGauAcguccucc.AUc.ggaggacaA.....uAUAUUA.AAugGAUUUUUGgAacaa.Ggc.gg.gg.caaua.ggaGCU....U....................................GCuccagccccg

AB179181.1/1-163/Macaca.fascicularis.9541                             ACCUGUACCUGCC-----------.---.-------..---------------
#=GR AB179181.1/1-163/Macaca.fascicularis.9541                     PP 4444444444444........................................
AAWZ02022241.1/1219-1409/Anolis.carolinensis.28377                    CCACGCAUCGACCUGGUAUUGCAG.UGC.UUCCAGG..AACGGUGCACCUCCC
#=GR AAWZ02022241.1/1219-1409/Anolis.carolinensis.28377            PP ************************.***.*******..***************
AAHX01044404.1/26102-26292/Rattus.norvegicus.10116                    CCACGCAUCGACCUGGUAUUGCAG.UAU.UUCCAGG..AAUGGUGCACUCCUC
#=GR AAHX01044404.1/26102-26292/Rattus.norvegicus.10116            PP ************************.***.*******..***************
AAEU02000279.1/6988-6794/Drosophila.yakuba.7245                       UCGCGGGUUGCCCCGGUAUUGCAG.UAC.CGCCGGGauUUCGGCCCAACUGAA
#=GR AAEU02000279.1/6988-6794/Drosophila.yakuba.7245               PP ************************.***.*******7778*************
AAKN02019678.1/9356-9546/Cavia.porcellus.10141                        CCACGCAUCGACCUGGUAUUGCAG.UAC.CUCCAGG..AACGGUGCACCCCUC
#=GR AAKN02019678.1/9356-9546/Cavia.porcellus.10141                PP ************************.***.*******..***************
AAGV020390824.1/478-668/Dasypus.novemcinctus.9361                     CCACGCAUCAGCCUGGUAUUGCAG.UAC.UUCCAGG..AAUGGUGCACUUCCC
#=GR AAGV020390824.1/478-668/Dasypus.novemcinctus.9361             PP ************************.***.*******..***************
ABDC01189504.1/6312-6122/Microcebus.murinus.30608                     CCAUGCAUCGACCUGGUAUUGCAG.UAC.UUUCAGG..GACGGUGCACCCCUC
#=GR ABDC01189504.1/6312-6122/Microcebus.murinus.30608             PP ************************.***.*******..***************
AACN010750078.1/657-848/Canis.lupus.9615                              CCGCGCAUCGACCUGGUAUUGCAG.UAC.CUCCAGG..AACGGUGCACCCCCU
#=GR AACN010750078.1/657-848/Canis.lupus.9615                      PP ************************.***.*******..***************
AAQR03042593.1/1155-1347/Otolemur.garnettii.30611                     CCACGCAUCGACCUGGUAUUGCAG.UAUcUUCCGGG..AACGGUGCACCCUUC
#=GR AAQR03042593.1/1155-1347/Otolemur.garnettii.30611             PP ************************.996479*****..***************
CAAA01181619.1/3682-3492/Mus.musculus.10090                           CCACGCAUCGACCUGGUAUUGCAG.UAC.CUCCAGG..AACGGUGCACCCCCU
#=GR CAAA01181619.1/3682-3492/Mus.musculus.10090                   PP ************************.***.*******..***************
X04243.1/69-264/Drosophila.melanogaster.7227                          UCGCGGGUUGGCCCGGUAUUGCAG.UAC.CCCCGGGauUUCGGCCCAACUUAA
#=GR X04243.1/69-264/Drosophila.melanogaster.7227                  PP ************************.***.*******7778*************
AF287991.1/4898-5088/Gorilla.gorilla.9593                             CCACGCAUCGACCUGGUAUUGCAG.UAC.CUCCAGG..AACGGUGCACCCCCU
#=GR AF287991.1/4898-5088/Gorilla.gorilla.9593                     PP ************************.***.*******..***************
AAVX01416582.1/429-619/Callorhinchus.milii.7868                       CCACGCAUCGACCUGGUAUUGCAG.UAU.CUCCAGG..CACGGUGCACCUCCC
#=GR AAVX01416582.1/429-619/Callorhinchus.milii.7868               PP ************************.***.*******..***************
AAGD02001363.1/26266-26450/Caenorhabditis.remanei.31234               CUAAGGGUCGUCCCGGCGUUGCAC.UGC.UGCCGGG..CUCGGCCCAGUCCCC
#=GR AAGD02001363.1/26266-26450/Caenorhabditis.remanei.31234       PP 99**********************.***.*******..***************
X54113.1/230-419/Pisaster.ochraceus.7612                              CCACGGGUUGGCCCGGU-UUGCAC.UAC.UGCCGGG..AUCGGCCACACUCCC
#=GR X54113.1/230-419/Pisaster.ochraceus.7612                      PP ****************9.99****.***.*******..***************
EF052257.1/89-253/Ctenodactylus.gundi.10166                           CCACGCAUCAACCUGGUAUUGCAG.UAC.CUCCAGG..AAUGA-GCCCCCGAC
#=GR EF052257.1/89-253/Ctenodactylus.gundi.10166                   PP ************************.***.*******..*****.*********
AAPQ01007349.1/370124-370319/Drosophila.erecta.7220                   UCGCGGGUUGGCCCGGUAUUGCAG.UAC.CGCCGGGauUUCGGCCCAACUGAA
#=GR AAPQ01007349.1/370124-370319/Drosophila.erecta.7220           PP ************************.***.*******7778*************
AACT01003467.1/10053-10247/Ciona.savignyi.51511                       UCACGGGUUGUCCUGGUAUUGCAG.UAC.CUCCAGG..CUCGGCCCACACCCC
#=GR AACT01003467.1/10053-10247/Ciona.savignyi.51511               PP ************************.***.*******..***************
BAAE01249332.1/245-435/Oryzias.latipes.8090                           CCAUGCAUUGACCCAGUAUUGCAG.UGU.UUCUGGG..AACAGUGCCCACAUC
#=GR BAAE01249332.1/245-435/Oryzias.latipes.8090                   PP ************************.***.*******..***************
AANG01476605.1/2311-2501/Felis.catus.9685                             CCACGCAUCGACCUGGUAUUGCAG.UAC.UUCCGGG..AACGGUGUCUUCCUC
#=GR AANG01476605.1/2311-2501/Felis.catus.9685                     PP ************************.***.*******..***************
AY765362.1/650-458/Crassostrea.gigas.29159                            CCACGGGUUGGCCUGGUAUUGCAG.UAC.CUCCAGG..AACGGCCCACCUUAU
#=GR AY765362.1/650-458/Crassostrea.gigas.29159                    PP ************************.***.*******..***************
M12856.1/361-551/Gallus.gallus.9031                                   CCGCGCAUCGUCCCGGUAUGGCAG.UAC.CUCCGGG..CACGGUGCACCUCCC
#=GR M12856.1/361-551/Gallus.gallus.9031                           PP ************************.***.*******..***************
AAFC03011281.1/26348-26158/Bos.taurus.9913                            CCACGCAUCGACCUGGUAUUGCAG.UAC.UUCCAGG..AACGGUGCACCAAAA
#=GR AAFC03011281.1/26348-26158/Bos.taurus.9913                    PP ************************.***.*******..***************
AASC02023314.1/7214-7405/Aplysia.californica.6500                     CCACGGGUCGGCCCGGUAUUGCAG.UCC.CUCCGGG..AAUGGCCCAAUAUAA
#=GR AASC02023314.1/7214-7405/Aplysia.californica.6500             PP ************************.***.*******..***************
AAWR02015112.1/62289-62483/Equus.caballus.9796                        CCACGCAUCGACCUGGUAUUGCAG.UAC.UUCCAGG..AACGGUGCACCAAAA
#=GR AAWR02015112.1/62289-62483/Equus.caballus.9796                PP ************************.***.*******..***************
K00034.1/420-610/Rattus.norvegicus.10116                              CCACGCAUCGACCUGGUAUUGCAG.UAC.CUCCAGG..AACGGUGCACCCCCU
#=GR K00034.1/420-610/Rattus.norvegicus.10116                      PP ************************.***.*******..***************
AASR01035668.1/1184-988/Drosophila.simulans.7240                      UCGCGGGUUGGCCCGGUAUUGCAG.UAC.CGCCGGGauUUCGGCCCAACUGAA
#=GR AASR01035668.1/1184-988/Drosophila.simulans.7240              PP ************************.***.*******7778*************
AAFR03033875.1/20528-20718/Monodelphis.domestica.13616                CCACGCAUCGACCUGGUAUUGCAG.UAC.UUCCAGG..AACGGUGCACUUCCC
#=GR AAFR03033875.1/20528-20718/Monodelphis.domestica.13616        PP ************************.***.*******..***************
AAGU03035529.1/35295-35485/Loxodonta.africana.9785                    UCUCUCAUCGACUUGGUAUUGCAC.UAC.CUCCAGG..AAGGGUGCAUGCCUC
#=GR AAGU03035529.1/35295-35485/Loxodonta.africana.9785            PP ************************.***.*******..***************
AAPU01010615.1/193731-193537/Drosophila.mojavensis.7230               UCGCGGGUUGGCCCGGUAUUGCAG.UAC.CGCCGGG.aUUCGGCCCAACUAAG
#=GR AAPU01010615.1/193731-193537/Drosophila.mojavensis.7230       PP ************************.***.*******.889*************
CAAB02025078.1/1453-1643/Takifugu.rubripes.31033                      CCACGCAUCGACCUGGUAUUGCAG.UAU.CUCCAGG..AACGGUGCACCCCCC
#=GR CAAB02025078.1/1453-1643/Takifugu.rubripes.31033              PP ************************.***.*******..***************
X00093.1/360-550/Xenopus.laevis.8355                                  CCACGCAUCGACCUGGUAUUGCAG.UAC.CUCCAGG..ACCGGUGCACUUCUC
#=GR X00093.1/360-550/Xenopus.laevis.8355                          PP ************************.***.*******..***************
AAPY01817437.1/27757-27567/Tupaia.belangeri.37347                     CCACGCAUUGACCUGGUAUUGCAG.UAU.UUCCAGG..AACGGUGCACCCCUU
#=GR AAPY01817437.1/27757-27567/Tupaia.belangeri.37347             PP ************************.***.*******..***************
AAKO01002676.1/16743-16938/Drosophila.sechellia.7238                  UCGCGGGUUGGCCCGGUAUUGCAG.UAC.CGCCGGGauUUCGGCCCAACUGAA
#=GR AAKO01002676.1/16743-16938/Drosophila.sechellia.7238          PP ************************.***.*******7778*************
AAWT01070971.1/3028-3217/Schmidtea.mediterranea.79327                 GUCGUAGUGGACCUUACAUUGCAU.UAC.AGUUUGG..-UCUGCUUGUUUAA-
#=GR AAWT01070971.1/3028-3217/Schmidtea.mediterranea.79327         PP 6699********************.***.*******...9************.
AADE01000447.1/58660-58464/Drosophila.pseudoobscura.46245             UCGCGGGUUGGCCCGGUAUUGCAG.UAC.CGCCGGGauUUCGGCCCAACUGAU
#=GR AADE01000447.1/58660-58464/Drosophila.pseudoobscura.46245     PP ************************.***.*******7778*************
AADG06003467.1/1334-1527/Apis.mellifera.7460                          CCGUGAGUCGGCAUGACAUUGCAG.AUU.UGUCGUG.uUUCGGCUCAAUAUUA
#=GR AADG06003467.1/1334-1527/Apis.mellifera.7460                  PP ************************.***.*******.999*************
AAIY01044029.1/787-597/Echinops.telfairi.9371                         CCACGCAUCAGCCUGGUAUUGCAG.UAU.UUCCAGG..AAUGGUGCAGCCCCU
#=GR AAIY01044029.1/787-597/Echinops.telfairi.9371                 PP ************************.***.*******..***************
S64581.1/735-926/Lytechinus.variegatus.7654                           CCACGGGUUGGCCCGGUAUUGCAG.UAC.CUCCGGG..AUCGGCCCACCCCUC
#=GR S64581.1/735-926/Lytechinus.variegatus.7654                   PP ************************.***.*******..***************
M33777.1/191-381/Papio.hamadryas.9557                                 CCACGCAUCGACCUGGUAUUGCAG.UAC.CUCCAGG..AACGGUGCACCCCCU
#=GR M33777.1/191-381/Papio.hamadryas.9557                         PP ************************.***.*******..***************
AAPT01020503.1/50330-50135/Drosophila.grimshawi.7222                  UCGCGGGUUGGCCUGGCAUUGCAG.UAC.CGCCAGGauUUCGGCCCAACUAAU
#=GR AAPT01020503.1/50330-50135/Drosophila.grimshawi.7222          PP ************************.***.*******7778*************
AAYZ01695118.1/310-500/Ochotona.princeps.9978                         CCGCGCAUCGACCUGGUAUUGCAG.UAC.UUCCAGG..ACCGGUGCACCCCGU
#=GR AAYZ01695118.1/310-500/Ochotona.princeps.9978                 PP ************************.***.*******..***************
AC187487.2/140157-140345/Pongo.abelii.9601                            CCACACAUUGACCUAGUAUUGCAG.UAC.UUCCAGG..AACAGUGCACCCAAA
#=GR AC187487.2/140157-140345/Pongo.abelii.9601                    PP ************************.***.*******..***************
AANU01167734.1/2229-2419/Macaca.mulatta.9544                          CCACUCAUUGACCUGGUAUUGCAG.UAC.UUCCAGA..AACGGUGCACAAAAA
#=GR AANU01167734.1/2229-2419/Macaca.mulatta.9544                  PP ************************.***.*******..***************
AANI01016115.1/56636-56831/Drosophila.virilis.7244                    UCACGGGUUGGCCCGGCAUUGCAG.UAU.CGCCGGGacUUCGGCCCAAUUCAA
#=GR AANI01016115.1/56636-56831/Drosophila.virilis.7244            PP ************************.***.*******8889*************
AAJJ01003841.1/8097-7907/Tribolium.castaneum.7070                     UCACGGGUUGGCCCGGCAUUGCAG.UAC.AGUCGGG..AUCGGCCCACCUAAU
#=GR AAJJ01003841.1/8097-7907/Tribolium.castaneum.7070             PP ************************.***.*******..***************
AAAB01008933.1/737524-737331/Anopheles.gambiae.180454                 CCACGGGUUGGCCCGGUAUUGCAG.UAC.CGCCGGG..AUCGGCCCAACUAAU
#=GR AAAB01008933.1/737524-737331/Anopheles.gambiae.180454         PP ************************.***.*******..***************
AANH01015084.1/457-647/Gasterosteus.aculeatus.69293                   CCAAGCAUCGACCCGGUAUUGCAG.CAC.CUCCGGG..AACGGUGCACCCUUC
#=GR AANH01015084.1/457-647/Gasterosteus.aculeatus.69293           PP ************************.***.*******..***************
AAWU01010867.1/21259-21065/Culex.quinquefasciatus.7176                CCACGGGUUGGCCCGGUAUUGCAG.UAC.CACCGGG..AUCGGCCCACAUAAC
#=GR AAWU01010867.1/21259-21065/Culex.quinquefasciatus.7176        PP ************************.***.*******..***************
ABAV01019481.1/5988-6180/Nematostella.vectensis.45351                 CCACGGGUUGUCUCGGUAUUGCAC.UAC.CUCCGAG..UACGGCCCCCUUCCC
#=GR ABAV01019481.1/5988-6180/Nematostella.vectensis.45351         PP ************************.***.*******..***************
AAPP01015704.1/576899-577092/Drosophila.ananassae.7217                UCACGGGUCGUCCCGGUAUUGCAC.UAC.CGCCGGG.aUUCGGCCCACAAAAU
#=GR AAPP01015704.1/576899-577092/Drosophila.ananassae.7217        PP ************************.***.*******.889*************
AAGW02065159.1/39337-39527/Oryctolagus.cuniculus.9986                 CCUCGCAUCGACCCGGUAUUGCAG.UAC.CUCCGGG..CACGGUGCAAAAAAA
#=GR AAGW02065159.1/39337-39527/Oryctolagus.cuniculus.9986         PP ************************.***.*******..***************
CAAE01009132.1/1078-888/Tetraodon.nigroviridis.99883                  CCACGCAUUAGCCCAGUAUUGCAG.UGC.CUCUGGG..AGUAGUGCACCUCCU
#=GR CAAE01009132.1/1078-888/Tetraodon.nigroviridis.99883          PP ************************.***.*******..***************
AAPN01113121.1/7070-7251/Ornithorhynchus.anatinus.9258                CCAUGCAUUGACCUGGUAUUGCAC.UAC.UUCCAGG..AACGGUGCGCUCCCC
#=GR AAPN01113121.1/7070-7251/Ornithorhynchus.anatinus.9258        PP ************************.***.*******..***************
ABEG02004067.1/53561-53371/Caenorhabditis.brenneri.135651             CCAAGGGUCGUCCUGGCGUUGCAC.UAC.UGCCAGG..CUCGGCCCAGUCCCC
#=GR ABEG02004067.1/53561-53371/Caenorhabditis.brenneri.135651     PP ************************.***.*******..***************
AAQA01000616.1/21523-21715/Brugia.malayi.6279                         CCGCGGGUCGACCCGGUAUUGCACcUAC.CUCCGGG..AACGGCCCAUUCACC
#=GR AAQA01000616.1/21523-21715/Brugia.malayi.6279                 PP ***********************879**.*******..***************
AAQB01006449.1/663346-663151/Drosophila.willistoni.7260               UCGCGGGUUGGCCCGGUUUUGCAG.UAC.CUCCGGGauUUCGGCCCACUUUAU
#=GR AAQB01006449.1/663346-663151/Drosophila.willistoni.7260       PP ************************.***.*******7778*************
AALT01209640.1/567-377/Sorex.araneus.42254                            CCACGCAUCGACCUGGUAUUGCAG.UAC.UUCCAGG..AACGGUGCACCCCCU
#=GR AALT01209640.1/567-377/Sorex.araneus.42254                    PP ************************.***.*******..***************
AAQQ01759780.1/669-855/Spermophilus.tridecemlineatus.43179            CCACACAUUGACCUGGUAUCGCAG.UAC.CUUUAGG..AAGAGUGCACUCUCC
#=GR AAQQ01759780.1/669-855/Spermophilus.tridecemlineatus.43179    PP ************************.***.*******..***************
AADA01287270.1/15999-15809/Pan.troglodytes.9598                       CCAUGCAUCGACCUGGUAUUGCAG.UAC.CUCCAGG..AACGGUGCACUCGCU
#=GR AADA01287270.1/15999-15809/Pan.troglodytes.9598               PP ************************.***.*******..***************
AANN01265286.1/964-773/Erinaceus.europaeus.9365                       CCACGCAUCGACCUGGUAUUGCACgGGG.UUCCAGG..AACGGUGCACCCCCA
#=GR AANN01265286.1/964-773/Erinaceus.europaeus.9365               PP ***********************83456.9******..***************
AAZX01018356.1/721-913/Nasonia.vitripennis.7425                       CCACGGGUCGACCUUGCAUUGCAG.UAC.CGCAAGG..AACGGCCCACACAAU
#=GR AAZX01018356.1/721-913/Nasonia.vitripennis.7425               PP ************************.***.*******..***************
AAGE02006086.1/44202-44008/Aedes.aegypti.7159                         CCACGGGUUGACCCGGUAUUGCAG.UAC.CGCCGGG..AUCGGCCCACGUUAA
#=GR AAGE02006086.1/44202-44008/Aedes.aegypti.7159                 PP ************************.***.*******..***************
X51375.1/389-580/Caenorhabditis.elegans.6239                          CCAAGGGUCGUCCUGGCGUUGCAC.UGC.UGCCGGN..NUCGGCCCANNCCCC
#=GR X51375.1/389-580/Caenorhabditis.elegans.6239                  PP ************************.***.*******..***************
BAAB01070452.1/1509-1701/Bombyx.mori.7091                             UCACGGGUCGGCCCGGCAUUGCAG.UGC.CGCCGGG..AUCGGCCCUCAGAUU
#=GR BAAB01070452.1/1509-1701/Bombyx.mori.7091                     PP ************************.***.*******..***************
AB202073.1/636-444/Solea.senegalensis.28829                           CCUUGCAUUGACCUGGUAUUGCAG.UGC.CACCAGG..AACGGUGCACCAUUC
#=GR AB202073.1/636-444/Solea.senegalensis.28829                   PP ************************.***.*******..***************
AAGJ04020931.1/13670-13861/Strongylocentrotus.purpuratus.7668         UCACGGGUUGGCCCGGUAUUGCAG.UAC.CUCCGGG..AUCGGCCCACCCCUC
#=GR AAGJ04020931.1/13670-13861/Strongylocentrotus.purpuratus.7668 PP ************************.***.*******..***************
AABS01001062.1/345-536/Ciona.intestinalis.7719                        CUCCGGGUUGUCCUGGUUUUGCAU.UAU.CGCCAGG..UUCGGCCCACGUUCC
#=GR AABS01001062.1/345-536/Ciona.intestinalis.7719                PP 99**********************.***.*******..***************
AAIZ01004041.1/16829-17024/Drosophila.persimilis.7234                 UCGCGGGUUGGCCCGGUAUUGCAG.UAC.CGCCGGGauUUCGGCCCAACUUAA
#=GR AAIZ01004041.1/16829-17024/Drosophila.persimilis.7234         PP ************************.***.*******7778*************
ABBA01028418.1/3128-3319/Homo.sapiens.9606                            CCACGCGUCGACCUGGUAUUGCAG.UAC.CUCCAGG..AAUGGGGCUCCCUCU
#=GR ABBA01028418.1/3128-3319/Homo.sapiens.9606                    PP ************************.***.*******..***************
AAZO01007389.1/15370-15178/Pediculus.humanus.121224                   UCACGGGUUGGCUCGGCAUUGCAG.UAC.AGCCGAG..AUCGGCCCACCCUUA
#=GR AAZO01007389.1/15370-15178/Pediculus.humanus.121224           PP ************************.***.*******..***************
AF325695.1/199-9/Schistosoma.mansoni.6183                             CCACGGGUCGGCCUCGUAUUGCAU.UGC.CUCGAGG..AUUGGA--AGCUUG-
#=GR AF325695.1/199-9/Schistosoma.mansoni.6183                     PP ************************.***.*******..*****8..666666.
AC198944.2/184805-184614/Nomascus.leucogenys.61853                    CCACACAUCAUCUUGGUAUUGCAG.UAC.UUCCAUA..AAUGAUGCAUCCUCC
#=GR AC198944.2/184805-184614/Nomascus.leucogenys.61853            PP ************************.***.*******..***************
U2.dvex161376.-.341.534.[DRE,PM,CSA].[Metazoa].RF00004.snRNA          CCGCGGGUUGUCCCGAUAUUGCAG.UAC.CUCCGGG..UUCGGUCCACAACUU
#=GR U2.dvex161376.-.341.534.[DRE,PM,CSA].[Metazoa].RF00004.snRNA  PP ************************.***.*******..***************
U2.dvex306225.-.133.276.[CSA].[Metazoa].RF00004.snRNA                 CCACGGGUUGUCCUGGUAUUGCAC.UAC.CUCCAGG..CACGGCCCACAUUCC
#=GR U2.dvex306225.-.133.276.[CSA].[Metazoa].RF00004.snRNA         PP ************************.***.*******..***************
#=GC SS_cons                                                          >>,,<<<<<<-<<<<<<_______.___._>>>>>>..-->>>>>>:::::::
#=GC RF                                                               cCacgggucGaCCcgGcAUUGCAg.UAC.ugCcgGG..aaCggcccAcuuuac
//
