# Supplementary material for: Automated detection of ncRNAs in the draft genome sequence of a colonial tunicate: the carpet sea squirt Didemnum vexillum
Source: BMC Genomics. 2016 Aug 30;17(1):691. doi: 10.1186/s12864-016-2934-5 (PMC5006418; doi:10.1186/s12864-016-2934-5)
Supplement: Additional file 3 — Parseable stockholm alignments files of ncRNA candidates on D. vexillum. (GZ 3403 kb) [file 12864_2016_2934_MOESM3_ESM.tar › SupplementalFiles3/Images/RF01970.sto.out]

_CUGCCUU____AGACAAAGGAUGCACUCG_GAGCCCCACCACACCUAAAGCCA___CGCUUUGAAGGAUCUGCCAAGCUCACUUUUAAUCAUGAGAAAGAAA_UUACCCACAUGGAGUCAGCAGAAAAUGAGAAAGUAGAGCUCGUGCUGC___GAAUAAUUCCAGCAAGUGCCAAGGGGC__UAGUUGA__GGAAUGGCUU_CAUGAGG
....((((.........)))).....((((.(((((...((.((.(((((((......))))....((.....)).(((((((((((..((((......(......((((....)).))...).....)))))))))).)))))(.(((((....(((...)))))))).).(((....)))..))).))...))...))))).)..))). (-94.97 = -44.31 + -50.66) 
....((((.........)))).....((((.(((((...((.((.(((((((......))))},..((.....)).(((((((((((..((((,.,...{......,{({.,,,)).}|{{.,.....}))))))))).)))))(.(((((....(((...)))))))).).(((....)))..,}).))...))...))))).)..))). [-97.54]
 frequency of mfe structure in ensemble 0.0124598
....((((.........)))).....((((.(((((...((.((.(((((((......)))))...((.....)).(((((((((((..((((..............(((....)).)..........)))))))))).)))))(.(((((....(((...)))))))).).(((....)))...)).))...))...))))).)..))). -91.96 {-42.79 + -49.17}
