# Supplementary material for: Automated detection of ncRNAs in the draft genome sequence of a colonial tunicate: the carpet sea squirt Didemnum vexillum
Source: BMC Genomics. 2016 Aug 30;17(1):691. doi: 10.1186/s12864-016-2934-5 (PMC5006418; doi:10.1186/s12864-016-2934-5)
Supplement: Additional file 3 — Parseable stockholm alignments files of ncRNA candidates on D. vexillum. (GZ 3403 kb) [file 12864_2016_2934_MOESM3_ESM.tar › SupplementalFiles3/Images/RF01960.sto.out]

AACCUGGUUGAUCCUGCCAGU_AGUCAUAUGCUUGUCUCAAAGAUUAAGCCAUGCA_UGUCUAAGUAUAAAUAA_UUU_AUAC_AGU_GAAACUGCGAAUGGCUCAUUAAAACAGUUAUAGUUUAUUUGAUAG_______________UCCUUACUACUUGG_AUAACCGUAGUAAUUCUAGAGCUAA_UACAUGCAA____AAA__AGCCC___GACU______________UUU___GGAAGGGUUGUAUUUAUUAGAUAAAAA_ACCAAU___ACUC__UUUG_____GUU___________UUUGG_UGAUUCAUAAUAACUUU_UC_____GAAUCGC____A_U_GGC___CUUGU___GCC_GGCGAUGCAUCAUUCAAAUUUCUGC__CCUAUCA_ACUUUCGAUGGUAGGGUAUUGGCCUACCAUGGUUGUAACGGGUA_A_CGGAGAAUUAGGGUUCGAUUCCGGAGAGGGAGCCUGAGAAACGGCUACCACAUCCAAGGAAGGCAGCAGGCGCGCAAAUUACCCAAUCCUGACACAGGGAGGUAGUGACAAGAAAUAACAAUAC_AGGGCCC__UUUGGGU_CUUGUAAUUGGAAUGAGUACAAUUU_AAACCCCUUAACGAGGAUCAAUUGGAGGGCAAGUCUGGUGCCAGCAGCCGCGGUAAUUCCAGCUCCAAUAGCGUAUAUUAAAGUUGUUGCAGUUA__AAAAGCUCGUAGUUGGAUUUCGGGG__UGGGCCGC_CCGGU___CC_GCCCUU___AUG__G___UGUG_____AC_UGC____GGGCUGGCCCGUCCUUCCUUU_____________________________________________UGGG__AG__C__U__U__UCUGGCA__UUCAUUGGCU__GGUCUGG_GG_____GCCCAG_______A__UC____________________________________________UUUUACUUUGAAAAAAUUAGAGUGUUCAAAGCAGGCU_______UUUGCC_GUGAAUAC_AUUAGCAUGGAAUAAUAGAAUAGGACUU__U_GGUU________________CUAUUUU_GUUGGU_UUGUGGGACCG_AAGUA_AUGAUUAAUAGGGACAGU____________U_GGGGGCAUUAGUAUUUCAUUGUCAGAGGUGAAAUUCUUGGAUUUAUGGAAGACUAACUACUGC_GAAAGCA___UUUG_CCAAGGAUGUUUUCAUUAAUCA_AGAAC_GAAAGUUAGGGGAUCGAAGACGAUCAGAUACCGUCGUAGUCUUAACCAUAAACUAUGCCGACUAGGGAUCGGGGG_A_____GGUU__AUUUUUAU____________________GACUCCUUCGGCACCUUAUGAGAAAUCA_AAGUC_UUUGGGUUCUGGGGGGAGUAUGG_UCGCAAGGCUGAAACUUAAAGGAAUUGACGGAAGGGCACCACCAGGAGUGGAGCCUGCGGCUUAAUUUGACUCAACACGGGAAAACUUACCAGGUCCAGACAUA_GUGAGGAUUGACAGAUUGAGAGCUCUUUCUUGAUU_CUAUGGG_____UGGUGGUGCAUGGCCGUUCUUAGUUGGUGGAGUGAUUUGUCUGGUUAAUUCCGUUA_ACGAACGAGACCUUAGCCUGCUAAAUA_GUCGCGCCAAUCU_UU__________________________________________________________________________________________________________________________UUGAUUGGGGUCGACUUCUUAGAGGGACUUUG_G_GC__G_UCUAGC_CC_AAGGAAGUUUGAGGCAAUAACAGGUCUGUGAUGCCCUUAGAUGUUCUGGGCCGCACGCGCGCUACACUGAUGCAUUCAACGAGUUU____________________________________________UUACCUUGGC_CGAGA__GG_UCU_GGGUAAUCUU_UGAAAUUGCAUCGUGAUGGGGAUAGAUCAUUGCAAUUAUUGAUCUUGAACGAGGAAUUCCUAGUAAGCGCGAGUCAUCAGCUUGCGCUGAUUACGUCCCUGCCCUUUGUACACACCGCCCGUCGCUCCUACCGAU__UGAA_U_GGU_C_CGGUGAGG_C_CUUGGGACUGC_GGCG_A_G__GG_GGG___G_____UUUA____CGCCC_A_C_GUCG_UG___GCGGAAACUUG_AUCAAACCUUAUCAUUUAG_AGGAAGGAGAAGUCGUAACAAGGUUU___C__CGUAGGUGAACCUGCAG_AAGGAUCAAG___
...(((((.......)))))(.(((.(((((((.((((...))))..(((((((((..((....(((((........).))))........)))))..))))))..........((..((((((....((........................((((..((.....))))))....))..))))))...))((((...........(((((.....((....................))..)))))))))((((((((.......((((......(((.........)))...............))).)...)).))))))...............((((........(((...........)))..))))....((((((.....(((((..((......(((....((((((((.......)))))))))))......))).....))))((((....))))..((((((((.((.((((........)))).)).).)))..)))).((.((....))))..((((((...(((((...))))).))))))............((((((.(((((((.....)))).)))))).)))))))))...............((((...)))).....((((((.......((((((((.((....))))))...)))))))))).)))))))))))...(((((((.((........))((((..((((.((((.......................................................................................................................................................((((........))))....................................................................................((.((......((((.((((((......(((...........)))...))))))..)))))).))..............((((..(.(((.................((..................)))))).))))...(((((((..((((((.(............(....(((((((((.((((((.(((.((((......)))).)))..)))))).)))))....(((.....))).....)).))..)).))))))..)))))))....((.....))..)))).))))..))))((((....(((((((.((((..((...((((.....(((((((..(((((((.(......(((..............................)))))))))))..)))...((....))...)))).....))))..)).)))).)))))..)).....))))..((...))(((((((.((((((((.((((.....)))).(((...)))((((((((..(((((.(.((........)).))(((..((....))..)))))))))))))))..)))))))))))))).)...(((.....((((((((((.((((((((...(((((((((((((((.....))))).)))))))).))))))).(.(((((((((.((((..(.((((.................................................................................................................................................)))))..)))))))..(((((.(.((........)).)).))))....)))))))......((..(((((..((((..((.....))))))..)))).)..)).(((.(((((((.(.....)..................................................(((.(((.(......)).))..))).............))))))))))..((((((((((((..........))))))...((.(((....))).)).((((((((.......))))))))......)))))))))...))))).))))))))(.(.(((((.((..(..((((.(.(((....(((..((...(..(...((((.((((...(..((.((((.................)))).).).).)).))...))))...)..)..))..)))..)))))))))..)).)))))..).))))))))(((((...(...(((((....))))).).)..))))...... (-943.16 = -542.39 + -400.77) 
...(((((.,...,.)))))(.(((.(((((((.((((...))))..(((((((((..((,...(((((........).)))).....,,.)))))..))))))..........({..((((({....({........................{(((.,((.....)))}})....}).,)))))}...}}{{|{...........(((((.....((....................))..)))))}}}}((((((((.......((((......(((.........)))...............))).)...)).))))))...............((((........(((...........)))..))))....((((((.....(((({..((,.....(((....((((((((.......)))))))))))......))).....))))((((....))))..((((((({.((,((((........)))).)).).)))..)))).((.((....))))..((((((...(((((...))))).))))))............((((((.(((((((.....)))).)))))},)))))))))...............((((...)))).....((((((.......((((((((.((....))))))...)))))))))).)))))))))))...((((((({((........))|(,{{((((,,,,...,,....................................................................................................................................................((((........))))................................................................................,,,.,,.{|,,....,(((.((((((......(((...........)))...))))))..)))|||{}|..{((((((.(((.(((.....})).................))).))).)))}{{.{{...,}}},....{{...(((((((..((((((.(............(....(((((((((.((((((.(((.((((......)))).)))..)))))).)))))....(((.....))).....)).))..}),))))))..)))))))....}).....(((((((...(...((((.........))))...)))))))),,,...}.)))|||||||((..(((((((.(......(((..............................)))))))))))..))|...({,,,.}|,.,|}}}.,,,|,.||||}||,,((((.{((.((,,..|||||..,|||...({{{{{{{|{{||{{{{.((((.....)))).|||}}})))|{{{{{{{,}||{,|.|.||,,..,...)).))|||..{|....))..||||||}}|||}}||..}})),})))))))).)){{(((.....((((((((((.((((((((...(((((((((((((((.....))))},)))))))).))))))).(.(((((((((.((((..(.((((.................................................................................................................................................)))))..)))))))..(((((.(.((........)).)).))))....)))))))......,({{(((((..((((..{(.....)}))))..)))).).,)).(((.(((((((.(.....)..................................................(((.(((.(......)).))..))).............))))))))))..((((((((((((..........))))))...((.(((....))).)).((((((((.......))))))))......)))))))))...))))).))))))))|}{.(((((.((..(..((((.(.(((....(((..((...(..(...((((.((((...(..((.((((.................)))).).).).)).))...))))...)..)..))..)))..)))))))))..)).)))))..).})))))))(((((...(...(((((....))))).).)},})))...... [-962.64]
 frequency of mfe structure in ensemble 3.73781e-15
...(((((.......)))))(.(((.(((((((.((((...))))..(((((((((..((....(((((........).))))........)))))..))))))..........((..((((((....((..............................((.....))........))..))))))...))((((...........(((((.....((....................))..)))))))))((((((((.......((((......(((.........)))...............))).)...)).))))))...............((((........(((...........)))..))))....((((((.....(((((..((......(((....((((((((.......)))))))))))......))).....))))((((....))))..((((((((.((.((((........)))).)).).)))..)))).((.((....))))..((((((...(((((...))))).))))))............((((((.(((((((.....)))).)))))).)))))))))...............((((...)))).....((((((.......((((((((.((....))))))...)))))))))).)))))))))))...(((((((.((........))......................................................................................................................................................................((((........))))................................................................................................(((.((((((......(((...........)))...))))))..)))((((....(((((((.(((.(((.....))).................))).))).)))).................(....(((((((..((((((..............(....(((((((((.((((((.(((.((((......)))).)))..)))))).)))))....(((.....))).....)).))..)..))))))..))))))).....).....(((((((...(...((((.........))))...))))))))........)))).....(((..(((((((.(......(((..............................)))))))))))..)))...((....)).............................((.((....))))............................((((.....))))...........................................(((..((....))..)))...............................(((((.....((((((((((.((((((((...(((((((((((((((.....))))).)))))))).))))))).(.(((((((((.((((..(.((((.................................................................................................................................................)))))..)))))))..(((((.(.((........)).)).))))....))))))).......(..(((((..((((..((.....))))))..)))).)..)..(((.(((((((.(.....)..................................................(((.(((.(......)).))..))).............))))))))))..((((((((((((..........))))))...((.(((....))).)).((((((((.......))))))))......)))))))))...))))).))))))))))(.(((((.((..(..((((.(.(((....(((..((...(..(...((((.((((...(..((.((((.................)))).).).).)).))...))))...)..)..))..)))..)))))))))..)).)))))..)..)))))))(((.(...(...(((((....))))).).)...)))...... -852.98 {-493.53 + -359.45}
