# Supplementary material for: Automated detection of ncRNAs in the draft genome sequence of a colonial tunicate: the carpet sea squirt Didemnum vexillum
Source: BMC Genomics. 2016 Aug 30;17(1):691. doi: 10.1186/s12864-016-2934-5 (PMC5006418; doi:10.1186/s12864-016-2934-5)
Supplement: Additional file 3 — Parseable stockholm alignments files of ncRNA candidates on D. vexillum. (GZ 3403 kb) [file 12864_2016_2934_MOESM3_ESM.tar › SupplementalFiles3/Images/RF00009.sto.out]

GGAGG_____GGAAGCUCAUCGG_______UGGGGCCACGCGCU_GAGUGCG_UCGU_________G_CA_CUCUACCACC_____________CCCCUGGGAAGGUCUGAGACU_AGGGCCA_A_U_AGC_______________________________________________________________GGCCCUAA_CA_________GGGCUCUCCCUGAGU___CGGGGGG_GUGAGUU_CCCAG_AGAAC_____GGGGCUCCGCGCGA____GGGCAGACUGG_GCAGG_AGAUGCCGCGGGC__CCCGCCCUUGGGGCGCCGCCCGGGG__________________________________________________________________________CCGGGGCUUGGAAC_AGACUCAC_____GGCCAGCAAAUUG_________________________________________________________________________________________________________________________________________AGUUCAAUGGC_UGAGGUGAGGCA__________________________________AGGGG_________________GCCUCAU__AACCCAAUUCAGACUAC____UCUCC_GC___CUCC
((((......(((((((..((..........((((..........((((((...............).)).)))....................)))).))..))(((((((......((((........................................................................((((((....).........)))))(((((((......))))))).(((((((..(((..............((((((..........))........(.((........)))...............................................................................................................))))))).....))))))).....)))).((................................................................................................................................................))....(((......(((((((.........................................................))))))).....))).)))))))..)....).)))......)))) (-130.96 = -62.12 + -68.84) 
((((......((({{((,.{{..........((((..........((((((...............).)).)))....................)))).))}.,|(((((((......((((........................................................................((((((....).........)))))(((((((......))))))).(((((((..(((..............((((,{..........}}........(.((........)))...............................................................................................................))))))).....))))))).....)))).((................................................................................................................................................))....(((...,..(((((((.........................................................)))))))....,))).)))))))}.}....).)))......)))) [-133.88]
 frequency of mfe structure in ensemble 0.00693728
((((......(((((................((((..........((((((...............).)).)))....................))))......((((((((......((((........................................................................((((((....).........)))))(((((((......))))))).(((((((..(((..............((((......................(.((........)))...............................................................................................................))))))).....))))))).....)))).((................................................................................................................................................))....(((......(((((((.........................................................))))))).....))).)))))))).)....).)))......)))) -129.47 {-63.18 + -66.28}
