# Supplementary material for: Automated detection of ncRNAs in the draft genome sequence of a colonial tunicate: the carpet sea squirt Didemnum vexillum
Source: BMC Genomics. 2016 Aug 30;17(1):691. doi: 10.1186/s12864-016-2934-5 (PMC5006418; doi:10.1186/s12864-016-2934-5)
Supplement: Additional file 3 — Parseable stockholm alignments files of ncRNA candidates on D. vexillum. (GZ 3403 kb) [file 12864_2016_2934_MOESM3_ESM.tar › SupplementalFiles3/Images/RF00030.sto.out]

GUUCGU____GCU_GA__AGGCC_UGUUU____UCUAGGC__UACAUAC_____GGAGGACUU________________________________________________________GUUCCUC________________A___UUUACGCCUUG_GG__GAAAGUCCCCGGAC__________________CUCGGGCA________________GAGAG___________UGCC_____________________________________________________________________________________________________________________GCGUGC_______________GCAA_______GCACGU________________________________________________________________________________________________________________________________________________________________________________________________________________________________________________________________________________AGAC_____CUCCC_C_CGC___________UCAC_____A___CCGCCAAGAA______________________________________________________________________________________________________________GCGG____GAGC__UG__AGCGGC_______GUGU__UGCGGGG_G____________GUC_________________AUCCGUCAA__CUCCCAUAGUU_AU________GCAGGCAGUGCGU__GUA___________________________________________________UGCGCGCUAACCCAACGGGGCUCA_UUC___UC__G_G_C_____GCG_GC
.(((((....(((.((..(((((.(((.......((((((....(.........)(((((.............................................................))))).........................)))))).((..((...))))...........................((((................................)))).....................................................................................................................((((((..........................))))))............................................................................................................................................................................................................................................................................................((.(.(((............(.(.........((((.......................................................................................................................................))))........).)....))))))...................................................................)))))).((((((.........................................................))))))...((......)).....))....))..).).).....))).)) (-112.24 = -54.95 + -57.30) 
.{((((....(((.((..,{(((.(((.......((((((....(.........)(((((.............................................................))))).........................)))))).((..((...)))),..........................((((................................)))).....................................................................................................................((((((..........................))))))............................................................................................................................................................................................................................................................................................((.(.(((............(.{.........((((.......................................................................................................................................))))........).)....))))))...................................................................)))))).((((((.........................................................))))))...((....,,}}.....,}....))..).).).....))).)} [-114.88]
 frequency of mfe structure in ensemble 0.0111082
.(((((....(((.((....(((.(((.......((((((....(.........)(((((.............................................................))))).........................)))))).((..((...))))...........................((((................................)))).....................................................................................................................((((((..........................))))))............................................................................................................................................................................................................................................................................................((.(.(((............(.(.........((((.......................................................................................................................................))))........).)....))))))...................................................................)))))).((((((.........................................................))))))...((......))...........))..).).).....))).)) -112.10 {-55.68 + -56.42}
