# Supplementary material for: Automated detection of ncRNAs in the draft genome sequence of a colonial tunicate: the carpet sea squirt Didemnum vexillum
Source: BMC Genomics. 2016 Aug 30;17(1):691. doi: 10.1186/s12864-016-2934-5 (PMC5006418; doi:10.1186/s12864-016-2934-5)
Supplement: Additional file 3 — Parseable stockholm alignments files of ncRNA candidates on D. vexillum. (GZ 3403 kb) [file 12864_2016_2934_MOESM3_ESM.tar › SupplementalFiles3/Images/RF00694.sto.out]

ACUCUCUAACCCUC__GUCGGCCACGGGUAUUCUUGGGUAGAUAAUACAGAU___UACG__AUGUUAUUGCUUGAGAAUACACGUAGUUGA__GGAG_G_GUUUCCUCAGC_
........((((((..((((((.(((.((((((((((((..(((((((..........)...)))))).)))))))))))).))).)))))..)))).).)).......... (-69.24 = -43.69 + -25.54) 
........((((((..((((((.(((.((((((((((((..(((((((..........)...)))))).)))))))))))).))).)))))..)))).).)).......... [-69.45]
 frequency of mfe structure in ensemble 0.691678
........((((((..((((((.(((.((((((((((((..(((((((..........)...)))))).)))))))))))).))).)))))..)))).).)).......... -69.24 {-43.69 + -25.54}
