# Supplementary material for: Automated detection of ncRNAs in the draft genome sequence of a colonial tunicate: the carpet sea squirt Didemnum vexillum
Source: BMC Genomics. 2016 Aug 30;17(1):691. doi: 10.1186/s12864-016-2934-5 (PMC5006418; doi:10.1186/s12864-016-2934-5)
Supplement: Additional file 3 — Parseable stockholm alignments files of ncRNA candidates on D. vexillum. (GZ 3403 kb) [file 12864_2016_2934_MOESM3_ESM.tar › SupplementalFiles3/Images/RF00154.sto.out]

GUGCAAUGAUGCAUU___UUAU___U___CAACACAUCAUUCUGAAAA___ACAGAUGUGUGGAAAAC____UAAUG_ACUGAGCACA
((((...(...((((..........(...(.(((((((................))))))).)).........))))..)...)))). (-26.01 = -12.49 + -13.52) 
((((...(...((((..........(...(.(((((((................))))))).)).........))))..)...)))). [-26.63]
 frequency of mfe structure in ensemble 0.347702
((((...(...((((..........(...(.(((((((................))))))).)).........))))..)...)))). -26.01 {-12.49 + -13.52}
