# Supplementary material for: Automated detection of ncRNAs in the draft genome sequence of a colonial tunicate: the carpet sea squirt Didemnum vexillum
Source: BMC Genomics. 2016 Aug 30;17(1):691. doi: 10.1186/s12864-016-2934-5 (PMC5006418; doi:10.1186/s12864-016-2934-5)
Supplement: Additional file 3 — Parseable stockholm alignments files of ncRNA candidates on D. vexillum. (GZ 3403 kb) [file 12864_2016_2934_MOESM3_ESM.tar › SupplementalFiles3/Images/RF00007.sto.out]

AUGCCUUAAACU_AAUGAGUAAGGAAAA_UAACGAU_CCGGGGUGA_CGCCCGGCUC______CUCACUGCUAAU___________________________________GUGAG____ACGAAUUUUUG________________________________________AGCGGGU_AA__AGGUC__GC_C__CCU___AAGGUG__ACCCGC_CUACUUU_GCGGGA___UGCCUG__GGUGUU___GCGAUCU____GCCCG_
...(((((..(.....)..))))).........(((.(((((.......))))))))......(((((..........................................))))).........................................................(((((.....(((((..((.(...((....(((((...(((((.........)))))....)))))...)).).....)))))))....))))). (-100.94 = -57.74 + -43.20) 
...(((((..(.....)..))))).........(((.(((((.......))))))))......(((((..........................................))))).........................................................(((((.....(((((..((.,...((....(((((...(((((.........)))))....)))))...)).}.....)))))))....))))). [-101.94]
 frequency of mfe structure in ensemble 0.179362
...(((((..(.....)..))))).........(((.(((((.......))))))))......(((((..........................................))))).........................................................(((((.....(((((..((.....((....(((((...(((((.........)))))....)))))...)).......)))))))....))))). -100.11 {-58.04 + -42.07}
