# Supplementary material for: Automated detection of ncRNAs in the draft genome sequence of a colonial tunicate: the carpet sea squirt Didemnum vexillum
Source: BMC Genomics. 2016 Aug 30;17(1):691. doi: 10.1186/s12864-016-2934-5 (PMC5006418; doi:10.1186/s12864-016-2934-5)
Supplement: Additional file 6 — Fasta file with contigs of the genome assembly that match the mitogenome. (FA 24 kb) [file 12864_2016_2934_MOESM6_ESM.fa]

>dvex132202.+.1.7921
AATTTATAATTTCTATTCTAATTAATATTAAAATCATATTTTTACTTAAA
AAAATTAAAAGCCTTCTAATAATTCAAAACAAAATTATAAACACTAAAAT
ATTTCTTTTTGAAATCTTGATTTTAGAAAAATCTTATTTTTATTTTAAAC
TAATATTTTACAAGTTTAATTCAAATTAAAGAATATTAATAAATTAGCAA
TTTATTTTTATTATAAACTTACTAGTTAATTTTTCTAAATAAACTACCTT
GTTACGCCTTAATTTTCTAAAAACTCAGCGGGCGGTGAGTACTATTTCTA
TTTTCATTGTAACTTATTTATTTAAAATTACTTATAAGTTTTCTTAAAAT
TTTTCTAATCTATAATATAAAAAAATAATTAAACCTAATAAACTCAGTTA
AAAAAGTGTATGTTGATCTGAATTATTTTTTTAATACTATCAAGACCATT
CTTAGGCACAATATTCGAACATATGCAACCTTTATAAATTAACTATATAT
ATAAAGAGGACCATCTTATTAAGCTACAAGGTTCCCTATTTCTCAAAATC
CGTCTAATAAATTTATTTTTATTAACTTCTTATTATATTTTTAAACTATA
AACAGGTCTCTAATCTGTATTTACAATTAACGCATTTAAATTCGACCTTT
TAAATATAAAATCTAAAAATTATCAATTATTATATTTTTTAACCCAAAAG
AGTGACCGCAGCTGCTGGCACTAATTTTTTGCCAGACACTATTCATATAC
TAATATAGTTTAATTAATAATAGCTTCTGTAAAATATAAAAATTAAAAAT
TATTTATTTATAATGTTATACCTAAATGAACACTAATATATTAACTAATT
ATAAAAATTATAATAATATAAAGTTCTAAAGACTTTAATATTTAGTTTTA
TCAAAACTACTCGTTTTATCCGACATATTATTAATACAGTTAAAATAACA
TCTATAATTTTTCAAATTATTATAATAATTTATAATATTATATTATTTCA
TTTATAATAAAAAAAATATATAAAAAAAAGTTATTAAAGGTAATAAAATT
TTTCATATTAAAATAATTAAATCAAAAAATTTAAAACGAGGAAGTATAGC
TCGAATTCAACAAAAAAAAAAAACGAAAATAATAGAATAAATATAAATAA
ATTTAATATTAAAAAATAAAATTACTATAACAAAAGAATAAAATCAAATA
TTTAAATACTCAGCTAAAAATAAAAAAGTAAATCTGATTCTAGAATATTC
AACATTATATCTTCTTACTAATTCAGATTCTCTTTCTACTAAATCAAATG
GTGTACGATTTAATTCGGCAGAAAAAATAACAATTCTTAAAAAAAATAAA
CAAAAAAATAAACTAGGTGAACTTAAATTTAAATTTTTTAAACCATTTCA
AGAAAAAGAATTTTGTTTAATTAATAAAAATAAAATAAAAAAACTTAAAA
CTACTTCATATGAAATTATTTGAGCTACAGCTCGTAGGCTCCTAATTAAA
GAATAATTATTAGATGACCTTCACCTAGATCTTAAAATAGTATAAACTGT
TAATCTTCTAATAAATAAATTAAATAAGATACTATATCTTATATTTGATT
TTACTATAAAAAAAATAAAAAAATAATAGTTTAATAAAGATAAAAAAAAT
CTTATTATAGGTGAATAAATAAATATTATAAATTCATTTTTTTTTATTAC
TGTAAAACTTTTTAAAATTAATTTAATTCTATCTATTAGTGTTTGTAAAA
TTCTAAAAAATCTAACGATATTAGGTCTTTTACGAATTTGACTTAATCTC
AAAATTTTACGTTCAATTAATACTAAAAATGCTACTATTAATAATAAAAA
AATATATATCATAAATTATTAATTAAAAAATTATCTTTCAAACCGAAATT
GAATATTTTATATTAAAATAAATAATTTAAATATTAACTTTAAAAGTTTT
TTAAATTTTGAAAATTTATAGTTTATATATAACTTATAATATTAATAAAG
GGTTTAATGCACTTTTTTATATTAAAAATATAACACTTCTAAAAAGTTTC
TCTATTATATATATATATTAAAAAAAATCTTTTTTATTTATAAAAAAATT
ACTTACAATAAATATACAGTATATAAAAACTCTTTCACCAATAAAAAAAA
ATAAAATTATTATATAATAATAAAAATGTATATTATTTATTATTAATAAA
AATAATCTTATAAATAAAAAGATTTCTATAAAAATTACAATTTTAAATAA
ATCATATTTTTTAAAACAAATTATTAAAAAAAAAAAAATTATTCCTATAA
GCATACAAAACTATCACTAAGATTTTTTTTCAAAGACATTGAAAGGAATT
ATTAATATTCTAAGTTTTTTCTTAAATTATAAAAATTACAAATAAAATTA
TAAAAAAAATTATAAAAAAATATCCAAAATTTAAATGTGGCATTATATTC
TTCTTCATCAATAAAATATAATATATAAAAAAATTCAAATAACATCTACA
AAATGTCAATATCAAATAGAACATTCTAATCTAACGTGACTTTCTACCGA
GAAATGTCTTAGATACATACGAATTATTGAAATAATTAAAAAAATAGTTC
TAATAATAACATGCAGTCTATGAAATCTAGTTCTTAAAAAAAAAATTGAT
CTAAAAACAGAATCATTTATACAATAAGAACAATCTATATATTCTATTCT
TTGTAAAAAAGTAAATAATATACCTAAAATAACAGTATAAAAAATCCTAA
TTAATCTGAAGTTATATATATTTTTTAAAAAACTATAATGAGACCACGTA
ATAGTAAATCTAGAACTTAATAATACAATTGTATTTAAAAAAGGAACTCT
TATAGGATTAAAAGTATTAATTCTTACTGGAGGCCATACTCTATTTAACT
CAACAGATAAAGTTAAACTAGAATGTATAAAAGTTCAAAAAAACCTTAAA
AAAAAAAATAATTCTGAAACAATAAATAAAATTATTCTATAATAAATATT
TTTTTTCACTATAGGAGTATGAAATCTTATATAAGTAGATTCTCGGACAA
CATCCCGTCATCAATTAAATAAAATTATAATGACAAAAATCACAAAAATT
ATACTATAAGATTTAATGTTATAAAAAAAAAAAAAAAAGAAGAAAAAGTA
AAAAAAGCCCTTACTCTTATTAAAAAAGGTCAAGGTGATTGATCAACTAA
ATGAAAAGGTGTTTTTCGCATAAAAAAATTAAAATATATAAATTCCTTTC
GTACTATTAATATAATATATAAAGAAAAAAAACCGAACTAAATCGCTCCG
TTCTAAACCCAGCTCATGTAATACTTTAATTAAAGAACAGTTAAACTATT
TTTAAATTCTACTTTAAAAAGCTTTATTAAGCCGACATCGAGGTCGTAAA
TATATAATTTAATAAGGGCTTTCATTATATATTGCGCTGTTATCCCTAGG
GTTAATTATATTATATAATTTATTAAATAAAAAATTTATTATATTTTACT
ATTGTTTACTTTTAAATCGCTGTTGCCCCAACAAAGATTTTATATAATTA
TTTCTATATATTAACCTAAATTACCTAGGGTCTTTTCGTTCTATTACTTA
TTTTATTTATATTTTAAACAAATAAAAATTTAATTTTTAAAAATTAAAAA
AAATATAATTCAATTTTACTCATTTAAAGTATTTTTAATAAATATAATAA
TTTAAATTTTATAATATATAATAAAAATCTATATACTTAGCATTTAGTAA
ACAATAATTATATTTTTTAGTAGATTAATTTTTTTTTAAAAAATATTTTA
ATTTTTATATAAAAAATAATAATATTTATTATTATTAATTACTAATAAAA
TACTAATTAATAAAATTTAAAAAAATATATAATTTTTAAAATTTAATAAA
TTATTATATAAAAATATGATTTAAATAATATTTTAAAGCTGACCCTTAAA
ATAATAATAAATTAATTTTATTTTCTTTATTTCAATTTTATATATATATC
ATTATTTTTGATTAACATTTAATCTCTATTTTTAATTTTAATATTTTTTA
TTTTATATCATAAAATTATAAATTAAAAATAAATCAAATTAATTTAGATA
TTAATTTTTGTTTAAATTATGTATAATTTTATTTTCTATATCCTAAAAAG
AAATATTATTAATTTTTAATAAAAAAATTATTTTAAATTACTTTAAAAAT
ATTAAAATAAGTATTAATATAATTTCTTTTAAATGAAAATTAAATGTTTT
AAGAATTAAACTAACTTATTATAAATTTTATTAATAAAATATTTTTAATT
TGGAAAATTAATGTAATAATTATACTAAAAATTTCAATTATTATTCTAAT
AATATTTTTTAATTAACAATTAAACTCATTTTCTTATGATAAATTGAAAT
TATAGAAATTTTTCTTTAGAAATATTAAAACATAAAAAAATTAAATATAA
AAAAGTAAAAGAAATAGCAAAAAAAATAAATCAATTGTTAAAATCTAATA
TTATAATACTATAATTAATATTAATTTGTATAATAGTATTATTATTTATT
ATCAAAAAAAATATAACAAAAAATATTAAAAATCTTTTTTTTTTTTTTAT
ATAATTAAAATTATTATAAAATAAAAGTATACTATATATAAAAAAAACTA
ATAAACCTCTAATAAAAATATGTCTTGTTAAGATAGATACTAATCTTATC
CTATAATTTAAATAAAAATTCAACATAATTATTAATAAAATTAAAGTAGT
TCAAAATAAAAATAAAATATTATTTTTTTGGTTTATTAAAATAAAAATTA
TATAAATATAAAAAATATCATAAAAATTTAGCATTTTATTATAAAAGGTT
TTACTTTTTTGAAAATATTTACAATATTTTACTTAAATCAGACAATAATA
AATATAATTATTTCAAATGAAATATATTAGGATCATGAGCCCTACAACTT
AATTTAGTTTAAATTATACTTTTAAAATTAATATTAATTATCTAAACTAC
CACAAAGTTTTATTTTTATTTAAACTAAATTTTATCAATAAATATTACAA
ATATCTTTTAGGTTCAAACTAAAAATTTTTTATTAAACTAATTTATTTAT
TTAGAAATATATTATATTTTTTTTATAAATCAAAATTATATGTTTTATTA
TAAACTACTAAATAGAATTTTGATTAAATACAAATGGAGATTGTATTCAA
GTATGTGCTGGAATCTTTAAATAACTAAATTCTATATTTTTATTTTCATT
TTTAAAAATATATTTTTTAATATAAAATCTTTCTCATAAAACAATTATAG
CAACAATAAAAGATATAAAACTAATTAAAGACCTAAATGAAGAAACAACA
TTTCATGTTAAATAAAAATCAGGATAATCTATATAACGTCGTGGTATTCT
AGAAAGTCTTAAAAAATGTTGAGGGAAAAAAGTTAAATTGACTCTAATAA
ATATTAATCAAAAATGAATTTTCCTTAACATAGAATTAAATTGTAATCTA
AAAAATAATGGAAAATAATGATAAACTCTACTAATAATAGCAAAAACTGC
TCTTATAGATAATACATAATGGAAATGTCTTACAACATAGTAAGTATCAT
GTAAATATAAATCTAAACTAGAATTAGATAAAACAATTCTAGTTAATCTT
CTAACAGTGAATAAAAAAAGAAATCTAAAAAATCAATATATAGATAAACT
ATAATAAATATTTCTTCTAATTAAAGTAACAATTCATGAAAAAATTTTAA
TTCTAGTAGGTACAGCAATAATTATAGTAGCAGCTGTAAAATAAGCTCGC
GTATCAATATCTAATCTAACACTAAATATATGATGAGCCCAAACTAAAAA
TCTTAAAAATCTAATTCTTATTATAGCCCATACTATCCTATAATATCTAA
AAATAGTTTTCTTTCTTGAATAAAAAATTACTACTTGACTAATAATTCTA
AATCTTGGTAAAATCAAAATATAAACTTCAGGATGACCAAAAAATCAAAA
TAAATGTTGAAATAGAATAGGATCACCACCTCTTATAGGATCAAAAAAAC
TAGTATTTAAGTTACGATCTAATAATAATATAGTAATAGCTGCGGCTAAA
ACTGGTAAAGATAATAATAGTAAAATTACAGTTACAAAAATAGCTCAACA
AAATAAAGATATATTAAATATATTTGATCTTTTATAATTTATATTTAATA
AAGTTACTATAAAATTAATTGATCCCATAATACTAGATATTCTAGCTAAA
TGAAGAGAAAAAATAACTAAATCTACAGCTCTATTTGAATGTGCTAATCA
AGAAGATAAAGGAGGATAAACTGTTCATCTAGTTCTAGCTCTTCTTTTAA
AAAATAAAGATAAAATTAAAAATAAAATAGAAGGAGGGAGTAATCAAAAA
CTAAAATTGTTCAAACGAGGAAAAGCTATATCTGGAGCTCTGATTATTAA
AGGTAATAATCAGTTTCTAAAACCTCTAATTATTACTGGTATAATAAAAA
AAAAAATTATAATAAAAGCATGAGCCGTGATAACAAAATTATAAATTTGT
CTATTTCTAATATTAGTTCTTGTAGAACTTAATTCTATTCGAATAATTAT
ACTAAATCTAGCTCTAACTATAGCAGCTCAAATCCTAAAAATTAAGTATA
ATGTTCTAATGTCTTTATGATTAGTAGATATTAATCAACGTTGTAAATAC
ATATTTTTTAATAAATATAAAATAAAAATAGTGAAAATAAAAAAAAATAA
TAAATATATAAAACAAATAAATAAATTCTTTTAATATTTAAAATTTGTTT
ATTTATAAATAATAATTTTTTTTTATTAATAATCATAGTAATTAATTTAA
TATGAAATACTCTATTAAATAAAAATCTTAAAATTAAAAAAATAAATAAA
ATTTTAAGTATTATAAATAAGGAAGAAAAAATATAAATTTCTGAAAAAAA
ATTAATAAAAGGAGGAAGACCTAAATTTATTAAAAAAGTAAATAAAAAAA
TATTTTTAAATATACTTTTTTTTCTTAACCTATACAATCTATTTAATAAT
CGAGTATTTATAAATAATGTTAATAAAAAAGAAAAAAAAAATAATAAAGG
AGAAATAAGTCTATGTCTAATATATATTAGTATAGATCTTTTTAATCTAA
TAAACATATTGCTTAAATTTCTTAATATTGCAAAACTTATATGTCTTACT
GAACTAAAAGCAATTAAAACTTTTATATCTAAAATTTGTATACAAATAAA
TCTTATTATAAGGTATCTTAAACTTCTAATAAAAAAAACAAAAATTAAAA
TTTTAAAATTTAAATTCATATACTCTATACATATTACACTTCGAATTAAT
CTATATCTTCTATATTTTAATATAATTCTAGCTAAAATTATAGATCTTCT
AACTGGAGCATCTACATGAGCTTTTGGTAATCAAAAATGTAACCTATATA
CTGGTAATTTTATTAAAAATCTTAAAATTAATATAAAAAAAAAAATAGAA
TTTATATTAAAAAAAAAATATTCATACTTTTCTACTCTTATTTTTATTGC
TGTAATAATTATTACAAAAAAAGGAATTCTAAAAATTACAGTTATAATAA
ATATATAGGTTAAAGATATATATCGTTTACTATATTCTCTATAATAATAG
AATAAAAAAATTATAGGAATTAATACTCCTTCTATTATTAAAAAAAAAAT
AATAAAATTATTAACTGAAAATAAAAAACAACTTATAGATATAATAAAAA
TAAAAATATACTTAGCATTTATTATTGATAAATAACTTCTAAAAAAAATT
AAAAAAGTAATTAAAATTAGAAATTTATTAGTAATATCAAAACTTATAAA
TCTAATTTGATTATTATATATTCTTTCTCTATAATTAAACAAATAATTAA
ATATATAATAATTAAAAAAAA
>dvex289135.+.1.222
AGGGTTTGCTCTCAGCATCCCTCAACTGCCCAATTTGGTGCCAACGCCCC
CTTAAATGTCTCCAACGCCCACCTCCTTGGGATCCACTGCTCTAAACAAA
ATGTGACAAAAGCACACAAAAATTAAGCTAAGGTCTACAAGAAACAATAA
AAAATTAAAATATATATAATAGAGAAACTTTTTAGAAGTGTTATATTTTT
AATATAAAAAAGTGCATTAAAC
>dvex511209.+.1.3747
AAGTTTAATATTTATAATATCTAGATTATATATTCATGAATCTAATAGAA
TTCAAAATAAATATAAAATAAATTTATTTAATTCTAAAATTTCGTCTGTT
TTTTTTATTTTTTCTTTGTTATCTTTGATAGGTTTACCTTTCTTTTCTAG
ATACTTTTCTAAAGATTTAATTTTGGAGAACATTTGAAGAGAAGTAATAA
ATATTTTTGTAATTTTTATTTTTTTTTTTAGATGTATTTTTACTATTTCT
TATTCTTTTAAATTAATAAGTTTTTTTAAAATTAAATTTATAGTTAAATA
TGTTAATATAAATTTTTTTTTTTGAATAATTTTTTTAAGATTTTTTTTAT
AATAGTTTTTTTTTTAAGTATTTAATTTTAAGTGAAGTTTTTTTAAATAT
TTTTAAAAAAATAAGTACTGTTTTTTTATTTCTTATAAGATTCTTTTTTA
TAAAATTTTTTAGTTTTAAGATAAATAATATTAGGTTTTACAATCCAATT
GTTCATCGAATCTTTAATATTTTTAATAAAATTTTAACTAAATATAGTTT
TTTTTTAGAATACAAATGATTAGAAAGTAAATTTTTATTCAGAAAATTAC
CATTATTTTATAGATTTAAATTTATTTTTTTTACTATTGTAATTTTTATA
GTTTATATATTTATGTATATTATATAGTTTAAATAAAAACATAATATTTG
TAATATTAAGATAATTATTTTTATAATAAATGTTCCGAAATTTTTTAATT
GTAAAACAAATTAATAGTACAGTAGTACGTCTGCCTGCGCCCATAAATAT
TTCTTTTTTTTGAAATTTTAGATCTTGTTTAAGATTTTTATTAGTTATAC
AAATTTTAACTAGATTATTTTTATCTATAATATATATTTCAGAATCAAAA
TATACATTTCAAAATATAAATTATATAATAATAGATAATAATTTTAGATG
AGTTTTACGTCTAATACACACTATTAGAGCTAGTTTCTTAATATTAGTTC
TATATTTGCATTTATTACGAAGATTTTATTATAAACGTTTTGTAAATAAA
AGAGCATGAAATATTAGAGTTATTTTAATAATTTTAATAATAAGAACTGC
TTTTTTAGGTTATGTTTTACCTTGAAGGCAAATAAGTTTTTGGAGAGCTA
CAGTAATTACTAATTTAATTACTACTATCCCTTTTATCAGAGATTCAATT
GTTAGTTGATTATGAAGAAGATTTAGTGTTTCTAGATATACTTTAACACG
ATTTTTTTCTTTTCATTTTATTTTACCTTTTTCTATTATTTTATTTTCTT
TATTTCATTTATTAATAATTCATAATTTAAGAGCTAGAAATACTTTAAGA
ACATCTAGCAATTTAAAAATTGATTTTTGACCTTTTTTTAGATATAAAGA
CGTGTTAAGATTTTTTTTTTTATTTTTTTTTTATTTTTTTTTTATTTTTT
TCTTACCTTATAATTTAATAGATCCGGAGAATTTTATAATAGCAAACCCT
AGAGTTACCCCTTTACATATTAAACCAGAATGATATTTTTTATTTGCTTA
TGCTATACTACGTAGTATTCCTAATAAAGTTTTAAGAGTTTTAGTTTTAG
TTTTTAGTATTTTAGTTTTTTTTTTATTACCTTATAGAAATAAAAATTTA
AAAATAAATTTTTTTTTTATTTATAAGTTAGTTTTTTTTTTTTGAGTTTT
TAATTTTATTCTATTAACTTGATTAAGAAGATGTCCTGTTAAAATTTATT
ATAATTTTTTATCTCAAATTTCTAGAATTTTATATTTTTTTTTGATTTTT
TTAATATTATATTTATAGTAATCCATAGTTTAAATAAAAATATTATAATT
GCATTATAAAGATAAATTTTTTTTTGGATTTAATGTTTTCAATATTTGAA
TTTAATACAATAAAAATAATTTTTAATTTTCTTTTTAGCATTTTCCTAGT
AAAATTAATTTATAAAAATTTATTTATTAATCTATCAAGATATAATTTTT
TTTTGAAAATTATATCTTTTATTTTTTTATTTAATATTTTATCAATATTA
CCTTATAGGTATAATCTTACATCTTTGTCTACAAATTTAATTTTAAGTTT
TACTATTTGATTTAGTATAATATTTTTTTTTTTAATTAAATATACTAACA
AAAATGTTAGACATTTTTTACCTCAAAGATCTCCTACAATAATAATATTT
CCTTTAGTTATTATTGAAACTATTAGTGTTTTAATGCGTCCTTTATCTTT
AAGAGTACGTTTAATATCTAATATTACCTCAAGACATTTAGTTATACATT
TAATATCTGAAGTTACAATTTTAAGATTAATTTTCTTAACTCTTTTTGAA
TTTTTTGTATGTTTTATTCAATCATATATTTTTTTTCTATTATCAAATAT
TTATTTACAAGAATTAAATTAATACTATGAAATAGGTTAAGTAAAACCTT
AAAGTTTATTCCTTTAAATTATAAAAATTTTTATTTTCATTTGTTGATTT
TAATACATAATATAATTTTTTGCAAAAAAATTATAGTATTATAATTAATA
TTATATAAAGTTATTATAAAAAATAAATTTTATTTACAATAAAAAAATGT
ATAATTTTATACACTTTAGTATGCATTATAGAATATATAATATAGTTGAT
AGAATAAATATAATTTCTTGTATAATTAAAATTATACATAATTTTACTCT
TTGTTTAATTTATTTAATTTTAGTATCTGTAATTTCCTTATCTTATTTTA
TATTTAAAAAAAAAACTTATTTAAAATTTAATAATAACACTTCAGCTGAA
TTAGTTTGAACTATTATACCTTTATTACTTTTATTTGCAATAAGGATTCC
TTCTTTTACATTATTATATAGTATAGAATCAAAAAAACATTCTGATCTAA
CATATAAAGCAATTAGACATCAATGATATTGAAGCTATGAAAGGAATGAT
ATTATTGAACATAATATTGAATCTTATATAAATAGTAATGTTGATTTTAG
AATAAATCGTTTATTAGAAGTAGATAATAAACTATTATTACCTTATAATT
CTACTATTCAAATAATTGTCACATCAGAAGACGTACTACATTCTTGAGCA
TTACCTAATTTAAGAACTAAAATTGATGCTGTTCCAAGACGATTAAATTC
TATTTTAGTTTCTTCGGTTTATCCTAGAAATTTTTATAGACAATGTAGCG
AAATTTGTAGAATTAATCATAGTTTTATACCTATTTCTGTTGAATTTAGA
AGTTGAAAATCATTTTTTATAAATTTAAATAATTAATACAGTGTGACAGA
AAAATGTGATAAATTTAAGATTTATTTATGTATATTTTATGTACCTCTGT
TTTTATTTAATTTAAATTTAAAATATAAACTTTGGAAGTTTAAAATATTA
CATTAGTAATAATAAAAAATGTTTGTAATAATATTATTAATTGTGTTTTT
ATTTTATTTTAGAATAAAAAATTTAAAAAGATATCAAGAAATAAATAGTA
AAGCATTATATAGTACTTATGAGTGTGGTTACCAAGAAATAACCTATAAT
AATATGTTATATTCTTCACAATTTTTTGTATTAGCTTTATCATTTATATT
ATTTGATTTAGAAATTGTTTTTTTTTTGCCTTATTTCATTTTTTATTTTT
ATTCATATATAATTGTATATATATTAATATTTTTTTTAATATTATTATTA
TTAAGGTTATATTATGAATTATTTCAAAAAATTGTTTAATATATTTT
>dvex132202.-.7921.1
TTTTTTTTAATTATTATATATTTAATTATTTGTTTAATTATAGAGAAAGA
ATATATAATAATCAAATTAGATTTATAAGTTTTGATATTACTAATAAATT
TCTAATTTTAATTACTTTTTTAATTTTTTTTAGAAGTTATTTATCAATAA
TAAATGCTAAGTATATTTTTATTTTTATTATATCTATAAGTTGTTTTTTA
TTTTCAGTTAATAATTTTATTATTTTTTTTTTAATAATAGAAGGAGTATT
AATTCCTATAATTTTTTTATTCTATTATTATAGAGAATATAGTAAACGAT
ATATATCTTTAACCTATATATTTATTATAACTGTAATTTTTAGAATTCCT
TTTTTTGTAATAATTATTACAGCAATAAAAATAAGAGTAGAAAAGTATGA
ATATTTTTTTTTTAATATAAATTCTATTTTTTTTTTTATATTAATTTTAA
GATTTTTAATAAAATTACCAGTATATAGGTTACATTTTTGATTACCAAAA
GCTCATGTAGATGCTCCAGTTAGAAGATCTATAATTTTAGCTAGAATTAT
ATTAAAATATAGAAGATATAGATTAATTCGAAGTGTAATATGTATAGAGT
ATATGAATTTAAATTTTAAAATTTTAATTTTTGTTTTTTTTATTAGAAGT
TTAAGATACCTTATAATAAGATTTATTTGTATACAAATTTTAGATATAAA
AGTTTTAATTGCTTTTAGTTCAGTAAGACATATAAGTTTTGCAATATTAA
GAAATTTAAGCAATATGTTTATTAGATTAAAAAGATCTATACTAATATAT
ATTAGACATAGACTTATTTCTCCTTTATTATTTTTTTTTTCTTTTTTATT
AACATTATTTATAAATACTCGATTATTAAATAGATTGTATAGGTTAAGAA
AAAAAAGTATATTTAAAAATATTTTTTTATTTACTTTTTTAATAAATTTA
GGTCTTCCTCCTTTTATTAATTTTTTTTCAGAAATTTATATTTTTTCTTC
CTTATTTATAATACTTAAAATTTTATTTATTTTTTTAATTTTAAGATTTT
TATTTAATAGAGTATTTCATATTAAATTAATTACTATGATTATTAATAAA
AAAAAATTATTATTTATAAATAAACAAATTTTAAATATTAAAAGAATTTA
TTTATTTGTTTTATATATTTATTATTTTTTTTTATTTTCACTATTTTTAT
TTTATATTTATTAAAAAATATGTATTTACAACGTTGATTAATATCTACTA
ATCATAAAGACATTAGAACATTATACTTAATTTTTAGGATTTGAGCTGCT
ATAGTTAGAGCTAGATTTAGTATAATTATTCGAATAGAATTAAGTTCTAC
AAGAACTAATATTAGAAATAGACAAATTTATAATTTTGTTATCACGGCTC
ATGCTTTTATTATAATTTTTTTTTTTATTATACCAGTAATAATTAGAGGT
TTTAGAAACTGATTATTACCTTTAATAATCAGAGCTCCAGATATAGCTTT
TCCTCGTTTGAACAATTTTAGTTTTTGATTACTCCCTCCTTCTATTTTAT
TTTTAATTTTATCTTTATTTTTTAAAAGAAGAGCTAGAACTAGATGAACA
GTTTATCCTCCTTTATCTTCTTGATTAGCACATTCAAATAGAGCTGTAGA
TTTAGTTATTTTTTCTCTTCATTTAGCTAGAATATCTAGTATTATGGGAT
CAATTAATTTTATAGTAACTTTATTAAATATAAATTATAAAAGATCAAAT
ATATTTAATATATCTTTATTTTGTTGAGCTATTTTTGTAACTGTAATTTT
ACTATTATTATCTTTACCAGTTTTAGCCGCAGCTATTACTATATTATTAT
TAGATCGTAACTTAAATACTAGTTTTTTTGATCCTATAAGAGGTGGTGAT
CCTATTCTATTTCAACATTTATTTTGATTTTTTGGTCATCCTGAAGTTTA
TATTTTGATTTTACCAAGATTTAGAATTATTAGTCAAGTAGTAATTTTTT
ATTCAAGAAAGAAAACTATTTTTAGATATTATAGGATAGTATGGGCTATA
ATAAGAATTAGATTTTTAAGATTTTTAGTTTGGGCTCATCATATATTTAG
TGTTAGATTAGATATTGATACGCGAGCTTATTTTACAGCTGCTACTATAA
TTATTGCTGTACCTACTAGAATTAAAATTTTTTCATGAATTGTTACTTTA
ATTAGAAGAAATATTTATTATAGTTTATCTATATATTGATTTTTTAGATT
TCTTTTTTTATTCACTGTTAGAAGATTAACTAGAATTGTTTTATCTAATT
CTAGTTTAGATTTATATTTACATGATACTTACTATGTTGTAAGACATTTC
CATTATGTATTATCTATAAGAGCAGTTTTTGCTATTATTAGTAGAGTTTA
TCATTATTTTCCATTATTTTTTAGATTACAATTTAATTCTATGTTAAGGA
AAATTCATTTTTGATTAATATTTATTAGAGTCAATTTAACTTTTTTCCCT
CAACATTTTTTAAGACTTTCTAGAATACCACGACGTTATATAGATTATCC
TGATTTTTATTTAACATGAAATGTTGTTTCTTCATTTAGGTCTTTAATTA
GTTTTATATCTTTTATTGTTGCTATAATTGTTTTATGAGAAAGATTTTAT
ATTAAAAAATATATTTTTAAAAATGAAAATAAAAATATAGAATTTAGTTA
TTTAAAGATTCCAGCACATACTTGAATACAATCTCCATTTGTATTTAATC
AAAATTCTATTTAGTAGTTTATAATAAAACATATAATTTTGATTTATAAA
AAAAATATAATATATTTCTAAATAAATAAATTAGTTTAATAAAAAATTTT
TAGTTTGAACCTAAAAGATATTTGTAATATTTATTGATAAAATTTAGTTT
AAATAAAAATAAAACTTTGTGGTAGTTTAGATAATTAATATTAATTTTAA
AAGTATAATTTAAACTAAATTAAGTTGTAGGGCTCATGATCCTAATATAT
TTCATTTGAAATAATTATATTTATTATTGTCTGATTTAAGTAAAATATTG
TAAATATTTTCAAAAAAGTAAAACCTTTTATAATAAAATGCTAAATTTTT
ATGATATTTTTTATATTTATATAATTTTTATTTTAATAAACCAAAAAAAT
AATATTTTATTTTTATTTTGAACTACTTTAATTTTATTAATAATTATGTT
GAATTTTTATTTAAATTATAGGATAAGATTAGTATCTATCTTAACAAGAC
ATATTTTTATTAGAGGTTTATTAGTTTTTTTTATATATAGTATACTTTTA
TTTTATAATAATTTTAATTATATAAAAAAAAAAAAAAGATTTTTAATATT
TTTTGTTATATTTTTTTTGATAATAAATAATAATACTATTATACAAATTA
ATATTAATTATAGTATTATAATATTAGATTTTAACAATTGATTTATTTTT
TTTGCTATTTCTTTTACTTTTTTATATTTAATTTTTTTATGTTTTAATAT
TTCTAAAGAAAAATTTCTATAATTTCAATTTATCATAAGAAAATGAGTTT
AATTGTTAATTAAAAAATATTATTAGAATAATAATTGAAATTTTTAGTAT
AATTATTACATTAATTTTCCAAATTAAAAATATTTTATTAATAAAATTTA
TAATAAGTTAGTTTAATTCTTAAAACATTTAATTTTCATTTAAAAGAAAT
TATATTAATACTTATTTTAATATTTTTAAAGTAATTTAAAATAATTTTTT
TATTAAAAATTAATAATATTTCTTTTTAGGATATAGAAAATAAAATTATA
CATAATTTAAACAAAAATTAATATCTAAATTAATTTGATTTATTTTTAAT
TTATAATTTTATGATATAAAATAAAAAATATTAAAATTAAAAATAGAGAT
TAAATGTTAATCAAAAATAATGATATATATATAAAATTGAAATAAAGAAA
ATAAAATTAATTTATTATTATTTTAAGGGTCAGCTTTAAAATATTATTTA
AATCATATTTTTATATAATAATTTATTAAATTTTAAAAATTATATATTTT
TTTAAATTTTATTAATTAGTATTTTATTAGTAATTAATAATAATAAATAT
TATTATTTTTTATATAAAAATTAAAATATTTTTTAAAAAAAAATTAATCT
ACTAAAAAATATAATTATTGTTTACTAAATGCTAAGTATATAGATTTTTA
TTATATATTATAAAATTTAAATTATTATATTTATTAAAAATACTTTAAAT
GAGTAAAATTGAATTATATTTTTTTTAATTTTTAAAAATTAAATTTTTAT
TTGTTTAAAATATAAATAAAATAAGTAATAGAACGAAAAGACCCTAGGTA
ATTTAGGTTAATATATAGAAATAATTATATAAAATCTTTGTTGGGGCAAC
AGCGATTTAAAAGTAAACAATAGTAAAATATAATAAATTTTTTATTTAAT
AAATTATATAATATAATTAACCCTAGGGATAACAGCGCAATATATAATGA
AAGCCCTTATTAAATTATATATTTACGACCTCGATGTCGGCTTAATAAAG
CTTTTTAAAGTAGAATTTAAAAATAGTTTAACTGTTCTTTAATTAAAGTA
TTACATGAGCTGGGTTTAGAACGGAGCGATTTAGTTCGGTTTTTTTTCTT
TATATATTATATTAATAGTACGAAAGGAATTTATATATTTTAATTTTTTT
ATGCGAAAAACACCTTTTCATTTAGTTGATCAATCACCTTGACCTTTTTT
AATAAGAGTAAGGGCTTTTTTTACTTTTTCTTCTTTTTTTTTTTTTTTTA
TAACATTAAATCTTATAGTATAATTTTTGTGATTTTTGTCATTATAATTT
TATTTAATTGATGACGGGATGTTGTCCGAGAATCTACTTATATAAGATTT
CATACTCCTATAGTGAAAAAAAATATTTATTATAGAATAATTTTATTTAT
TGTTTCAGAATTATTTTTTTTTTTAAGGTTTTTTTGAACTTTTATACATT
CTAGTTTAACTTTATCTGTTGAGTTAAATAGAGTATGGCCTCCAGTAAGA
ATTAATACTTTTAATCCTATAAGAGTTCCTTTTTTAAATACAATTGTATT
ATTAAGTTCTAGATTTACTATTACGTGGTCTCATTATAGTTTTTTAAAAA
ATATATATAACTTCAGATTAATTAGGATTTTTTATACTGTTATTTTAGGT
ATATTATTTACTTTTTTACAAAGAATAGAATATATAGATTGTTCTTATTG
TATAAATGATTCTGTTTTTAGATCAATTTTTTTTTTAAGAACTAGATTTC
ATAGACTGCATGTTATTATTAGAACTATTTTTTTAATTATTTCAATAATT
CGTATGTATCTAAGACATTTCTCGGTAGAAAGTCACGTTAGATTAGAATG
TTCTATTTGATATTGACATTTTGTAGATGTTATTTGAATTTTTTTATATA
TTATATTTTATTGATGAAGAAGAATATAATGCCACATTTAAATTTTGGAT
ATTTTTTTATAATTTTTTTTATAATTTTATTTGTAATTTTTATAATTTAA
GAAAAAACTTAGAATATTAATAATTCCTTTCAATGTCTTTGAAAAAAAAT
CTTAGTGATAGTTTTGTATGCTTATAGGAATAATTTTTTTTTTTTTAATA
ATTTGTTTTAAAAAATATGATTTATTTAAAATTGTAATTTTTATAGAAAT
CTTTTTATTTATAAGATTATTTTTATTAATAATAAATAATATACATTTTT
ATTATTATATAATAATTTTATTTTTTTTTATTGGTGAAAGAGTTTTTATA
TACTGTATATTTATTGTAAGTAATTTTTTTATAAATAAAAAAGATTTTTT
TTAATATATATATATAATAGAGAAACTTTTTAGAAGTGTTATATTTTTAA
TATAAAAAAGTGCATTAAACCCTTTATTAATATTATAAGTTATATATAAA
CTATAAATTTTCAAAATTTAAAAAACTTTTAAAGTTAATATTTAAATTAT
TTATTTTAATATAAAATATTCAATTTCGGTTTGAAAGATAATTTTTTAAT
TAATAATTTATGATATATATTTTTTTATTATTAATAGTAGCATTTTTAGT
ATTAATTGAACGTAAAATTTTGAGATTAAGTCAAATTCGTAAAAGACCTA
ATATCGTTAGATTTTTTAGAATTTTACAAACACTAATAGATAGAATTAAA
TTAATTTTAAAAAGTTTTACAGTAATAAAAAAAAATGAATTTATAATATT
TATTTATTCACCTATAATAAGATTTTTTTTATCTTTATTAAACTATTATT
TTTTTATTTTTTTTATAGTAAAATCAAATATAAGATATAGTATCTTATTT
AATTTATTTATTAGAAGATTAACAGTTTATACTATTTTAAGATCTAGGTG
AAGGTCATCTAATAATTATTCTTTAATTAGGAGCCTACGAGCTGTAGCTC
AAATAATTTCATATGAAGTAGTTTTAAGTTTTTTTATTTTATTTTTATTA
ATTAAACAAAATTCTTTTTCTTGAAATGGTTTAAAAAATTTAAATTTAAG
TTCACCTAGTTTATTTTTTTGTTTATTTTTTTTAAGAATTGTTATTTTTT
CTGCCGAATTAAATCGTACACCATTTGATTTAGTAGAAAGAGAATCTGAA
TTAGTAAGAAGATATAATGTTGAATATTCTAGAATCAGATTTACTTTTTT
ATTTTTAGCTGAGTATTTAAATATTTGATTTTATTCTTTTGTTATAGTAA
TTTTATTTTTTAATATTAAATTTATTTATATTTATTCTATTATTTTCGTT
TTTTTTTTTTGTTGAATTCGAGCTATACTTCCTCGTTTTAAATTTTTTGA
TTTAATTATTTTAATATGAAAAATTTTATTACCTTTAATAACTTTTTTTT
ATATATTTTTTTTATTATAAATGAAATAATATAATATTATAAATTATTAT
AATAATTTGAAAAATTATAGATGTTATTTTAACTGTATTAATAATATGTC
GGATAAAACGAGTAGTTTTGATAAAACTAAATATTAAAGTCTTTAGAACT
TTATATTATTATAATTTTTATAATTAGTTAATATATTAGTGTTCATTTAG
GTATAACATTATAAATAAATAATTTTTAATTTTTATATTTTACAGAAGCT
ATTATTAATTAAACTATATTAGTATATGAATAGTGTCTGGCAAAAAATTA
GTGCCAGCAGCTGCGGTCACTCTTTTGGGTTAAAAAATATAATAATTGAT
AATTTTTAGATTTTATATTTAAAAGGTCGAATTTAAATGCGTTAATTGTA
AATACAGATTAGAGACCTGTTTATAGTTTAAAAATATAATAAGAAGTTAA
TAAAAATAAATTTATTAGACGGATTTTGAGAAATAGGGAACCTTGTAGCT
TAATAAGATGGTCCTCTTTATATATATAGTTAATTTATAAAGGTTGCATA
TGTTCGAATATTGTGCCTAAGAATGGTCTTGATAGTATTAAAAAAATAAT
TCAGATCAACATACACTTTTTTAACTGAGTTTATTAGGTTTAATTATTTT
TTTATATTATAGATTAGAAAAATTTTAAGAAAACTTATAAGTAATTTTAA
ATAAATAAGTTACAATGAAAATAGAAATAGTACTCACCGCCCGCTGAGTT
TTTAGAAAATTAAGGCGTAACAAGGTAGTTTATTTAGAAAAATTAACTAG
TAAGTTTATAATAAAAATAAATTGCTAATTTATTAATATTCTTTAATTTG
AATTAAACTTGTAAAATATTAGTTTAAAATAAAAATAAGATTTTTCTAAA
ATCAAGATTTCAAAAAGAAATATTTTAGTGTTTATAATTTTGTTTTGAAT
TATTAGAAGGCTTTTAATTTTTTTAAGTAAAAATATGATTTTAATATTAA
TTAGAATAGAAATTATAAATT
>dvex289135.-.222.1
GTTTAATGCACTTTTTTATATTAAAAATATAACACTTCTAAAAAGTTTCT
CTATTATATATATTTTAATTTTTTATTGTTTCTTGTAGACCTTAGCTTAA
TTTTTGTGTGCTTTTGTCACATTTTGTTTAGAGCAGTGGATCCCAAGGAG
GTGGGCGTTGGAGACATTTAAGGGGGCGTTGGCACCAAATTGGGCAGTTG
AGGGATGCTGAGAGCAAACCCT
>dvex511209.-.3747.1
AAAATATATTAAACAATTTTTTGAAATAATTCATAATATAACCTTAATAA
TAATAATATTAAAAAAAATATTAATATATATACAATTATATATGAATAAA
AATAAAAAATGAAATAAGGCAAAAAAAAAACAATTTCTAAATCAAATAAT
ATAAATGATAAAGCTAATACAAAAAATTGTGAAGAATATAACATATTATT
ATAGGTTATTTCTTGGTAACCACACTCATAAGTACTATATAATGCTTTAC
TATTTATTTCTTGATATCTTTTTAAATTTTTTATTCTAAAATAAAATAAA
AACACAATTAATAATATTATTACAAACATTTTTTATTATTACTAATGTAA
TATTTTAAACTTCCAAAGTTTATATTTTAAATTTAAATTAAATAAAAACA
GAGGTACATAAAATATACATAAATAAATCTTAAATTTATCACATTTTTCT
GTCACACTGTATTAATTATTTAAATTTATAAAAAATGATTTTCAACTTCT
AAATTCAACAGAAATAGGTATAAAACTATGATTAATTCTACAAATTTCGC
TACATTGTCTATAAAAATTTCTAGGATAAACCGAAGAAACTAAAATAGAA
TTTAATCGTCTTGGAACAGCATCAATTTTAGTTCTTAAATTAGGTAATGC
TCAAGAATGTAGTACGTCTTCTGATGTGACAATTATTTGAATAGTAGAAT
TATAAGGTAATAATAGTTTATTATCTACTTCTAATAAACGATTTATTCTA
AAATCAACATTACTATTTATATAAGATTCAATATTATGTTCAATAATATC
ATTCCTTTCATAGCTTCAATATCATTGATGTCTAATTGCTTTATATGTTA
GATCAGAATGTTTTTTTGATTCTATACTATATAATAATGTAAAAGAAGGA
ATCCTTATTGCAAATAAAAGTAATAAAGGTATAATAGTTCAAACTAATTC
AGCTGAAGTGTTATTATTAAATTTTAAATAAGTTTTTTTTTTAAATATAA
AATAAGATAAGGAAATTACAGATACTAAAATTAAATAAATTAAACAAAGA
GTAAAATTATGTATAATTTTAATTATACAAGAAATTATATTTATTCTATC
AACTATATTATATATTCTATAATGCATACTAAAGTGTATAAAATTATACA
TTTTTTTATTGTAAATAAAATTTATTTTTTATAATAACTTTATATAATAT
TAATTATAATACTATAATTTTTTTGCAAAAAATTATATTATGTATTAAAA
TCAACAAATGAAAATAAAAATTTTTATAATTTAAAGGAATAAACTTTAAG
GTTTTACTTAACCTATTTCATAGTATTAATTTAATTCTTGTAAATAAATA
TTTGATAATAGAAAAAAAATATATGATTGAATAAAACATACAAAAAATTC
AAAAAGAGTTAAGAAAATTAATCTTAAAATTGTAACTTCAGATATTAAAT
GTATAACTAAATGTCTTGAGGTAATATTAGATATTAAACGTACTCTTAAA
GATAAAGGACGCATTAAAACACTAATAGTTTCAATAATAACTAAAGGAAA
TATTATTATTGTAGGAGATCTTTGAGGTAAAAAATGTCTAACATTTTTGT
TAGTATATTTAATTAAAAAAAAAAATATTATACTAAATCAAATAGTAAAA
CTTAAAATTAAATTTGTAGACAAAGATGTAAGATTATACCTATAAGGTAA
TATTGATAAAATATTAAATAAAAAAATAAAAGATATAATTTTCAAAAAAA
AATTATATCTTGATAGATTAATAAATAAATTTTTATAAATTAATTTTACT
AGGAAAATGCTAAAAAGAAAATTAAAAATTATTTTTATTGTATTAAATTC
AAATATTGAAAACATTAAATCCAAAAAAAAATTTATCTTTATAATGCAAT
TATAATATTTTTATTTAAACTATGGATTACTATAAATATAATATTAAAAA
AATCAAAAAAAAATATAAAATTCTAGAAATTTGAGATAAAAAATTATAAT
AAATTTTAACAGGACATCTTCTTAATCAAGTTAATAGAATAAAATTAAAA
ACTCAAAAAAAAAAAACTAACTTATAAATAAAAAAAAAATTTATTTTTAA
ATTTTTATTTCTATAAGGTAATAAAAAAAAAACTAAAATACTAAAAACTA
AAACTAAAACTCTTAAAACTTTATTAGGAATACTACGTAGTATAGCATAA
GCAAATAAAAAATATCATTCTGGTTTAATATGTAAAGGGGTAACTCTAGG
GTTTGCTATTATAAAATTCTCCGGATCTATTAAATTATAAGGTAAGAAAA
AAATAAAAAAAAAATAAAAAAAAAATAAAAAAAAAAATCTTAACACGTCT
TTATATCTAAAAAAAGGTCAAAAATCAATTTTTAAATTGCTAGATGTTCT
TAAAGTATTTCTAGCTCTTAAATTATGAATTATTAATAAATGAAATAAAG
AAAATAAAATAATAGAAAAAGGTAAAATAAAATGAAAAGAAAAAAATCGT
GTTAAAGTATATCTAGAAACACTAAATCTTCTTCATAATCAACTAACAAT
TGAATCTCTGATAAAAGGGATAGTAGTAATTAAATTAGTAATTACTGTAG
CTCTCCAAAAACTTATTTGCCTTCAAGGTAAAACATAACCTAAAAAAGCA
GTTCTTATTATTAAAATTATTAAAATAACTCTAATATTTCATGCTCTTTT
ATTTACAAAACGTTTATAATAAAATCTTCGTAATAAATGCAAATATAGAA
CTAATATTAAGAAACTAGCTCTAATAGTGTGTATTAGACGTAAAACTCAT
CTAAAATTATTATCTATTATTATATAATTTATATTTTGAAATGTATATTT
TGATTCTGAAATATATATTATAGATAAAAATAATCTAGTTAAAATTTGTA
TAACTAATAAAAATCTTAAACAAGATCTAAAATTTCAAAAAAAAGAAATA
TTTATGGGCGCAGGCAGACGTACTACTGTACTATTAATTTGTTTTACAAT
TAAAAAATTTCGGAACATTTATTATAAAAATAATTATCTTAATATTACAA
ATATTATGTTTTTATTTAAACTATATAATATACATAAATATATAAACTAT
AAAAATTACAATAGTAAAAAAAATAAATTTAAATCTATAAAATAATGGTA
ATTTTCTGAATAAAAATTTACTTTCTAATCATTTGTATTCTAAAAAAAAA
CTATATTTAGTTAAAATTTTATTAAAAATATTAAAGATTCGATGAACAAT
TGGATTGTAAAACCTAATATTATTTATCTTAAAACTAAAAAATTTTATAA
AAAAGAATCTTATAAGAAATAAAAAAACAGTACTTATTTTTTTAAAAATA
TTTAAAAAAACTTCACTTAAAATTAAATACTTAAAAAAAAAACTATTATA
AAAAAAATCTTAAAAAAATTATTCAAAAAAAAAAATTTATATTAACATAT
TTAACTATAAATTTAATTTTAAAAAAACTTATTAATTTAAAAGAATAAGA
AATAGTAAAAATACATCTAAAAAAAAAAATAAAAATTACAAAAATATTTA
TTACTTCTCTTCAAATGTTCTCCAAAATTAAATCTTTAGAAAAGTATCTA
GAAAAGAAAGGTAAACCTATCAAAGATAACAAAGAAAAAATAAAAAAAAC
AGACGAAATTTTAGAATTAAATAAATTTATTTTATATTTATTTTGAATTC
TATTAGATTCATGAATATATAATCTAGATATTATAAATATTAAACTT
