# Supplementary material for: Automated detection of ncRNAs in the draft genome sequence of a colonial tunicate: the carpet sea squirt Didemnum vexillum
Source: BMC Genomics. 2016 Aug 30;17(1):691. doi: 10.1186/s12864-016-2934-5 (PMC5006418; doi:10.1186/s12864-016-2934-5)
Supplement: Additional file 8 — Fasta file and tabular file of ambiguously miRNAs candidates on D. vexillum. (ALL 1.66 kb) [file 12864_2016_2934_MOESM8_ESM.all]

######################
#Information about ncRNAs in D. vexillum:
#ncRNA(RFAMname): Name assigned by structural validation by Covariance models, 
#Fragment: Fragment in D.vexillum genome; Strand, Start, End: localization of candidate in genome
#SpecieHomology:Specie that generates homology results (by BLAST) in D.vexillum genome. 
#CovarianceModelValidation: Specific positive evaluation by Default or Metazoan-specific covariance Models
#CovarianceModel: Accession number in RFAM
#TypencRNA: Type of ncRNA in general terms
#QueriesHomology: Names of the homology queries that belong from different species.
#       |-NQ: NO-QUERY; |-*RNA\d+: Some name assigned by mapper to candidate without annotation on Ensembl
# If the name appears like miR-2212 with a dash (-), it was the miRBase classification.
#Curated_Family: Corresponds to the final manual-assigment to miRNA family.
######################
##ncRNA(RFAMname)       Fragment        Strand  Start   End     SpecieHomology  CovarianceModelValidation       CovarianceModel TypencRNA       QueriesHomology Curated_Family
mir-208	dvex850739 +	139	 217	CIN	 Default,Metazoa	RF00749	miRNA	miRNA202,miR-4068,miRNA202,miR-4068,miRNA202,miR-4068,miRNA202,miR-4068	mir-4068
mir-449	dvex141512 -	2374	 2474	CIN,CSA,BFL	 Default,Metazoa	RF00711	miRNA	miRNA187,miR-34,miRNA187,miR-34,miRNA187,miR-34,miRNA187,miR-34,miR-34a	mir-34 
mir-8	dvex119671 -	2433	 2503	 DRE,CIN,CSA	 Default,Metazoa	RF00241	miRNA	miRNA416,miR-141,miRNA416,miR-141,miRNA416,miR-141,miRNA416,miR-141,miRNA53,miR-141,miRNA53,miR-141,miRNA54,miR-141,miRNA53,miR-141,miRNA53,miR-141,miRNA53,miR-141,miRNA54,miR-141,miRNA53,miR-141,miRNA53,miR-141,miRNA54,miR-141,miRNA53,miR-141	 mir-141
